# Supplementary material for: Investigating the deregulation of metabolic tasks via Minimum Network Enrichment Analysis (MiNEA) as applied to nonalcoholic fatty liver disease using mouse and human omics data
Source: PLoS Comput Biol. 2019 Apr 19;15(4):e1006760. doi: 10.1371/journal.pcbi.1006760 (PMC6493771; doi:10.1371/journal.pcbi.1006760)
Supplement: S1 Table — (XLSX) [file pcbi.1006760.s001.xlsx]

## Sheet: Human
Differential Expressed Genes
Regulated genes	UP	DOWN	total (up & down)	UP	DOWN	total (up & down)	UP	DOWN	total (up & down)
	SvsN	SvsN	SvsN	NSvsS	NSvsS	NSvsS	NSvsN	NSvsN	NSvsN
	ENSG00000007168	ENSG00000087085	ENSG00000007168	ENSG00000007168	ENSG00000007168	ENSG00000001630	ENSG00000021826	ENSG00000004779	ENSG00000004779
	ENSG00000023909	ENSG00000088305	ENSG00000023909	ENSG00000023909	ENSG00000023909	ENSG00000004468	ENSG00000026652	ENSG00000004864	ENSG00000004864
	ENSG00000065833	ENSG00000103253	ENSG00000065833	ENSG00000026652	ENSG00000026652	ENSG00000004779	ENSG00000033170	ENSG00000005022	ENSG00000005022
	ENSG00000105220	ENSG00000114805	ENSG00000087085	ENSG00000033170	ENSG00000033170	ENSG00000004864	ENSG00000033867	ENSG00000008130	ENSG00000008130
	ENSG00000125779	ENSG00000119227	ENSG00000088305	ENSG00000033867	ENSG00000033867	ENSG00000007168	ENSG00000036473	ENSG00000012232	ENSG00000012232
	ENSG00000134255	ENSG00000128242	ENSG00000103253	ENSG00000035687	ENSG00000035687	ENSG00000007216	ENSG00000040933	ENSG00000013375	ENSG00000013375
	ENSG00000147416	ENSG00000131183	ENSG00000105220	ENSG00000036473	ENSG00000036473	ENSG00000008130	ENSG00000059804	ENSG00000013392	ENSG00000013392
	ENSG00000155465	ENSG00000132196	ENSG00000114805	ENSG00000038274	ENSG00000038274	ENSG00000010256	ENSG00000060982	ENSG00000023228	ENSG00000021826
	ENSG00000175198	ENSG00000136720	ENSG00000119227	ENSG00000040933	ENSG00000040933	ENSG00000011083	ENSG00000061918	ENSG00000049239	ENSG00000023228
	ENSG00000198712	ENSG00000142102	ENSG00000125779	ENSG00000047230	ENSG00000047230	ENSG00000012232	ENSG00000064651	ENSG00000059573	ENSG00000026652
	ENSG00000198804	ENSG00000147606	ENSG00000128242	ENSG00000047249	ENSG00000047249	ENSG00000013375	ENSG00000065357	ENSG00000060971	ENSG00000033170
	ENSG00000239672	ENSG00000149091	ENSG00000131183	ENSG00000049860	ENSG00000049860	ENSG00000013392	ENSG00000065911	ENSG00000062282	ENSG00000033867
		ENSG00000156966	ENSG00000132196	ENSG00000059804	ENSG00000059804	ENSG00000021488	ENSG00000067057	ENSG00000064225	ENSG00000036473
		ENSG00000167508	ENSG00000134255	ENSG00000060982	ENSG00000060982	ENSG00000023228	ENSG00000068366	ENSG00000065833	ENSG00000040933
		ENSG00000179477	ENSG00000136720	ENSG00000061918	ENSG00000061918	ENSG00000023909	ENSG00000068745	ENSG00000066926	ENSG00000049239
		ENSG00000181045	ENSG00000142102	ENSG00000064651	ENSG00000064651	ENSG00000026652	ENSG00000069849	ENSG00000067829	ENSG00000059573
		ENSG00000183196	ENSG00000147416	ENSG00000065357	ENSG00000065357	ENSG00000033170	ENSG00000071073	ENSG00000068120	ENSG00000059804
			ENSG00000147606	ENSG00000065911	ENSG00000065911	ENSG00000033867	ENSG00000071967	ENSG00000070614	ENSG00000060971
			ENSG00000149091	ENSG00000067057	ENSG00000067057	ENSG00000035687	ENSG00000073756	ENSG00000072042	ENSG00000060982
			ENSG00000155465	ENSG00000068366	ENSG00000068366	ENSG00000036473	ENSG00000075651	ENSG00000072506	ENSG00000061918
			ENSG00000156966	ENSG00000068745	ENSG00000068745	ENSG00000038274	ENSG00000078269	ENSG00000073849	ENSG00000062282
			ENSG00000167508	ENSG00000069849	ENSG00000069849	ENSG00000040933	ENSG00000079931	ENSG00000074800	ENSG00000064225
			ENSG00000175198	ENSG00000070961	ENSG00000070961	ENSG00000047230	ENSG00000080493	ENSG00000075239	ENSG00000064651
			ENSG00000179477	ENSG00000071073	ENSG00000071073	ENSG00000047249	ENSG00000083720	ENSG00000076351	ENSG00000065357
			ENSG00000181045	ENSG00000071967	ENSG00000071967	ENSG00000049239	ENSG00000092964	ENSG00000076555	ENSG00000065833
			ENSG00000183196	ENSG00000073756	ENSG00000073756	ENSG00000049860	ENSG00000099998	ENSG00000079739	ENSG00000065911
			ENSG00000198712	ENSG00000074410	ENSG00000074410	ENSG00000059573	ENSG00000100170	ENSG00000083444	ENSG00000066926
			ENSG00000198804	ENSG00000075651	ENSG00000075651	ENSG00000059804	ENSG00000100422	ENSG00000084774	ENSG00000067057
			ENSG00000239672	ENSG00000078142	ENSG00000078142	ENSG00000060642	ENSG00000101333	ENSG00000086062	ENSG00000067829
				ENSG00000078269	ENSG00000078269	ENSG00000060982	ENSG00000102780	ENSG00000088766	ENSG00000068120
				ENSG00000079215	ENSG00000079215	ENSG00000061918	ENSG00000103222	ENSG00000091483	ENSG00000068366
				ENSG00000079931	ENSG00000079931	ENSG00000062282	ENSG00000103489	ENSG00000092621	ENSG00000068745
				ENSG00000080493	ENSG00000080493	ENSG00000064225	ENSG00000104723	ENSG00000095321	ENSG00000069849
				ENSG00000083720	ENSG00000083720	ENSG00000064651	ENSG00000105851	ENSG00000095380	ENSG00000070614
				ENSG00000085662	ENSG00000085662	ENSG00000065357	ENSG00000106605	ENSG00000099377	ENSG00000071073
				ENSG00000086696	ENSG00000086696	ENSG00000065911	ENSG00000107242	ENSG00000099795	ENSG00000071967
				ENSG00000090020	ENSG00000090020	ENSG00000065923	ENSG00000107317	ENSG00000100294	ENSG00000072042
				ENSG00000090054	ENSG00000090054	ENSG00000066926	ENSG00000108381	ENSG00000100522	ENSG00000072506
				ENSG00000092964	ENSG00000092964	ENSG00000067057	ENSG00000109452	ENSG00000100983	ENSG00000073756
				ENSG00000099998	ENSG00000099998	ENSG00000067064	ENSG00000109586	ENSG00000101444	ENSG00000073849
				ENSG00000100170	ENSG00000100170	ENSG00000067829	ENSG00000109610	ENSG00000101473	ENSG00000074800
				ENSG00000100330	ENSG00000100330	ENSG00000068120	ENSG00000109667	ENSG00000101670	ENSG00000075239
				ENSG00000100422	ENSG00000100422	ENSG00000068366	ENSG00000111674	ENSG00000102100	ENSG00000075651
				ENSG00000100596	ENSG00000100596	ENSG00000068745	ENSG00000111716	ENSG00000102144	ENSG00000076351
				ENSG00000101333	ENSG00000101333	ENSG00000069849	ENSG00000111962	ENSG00000102967	ENSG00000076555
				ENSG00000102780	ENSG00000102780	ENSG00000070614	ENSG00000112541	ENSG00000103202	ENSG00000078269
				ENSG00000103064	ENSG00000103064	ENSG00000070961	ENSG00000113448	ENSG00000104522	ENSG00000079739
				ENSG00000103222	ENSG00000103222	ENSG00000071073	ENSG00000113657	ENSG00000105220	ENSG00000079931
				ENSG00000103489	ENSG00000103489	ENSG00000071967	ENSG00000113924	ENSG00000106397	ENSG00000080493
				ENSG00000104723	ENSG00000104723	ENSG00000072042	ENSG00000114770	ENSG00000106688	ENSG00000083444
				ENSG00000104763	ENSG00000104763	ENSG00000072506	ENSG00000114805	ENSG00000106992	ENSG00000083720
				ENSG00000105281	ENSG00000105281	ENSG00000073756	ENSG00000115252	ENSG00000108439	ENSG00000084774
				ENSG00000105851	ENSG00000105851	ENSG00000073849	ENSG00000115339	ENSG00000108479	ENSG00000086062
				ENSG00000106605	ENSG00000106605	ENSG00000074410	ENSG00000115419	ENSG00000108528	ENSG00000088766
				ENSG00000107317	ENSG00000107317	ENSG00000075239	ENSG00000115840	ENSG00000108846	ENSG00000091483
				ENSG00000107537	ENSG00000107537	ENSG00000075651	ENSG00000116984	ENSG00000109814	ENSG00000092621
				ENSG00000107614	ENSG00000107614	ENSG00000076351	ENSG00000119514	ENSG00000110435	ENSG00000092964
				ENSG00000108474	ENSG00000108474	ENSG00000076555	ENSG00000121281	ENSG00000110717	ENSG00000095321
				ENSG00000109452	ENSG00000109452	ENSG00000078142	ENSG00000122863	ENSG00000110719	ENSG00000095380
				ENSG00000109586	ENSG00000109586	ENSG00000078269	ENSG00000124181	ENSG00000111261	ENSG00000099377
				ENSG00000109610	ENSG00000109610	ENSG00000079215	ENSG00000124212	ENSG00000111669	ENSG00000099795
				ENSG00000109667	ENSG00000109667	ENSG00000079459	ENSG00000124406	ENSG00000111846	ENSG00000099998
				ENSG00000110721	ENSG00000110721	ENSG00000079739	ENSG00000125255	ENSG00000111885	ENSG00000100170
				ENSG00000111674	ENSG00000111674	ENSG00000079931	ENSG00000125257	ENSG00000112695	ENSG00000100294
				ENSG00000111716	ENSG00000111716	ENSG00000080493	ENSG00000125356	ENSG00000112893	ENSG00000100422
				ENSG00000111962	ENSG00000111962	ENSG00000080819	ENSG00000128242	ENSG00000113273	ENSG00000100522
				ENSG00000112541	ENSG00000112541	ENSG00000081760	ENSG00000129167	ENSG00000113492	ENSG00000100983
				ENSG00000113448	ENSG00000113448	ENSG00000083444	ENSG00000129219	ENSG00000114480	ENSG00000101333
				ENSG00000113657	ENSG00000113657	ENSG00000083720	ENSG00000130707	ENSG00000114491	ENSG00000101444
				ENSG00000114770	ENSG00000114770	ENSG00000084774	ENSG00000131389	ENSG00000114573	ENSG00000101473
				ENSG00000115159	ENSG00000115159	ENSG00000085662	ENSG00000131459	ENSG00000114956	ENSG00000101670
				ENSG00000115252	ENSG00000115252	ENSG00000086062	ENSG00000131873	ENSG00000115275	ENSG00000102100
				ENSG00000115339	ENSG00000115339	ENSG00000086475	ENSG00000132164	ENSG00000115525	ENSG00000102144
				ENSG00000115419	ENSG00000115419	ENSG00000086696	ENSG00000135423	ENSG00000115902	ENSG00000102780
				ENSG00000115840	ENSG00000115840	ENSG00000088305	ENSG00000136872	ENSG00000116096	ENSG00000102967
				ENSG00000116711	ENSG00000116711	ENSG00000089250	ENSG00000136960	ENSG00000116133	ENSG00000103202
				ENSG00000116984	ENSG00000116984	ENSG00000090020	ENSG00000138031	ENSG00000116649	ENSG00000103222
				ENSG00000119125	ENSG00000119125	ENSG00000090054	ENSG00000138079	ENSG00000116704	ENSG00000103489
				ENSG00000119514	ENSG00000119514	ENSG00000090402	ENSG00000138135	ENSG00000116771	ENSG00000104522
				ENSG00000119689	ENSG00000119689	ENSG00000091483	ENSG00000138193	ENSG00000116882	ENSG00000104723
				ENSG00000121281	ENSG00000121281	ENSG00000092621	ENSG00000138735	ENSG00000117118	ENSG00000105220
				ENSG00000121879	ENSG00000121879	ENSG00000092964	ENSG00000138801	ENSG00000117410	ENSG00000105851
				ENSG00000122643	ENSG00000122643	ENSG00000093217	ENSG00000140199	ENSG00000117450	ENSG00000106397
				ENSG00000124181	ENSG00000124181	ENSG00000095321	ENSG00000140459	ENSG00000118363	ENSG00000106605
				ENSG00000124212	ENSG00000124212	ENSG00000095380	ENSG00000140835	ENSG00000118705	ENSG00000106688
				ENSG00000124406	ENSG00000124406	ENSG00000099377	ENSG00000141934	ENSG00000119523	ENSG00000106992
				ENSG00000125257	ENSG00000125257	ENSG00000099795	ENSG00000142102	ENSG00000119537	ENSG00000107242
				ENSG00000127472	ENSG00000127472	ENSG00000099998	ENSG00000143153	ENSG00000119723	ENSG00000107317
				ENSG00000130707	ENSG00000130707	ENSG00000100116	ENSG00000143772	ENSG00000119899	ENSG00000108381
				ENSG00000131203	ENSG00000131203	ENSG00000100170	ENSG00000144136	ENSG00000120697	ENSG00000108439
				ENSG00000131389	ENSG00000131389	ENSG00000100197	ENSG00000145692	ENSG00000122912	ENSG00000108479
				ENSG00000131459	ENSG00000131459	ENSG00000100294	ENSG00000146039	ENSG00000122971	ENSG00000108528
				ENSG00000131873	ENSG00000131873	ENSG00000100330	ENSG00000146070	ENSG00000123454	ENSG00000108846
				ENSG00000132164	ENSG00000132164	ENSG00000100422	ENSG00000146151	ENSG00000125430	ENSG00000109452
				ENSG00000133805	ENSG00000133805	ENSG00000100577	ENSG00000146411	ENSG00000126088	ENSG00000109586
				ENSG00000136169	ENSG00000136169	ENSG00000100596	ENSG00000147408	ENSG00000126821	ENSG00000109610
				ENSG00000136872	ENSG00000136872	ENSG00000100983	ENSG00000148154	ENSG00000128050	ENSG00000109667
				ENSG00000136881	ENSG00000136881	ENSG00000101333	ENSG00000150867	ENSG00000128059	ENSG00000109814
				ENSG00000136960	ENSG00000136960	ENSG00000101444	ENSG00000151376	ENSG00000128655	ENSG00000110435
				ENSG00000138031	ENSG00000138031	ENSG00000101473	ENSG00000152402	ENSG00000129128	ENSG00000110717
				ENSG00000138061	ENSG00000138061	ENSG00000101670	ENSG00000152556	ENSG00000129562	ENSG00000110719
				ENSG00000138135	ENSG00000138135	ENSG00000102100	ENSG00000156510	ENSG00000130649	ENSG00000111261
				ENSG00000138193	ENSG00000138193	ENSG00000102780	ENSG00000156515	ENSG00000131446	ENSG00000111669
				ENSG00000138735	ENSG00000138735	ENSG00000102967	ENSG00000157765	ENSG00000131844	ENSG00000111674
				ENSG00000138801	ENSG00000138801	ENSG00000103064	ENSG00000159399	ENSG00000132196	ENSG00000111716
				ENSG00000140199	ENSG00000140199	ENSG00000103202	ENSG00000163106	ENSG00000132330	ENSG00000111846
				ENSG00000140835	ENSG00000140835	ENSG00000103222	ENSG00000164116	ENSG00000132437	ENSG00000111885
				ENSG00000141934	ENSG00000141934	ENSG00000103253	ENSG00000165092	ENSG00000133835	ENSG00000111962
				ENSG00000143153	ENSG00000143153	ENSG00000103489	ENSG00000165140	ENSG00000134255	ENSG00000112541
				ENSG00000143772	ENSG00000143772	ENSG00000104522	ENSG00000166123	ENSG00000134333	ENSG00000112695
				ENSG00000144136	ENSG00000144136	ENSG00000104524	ENSG00000166165	ENSG00000134575	ENSG00000112893
				ENSG00000145692	ENSG00000145692	ENSG00000104549	ENSG00000168918	ENSG00000135069	ENSG00000113273
				ENSG00000146039	ENSG00000146039	ENSG00000104723	ENSG00000169255	ENSG00000136877	ENSG00000113448
				ENSG00000146070	ENSG00000146070	ENSG00000104763	ENSG00000170525	ENSG00000137563	ENSG00000113492
				ENSG00000146151	ENSG00000146151	ENSG00000104823	ENSG00000170961	ENSG00000137992	ENSG00000113657
				ENSG00000146411	ENSG00000146411	ENSG00000104879	ENSG00000171310	ENSG00000138030	ENSG00000113924
				ENSG00000147408	ENSG00000147408	ENSG00000105281	ENSG00000171408	ENSG00000138074	ENSG00000114480
				ENSG00000148154	ENSG00000148154	ENSG00000105607	ENSG00000171759	ENSG00000138356	ENSG00000114491
				ENSG00000150540	ENSG00000150540	ENSG00000105641	ENSG00000172572	ENSG00000138363	ENSG00000114573
				ENSG00000150867	ENSG00000150867	ENSG00000105650	ENSG00000172817	ENSG00000139180	ENSG00000114770
				ENSG00000151376	ENSG00000151376	ENSG00000105851	ENSG00000174227	ENSG00000139209	ENSG00000114805
				ENSG00000152127	ENSG00000152127	ENSG00000106397	ENSG00000174640	ENSG00000140284	ENSG00000114956
				ENSG00000152402	ENSG00000152402	ENSG00000106605	ENSG00000176463	ENSG00000140650	ENSG00000115252
				ENSG00000152556	ENSG00000152556	ENSG00000106688	ENSG00000176597	ENSG00000141401	ENSG00000115275
				ENSG00000153291	ENSG00000153291	ENSG00000106992	ENSG00000178234	ENSG00000141485	ENSG00000115339
				ENSG00000156136	ENSG00000156136	ENSG00000107317	ENSG00000179913	ENSG00000142657	ENSG00000115419
				ENSG00000156510	ENSG00000156510	ENSG00000107537	ENSG00000183778	ENSG00000143179	ENSG00000115525
				ENSG00000156515	ENSG00000156515	ENSG00000107614	ENSG00000184254	ENSG00000143315	ENSG00000115840
				ENSG00000157765	ENSG00000157765	ENSG00000108439	ENSG00000184588	ENSG00000143641	ENSG00000115902
				ENSG00000159082	ENSG00000159082	ENSG00000108474	ENSG00000185052	ENSG00000144591	ENSG00000116096
				ENSG00000164116	ENSG00000164116	ENSG00000108479	ENSG00000188687	ENSG00000145391	ENSG00000116133
				ENSG00000165092	ENSG00000165092	ENSG00000108528	ENSG00000197506	ENSG00000145494	ENSG00000116649
				ENSG00000166123	ENSG00000166123	ENSG00000108784	ENSG00000197943	ENSG00000146477	ENSG00000116704
				ENSG00000166165	ENSG00000166165	ENSG00000109107	ENSG00000205268	ENSG00000146701	ENSG00000116771
				ENSG00000168918	ENSG00000168918	ENSG00000109424	ENSG00000206190	ENSG00000146733	ENSG00000116882
				ENSG00000169255	ENSG00000169255	ENSG00000109452		ENSG00000147224	ENSG00000116984
				ENSG00000169826	ENSG00000169826	ENSG00000109586		ENSG00000147383	ENSG00000117118
				ENSG00000170525	ENSG00000170525	ENSG00000109610		ENSG00000147471	ENSG00000117410
				ENSG00000171310	ENSG00000171310	ENSG00000109667		ENSG00000147684	ENSG00000117450
				ENSG00000171408	ENSG00000171408	ENSG00000109814		ENSG00000148672	ENSG00000118363
				ENSG00000171862	ENSG00000171862	ENSG00000109929		ENSG00000149150	ENSG00000118705
				ENSG00000172572	ENSG00000172572	ENSG00000110435		ENSG00000150656	ENSG00000119514
				ENSG00000172817	ENSG00000172817	ENSG00000110717		ENSG00000151229	ENSG00000119523
				ENSG00000174640	ENSG00000174640	ENSG00000110719		ENSG00000151611	ENSG00000119537
				ENSG00000175445	ENSG00000175445	ENSG00000110721		ENSG00000152234	ENSG00000119723
				ENSG00000176463	ENSG00000176463	ENSG00000110921		ENSG00000156110	ENSG00000119899
				ENSG00000176597	ENSG00000176597	ENSG00000111012		ENSG00000156471	ENSG00000120697
				ENSG00000178234	ENSG00000178234	ENSG00000111674		ENSG00000156958	ENSG00000121281
				ENSG00000179913	ENSG00000179913	ENSG00000111716		ENSG00000157350	ENSG00000122863
				ENSG00000183023	ENSG00000183023	ENSG00000111775		ENSG00000158296	ENSG00000122912
				ENSG00000183778	ENSG00000183778	ENSG00000111846		ENSG00000158825	ENSG00000122971
				ENSG00000184254	ENSG00000184254	ENSG00000111885		ENSG00000158850	ENSG00000123454
				ENSG00000184588	ENSG00000184588	ENSG00000111962		ENSG00000158864	ENSG00000124181
				ENSG00000185052	ENSG00000185052	ENSG00000112499		ENSG00000159063	ENSG00000124212
				ENSG00000185100	ENSG00000185100	ENSG00000112541		ENSG00000159131	ENSG00000124406
				ENSG00000197506	ENSG00000197506	ENSG00000112893		ENSG00000159423	ENSG00000125255
				ENSG00000197943	ENSG00000197943	ENSG00000112972		ENSG00000159720	ENSG00000125257
				ENSG00000205268	ENSG00000205268	ENSG00000113161		ENSG00000159921	ENSG00000125356
					ENSG00000135940	ENSG00000113273		ENSG00000160209	ENSG00000125430
					ENSG00000136720	ENSG00000113448		ENSG00000160688	ENSG00000126088
					ENSG00000136877	ENSG00000113492		ENSG00000160883	ENSG00000126821
					ENSG00000137563	ENSG00000113657		ENSG00000161896	ENSG00000128050
					ENSG00000138030	ENSG00000114480		ENSG00000162551	ENSG00000128059
					ENSG00000138074	ENSG00000114491		ENSG00000162688	ENSG00000128242
					ENSG00000138356	ENSG00000114573		ENSG00000163344	ENSG00000128655
					ENSG00000138363	ENSG00000114770		ENSG00000163902	ENSG00000129128
					ENSG00000139180	ENSG00000115159		ENSG00000163931	ENSG00000129167
					ENSG00000139209	ENSG00000115252		ENSG00000164889	ENSG00000129219
					ENSG00000139531	ENSG00000115275		ENSG00000165029	ENSG00000129562
					ENSG00000139547	ENSG00000115286		ENSG00000165609	ENSG00000130649
					ENSG00000140057	ENSG00000115339		ENSG00000165672	ENSG00000130707
					ENSG00000140284	ENSG00000115419		ENSG00000166035	ENSG00000131389
					ENSG00000140505	ENSG00000115525		ENSG00000166562	ENSG00000131446
					ENSG00000140650	ENSG00000115705		ENSG00000166741	ENSG00000131459
					ENSG00000140675	ENSG00000115840		ENSG00000166825	ENSG00000131844
					ENSG00000141401	ENSG00000115902		ENSG00000167130	ENSG00000131873
					ENSG00000141485	ENSG00000116096		ENSG00000167792	ENSG00000132164
					ENSG00000141744	ENSG00000116133		ENSG00000167815	ENSG00000132196
					ENSG00000142657	ENSG00000116337		ENSG00000167969	ENSG00000132330
					ENSG00000143199	ENSG00000116649		ENSG00000168003	ENSG00000132437
					ENSG00000143641	ENSG00000116704		ENSG00000168282	ENSG00000133835
					ENSG00000144591	ENSG00000116711		ENSG00000168575	ENSG00000134255
					ENSG00000145217	ENSG00000116771		ENSG00000169021	ENSG00000134333
					ENSG00000145494	ENSG00000116882		ENSG00000169359	ENSG00000134575
					ENSG00000146477	ENSG00000116984		ENSG00000169692	ENSG00000135069
					ENSG00000146701	ENSG00000117069		ENSG00000170482	ENSG00000135423
					ENSG00000146733	ENSG00000117118		ENSG00000171174	ENSG00000136872
					ENSG00000147155	ENSG00000117410		ENSG00000172269	ENSG00000136877
					ENSG00000147224	ENSG00000117411		ENSG00000172331	ENSG00000136960
					ENSG00000147383	ENSG00000117450		ENSG00000173221	ENSG00000137563
					ENSG00000147471	ENSG00000118363		ENSG00000173540	ENSG00000137992
					ENSG00000147647	ENSG00000118705		ENSG00000173599	ENSG00000138030
					ENSG00000147684	ENSG00000119125		ENSG00000174886	ENSG00000138031
					ENSG00000148218	ENSG00000119514		ENSG00000174990	ENSG00000138074
					ENSG00000148672	ENSG00000119523		ENSG00000175198	ENSG00000138079
					ENSG00000148942	ENSG00000119673		ENSG00000176153	ENSG00000138135
					ENSG00000149091	ENSG00000119689		ENSG00000176974	ENSG00000138193
					ENSG00000149150	ENSG00000119723		ENSG00000177156	ENSG00000138356
					ENSG00000149485	ENSG00000119899		ENSG00000178127	ENSG00000138363
					ENSG00000149782	ENSG00000119927		ENSG00000178802	ENSG00000138735
					ENSG00000150656	ENSG00000120437		ENSG00000178921	ENSG00000138801
					ENSG00000151005	ENSG00000120697		ENSG00000180817	ENSG00000139180
					ENSG00000151224	ENSG00000121281		ENSG00000181830	ENSG00000139209
					ENSG00000151229	ENSG00000121879		ENSG00000182054	ENSG00000140199
					ENSG00000151348	ENSG00000122643		ENSG00000182199	ENSG00000140284
					ENSG00000151611	ENSG00000122729		ENSG00000183044	ENSG00000140459
					ENSG00000151726	ENSG00000122971		ENSG00000184076	ENSG00000140650
					ENSG00000154025	ENSG00000123454		ENSG00000184470	ENSG00000140835
					ENSG00000156110	ENSG00000123739		ENSG00000185000	ENSG00000141401
					ENSG00000156471	ENSG00000123989		ENSG00000185015	ENSG00000141485
					ENSG00000156885	ENSG00000124181		ENSG00000185624	ENSG00000141934
					ENSG00000156958	ENSG00000124212		ENSG00000188641	ENSG00000142102
					ENSG00000156966	ENSG00000124406		ENSG00000189221	ENSG00000142657
					ENSG00000157350	ENSG00000124767		ENSG00000196517	ENSG00000143153
					ENSG00000158089	ENSG00000125257		ENSG00000197496	ENSG00000143179
					ENSG00000158296	ENSG00000126088		ENSG00000197594	ENSG00000143315
					ENSG00000158850	ENSG00000126821		ENSG00000197818	ENSG00000143641
					ENSG00000158864	ENSG00000127472		ENSG00000198162	ENSG00000143772
					ENSG00000159063	ENSG00000128050		ENSG00000198380	ENSG00000144136
					ENSG00000159131	ENSG00000128059		ENSG00000198682	ENSG00000144591
					ENSG00000159423	ENSG00000128655		ENSG00000204099	ENSG00000145391
					ENSG00000159720	ENSG00000129128		ENSG00000204386	ENSG00000145494
					ENSG00000159921	ENSG00000129596		ENSG00000205060	ENSG00000145692
					ENSG00000160200	ENSG00000130005		ENSG00000213398	ENSG00000146039
					ENSG00000160209	ENSG00000130313		ENSG00000213619	ENSG00000146070
					ENSG00000160216	ENSG00000130649		ENSG00000214160	ENSG00000146151
					ENSG00000160285	ENSG00000130707		ENSG00000231852	ENSG00000146411
					ENSG00000160326	ENSG00000130957		ENSG00000233276	ENSG00000146477
					ENSG00000160688	ENSG00000131069			ENSG00000146701
					ENSG00000160752	ENSG00000131183			ENSG00000146733
					ENSG00000160883	ENSG00000131203			ENSG00000147224
					ENSG00000161653	ENSG00000131389			ENSG00000147383
					ENSG00000162174	ENSG00000131446			ENSG00000147408
					ENSG00000162551	ENSG00000131459			ENSG00000147471
					ENSG00000162688	ENSG00000131473			ENSG00000147684
					ENSG00000163286	ENSG00000131480			ENSG00000148154
					ENSG00000163344	ENSG00000131748			ENSG00000148672
					ENSG00000163902	ENSG00000131844			ENSG00000149150
					ENSG00000163931	ENSG00000131873			ENSG00000150656
					ENSG00000164742	ENSG00000132164			ENSG00000150867
					ENSG00000164889	ENSG00000132196			ENSG00000151229
					ENSG00000165029	ENSG00000132330			ENSG00000151376
					ENSG00000165349	ENSG00000132874			ENSG00000151611
					ENSG00000165609	ENSG00000133027			ENSG00000152234
					ENSG00000165672	ENSG00000133056			ENSG00000152402
					ENSG00000165970	ENSG00000133805			ENSG00000152556
					ENSG00000166035	ENSG00000133835			ENSG00000156110
					ENSG00000166228	ENSG00000134333			ENSG00000156471
					ENSG00000166562	ENSG00000134575			ENSG00000156510
					ENSG00000166741	ENSG00000134824			ENSG00000156515
					ENSG00000166816	ENSG00000135069			ENSG00000156958
					ENSG00000166825	ENSG00000135917			ENSG00000157350
					ENSG00000167130	ENSG00000135929			ENSG00000157765
					ENSG00000167434	ENSG00000135940			ENSG00000158296
					ENSG00000167508	ENSG00000136169			ENSG00000158825
					ENSG00000167815	ENSG00000136720			ENSG00000158850
					ENSG00000167969	ENSG00000136872			ENSG00000158864
					ENSG00000168003	ENSG00000136877			ENSG00000159063
					ENSG00000168282	ENSG00000136881			ENSG00000159131
					ENSG00000168393	ENSG00000136960			ENSG00000159399
					ENSG00000169169	ENSG00000137563			ENSG00000159423
					ENSG00000169359	ENSG00000138030			ENSG00000159720
					ENSG00000169418	ENSG00000138031			ENSG00000159921
					ENSG00000169692	ENSG00000138061			ENSG00000160209
					ENSG00000170482	ENSG00000138074			ENSG00000160688
					ENSG00000171004	ENSG00000138135			ENSG00000160883
					ENSG00000171174	ENSG00000138193			ENSG00000161896
					ENSG00000172269	ENSG00000138356			ENSG00000162551
					ENSG00000172331	ENSG00000138363			ENSG00000162688
					ENSG00000172482	ENSG00000138735			ENSG00000163106
					ENSG00000172893	ENSG00000138801			ENSG00000163344
					ENSG00000173221	ENSG00000139180			ENSG00000163902
					ENSG00000173540	ENSG00000139209			ENSG00000163931
					ENSG00000173599	ENSG00000139531			ENSG00000164116
					ENSG00000174669	ENSG00000139547			ENSG00000164889
					ENSG00000174886	ENSG00000140057			ENSG00000165029
					ENSG00000174915	ENSG00000140199			ENSG00000165092
					ENSG00000174990	ENSG00000140284			ENSG00000165140
					ENSG00000175198	ENSG00000140505			ENSG00000165609
					ENSG00000176153	ENSG00000140650			ENSG00000165672
					ENSG00000176383	ENSG00000140675			ENSG00000166035
					ENSG00000176974	ENSG00000140835			ENSG00000166123
					ENSG00000177156	ENSG00000141401			ENSG00000166165
					ENSG00000177191	ENSG00000141485			ENSG00000166562
					ENSG00000178127	ENSG00000141744			ENSG00000166741
					ENSG00000178445	ENSG00000141934			ENSG00000166825
					ENSG00000178537	ENSG00000142657			ENSG00000167130
					ENSG00000178802	ENSG00000143153			ENSG00000167792
					ENSG00000178814	ENSG00000143199			ENSG00000167815
					ENSG00000178921	ENSG00000143641			ENSG00000167969
					ENSG00000179091	ENSG00000143772			ENSG00000168003
					ENSG00000179477	ENSG00000144136			ENSG00000168282
					ENSG00000180767	ENSG00000144591			ENSG00000168575
					ENSG00000180817	ENSG00000145217			ENSG00000168918
					ENSG00000181830	ENSG00000145494			ENSG00000169021
					ENSG00000182054	ENSG00000145692			ENSG00000169255
					ENSG00000182199	ENSG00000146039			ENSG00000169359
					ENSG00000183010	ENSG00000146070			ENSG00000169692
					ENSG00000183044	ENSG00000146151			ENSG00000170482
					ENSG00000184470	ENSG00000146411			ENSG00000170525
					ENSG00000185000	ENSG00000146477			ENSG00000170961
					ENSG00000185015	ENSG00000146701			ENSG00000171174
					ENSG00000185624	ENSG00000146733			ENSG00000171310
					ENSG00000185808	ENSG00000147155			ENSG00000171408
					ENSG00000185875	ENSG00000147224			ENSG00000171759
					ENSG00000186009	ENSG00000147383			ENSG00000172269
					ENSG00000186642	ENSG00000147408			ENSG00000172331
					ENSG00000188784	ENSG00000147471			ENSG00000172572
					ENSG00000189221	ENSG00000147647			ENSG00000172817
					ENSG00000189366	ENSG00000147684			ENSG00000173221
					ENSG00000196517	ENSG00000148154			ENSG00000173540
					ENSG00000197496	ENSG00000148218			ENSG00000173599
					ENSG00000197594	ENSG00000148672			ENSG00000174227
					ENSG00000197858	ENSG00000148942			ENSG00000174640
					ENSG00000198108	ENSG00000149091			ENSG00000174886
					ENSG00000198162	ENSG00000149150			ENSG00000174990
					ENSG00000198380	ENSG00000149485			ENSG00000175198
					ENSG00000198682	ENSG00000149782			ENSG00000176153
					ENSG00000198805	ENSG00000150540			ENSG00000176463
					ENSG00000198931	ENSG00000150656			ENSG00000176597
					ENSG00000204099	ENSG00000150867			ENSG00000176974
					ENSG00000204386	ENSG00000151005			ENSG00000177156
					ENSG00000213398	ENSG00000151224			ENSG00000178127
					ENSG00000213619	ENSG00000151229			ENSG00000178234
					ENSG00000214160	ENSG00000151348			ENSG00000178802
					ENSG00000231852	ENSG00000151376			ENSG00000178921
						ENSG00000151611			ENSG00000179913
						ENSG00000151726			ENSG00000180817
						ENSG00000152127			ENSG00000181830
						ENSG00000152402			ENSG00000182054
						ENSG00000152556			ENSG00000182199
						ENSG00000153291			ENSG00000183044
						ENSG00000154025			ENSG00000183778
						ENSG00000156110			ENSG00000184076
						ENSG00000156136			ENSG00000184254
						ENSG00000156471			ENSG00000184470
						ENSG00000156510			ENSG00000184588
						ENSG00000156515			ENSG00000185000
						ENSG00000156885			ENSG00000185015
						ENSG00000156958			ENSG00000185052
						ENSG00000156966			ENSG00000185624
						ENSG00000157350			ENSG00000188641
						ENSG00000157765			ENSG00000188687
						ENSG00000158089			ENSG00000189221
						ENSG00000158296			ENSG00000196517
						ENSG00000158850			ENSG00000197496
						ENSG00000158864			ENSG00000197506
						ENSG00000159063			ENSG00000197594
						ENSG00000159082			ENSG00000197818
						ENSG00000159131			ENSG00000197943
						ENSG00000159423			ENSG00000198162
						ENSG00000159720			ENSG00000198380
						ENSG00000159921			ENSG00000198682
						ENSG00000160200			ENSG00000204099
						ENSG00000160209			ENSG00000204386
						ENSG00000160216			ENSG00000205060
						ENSG00000160285			ENSG00000205268
						ENSG00000160326			ENSG00000206190
						ENSG00000160688			ENSG00000213398
						ENSG00000160752			ENSG00000213619
						ENSG00000160883			ENSG00000214160
						ENSG00000161653			ENSG00000231852
						ENSG00000162174			ENSG00000233276
						ENSG00000162551
						ENSG00000162688
						ENSG00000163286
						ENSG00000163344
						ENSG00000163902
						ENSG00000163931
						ENSG00000164116
						ENSG00000164742
						ENSG00000164889
						ENSG00000165029
						ENSG00000165092
						ENSG00000165349
						ENSG00000165609
						ENSG00000165672
						ENSG00000165970
						ENSG00000166035
						ENSG00000166123
						ENSG00000166165
						ENSG00000166228
						ENSG00000166562
						ENSG00000166741
						ENSG00000166816
						ENSG00000166825
						ENSG00000167130
						ENSG00000167434
						ENSG00000167508
						ENSG00000167815
						ENSG00000167969
						ENSG00000168003
						ENSG00000168282
						ENSG00000168393
						ENSG00000168918
						ENSG00000169169
						ENSG00000169255
						ENSG00000169359
						ENSG00000169418
						ENSG00000169692
						ENSG00000169826
						ENSG00000170482
						ENSG00000170525
						ENSG00000171004
						ENSG00000171174
						ENSG00000171310
						ENSG00000171408
						ENSG00000171862
						ENSG00000172269
						ENSG00000172331
						ENSG00000172482
						ENSG00000172572
						ENSG00000172817
						ENSG00000172893
						ENSG00000173221
						ENSG00000173540
						ENSG00000173599
						ENSG00000174640
						ENSG00000174669
						ENSG00000174886
						ENSG00000174915
						ENSG00000174990
						ENSG00000175198
						ENSG00000175445
						ENSG00000176153
						ENSG00000176383
						ENSG00000176463
						ENSG00000176597
						ENSG00000176974
						ENSG00000177156
						ENSG00000177191
						ENSG00000178127
						ENSG00000178234
						ENSG00000178445
						ENSG00000178537
						ENSG00000178802
						ENSG00000178814
						ENSG00000178921
						ENSG00000179091
						ENSG00000179477
						ENSG00000179913
						ENSG00000180767
						ENSG00000180817
						ENSG00000181830
						ENSG00000182054
						ENSG00000182199
						ENSG00000183010
						ENSG00000183023
						ENSG00000183044
						ENSG00000183778
						ENSG00000184254
						ENSG00000184470
						ENSG00000184588
						ENSG00000185000
						ENSG00000185015
						ENSG00000185052
						ENSG00000185100
						ENSG00000185624
						ENSG00000185808
						ENSG00000185875
						ENSG00000186009
						ENSG00000186642
						ENSG00000188784
						ENSG00000189221
						ENSG00000189366
						ENSG00000196517
						ENSG00000197496
						ENSG00000197506
						ENSG00000197594
						ENSG00000197858
						ENSG00000197943
						ENSG00000198108
						ENSG00000198162
						ENSG00000198380
						ENSG00000198682
						ENSG00000198805
						ENSG00000198931
						ENSG00000204099
						ENSG00000204386
						ENSG00000205268
						ENSG00000213398
						ENSG00000213619
						ENSG00000214160
						ENSG00000231852

## Sheet: Mouse
	Differential Expressed Genes	UP	DOWN	total (up & down)	UP	DOWN	total (up & down)	UP	DOWN	total (up & down)	UP	DOWN	total (up & down)
	Regulated genes	AJ DDC vs Cont	AJ DDC vs Cont	AJ DDC vs Cont	B6 DDC vs Cont	B6 DDC vs Cont	B6 DDC vs Cont	PWD DDC vs Cont	PWD DDC vs Cont	PWD DDC vs Cont	AJ DDC vs PWD DDC	AJ DDC vs PWD DDC	AJ DDC vs PWD DDC
	Mouse strains comparisons	NS vs N	NS vs N	NS vs N	B6 DDC vs Cont	B6 DDC vs Cont	B6 DDC vs Cont	S vs N	S vs N	S vs N	NS vs S	NS vs S	NS vs S
	To represent human like phenotypes	ENSMUSG00000000958	ENSMUSG00000000301	ENSMUSG00000000958	ENSMUSG00000000958	ENSMUSG00000000673	ENSMUSG00000000958	ENSMUSG00000001670	ENSMUSG00000000326	ENSMUSG00000001670	ENSMUSG00000000326	ENSMUSG00000000088	ENSMUSG00000000326
N	Normal	ENSMUSG00000001750	ENSMUSG00000000673	ENSMUSG00000001750	ENSMUSG00000001750	ENSMUSG00000001095	ENSMUSG00000001750	ENSMUSG00000003484	ENSMUSG00000000673	ENSMUSG00000003484	ENSMUSG00000001750	ENSMUSG00000000301	ENSMUSG00000001750
S	Steatosis	ENSMUSG00000001751	ENSMUSG00000001155	ENSMUSG00000001751	ENSMUSG00000001751	ENSMUSG00000002416	ENSMUSG00000001751	ENSMUSG00000003555	ENSMUSG00000001755	ENSMUSG00000003555	ENSMUSG00000001751	ENSMUSG00000000563	ENSMUSG00000001751
NS	Nonalcoholic steatohepatitis	ENSMUSG00000001891	ENSMUSG00000002769	ENSMUSG00000001891	ENSMUSG00000001891	ENSMUSG00000002769	ENSMUSG00000001891	ENSMUSG00000004070	ENSMUSG00000003477	ENSMUSG00000004070	ENSMUSG00000001891	ENSMUSG00000001155	ENSMUSG00000001891
		ENSMUSG00000003484	ENSMUSG00000003477	ENSMUSG00000003484	ENSMUSG00000003484	ENSMUSG00000003477	ENSMUSG00000003484	ENSMUSG00000005142	ENSMUSG00000003528	ENSMUSG00000005142	ENSMUSG00000002103	ENSMUSG00000001670	ENSMUSG00000002103
		ENSMUSG00000004285	ENSMUSG00000003809	ENSMUSG00000004285	ENSMUSG00000003752	ENSMUSG00000003526	ENSMUSG00000003752	ENSMUSG00000005413	ENSMUSG00000003809	ENSMUSG00000005413	ENSMUSG00000003477	ENSMUSG00000002379	ENSMUSG00000003477
		ENSMUSG00000005142	ENSMUSG00000005089	ENSMUSG00000005142	ENSMUSG00000004285	ENSMUSG00000003809	ENSMUSG00000004285	ENSMUSG00000006517	ENSMUSG00000005089	ENSMUSG00000006517	ENSMUSG00000003528	ENSMUSG00000002416	ENSMUSG00000003528
		ENSMUSG00000005413	ENSMUSG00000006378	ENSMUSG00000005413	ENSMUSG00000005142	ENSMUSG00000005089	ENSMUSG00000005142	ENSMUSG00000006731	ENSMUSG00000005683	ENSMUSG00000006731	ENSMUSG00000003623	ENSMUSG00000002769	ENSMUSG00000003623
		ENSMUSG00000005447	ENSMUSG00000009614	ENSMUSG00000005447	ENSMUSG00000005413	ENSMUSG00000006378	ENSMUSG00000005413	ENSMUSG00000010095	ENSMUSG00000006378	ENSMUSG00000010095	ENSMUSG00000004285	ENSMUSG00000003072	ENSMUSG00000004285
		ENSMUSG00000005615	ENSMUSG00000010064	ENSMUSG00000005615	ENSMUSG00000005447	ENSMUSG00000009566	ENSMUSG00000005447	ENSMUSG00000011148	ENSMUSG00000009614	ENSMUSG00000011148	ENSMUSG00000005615	ENSMUSG00000003526	ENSMUSG00000005615
		ENSMUSG00000005683	ENSMUSG00000015806	ENSMUSG00000005683	ENSMUSG00000006273	ENSMUSG00000009614	ENSMUSG00000006273	ENSMUSG00000013846	ENSMUSG00000010064	ENSMUSG00000013846	ENSMUSG00000005683	ENSMUSG00000003555	ENSMUSG00000005683
		ENSMUSG00000006273	ENSMUSG00000016194	ENSMUSG00000006273	ENSMUSG00000006589	ENSMUSG00000010064	ENSMUSG00000006589	ENSMUSG00000014313	ENSMUSG00000010663	ENSMUSG00000014313	ENSMUSG00000010025	ENSMUSG00000003809	ENSMUSG00000010025
		ENSMUSG00000006442	ENSMUSG00000017453	ENSMUSG00000006442	ENSMUSG00000006641	ENSMUSG00000015806	ENSMUSG00000006641	ENSMUSG00000015568	ENSMUSG00000015806	ENSMUSG00000015568	ENSMUSG00000010095	ENSMUSG00000005413	ENSMUSG00000010095
		ENSMUSG00000006589	ENSMUSG00000018796	ENSMUSG00000006589	ENSMUSG00000007038	ENSMUSG00000016194	ENSMUSG00000007038	ENSMUSG00000015575	ENSMUSG00000017756	ENSMUSG00000015575	ENSMUSG00000010663	ENSMUSG00000006517	ENSMUSG00000010663
		ENSMUSG00000006731	ENSMUSG00000019989	ENSMUSG00000006731	ENSMUSG00000009905	ENSMUSG00000017453	ENSMUSG00000009905	ENSMUSG00000017390	ENSMUSG00000018796	ENSMUSG00000017390	ENSMUSG00000013584	ENSMUSG00000006731	ENSMUSG00000013584
		ENSMUSG00000010025	ENSMUSG00000020017	ENSMUSG00000010025	ENSMUSG00000010095	ENSMUSG00000018796	ENSMUSG00000010095	ENSMUSG00000017765	ENSMUSG00000020000	ENSMUSG00000017765	ENSMUSG00000015027	ENSMUSG00000009566	ENSMUSG00000015027
		ENSMUSG00000010095	ENSMUSG00000020051	ENSMUSG00000010095	ENSMUSG00000013584	ENSMUSG00000020000	ENSMUSG00000013584	ENSMUSG00000018339	ENSMUSG00000020051	ENSMUSG00000018339	ENSMUSG00000015568	ENSMUSG00000009614	ENSMUSG00000015568
		ENSMUSG00000011148	ENSMUSG00000020475	ENSMUSG00000011148	ENSMUSG00000015027	ENSMUSG00000020017	ENSMUSG00000015027	ENSMUSG00000019139	ENSMUSG00000020150	ENSMUSG00000019139	ENSMUSG00000015575	ENSMUSG00000009863	ENSMUSG00000015575
		ENSMUSG00000013584	ENSMUSG00000021033	ENSMUSG00000013584	ENSMUSG00000015085	ENSMUSG00000020153	ENSMUSG00000015085	ENSMUSG00000019210	ENSMUSG00000020182	ENSMUSG00000019210	ENSMUSG00000015806	ENSMUSG00000013846	ENSMUSG00000015806
		ENSMUSG00000015027	ENSMUSG00000021135	ENSMUSG00000015027	ENSMUSG00000015568	ENSMUSG00000020777	ENSMUSG00000015568	ENSMUSG00000019558	ENSMUSG00000020261	ENSMUSG00000019558	ENSMUSG00000015961	ENSMUSG00000015090	ENSMUSG00000015961
		ENSMUSG00000015085	ENSMUSG00000021210	ENSMUSG00000015085	ENSMUSG00000015575	ENSMUSG00000021033	ENSMUSG00000015575	ENSMUSG00000019987	ENSMUSG00000020534	ENSMUSG00000019987	ENSMUSG00000015970	ENSMUSG00000017778	ENSMUSG00000015970
		ENSMUSG00000015568	ENSMUSG00000021238	ENSMUSG00000015568	ENSMUSG00000015970	ENSMUSG00000021135	ENSMUSG00000015970	ENSMUSG00000020736	ENSMUSG00000020777	ENSMUSG00000020736	ENSMUSG00000017453	ENSMUSG00000018339	ENSMUSG00000017453
		ENSMUSG00000015575	ENSMUSG00000021259	ENSMUSG00000015575	ENSMUSG00000017760	ENSMUSG00000021210	ENSMUSG00000017760	ENSMUSG00000020766	ENSMUSG00000020829	ENSMUSG00000020766	ENSMUSG00000017760	ENSMUSG00000019082	ENSMUSG00000017760
		ENSMUSG00000015961	ENSMUSG00000021622	ENSMUSG00000015961	ENSMUSG00000017929	ENSMUSG00000021238	ENSMUSG00000017929	ENSMUSG00000020805	ENSMUSG00000021033	ENSMUSG00000020805	ENSMUSG00000020080	ENSMUSG00000019987	ENSMUSG00000020080
		ENSMUSG00000017715	ENSMUSG00000022304	ENSMUSG00000017715	ENSMUSG00000017969	ENSMUSG00000021594	ENSMUSG00000017969	ENSMUSG00000020865	ENSMUSG00000021069	ENSMUSG00000020865	ENSMUSG00000020089	ENSMUSG00000020017	ENSMUSG00000020089
		ENSMUSG00000017721	ENSMUSG00000022615	ENSMUSG00000017721	ENSMUSG00000018339	ENSMUSG00000022129	ENSMUSG00000018339	ENSMUSG00000021336	ENSMUSG00000021135	ENSMUSG00000021336	ENSMUSG00000020097	ENSMUSG00000020051	ENSMUSG00000020097
		ENSMUSG00000017760	ENSMUSG00000022982	ENSMUSG00000017760	ENSMUSG00000019139	ENSMUSG00000022304	ENSMUSG00000019139	ENSMUSG00000021670	ENSMUSG00000021210	ENSMUSG00000021670	ENSMUSG00000020098	ENSMUSG00000020277	ENSMUSG00000020098
		ENSMUSG00000017929	ENSMUSG00000023829	ENSMUSG00000017929	ENSMUSG00000019179	ENSMUSG00000022615	ENSMUSG00000019179	ENSMUSG00000022180	ENSMUSG00000021259	ENSMUSG00000022180	ENSMUSG00000020102	ENSMUSG00000020777	ENSMUSG00000020102
		ENSMUSG00000018339	ENSMUSG00000023942	ENSMUSG00000018339	ENSMUSG00000019210	ENSMUSG00000022742	ENSMUSG00000019210	ENSMUSG00000022462	ENSMUSG00000021594	ENSMUSG00000022462	ENSMUSG00000020142	ENSMUSG00000020805	ENSMUSG00000020142
		ENSMUSG00000018459	ENSMUSG00000024026	ENSMUSG00000018459	ENSMUSG00000019528	ENSMUSG00000022982	ENSMUSG00000019528	ENSMUSG00000023913	ENSMUSG00000022244	ENSMUSG00000023913	ENSMUSG00000020150	ENSMUSG00000021135	ENSMUSG00000020150
		ENSMUSG00000019139	ENSMUSG00000024039	ENSMUSG00000019139	ENSMUSG00000019558	ENSMUSG00000023019	ENSMUSG00000019558	ENSMUSG00000024485	ENSMUSG00000022571	ENSMUSG00000024485	ENSMUSG00000020182	ENSMUSG00000021670	ENSMUSG00000020182
		ENSMUSG00000019179	ENSMUSG00000024131	ENSMUSG00000019179	ENSMUSG00000020010	ENSMUSG00000023829	ENSMUSG00000020010	ENSMUSG00000025002	ENSMUSG00000022615	ENSMUSG00000025002	ENSMUSG00000020250	ENSMUSG00000022450	ENSMUSG00000020250
		ENSMUSG00000019210	ENSMUSG00000024158	ENSMUSG00000019210	ENSMUSG00000020080	ENSMUSG00000023942	ENSMUSG00000020080	ENSMUSG00000025161	ENSMUSG00000022742	ENSMUSG00000025161	ENSMUSG00000020321	ENSMUSG00000022464	ENSMUSG00000020321
		ENSMUSG00000019528	ENSMUSG00000024292	ENSMUSG00000019528	ENSMUSG00000020102	ENSMUSG00000024026	ENSMUSG00000020102	ENSMUSG00000025190	ENSMUSG00000023019	ENSMUSG00000025190	ENSMUSG00000020664	ENSMUSG00000022546	ENSMUSG00000020664
		ENSMUSG00000019558	ENSMUSG00000024799	ENSMUSG00000019558	ENSMUSG00000020142	ENSMUSG00000024039	ENSMUSG00000020142	ENSMUSG00000025533	ENSMUSG00000023073	ENSMUSG00000025533	ENSMUSG00000020829	ENSMUSG00000022562	ENSMUSG00000020829
		ENSMUSG00000020010	ENSMUSG00000025190	ENSMUSG00000020010	ENSMUSG00000020250	ENSMUSG00000024158	ENSMUSG00000020250	ENSMUSG00000025877	ENSMUSG00000023829	ENSMUSG00000025877	ENSMUSG00000020865	ENSMUSG00000022613	ENSMUSG00000020865
		ENSMUSG00000020080	ENSMUSG00000025270	ENSMUSG00000020080	ENSMUSG00000020736	ENSMUSG00000024292	ENSMUSG00000020736	ENSMUSG00000025991	ENSMUSG00000024026	ENSMUSG00000025991	ENSMUSG00000020917	ENSMUSG00000022615	ENSMUSG00000020917
		ENSMUSG00000020102	ENSMUSG00000025317	ENSMUSG00000020102	ENSMUSG00000020865	ENSMUSG00000024799	ENSMUSG00000020865	ENSMUSG00000026348	ENSMUSG00000024158	ENSMUSG00000026348	ENSMUSG00000021033	ENSMUSG00000023942	ENSMUSG00000021033
		ENSMUSG00000020142	ENSMUSG00000025479	ENSMUSG00000020142	ENSMUSG00000021036	ENSMUSG00000024843	ENSMUSG00000021036	ENSMUSG00000026526	ENSMUSG00000024177	ENSMUSG00000026526	ENSMUSG00000021036	ENSMUSG00000024039	ENSMUSG00000021036
		ENSMUSG00000020250	ENSMUSG00000026272	ENSMUSG00000020250	ENSMUSG00000021114	ENSMUSG00000024866	ENSMUSG00000021114	ENSMUSG00000026576	ENSMUSG00000024292	ENSMUSG00000026576	ENSMUSG00000021114	ENSMUSG00000024121	ENSMUSG00000021114
		ENSMUSG00000020736	ENSMUSG00000026473	ENSMUSG00000020736	ENSMUSG00000021236	ENSMUSG00000025153	ENSMUSG00000021236	ENSMUSG00000026688	ENSMUSG00000024354	ENSMUSG00000026688	ENSMUSG00000021210	ENSMUSG00000024485	ENSMUSG00000021210
		ENSMUSG00000020865	ENSMUSG00000026664	ENSMUSG00000020865	ENSMUSG00000021665	ENSMUSG00000025260	ENSMUSG00000021665	ENSMUSG00000026853	ENSMUSG00000024507	ENSMUSG00000026853	ENSMUSG00000021236	ENSMUSG00000024892	ENSMUSG00000021236
		ENSMUSG00000021036	ENSMUSG00000026839	ENSMUSG00000021036	ENSMUSG00000021773	ENSMUSG00000025270	ENSMUSG00000021773	ENSMUSG00000026986	ENSMUSG00000024665	ENSMUSG00000026986	ENSMUSG00000021591	ENSMUSG00000025190	ENSMUSG00000021591
		ENSMUSG00000021114	ENSMUSG00000027187	ENSMUSG00000021114	ENSMUSG00000021957	ENSMUSG00000025317	ENSMUSG00000021957	ENSMUSG00000027397	ENSMUSG00000024799	ENSMUSG00000027397	ENSMUSG00000021748	ENSMUSG00000025260	ENSMUSG00000021748
		ENSMUSG00000021125	ENSMUSG00000027261	ENSMUSG00000021125	ENSMUSG00000021996	ENSMUSG00000025479	ENSMUSG00000021996	ENSMUSG00000027513	ENSMUSG00000024866	ENSMUSG00000027513	ENSMUSG00000021764	ENSMUSG00000025533	ENSMUSG00000021764
		ENSMUSG00000021236	ENSMUSG00000027359	ENSMUSG00000021236	ENSMUSG00000022180	ENSMUSG00000026170	ENSMUSG00000022180	ENSMUSG00000027610	ENSMUSG00000024978	ENSMUSG00000027610	ENSMUSG00000021773	ENSMUSG00000025991	ENSMUSG00000021773
		ENSMUSG00000021360	ENSMUSG00000027513	ENSMUSG00000021360	ENSMUSG00000022295	ENSMUSG00000026473	ENSMUSG00000022295	ENSMUSG00000028011	ENSMUSG00000024981	ENSMUSG00000028011	ENSMUSG00000021917	ENSMUSG00000026348	ENSMUSG00000021917
		ENSMUSG00000021665	ENSMUSG00000027559	ENSMUSG00000021665	ENSMUSG00000022453	ENSMUSG00000026664	ENSMUSG00000022453	ENSMUSG00000028179	ENSMUSG00000025317	ENSMUSG00000028179	ENSMUSG00000021996	ENSMUSG00000026526	ENSMUSG00000021996
		ENSMUSG00000021670	ENSMUSG00000027761	ENSMUSG00000021670	ENSMUSG00000022620	ENSMUSG00000026922	ENSMUSG00000022620	ENSMUSG00000028238	ENSMUSG00000025403	ENSMUSG00000028238	ENSMUSG00000022244	ENSMUSG00000026839	ENSMUSG00000022244
		ENSMUSG00000021773	ENSMUSG00000027871	ENSMUSG00000021773	ENSMUSG00000022707	ENSMUSG00000027048	ENSMUSG00000022707	ENSMUSG00000028645	ENSMUSG00000025479	ENSMUSG00000028645	ENSMUSG00000022707	ENSMUSG00000027359	ENSMUSG00000022707
		ENSMUSG00000021917	ENSMUSG00000027875	ENSMUSG00000021917	ENSMUSG00000022822	ENSMUSG00000027187	ENSMUSG00000022822	ENSMUSG00000028961	ENSMUSG00000025911	ENSMUSG00000028961	ENSMUSG00000022821	ENSMUSG00000027397	ENSMUSG00000022821
		ENSMUSG00000021957	ENSMUSG00000028011	ENSMUSG00000021957	ENSMUSG00000022885	ENSMUSG00000027261	ENSMUSG00000022885	ENSMUSG00000029084	ENSMUSG00000026170	ENSMUSG00000029084	ENSMUSG00000022853	ENSMUSG00000027513	ENSMUSG00000022853
		ENSMUSG00000021996	ENSMUSG00000028179	ENSMUSG00000021996	ENSMUSG00000023805	ENSMUSG00000027359	ENSMUSG00000023805	ENSMUSG00000029446	ENSMUSG00000026307	ENSMUSG00000029446	ENSMUSG00000023019	ENSMUSG00000027597	ENSMUSG00000023019
		ENSMUSG00000022174	ENSMUSG00000028469	ENSMUSG00000022174	ENSMUSG00000023913	ENSMUSG00000027559	ENSMUSG00000023913	ENSMUSG00000029597	ENSMUSG00000026473	ENSMUSG00000029597	ENSMUSG00000023044	ENSMUSG00000028011	ENSMUSG00000023044
		ENSMUSG00000022180	ENSMUSG00000028672	ENSMUSG00000022180	ENSMUSG00000024501	ENSMUSG00000027605	ENSMUSG00000024501	ENSMUSG00000029727	ENSMUSG00000026664	ENSMUSG00000029727	ENSMUSG00000023073	ENSMUSG00000028179	ENSMUSG00000023073
		ENSMUSG00000022295	ENSMUSG00000029445	ENSMUSG00000022295	ENSMUSG00000024665	ENSMUSG00000027875	ENSMUSG00000024665	ENSMUSG00000030096	ENSMUSG00000026687	ENSMUSG00000030096	ENSMUSG00000023829	ENSMUSG00000028479	ENSMUSG00000023829
		ENSMUSG00000022477	ENSMUSG00000029482	ENSMUSG00000022477	ENSMUSG00000024900	ENSMUSG00000028011	ENSMUSG00000024900	ENSMUSG00000030237	ENSMUSG00000026839	ENSMUSG00000030237	ENSMUSG00000023963	ENSMUSG00000028978	ENSMUSG00000023963
		ENSMUSG00000022620	ENSMUSG00000030109	ENSMUSG00000022620	ENSMUSG00000024997	ENSMUSG00000028469	ENSMUSG00000024997	ENSMUSG00000030541	ENSMUSG00000026922	ENSMUSG00000030541	ENSMUSG00000024026	ENSMUSG00000028980	ENSMUSG00000024026
		ENSMUSG00000022707	ENSMUSG00000030236	ENSMUSG00000022707	ENSMUSG00000025002	ENSMUSG00000028603	ENSMUSG00000025002	ENSMUSG00000030695	ENSMUSG00000027187	ENSMUSG00000030695	ENSMUSG00000024066	ENSMUSG00000029445	ENSMUSG00000024066
		ENSMUSG00000022822	ENSMUSG00000030382	ENSMUSG00000022822	ENSMUSG00000025007	ENSMUSG00000029162	ENSMUSG00000025007	ENSMUSG00000030711	ENSMUSG00000027227	ENSMUSG00000030711	ENSMUSG00000024085	ENSMUSG00000029455	ENSMUSG00000024085
		ENSMUSG00000023044	ENSMUSG00000030399	ENSMUSG00000023044	ENSMUSG00000025041	ENSMUSG00000029445	ENSMUSG00000025041	ENSMUSG00000031278	ENSMUSG00000027261	ENSMUSG00000031278	ENSMUSG00000024131	ENSMUSG00000029597	ENSMUSG00000024131
		ENSMUSG00000023456	ENSMUSG00000030785	ENSMUSG00000023456	ENSMUSG00000025232	ENSMUSG00000029482	ENSMUSG00000025232	ENSMUSG00000031400	ENSMUSG00000027332	ENSMUSG00000031400	ENSMUSG00000024292	ENSMUSG00000029695	ENSMUSG00000024292
		ENSMUSG00000023913	ENSMUSG00000030934	ENSMUSG00000023913	ENSMUSG00000025417	ENSMUSG00000030088	ENSMUSG00000025417	ENSMUSG00000031591	ENSMUSG00000027359	ENSMUSG00000031591	ENSMUSG00000024501	ENSMUSG00000029727	ENSMUSG00000024501
		ENSMUSG00000023963	ENSMUSG00000031168	ENSMUSG00000023963	ENSMUSG00000025534	ENSMUSG00000030236	ENSMUSG00000025534	ENSMUSG00000031633	ENSMUSG00000027559	ENSMUSG00000031633	ENSMUSG00000024588	ENSMUSG00000030088	ENSMUSG00000024588
		ENSMUSG00000024066	ENSMUSG00000031173	ENSMUSG00000024066	ENSMUSG00000025630	ENSMUSG00000030382	ENSMUSG00000025630	ENSMUSG00000031906	ENSMUSG00000027605	ENSMUSG00000031906	ENSMUSG00000024665	ENSMUSG00000030109	ENSMUSG00000024665
		ENSMUSG00000024085	ENSMUSG00000031844	ENSMUSG00000024085	ENSMUSG00000026288	ENSMUSG00000030630	ENSMUSG00000026288	ENSMUSG00000032098	ENSMUSG00000027761	ENSMUSG00000032098	ENSMUSG00000024782	ENSMUSG00000030382	ENSMUSG00000024782
		ENSMUSG00000024501	ENSMUSG00000032018	ENSMUSG00000024501	ENSMUSG00000026576	ENSMUSG00000030934	ENSMUSG00000026576	ENSMUSG00000032271	ENSMUSG00000027809	ENSMUSG00000032271	ENSMUSG00000024899	ENSMUSG00000030647	ENSMUSG00000024899
		ENSMUSG00000024885	ENSMUSG00000032047	ENSMUSG00000024885	ENSMUSG00000026688	ENSMUSG00000031173	ENSMUSG00000026688	ENSMUSG00000032599	ENSMUSG00000027822	ENSMUSG00000032599	ENSMUSG00000024935	ENSMUSG00000030711	ENSMUSG00000024935
		ENSMUSG00000024935	ENSMUSG00000032207	ENSMUSG00000024935	ENSMUSG00000026737	ENSMUSG00000031844	ENSMUSG00000026737	ENSMUSG00000032849	ENSMUSG00000027875	ENSMUSG00000032849	ENSMUSG00000024978	ENSMUSG00000031596	ENSMUSG00000024978
		ENSMUSG00000024997	ENSMUSG00000032323	ENSMUSG00000024997	ENSMUSG00000027397	ENSMUSG00000032047	ENSMUSG00000027397	ENSMUSG00000033022	ENSMUSG00000028393	ENSMUSG00000033022	ENSMUSG00000024981	ENSMUSG00000031700	ENSMUSG00000024981
		ENSMUSG00000025002	ENSMUSG00000032607	ENSMUSG00000025002	ENSMUSG00000027555	ENSMUSG00000032548	ENSMUSG00000027555	ENSMUSG00000033105	ENSMUSG00000028469	ENSMUSG00000033105	ENSMUSG00000024997	ENSMUSG00000031807	ENSMUSG00000024997
		ENSMUSG00000025037	ENSMUSG00000033022	ENSMUSG00000025037	ENSMUSG00000027562	ENSMUSG00000033174	ENSMUSG00000027562	ENSMUSG00000033161	ENSMUSG00000028601	ENSMUSG00000033161	ENSMUSG00000025002	ENSMUSG00000031818	ENSMUSG00000025002
		ENSMUSG00000025232	ENSMUSG00000033308	ENSMUSG00000025232	ENSMUSG00000027610	ENSMUSG00000035237	ENSMUSG00000027610	ENSMUSG00000033685	ENSMUSG00000028603	ENSMUSG00000033685	ENSMUSG00000025037	ENSMUSG00000031906	ENSMUSG00000025037
		ENSMUSG00000025503	ENSMUSG00000033610	ENSMUSG00000025503	ENSMUSG00000027737	ENSMUSG00000035637	ENSMUSG00000027737	ENSMUSG00000035891	ENSMUSG00000028607	ENSMUSG00000035891	ENSMUSG00000025130	ENSMUSG00000032098	ENSMUSG00000025130
		ENSMUSG00000025534	ENSMUSG00000035637	ENSMUSG00000025534	ENSMUSG00000027999	ENSMUSG00000035885	ENSMUSG00000027999	ENSMUSG00000036599	ENSMUSG00000028737	ENSMUSG00000036599	ENSMUSG00000025153	ENSMUSG00000032114	ENSMUSG00000025153
		ENSMUSG00000025630	ENSMUSG00000036892	ENSMUSG00000025630	ENSMUSG00000028048	ENSMUSG00000036892	ENSMUSG00000028048	ENSMUSG00000037440	ENSMUSG00000028743	ENSMUSG00000037440	ENSMUSG00000025503	ENSMUSG00000032271	ENSMUSG00000025503
		ENSMUSG00000026192	ENSMUSG00000037797	ENSMUSG00000026192	ENSMUSG00000028238	ENSMUSG00000037797	ENSMUSG00000028238	ENSMUSG00000037798	ENSMUSG00000028792	ENSMUSG00000037798	ENSMUSG00000025630	ENSMUSG00000032599	ENSMUSG00000025630
		ENSMUSG00000026576	ENSMUSG00000039450	ENSMUSG00000026576	ENSMUSG00000028542	ENSMUSG00000038526	ENSMUSG00000028542	ENSMUSG00000038178	ENSMUSG00000028838	ENSMUSG00000038178	ENSMUSG00000025911	ENSMUSG00000034456	ENSMUSG00000025911
		ENSMUSG00000026688	ENSMUSG00000039519	ENSMUSG00000026688	ENSMUSG00000028691	ENSMUSG00000039450	ENSMUSG00000028691	ENSMUSG00000038633	ENSMUSG00000028976	ENSMUSG00000038633	ENSMUSG00000025950	ENSMUSG00000035237	ENSMUSG00000025950
		ENSMUSG00000026737	ENSMUSG00000039648	ENSMUSG00000026737	ENSMUSG00000028766	ENSMUSG00000039519	ENSMUSG00000028766	ENSMUSG00000040907	ENSMUSG00000029162	ENSMUSG00000040907	ENSMUSG00000025968	ENSMUSG00000035637	ENSMUSG00000025968
		ENSMUSG00000026810	ENSMUSG00000040706	ENSMUSG00000026810	ENSMUSG00000028961	ENSMUSG00000039648	ENSMUSG00000028961	ENSMUSG00000042476	ENSMUSG00000029455	ENSMUSG00000042476	ENSMUSG00000026170	ENSMUSG00000037580	ENSMUSG00000026170
		ENSMUSG00000026853	ENSMUSG00000042289	ENSMUSG00000026853	ENSMUSG00000029063	ENSMUSG00000039783	ENSMUSG00000029063	ENSMUSG00000049721	ENSMUSG00000029545	ENSMUSG00000049721	ENSMUSG00000026307	ENSMUSG00000037798	ENSMUSG00000026307
		ENSMUSG00000027397	ENSMUSG00000044005	ENSMUSG00000027397	ENSMUSG00000029171	ENSMUSG00000041697	ENSMUSG00000029171	ENSMUSG00000051483	ENSMUSG00000030036	ENSMUSG00000051483	ENSMUSG00000026473	ENSMUSG00000039450	ENSMUSG00000026473
		ENSMUSG00000027562	ENSMUSG00000049091	ENSMUSG00000027562	ENSMUSG00000029201	ENSMUSG00000042102	ENSMUSG00000029201	ENSMUSG00000052151	ENSMUSG00000030236	ENSMUSG00000052151	ENSMUSG00000026664	ENSMUSG00000039519	ENSMUSG00000026664
		ENSMUSG00000027610	ENSMUSG00000049858	ENSMUSG00000027610	ENSMUSG00000029752	ENSMUSG00000042289	ENSMUSG00000029752	ENSMUSG00000056091	ENSMUSG00000030674	ENSMUSG00000056091	ENSMUSG00000026687	ENSMUSG00000039648	ENSMUSG00000026687
		ENSMUSG00000027737	ENSMUSG00000050445	ENSMUSG00000027737	ENSMUSG00000029780	ENSMUSG00000044005	ENSMUSG00000029780	ENSMUSG00000062908	ENSMUSG00000030737	ENSMUSG00000062908	ENSMUSG00000026688	ENSMUSG00000044005	ENSMUSG00000026688
		ENSMUSG00000028048	ENSMUSG00000067225	ENSMUSG00000028048	ENSMUSG00000029925	ENSMUSG00000044894	ENSMUSG00000029925	ENSMUSG00000064109	ENSMUSG00000030762	ENSMUSG00000064109	ENSMUSG00000026986	ENSMUSG00000044894	ENSMUSG00000026986
		ENSMUSG00000028124	ENSMUSG00000069805	ENSMUSG00000028124	ENSMUSG00000030096	ENSMUSG00000044986	ENSMUSG00000030096	ENSMUSG00000067225	ENSMUSG00000030934	ENSMUSG00000067225	ENSMUSG00000027048	ENSMUSG00000050445	ENSMUSG00000027048
		ENSMUSG00000028240	ENSMUSG00000071711	ENSMUSG00000028240	ENSMUSG00000030237	ENSMUSG00000048217	ENSMUSG00000030237	ENSMUSG00000074604	ENSMUSG00000031168	ENSMUSG00000074604	ENSMUSG00000027187	ENSMUSG00000056091	ENSMUSG00000027187
		ENSMUSG00000028334	ENSMUSG00000075604	ENSMUSG00000028334	ENSMUSG00000030541	ENSMUSG00000049091	ENSMUSG00000030541	ENSMUSG00000078650	ENSMUSG00000031844	ENSMUSG00000078650	ENSMUSG00000027199	ENSMUSG00000060002	ENSMUSG00000027199
		ENSMUSG00000028413	ENSMUSG00000078650	ENSMUSG00000028413	ENSMUSG00000030695	ENSMUSG00000049858	ENSMUSG00000030695	ENSMUSG00000078798	ENSMUSG00000031958	ENSMUSG00000078798	ENSMUSG00000027227	ENSMUSG00000060376	ENSMUSG00000027227
		ENSMUSG00000028521		ENSMUSG00000028521	ENSMUSG00000030711	ENSMUSG00000050445	ENSMUSG00000030711		ENSMUSG00000032018	ENSMUSG00000000326	ENSMUSG00000027357	ENSMUSG00000061904	ENSMUSG00000027357
		ENSMUSG00000028542		ENSMUSG00000028542	ENSMUSG00000030762	ENSMUSG00000050860	ENSMUSG00000030762		ENSMUSG00000032047	ENSMUSG00000000673	ENSMUSG00000027406	ENSMUSG00000067225	ENSMUSG00000027406
		ENSMUSG00000028633		ENSMUSG00000028633	ENSMUSG00000031278	ENSMUSG00000052974	ENSMUSG00000031278		ENSMUSG00000032204	ENSMUSG00000001755	ENSMUSG00000027531	ENSMUSG00000070644	ENSMUSG00000027531
		ENSMUSG00000028645		ENSMUSG00000028645	ENSMUSG00000031387	ENSMUSG00000057228	ENSMUSG00000031387		ENSMUSG00000032207	ENSMUSG00000003477	ENSMUSG00000027559	ENSMUSG00000073424	ENSMUSG00000027559
		ENSMUSG00000028691		ENSMUSG00000028691	ENSMUSG00000031521	ENSMUSG00000057342	ENSMUSG00000031521		ENSMUSG00000032418	ENSMUSG00000003528	ENSMUSG00000027562	ENSMUSG00000074604	ENSMUSG00000027562
		ENSMUSG00000028719		ENSMUSG00000028719	ENSMUSG00000031584	ENSMUSG00000057880	ENSMUSG00000031584		ENSMUSG00000032607	ENSMUSG00000003809	ENSMUSG00000027610	ENSMUSG00000076441	ENSMUSG00000027610
		ENSMUSG00000028755		ENSMUSG00000028755	ENSMUSG00000031591	ENSMUSG00000060002	ENSMUSG00000031591		ENSMUSG00000032788	ENSMUSG00000005089	ENSMUSG00000027642	ENSMUSG00000078650	ENSMUSG00000027642
		ENSMUSG00000028766		ENSMUSG00000028766	ENSMUSG00000031596	ENSMUSG00000063730	ENSMUSG00000031596		ENSMUSG00000033174	ENSMUSG00000005683	ENSMUSG00000027737	ENSMUSG00000078798	ENSMUSG00000027737
		ENSMUSG00000028961		ENSMUSG00000028961	ENSMUSG00000031633	ENSMUSG00000063856	ENSMUSG00000031633		ENSMUSG00000033533	ENSMUSG00000006378	ENSMUSG00000027761	ENSMUSG00000079941	ENSMUSG00000027761
		ENSMUSG00000029063		ENSMUSG00000029063	ENSMUSG00000031659	ENSMUSG00000066072	ENSMUSG00000031659		ENSMUSG00000033965	ENSMUSG00000009614	ENSMUSG00000027984		ENSMUSG00000027984
		ENSMUSG00000029201		ENSMUSG00000029201	ENSMUSG00000031808	ENSMUSG00000067225	ENSMUSG00000031808		ENSMUSG00000035637	ENSMUSG00000010064	ENSMUSG00000028124		ENSMUSG00000028124
		ENSMUSG00000029272		ENSMUSG00000029272	ENSMUSG00000031906	ENSMUSG00000071711	ENSMUSG00000031906		ENSMUSG00000036892	ENSMUSG00000010663	ENSMUSG00000028240		ENSMUSG00000028240
		ENSMUSG00000029925		ENSMUSG00000029925	ENSMUSG00000032038	ENSMUSG00000073424	ENSMUSG00000032038		ENSMUSG00000037797	ENSMUSG00000015806	ENSMUSG00000028393		ENSMUSG00000028393
		ENSMUSG00000030062		ENSMUSG00000030062	ENSMUSG00000032350	ENSMUSG00000078650	ENSMUSG00000032350		ENSMUSG00000038462	ENSMUSG00000017756	ENSMUSG00000028521		ENSMUSG00000028521
		ENSMUSG00000030096		ENSMUSG00000030096	ENSMUSG00000032420	ENSMUSG00000079941	ENSMUSG00000032420		ENSMUSG00000039062	ENSMUSG00000018796	ENSMUSG00000028542		ENSMUSG00000028542
		ENSMUSG00000030302		ENSMUSG00000030302	ENSMUSG00000032599		ENSMUSG00000032599		ENSMUSG00000039519	ENSMUSG00000020000	ENSMUSG00000028601		ENSMUSG00000028601
		ENSMUSG00000030682		ENSMUSG00000030682	ENSMUSG00000032786		ENSMUSG00000032786		ENSMUSG00000039648	ENSMUSG00000020051	ENSMUSG00000028603		ENSMUSG00000028603
		ENSMUSG00000030695		ENSMUSG00000030695	ENSMUSG00000032849		ENSMUSG00000032849		ENSMUSG00000040706	ENSMUSG00000020150	ENSMUSG00000028607		ENSMUSG00000028607
		ENSMUSG00000030711		ENSMUSG00000030711	ENSMUSG00000032997		ENSMUSG00000032997		ENSMUSG00000041660	ENSMUSG00000020182	ENSMUSG00000028671		ENSMUSG00000028671
		ENSMUSG00000031266		ENSMUSG00000031266	ENSMUSG00000033059		ENSMUSG00000033059		ENSMUSG00000041798	ENSMUSG00000020261	ENSMUSG00000028691		ENSMUSG00000028691
		ENSMUSG00000031278		ENSMUSG00000031278	ENSMUSG00000033161		ENSMUSG00000033161		ENSMUSG00000042289	ENSMUSG00000020534	ENSMUSG00000028737		ENSMUSG00000028737
		ENSMUSG00000031387		ENSMUSG00000031387	ENSMUSG00000033379		ENSMUSG00000033379		ENSMUSG00000042632	ENSMUSG00000020777	ENSMUSG00000028792		ENSMUSG00000028792
		ENSMUSG00000031400		ENSMUSG00000031400	ENSMUSG00000033685		ENSMUSG00000033685		ENSMUSG00000044986	ENSMUSG00000020829	ENSMUSG00000028961		ENSMUSG00000028961
		ENSMUSG00000031584		ENSMUSG00000031584	ENSMUSG00000033910		ENSMUSG00000033910		ENSMUSG00000046598	ENSMUSG00000021033	ENSMUSG00000029162		ENSMUSG00000029162
		ENSMUSG00000031591		ENSMUSG00000031591	ENSMUSG00000034254		ENSMUSG00000034254		ENSMUSG00000046959	ENSMUSG00000021069	ENSMUSG00000029201		ENSMUSG00000029201
		ENSMUSG00000031906		ENSMUSG00000031906	ENSMUSG00000034707		ENSMUSG00000034707		ENSMUSG00000049091	ENSMUSG00000021135	ENSMUSG00000029247		ENSMUSG00000029247
		ENSMUSG00000032310		ENSMUSG00000032310	ENSMUSG00000034744		ENSMUSG00000034744		ENSMUSG00000049858	ENSMUSG00000021210	ENSMUSG00000029272		ENSMUSG00000029272
		ENSMUSG00000032350		ENSMUSG00000032350	ENSMUSG00000034793		ENSMUSG00000034793		ENSMUSG00000050445	ENSMUSG00000021259	ENSMUSG00000029630		ENSMUSG00000029630
		ENSMUSG00000032420		ENSMUSG00000032420	ENSMUSG00000034926		ENSMUSG00000034926		ENSMUSG00000050860	ENSMUSG00000021594	ENSMUSG00000029776		ENSMUSG00000029776
		ENSMUSG00000032786		ENSMUSG00000032786	ENSMUSG00000035561		ENSMUSG00000035561		ENSMUSG00000052974	ENSMUSG00000022244	ENSMUSG00000030062		ENSMUSG00000030062
		ENSMUSG00000032849		ENSMUSG00000032849	ENSMUSG00000035891		ENSMUSG00000035891		ENSMUSG00000053644	ENSMUSG00000022571	ENSMUSG00000030236		ENSMUSG00000030236
		ENSMUSG00000033059		ENSMUSG00000033059	ENSMUSG00000036599		ENSMUSG00000036599		ENSMUSG00000053846	ENSMUSG00000022615	ENSMUSG00000030282		ENSMUSG00000030282
		ENSMUSG00000033161		ENSMUSG00000033161	ENSMUSG00000036620		ENSMUSG00000036620		ENSMUSG00000056643	ENSMUSG00000022742	ENSMUSG00000030302		ENSMUSG00000030302
		ENSMUSG00000033379		ENSMUSG00000033379	ENSMUSG00000036820		ENSMUSG00000036820		ENSMUSG00000057228	ENSMUSG00000023019	ENSMUSG00000030737		ENSMUSG00000030737
		ENSMUSG00000033685		ENSMUSG00000033685	ENSMUSG00000038178		ENSMUSG00000038178		ENSMUSG00000060376	ENSMUSG00000023073	ENSMUSG00000030762		ENSMUSG00000030762
		ENSMUSG00000033809		ENSMUSG00000033809	ENSMUSG00000038633		ENSMUSG00000038633		ENSMUSG00000063558	ENSMUSG00000023829	ENSMUSG00000030785		ENSMUSG00000030785
		ENSMUSG00000034254		ENSMUSG00000034254	ENSMUSG00000039936		ENSMUSG00000039936		ENSMUSG00000069805	ENSMUSG00000024026	ENSMUSG00000030884		ENSMUSG00000030884
		ENSMUSG00000034707		ENSMUSG00000034707	ENSMUSG00000040479		ENSMUSG00000040479		ENSMUSG00000071711	ENSMUSG00000024158	ENSMUSG00000031173		ENSMUSG00000031173
		ENSMUSG00000034744		ENSMUSG00000034744	ENSMUSG00000040907		ENSMUSG00000040907		ENSMUSG00000074064	ENSMUSG00000024177	ENSMUSG00000031299		ENSMUSG00000031299
		ENSMUSG00000034793		ENSMUSG00000034793	ENSMUSG00000042808		ENSMUSG00000042808			ENSMUSG00000024292	ENSMUSG00000031349		ENSMUSG00000031349
		ENSMUSG00000034926		ENSMUSG00000034926	ENSMUSG00000048120		ENSMUSG00000048120			ENSMUSG00000024354	ENSMUSG00000031584		ENSMUSG00000031584
		ENSMUSG00000036427		ENSMUSG00000036427	ENSMUSG00000049721		ENSMUSG00000049721			ENSMUSG00000024507	ENSMUSG00000031591		ENSMUSG00000031591
		ENSMUSG00000036820		ENSMUSG00000036820	ENSMUSG00000051483		ENSMUSG00000051483			ENSMUSG00000024665	ENSMUSG00000031633		ENSMUSG00000031633
		ENSMUSG00000037366		ENSMUSG00000037366	ENSMUSG00000051811		ENSMUSG00000051811			ENSMUSG00000024799	ENSMUSG00000031672		ENSMUSG00000031672
		ENSMUSG00000037440		ENSMUSG00000037440	ENSMUSG00000052151		ENSMUSG00000052151			ENSMUSG00000024866	ENSMUSG00000032018		ENSMUSG00000032018
		ENSMUSG00000038178		ENSMUSG00000038178	ENSMUSG00000053907		ENSMUSG00000053907			ENSMUSG00000024978	ENSMUSG00000032047		ENSMUSG00000032047
		ENSMUSG00000038383		ENSMUSG00000038383	ENSMUSG00000056091		ENSMUSG00000056091			ENSMUSG00000024981	ENSMUSG00000032067		ENSMUSG00000032067
		ENSMUSG00000038633		ENSMUSG00000038633	ENSMUSG00000064109		ENSMUSG00000064109			ENSMUSG00000025317	ENSMUSG00000032204		ENSMUSG00000032204
		ENSMUSG00000039936		ENSMUSG00000039936	ENSMUSG00000072941		ENSMUSG00000072941			ENSMUSG00000025403	ENSMUSG00000032207		ENSMUSG00000032207
		ENSMUSG00000040466		ENSMUSG00000040466	ENSMUSG00000074254		ENSMUSG00000074254			ENSMUSG00000025479	ENSMUSG00000032330		ENSMUSG00000032330
		ENSMUSG00000042476		ENSMUSG00000042476	ENSMUSG00000074916		ENSMUSG00000074916			ENSMUSG00000025911	ENSMUSG00000032350		ENSMUSG00000032350
		ENSMUSG00000042808		ENSMUSG00000042808			ENSMUSG00000000673			ENSMUSG00000026170	ENSMUSG00000032420		ENSMUSG00000032420
		ENSMUSG00000045216		ENSMUSG00000045216			ENSMUSG00000001095			ENSMUSG00000026307	ENSMUSG00000032478		ENSMUSG00000032478
		ENSMUSG00000048120		ENSMUSG00000048120			ENSMUSG00000002416			ENSMUSG00000026473	ENSMUSG00000032849		ENSMUSG00000032849
		ENSMUSG00000049327		ENSMUSG00000049327			ENSMUSG00000002769			ENSMUSG00000026664	ENSMUSG00000032902		ENSMUSG00000032902
		ENSMUSG00000049721		ENSMUSG00000049721			ENSMUSG00000003477			ENSMUSG00000026687	ENSMUSG00000033059		ENSMUSG00000033059
		ENSMUSG00000049922		ENSMUSG00000049922			ENSMUSG00000003526			ENSMUSG00000026839	ENSMUSG00000033114		ENSMUSG00000033114
		ENSMUSG00000050860		ENSMUSG00000050860			ENSMUSG00000003809			ENSMUSG00000026922	ENSMUSG00000033429		ENSMUSG00000033429
		ENSMUSG00000051483		ENSMUSG00000051483			ENSMUSG00000005089			ENSMUSG00000027187	ENSMUSG00000033533		ENSMUSG00000033533
		ENSMUSG00000052151		ENSMUSG00000052151			ENSMUSG00000006378			ENSMUSG00000027227	ENSMUSG00000033685		ENSMUSG00000033685
		ENSMUSG00000052459		ENSMUSG00000052459			ENSMUSG00000009566			ENSMUSG00000027261	ENSMUSG00000033965		ENSMUSG00000033965
		ENSMUSG00000053907		ENSMUSG00000053907			ENSMUSG00000009614			ENSMUSG00000027332	ENSMUSG00000035227		ENSMUSG00000035227
		ENSMUSG00000064109		ENSMUSG00000064109			ENSMUSG00000010064			ENSMUSG00000027359	ENSMUSG00000035561		ENSMUSG00000035561
		ENSMUSG00000072941		ENSMUSG00000072941			ENSMUSG00000015806			ENSMUSG00000027559	ENSMUSG00000035674		ENSMUSG00000035674
		ENSMUSG00000074254		ENSMUSG00000074254			ENSMUSG00000016194			ENSMUSG00000027605	ENSMUSG00000035769		ENSMUSG00000035769
				ENSMUSG00000000301			ENSMUSG00000017453			ENSMUSG00000027761	ENSMUSG00000036083		ENSMUSG00000036083
				ENSMUSG00000000673			ENSMUSG00000018796			ENSMUSG00000027809	ENSMUSG00000036892		ENSMUSG00000036892
				ENSMUSG00000001155			ENSMUSG00000020000			ENSMUSG00000027822	ENSMUSG00000037071		ENSMUSG00000037071
				ENSMUSG00000002769			ENSMUSG00000020017			ENSMUSG00000027875	ENSMUSG00000038383		ENSMUSG00000038383
				ENSMUSG00000003477			ENSMUSG00000020153			ENSMUSG00000028393	ENSMUSG00000038633		ENSMUSG00000038633
				ENSMUSG00000003809			ENSMUSG00000020777			ENSMUSG00000028469	ENSMUSG00000038641		ENSMUSG00000038641
				ENSMUSG00000005089			ENSMUSG00000021033			ENSMUSG00000028601	ENSMUSG00000039062		ENSMUSG00000039062
				ENSMUSG00000006378			ENSMUSG00000021135			ENSMUSG00000028603	ENSMUSG00000039427		ENSMUSG00000039427
				ENSMUSG00000009614			ENSMUSG00000021210			ENSMUSG00000028607	ENSMUSG00000039653		ENSMUSG00000039653
				ENSMUSG00000010064			ENSMUSG00000021238			ENSMUSG00000028737	ENSMUSG00000040147		ENSMUSG00000040147
				ENSMUSG00000015806			ENSMUSG00000021594			ENSMUSG00000028743	ENSMUSG00000040466		ENSMUSG00000040466
				ENSMUSG00000016194			ENSMUSG00000022129			ENSMUSG00000028792	ENSMUSG00000040774		ENSMUSG00000040774
				ENSMUSG00000017453			ENSMUSG00000022304			ENSMUSG00000028838	ENSMUSG00000041237		ENSMUSG00000041237
				ENSMUSG00000018796			ENSMUSG00000022615			ENSMUSG00000028976	ENSMUSG00000041660		ENSMUSG00000041660
				ENSMUSG00000019989			ENSMUSG00000022742			ENSMUSG00000029162	ENSMUSG00000041798		ENSMUSG00000041798
				ENSMUSG00000020017			ENSMUSG00000022982			ENSMUSG00000029455	ENSMUSG00000042082		ENSMUSG00000042082
				ENSMUSG00000020051			ENSMUSG00000023019			ENSMUSG00000029545	ENSMUSG00000042289		ENSMUSG00000042289
				ENSMUSG00000020475			ENSMUSG00000023829			ENSMUSG00000030036	ENSMUSG00000042638		ENSMUSG00000042638
				ENSMUSG00000021033			ENSMUSG00000023942			ENSMUSG00000030236	ENSMUSG00000042808		ENSMUSG00000042808
				ENSMUSG00000021135			ENSMUSG00000024026			ENSMUSG00000030674	ENSMUSG00000046598		ENSMUSG00000046598
				ENSMUSG00000021210			ENSMUSG00000024039			ENSMUSG00000030737	ENSMUSG00000047250		ENSMUSG00000047250
				ENSMUSG00000021238			ENSMUSG00000024158			ENSMUSG00000030762	ENSMUSG00000050860		ENSMUSG00000050860
				ENSMUSG00000021259			ENSMUSG00000024292			ENSMUSG00000030934	ENSMUSG00000052459		ENSMUSG00000052459
				ENSMUSG00000021622			ENSMUSG00000024799			ENSMUSG00000031168	ENSMUSG00000052974		ENSMUSG00000052974
				ENSMUSG00000022304			ENSMUSG00000024843			ENSMUSG00000031844	ENSMUSG00000053279		ENSMUSG00000053279
				ENSMUSG00000022615			ENSMUSG00000024866			ENSMUSG00000031958	ENSMUSG00000053907		ENSMUSG00000053907
				ENSMUSG00000022982			ENSMUSG00000025153			ENSMUSG00000032018	ENSMUSG00000061740		ENSMUSG00000061740
				ENSMUSG00000023829			ENSMUSG00000025260			ENSMUSG00000032047	ENSMUSG00000061838		ENSMUSG00000061838
				ENSMUSG00000023942			ENSMUSG00000025270			ENSMUSG00000032204	ENSMUSG00000062070		ENSMUSG00000062070
				ENSMUSG00000024026			ENSMUSG00000025317			ENSMUSG00000032207	ENSMUSG00000062480		ENSMUSG00000062480
				ENSMUSG00000024039			ENSMUSG00000025479			ENSMUSG00000032418	ENSMUSG00000062937		ENSMUSG00000062937
				ENSMUSG00000024131			ENSMUSG00000026170			ENSMUSG00000032607	ENSMUSG00000063856		ENSMUSG00000063856
				ENSMUSG00000024158			ENSMUSG00000026473			ENSMUSG00000032788	ENSMUSG00000070704		ENSMUSG00000070704
				ENSMUSG00000024292			ENSMUSG00000026664			ENSMUSG00000033174	ENSMUSG00000074207		ENSMUSG00000074207
				ENSMUSG00000024799			ENSMUSG00000026922			ENSMUSG00000033533	ENSMUSG00000074254		ENSMUSG00000074254
				ENSMUSG00000025190			ENSMUSG00000027048			ENSMUSG00000033965			ENSMUSG00000000088
				ENSMUSG00000025270			ENSMUSG00000027187			ENSMUSG00000035637			ENSMUSG00000000301
				ENSMUSG00000025317			ENSMUSG00000027261			ENSMUSG00000036892			ENSMUSG00000000563
				ENSMUSG00000025479			ENSMUSG00000027359			ENSMUSG00000037797			ENSMUSG00000001155
				ENSMUSG00000026272			ENSMUSG00000027559			ENSMUSG00000038462			ENSMUSG00000001670
				ENSMUSG00000026473			ENSMUSG00000027605			ENSMUSG00000039062			ENSMUSG00000002379
				ENSMUSG00000026664			ENSMUSG00000027875			ENSMUSG00000039519			ENSMUSG00000002416
				ENSMUSG00000026839			ENSMUSG00000028011			ENSMUSG00000039648			ENSMUSG00000002769
				ENSMUSG00000027187			ENSMUSG00000028469			ENSMUSG00000040706			ENSMUSG00000003072
				ENSMUSG00000027261			ENSMUSG00000028603			ENSMUSG00000041660			ENSMUSG00000003526
				ENSMUSG00000027359			ENSMUSG00000029162			ENSMUSG00000041798			ENSMUSG00000003555
				ENSMUSG00000027513			ENSMUSG00000029445			ENSMUSG00000042289			ENSMUSG00000003809
				ENSMUSG00000027559			ENSMUSG00000029482			ENSMUSG00000042632			ENSMUSG00000005413
				ENSMUSG00000027761			ENSMUSG00000030088			ENSMUSG00000044986			ENSMUSG00000006517
				ENSMUSG00000027871			ENSMUSG00000030236			ENSMUSG00000046598			ENSMUSG00000006731
				ENSMUSG00000027875			ENSMUSG00000030382			ENSMUSG00000046959			ENSMUSG00000009566
				ENSMUSG00000028011			ENSMUSG00000030630			ENSMUSG00000049091			ENSMUSG00000009614
				ENSMUSG00000028179			ENSMUSG00000030934			ENSMUSG00000049858			ENSMUSG00000009863
				ENSMUSG00000028469			ENSMUSG00000031173			ENSMUSG00000050445			ENSMUSG00000013846
				ENSMUSG00000028672			ENSMUSG00000031844			ENSMUSG00000050860			ENSMUSG00000015090
				ENSMUSG00000029445			ENSMUSG00000032047			ENSMUSG00000052974			ENSMUSG00000017778
				ENSMUSG00000029482			ENSMUSG00000032548			ENSMUSG00000053644			ENSMUSG00000018339
				ENSMUSG00000030109			ENSMUSG00000033174			ENSMUSG00000053846			ENSMUSG00000019082
				ENSMUSG00000030236			ENSMUSG00000035237			ENSMUSG00000056643			ENSMUSG00000019987
				ENSMUSG00000030382			ENSMUSG00000035637			ENSMUSG00000057228			ENSMUSG00000020017
				ENSMUSG00000030399			ENSMUSG00000035885			ENSMUSG00000060376			ENSMUSG00000020051
				ENSMUSG00000030785			ENSMUSG00000036892			ENSMUSG00000063558			ENSMUSG00000020277
				ENSMUSG00000030934			ENSMUSG00000037797			ENSMUSG00000069805			ENSMUSG00000020777
				ENSMUSG00000031168			ENSMUSG00000038526			ENSMUSG00000071711			ENSMUSG00000020805
				ENSMUSG00000031173			ENSMUSG00000039450			ENSMUSG00000074064			ENSMUSG00000021135
				ENSMUSG00000031844			ENSMUSG00000039519						ENSMUSG00000021670
				ENSMUSG00000032018			ENSMUSG00000039648						ENSMUSG00000022450
				ENSMUSG00000032047			ENSMUSG00000039783						ENSMUSG00000022464
				ENSMUSG00000032207			ENSMUSG00000041697						ENSMUSG00000022546
				ENSMUSG00000032323			ENSMUSG00000042102						ENSMUSG00000022562
				ENSMUSG00000032607			ENSMUSG00000042289						ENSMUSG00000022613
				ENSMUSG00000033022			ENSMUSG00000044005						ENSMUSG00000022615
				ENSMUSG00000033308			ENSMUSG00000044894						ENSMUSG00000023942
				ENSMUSG00000033610			ENSMUSG00000044986						ENSMUSG00000024039
				ENSMUSG00000035637			ENSMUSG00000048217						ENSMUSG00000024121
				ENSMUSG00000036892			ENSMUSG00000049091						ENSMUSG00000024485
				ENSMUSG00000037797			ENSMUSG00000049858						ENSMUSG00000024892
				ENSMUSG00000039450			ENSMUSG00000050445						ENSMUSG00000025190
				ENSMUSG00000039519			ENSMUSG00000050860						ENSMUSG00000025260
				ENSMUSG00000039648			ENSMUSG00000052974						ENSMUSG00000025533
				ENSMUSG00000040706			ENSMUSG00000057228						ENSMUSG00000025991
				ENSMUSG00000042289			ENSMUSG00000057342						ENSMUSG00000026348
				ENSMUSG00000044005			ENSMUSG00000057880						ENSMUSG00000026526
				ENSMUSG00000049091			ENSMUSG00000060002						ENSMUSG00000026839
				ENSMUSG00000049858			ENSMUSG00000063730						ENSMUSG00000027359
				ENSMUSG00000050445			ENSMUSG00000063856						ENSMUSG00000027397
				ENSMUSG00000067225			ENSMUSG00000066072						ENSMUSG00000027513
				ENSMUSG00000069805			ENSMUSG00000067225						ENSMUSG00000027597
				ENSMUSG00000071711			ENSMUSG00000071711						ENSMUSG00000028011
				ENSMUSG00000075604			ENSMUSG00000073424						ENSMUSG00000028179
				ENSMUSG00000078650			ENSMUSG00000078650						ENSMUSG00000028479
							ENSMUSG00000079941						ENSMUSG00000028978
													ENSMUSG00000028980
													ENSMUSG00000029445
													ENSMUSG00000029455
													ENSMUSG00000029597
													ENSMUSG00000029695
													ENSMUSG00000029727
													ENSMUSG00000030088
													ENSMUSG00000030109
													ENSMUSG00000030382
													ENSMUSG00000030647
													ENSMUSG00000030711
													ENSMUSG00000031596
													ENSMUSG00000031700
													ENSMUSG00000031807
													ENSMUSG00000031818
													ENSMUSG00000031906
													ENSMUSG00000032098
													ENSMUSG00000032114
													ENSMUSG00000032271
													ENSMUSG00000032599
													ENSMUSG00000034456
													ENSMUSG00000035237
													ENSMUSG00000035637
													ENSMUSG00000037580
													ENSMUSG00000037798
													ENSMUSG00000039450
													ENSMUSG00000039519
													ENSMUSG00000039648
													ENSMUSG00000044005
													ENSMUSG00000044894
													ENSMUSG00000050445
													ENSMUSG00000056091
													ENSMUSG00000060002
													ENSMUSG00000060376
													ENSMUSG00000061904
													ENSMUSG00000067225
													ENSMUSG00000070644
													ENSMUSG00000073424
													ENSMUSG00000074604
													ENSMUSG00000076441
													ENSMUSG00000078650
													ENSMUSG00000078798
													ENSMUSG00000079941
