# Supplementary material for: Investigating the deregulation of metabolic tasks via Minimum Network Enrichment Analysis (MiNEA) as applied to nonalcoholic fatty liver disease using mouse and human omics data
Source: PLoS Comput Biol. 2019 Apr 19;15(4):e1006760. doi: 10.1371/journal.pcbi.1006760 (PMC6493771; doi:10.1371/journal.pcbi.1006760)
Supplement: S2 Table — (XLSX) [file pcbi.1006760.s002.xlsx]

## Sheet: SvsN_up
SvsN_human
ATPasel
CEPTC
CEPTE
GLUCYS
ME2
NDPK1
NDPK10
NDPK10n
NDPK1n
NDPK2
NDPK2n
NDPK3
NDPK3n
NDPK4
NDPK4n
NDPK5
NDPK5n
NDPK6
NDPK6n
NDPK7
NDPK7n
NDPK8
NDPK8n
NDPK9
NDPK9n
PAFH
PGI
PNTKm
PPCOACm
SERLYSNaex

## Sheet: NSvsS_up
NSvsS_human
2HCO3_NAt
34DHPLACOX
34DHXMANDACOX
3HCO3_NAt
3M4HDXPAC
3MOX4HOXPGALDOX
3MOX4HOXPGALDOX_NADP
4HOXPACDOX_NADP
5ADTSTSTERONEGLCte
5HOXINDACTOX
5HTRPDOX
ABUTt4_2r
ACGPID
ADNt4
ADNt5
ADSS
AHANDROSTANGLCte
AHEXASE2ly
AHEXASEly
ALAASNNaEx
ALAGLNNaEx
ALATA_L
ALDD19x
ALDD19x_P
ALDD20x
ALDD2x
ALR
ALR2
ALR3
ANDRSTRNGLCte
ARABR
ARGSS
ASAH1
ASNALANaEx
ASNCYSNaEx
ASNGLNNaEx
ASNSERNaEx
ASNTHRNaEx
B3GALT3g
B3GALT5g
B3GNT310g
B3GNT311g
B3GNT312g
B3GNT313g
B3GNT314g
B3GNT315g
B3GNT31g
B3GNT32g
B3GNT33g
B3GNT34g
B3GNT35g
B3GNT36g
B3GNT37g
B3GNT38g
B3GNT39g
B3GNT51g
BAAT1x
BAAT2x
BAAT3x
BAAT4x
BAAT5x
BAMPPALDOX
BHMT
BILDGLCURte
BILGLCURte
BILIRED
CAATPS
CAMPt
CAt7r
CERK
CGMPt
CH25H
CHOLK
CTPS2
CYSASNNaEx
CYSGLNNaEx
CYTDt4
CYTDt5
DCK1n
DCK2n
DHAAt1r
ENO
ESTRADIOLGLCt2
ESTRIOLGLCte
ETHAK
F6Tg
FBA5
FE3R2e
G3PD2m
GALNACT1g
GALOR
GALt2_2
GALt4_2
GCALDD
GGT5r
GLACO
GLCt2_2
GLCt4_2
GLNALANaEx
GLNASNNaEx
GLNCYSNaEx
GLNSERNaEx
GLNTHRNaEx
GLUCYS
GLUNm
GSNt4
GSNt5
GUAD
H2Ot
HCO3_NAt
HMGLm
HSD17B2r
HSD17B8r
ILETA
IMACTD
INSt4
INSt5
KCC2t
KCCt
LALDO2
LCADi
LCADi_D
LEUTA
LPS
LPS2
LYSMTF1n
LYSMTF2n
LYSMTF3n
M13N4Tg
M16N6Tg
MACOXO
MALTt1r
MANt1r
ME2m
MELATN23DOX
METS
MI1345PP
MI145PK
MI145PP
MI34PP
MTHFCm
MTHFD2m
MTHFDm
NABTNO
NACHEX10ly
NACHEX11ly
NACHEX12ly
NACHEX13ly
NACHEX14ly
NACHEX15ly
NACHEX16ly
NACHEX17ly
NACHEX18ly
NACHEX19ly
NACHEX1ly
NACHEX20ly
NACHEX21ly
NACHEX22ly
NACHEX23ly
NACHEX24ly
NACHEX25ly
NACHEX26ly
NACHEX27ly
NACHEX2ly
NACHEX3ly
NACHEX4ly
NACHEX5ly
NACHEX6ly
NACHEX7ly
NACHEX8ly
NACHEX9ly
NACHEXA10ly
NACHEXA11ly
NACHEXA12ly
NACHEXA13ly
NACHEXA14ly
NACHEXA15ly
NACHEXA16ly
NACHEXA17ly
NACHEXA18ly
NACHEXA19ly
NACHEXA1ly
NACHEXA20ly
NACHEXA21ly
NACHEXA22ly
NACHEXA2ly
NACHEXA3ly
NACHEXA4ly
NACHEXA5ly
NACHEXA6ly
NACHEXA7ly
NACHEXA8ly
NACHEXA9ly
NAt3_1
NAt5
NCKt
NKCC2t
NKCCt
NTD2
NTD4
OCBTm
OCOAT1m
P4501B1r
P4507B11r
P4507B12r
PAFH
PAFHe
PCHOLPg_hs
PCHOLPm_hs
PCHOLPr_hs
PDE1g
PDE4g
PEFLIP
PEFLIPm
PFK
PFK26
PGDI
PGDIr
PGISr
PGS
PGSr
PHYHx
PI345P3P
PI345P3Pn
PI35P3P
PI3PP
PI45P3K
PI45P5P
PI4P5K
PIt7ir
PIt8
PMI12346PHn
PMI1346PHn
PPAP
PPDOy
PROSTGD2t
PROSTGE1t
PROSTGE1t3
PROSTGE2t
PROSTGE2t3
PSFLIP
PSFLIPm
PYLALDOX
S2T1g
S2T2g
S2T3g
S6T10g
S6T11g
S6T12g
S6T13g
S6T14g
S6T16g
S6T17g
S6T1g
S6T2g
S6T4g
S6T5g
S6T6g
S6T7g
S6T8g
S6T9g
SAMHISTA
SBTR
SERASNNaEx
SERGLNNaEx
SERPT
SPODMe
SRTN23OX
TAURt4_2r
TAURtcx
THMDt4
THMDt5
THRASNNaEx
THRGLNNaEx
TSTSTERONEGLCte
UGCG
UREAt5
URIt4
URIt5
VALTA
XYLTer
XYLt

## Sheet: NSvsN_up
NSvsN_human
2HCO3_NAt
34DHPLACOX
34DHXMANDACOX
3HCO3_NAt
3M4HDXPAC
3MOX4HOXPGALDOX
3MOX4HOXPGALDOX_NADP
4HOXPACDOX_NADP
5ADTSTSTERONEGLCte
5HOXINDACTOX
ABUTt4_2r
ADNCYC
ADNt4
ADNt5
AG13T10g
AG13T11g
AG13T12g
AG13T13g
AG13T14g
AG13T15g
AG13T16g
AG13T17g
AG13T18g
AG13T1g
AG13T2g
AG13T3g
AG13T4g
AG13T5g
AG13T6g
AG13T7g
AG13T8g
AG13T9g
AHANDROSTANGLCte
ALATA_L
ALDD19x
ALDD19x_P
ALDD20x
ALDD2x
ANDRSTRNGLCte
ARGSS
B3GALT3g
B3GALT5g
B3GNT310g
B3GNT311g
B3GNT312g
B3GNT313g
B3GNT314g
B3GNT315g
B3GNT31g
B3GNT32g
B3GNT33g
B3GNT34g
B3GNT35g
B3GNT36g
B3GNT37g
B3GNT38g
B3GNT39g
B3GNT51g
BAMPPALDOX
BHMT
BILDGLCURte
BILGLCURte
BILIRED
CAMPt
CBPSam
CERK
CGMPt
CH25H
CHOLATEt2
CKc
CYSTSERex
CYTDt4
CYTDt5
DHAAt1r
DHPM1
ESTRADIOLGLCt2
ESTRIOLGLCte
F6Tg
FACOAL204i
FBA
FBA2
FBA4
FBA5
FBP
FBP26
FE3R2e
GAL3ST11
GAL3ST12
GALNACT1g
GALNACT2g
GALNACT3g
GALNACT4g
GALNACT5g
GALt2_2
GALt4_2
GCALDD
GCHOLAt2
GGT5r
GLACO
GLCAT2g
GLCAT3g
GLCAT4g
GLCAT5g
GLCt2_2
GLCt4_2
GLUNm
GSNt4
GSNt5
GUACYC
H2Ot
H6ET2er
H7ET2er
HAS1
HAS2
HCO3_NAt
HGNTOR
HMGLm
ILETA
IMACTD
INSt4
INSt5
KCC2t
KCCt
LCADi
LCADi_D
LEUTA
M13N4Tg
M4BET2er
MACOXO
MALTt1r
MANt1r
ME2m
METS
MI1345PP
MI145PK
MI145PP
MI34PP
MTHFCm
MTHFD2m
MTHFDm
NABTNO
NACASPAH
NAt
NCKt
NKCC2t
NKCCt
OCBTm
OCOAT1m
P45011A1m
P4507B11r
P4507B12r
PAFHe
PCFLOPm
PCHOLP_hs
PCHOLPg_hs
PCHOLPm_hs
PCHOLPr_hs
PDE1g
PDE4g
PEFLIP
PEFLIPm
PFK
PFK26
PGDI
PGDIr
PGISr
PGS
PGSr
PHETHPTOX2
PI34P5K
PI3P4K
PI3P5K
PI45P3K
PI45P5P
PI45PLC
PI4P3K
PI4P5K
PI5P3K
PIK3
PIK5
PIt7
PIt7ir
PPAP
PROSTGD2t
PROSTGE1t
PROSTGE1t3
PROSTGE2t
PROSTGE2t3
PSFLIP
PSFLIPm
PYLALDOX
S2T1g
S2T2g
S2T3g
S4T1g
S4T2g
S4T3g
S4T6g
S6T10g
S6T11g
S6T12g
S6T13g
S6T14g
S6T15g
S6T16g
S6T17g
S6T18g
S6T19g
S6T1g
S6T20g
S6T21g
S6T24g
S6T2g
S6T3g
S6T4g
S6T5g
S6T6g
S6T7g
S6T8g
S6T9g
SERLYSNaex
SPODMe
TAURt4_2r
TAURtcx
TCHOLAt2
THMDt4
THMDt5
TREH
TRPHYDRO2
TSTSTERONEGLCte
UGCG
UREAt
UREAt5
URIt4
URIt5
VALTA
XYLTer
XYLt

## Sheet: AJ_up
AJ DDC vs Cont (NS vs N in mouse)
2HBt2
34DHPLACOX
34DHPLACOX_NADP
34DHXMANDACOX
34DHXMANDACOX_NADP
3HXKYNOXDA
3M4HDXPAC
3MOX4HOXPGALDOX
3MOX4HOXPGALDOX_NADP
3MOXTYROX
3SALACBOXL
41R1H2MAE12BOOX
41R2A1H12BOOX
42A12BOOX
4HOXPACDOX_NADP
5HOXINDACTOX
5HOXINOXDA
5HXKYNOXDA
ACACt2
ACETONEt2
ACGAM2E
ACGAMK
ACNAM9PL
ACNAM9PL2
ACONTm
ADPT
ADSS
AGDC
AGPAT1
AHEXASE2ly
AHEXASEly
AICART
AKGt4_3
ALACYSNaEx
ALADGLNexR
ALADGLYexR
ALAGLNexR
ALAGLYexR
ALASERNaEx
ALATHRNaEx
ALDD19x
ALDD19x_P
ALDD20x
ALDD21
ALDD2x
ALDD2y
ALKP
AMANK
APRTO2
ARGLYSex
ARGNm
ARSA
ASAH1
ATPH1e
ATPH2e
ATPasel
A_MANASEly
BAMPPALDOX
BILIRED
CAATPS
CAMPt
CBR1
CBR2
CDIPTr
CGMPt
CHLP
CHLPCTD
CHOLATEt3
CPCTDTX
CREATt4_2r
CSNATer
CSm
CTPS1
CYSALANaEx
CYSGLUexR
CYSGLYex
CYSGLYexR
CYSSERNaEx
CYSTGLUex
CYSTHRNaEx
CYStec
CYTD
CYTK1
CYTK10
CYTK10n
CYTK11
CYTK11n
CYTK12
CYTK12n
CYTK13
CYTK13n
CYTK14
CYTK14n
CYTK1n
CYTK2
CYTK2n
CYTK3n
CYTK4n
CYTK5
CYTK5n
CYTK6
CYTK6n
CYTK7
CYTK7n
CYTK8
CYTK8n
CYTK9
CYTK9n
D-LACt2
DCYTD
DHAAt1r
DHCR241r
DHCR242r
DHCR243r
DHCRD1
DHCRD2
DHEASULT
DOLASNT_Ler
DOLASNT_Uer
DOLPMT1_Ler
DOLPMT1_Uer
DOLPMT_L
DOLPMT_U
ESTRADIOLGLCt2
ESTRONEGLCt
ESTSULT
ETHP
FBA
FBA2
FBA4
G14T10g
G14T11g
G14T12g
G14T13g
G14T14g
G14T15g
G14T16g
G14T17g
G14T18g
G14T19g
G14T20g
G14T21g
G14T2g
G14T3g
G14T4g
G14T5g
G14T6g
G14T7g
G14T8g
G14T9g
G14Tg
G6PDH2r
GAL3ST11
GAL3ST12
GALASE10ly
GALASE11ly
GALASE12ly
GALASE13ly
GALASE14ly
GALASE15ly
GALASE16ly
GALASE17ly
GALASE18ly
GALASE19ly
GALASE1ly
GALASE20ly
GALASE3ly
GALASE4ly
GALASE5ly
GALASE6ly
GALASE7ly
GALASE8ly
GALASE9ly
GALGT1
GALGT2
GALGT3
GALGT4
GALU
GALt1r
GAMt1r
GBA
GBAl
GCALDD
GCHOLAt3
GCNTg
GDPFUCtg
GGNG
GLACO
GLAl
GLB1
GLBRAN
GLCAASE1ly
GLCAASE4ly
GLCAASE5ly
GLCAASE6ly
GLCAASE7ly
GLCAASE8ly
GLCAASE9ly
GLCNACASE1ly
GLCNACASE2ly
GLCNACASE3ly
GLCNACASE4ly
GLCNACASE5ly
GLCtg
GLGNS1
GLPASE1
GLPASE2
GLUCYS
GLYt7_211r
GND
GTHO
GTHOm
GTHP
GTHPe
GTHPm
GTHS
GUAPRT
H7TAer
H8TAer
HEX1
HEX10
HEX4
HEX7
HMGCOARr
HMGCOARx
HOXG
HXPRT
Htm
ILEtec
IMACTD
IMPC
L-LACt2r
LACZly
LCADi
LCADi_D
LCYSTCBOXL
LEUt4
LEUtec
LPS
LPS2
LTC4Sr
LYSMTF1n
LYSMTF2n
LYSMTF3n
M1316Mg
M4ATAer
M4BTAer
MACOXO
MANt1r
MAOLNOR
MDHm
METAT
METLEUex
METtec
MI1PS
NABTNO
NACHEX10ly
NACHEX11ly
NACHEX12ly
NACHEX13ly
NACHEX14ly
NACHEX15ly
NACHEX16ly
NACHEX17ly
NACHEX18ly
NACHEX19ly
NACHEX1ly
NACHEX20ly
NACHEX21ly
NACHEX22ly
NACHEX23ly
NACHEX24ly
NACHEX25ly
NACHEX26ly
NACHEX27ly
NACHEX2ly
NACHEX3ly
NACHEX4ly
NACHEX5ly
NACHEX6ly
NACHEX7ly
NACHEX8ly
NACHEX9ly
NACHEXA10ly
NACHEXA11ly
NACHEXA12ly
NACHEXA13ly
NACHEXA14ly
NACHEXA15ly
NACHEXA16ly
NACHEXA17ly
NACHEXA18ly
NACHEXA19ly
NACHEXA1ly
NACHEXA20ly
NACHEXA21ly
NACHEXA22ly
NACHEXA2ly
NACHEXA3ly
NACHEXA4ly
NACHEXA5ly
NACHEXA6ly
NACHEXA7ly
NACHEXA8ly
NACHEXA9ly
NADK
NTD1
NTD12
NTD2e
NTD4e
NTD5
NTD7e
NTD8
NTD9e
P4502C18
P45039A1r
P4507A1r
PAFH
PAFHe
PCt
PEAMNO
PGI
PGPPT
PI45P3K
PI4P3K
PI4P5K
PI5P3K
PIACGT
PIK3
PIt8
PLYSPSer
PNTEH
PPAP
PROSTGE1t3
PROSTGE2t3
PYLALDOX
PYRt2p
PYRt2r
S6T25g
S6TASE10ly
S6TASE11ly
S6TASE12ly
S6TASE13ly
S6TASE14ly
S6TASE15ly
S6TASE16ly
S6TASE17ly
S6TASE18ly
S6TASE19ly
S6TASE1ly
S6TASE20ly
S6TASE21ly
S6TASE22ly
S6TASE23ly
S6TASE24ly
S6TASE25ly
S6TASE26ly
S6TASE2ly
S6TASE3ly
S6TASE4ly
S6TASE5ly
S6TASE6ly
S6TASE7ly
S6TASE8ly
S6TASE9ly
SALMCOM
SALMCOM2
SELMETAT
SERALANaEx
SERCYSNaEx
SERDGLNexR
SERDGLYexR
SERGLNexR
SERGLYexR
SERPT
SERTHRNaEx
SFGTH
SIAASE2ly
SIAASE3ly
SIAASE4ly
SIAASEly
SLDxm
SMPD3g
SMPD3l
SPMS
SPODMe
SUCCt4_3
TALA
TAURt4_2r
TAURtcx
TCHOLAt3
THRALANaEx
THRCYSNaEx
THRGLNexR
THRGLYexR
THRSERNaEx
TKT1
TKT2
TPI
TRDR
TRDR2
TRDR3
TRIODTHYSULT
TRYPTAOX
TXASr
TYROXDAc
UDPGD
UDPGLCAter
UGALGTg
UGALNACter
UMPK
UMPK2
UMPK2n
UMPK3
UMPK3n
UMPK4
UMPK4n
UMPK5
UMPK5n
UMPK6
UMPK6n
UMPK7
UMPK7n
UMPKn
VALtec
XANDp
XAO2x
XAOx

## Sheet: B6_up
B6 DDC vs Cont
2HBt2
3DSPHR
5HOXINDACTOX
5HOXINDACTOXm
ACACt2
ACETONEt2
ACGAM2E
ACGAMK
ADNCYC
ADPT
ADRNCPT1
AGDC
AGPRim
AHEXASE2ly
AHEXASEly
ALACYSNaEx
ALADGLNexR
ALADGLYexR
ALAGLNexR
ALAGLYexR
ALASERNaEx
ALATHRNaEx
ALAt4
ALDD20x
ALDD20xm
ALDD2x
ALDD2xm
ALDD2y
ALKP
AMANK
AMY1e
AMY2e
ARACHCPT1
ARGLYSex
ARGtiDF
ARSA
ASAH1
ASNS1
ATPH1e
ATPH2e
ATPasel
ATPtm
A_MANASEly
BAMPPALDOX
BAMPPALDOXm
BTNt3i
C160CPT1
C161CPT1
C161CPT12
C180CPT1
C181CPT1
C204CPT1
C226CPT1
CAMPt
CBR1
CBR2
CERK
CGMPt
CHOLD2m
CLPNDCPT1
CREATt4_2r
CYSALANaEx
CYSGLUexR
CYSGLYex
CYSGLYexR
CYSSERNaEx
CYSTGLUex
CYSTHRNaEx
CYStec
D-LACt2
DCSPTN1CPT1
DESAT18_10
DESAT18_6
DESAT18_7
DESAT18_8
DESAT18_9
DESAT24_1
DHCR241r
DHCR242r
DHCR243r
DHCRD1
DHCRD2
DLNLCGCPT1
EICOSTETCPT1
ELAIDCPT1
ESTRADIOLGLCt2
ESTRONEGLCt
ESTSULT
FATP1t
FATP2t
FATP3t
FBA
FBA2
FBA4
G14T10g
G14T11g
G14T12g
G14T13g
G14T14g
G14T15g
G14T16g
G14T17g
G14T18g
G14T19g
G14T20g
G14T21g
G14T2g
G14T3g
G14T4g
G14T5g
G14T6g
G14T7g
G14T8g
G14T9g
G14Tg
G5SDym
GAL3ST11
GAL3ST12
GALASE10ly
GALASE11ly
GALASE12ly
GALASE13ly
GALASE14ly
GALASE15ly
GALASE16ly
GALASE17ly
GALASE18ly
GALASE19ly
GALASE1ly
GALASE20ly
GALASE3ly
GALASE4ly
GALASE5ly
GALASE6ly
GALASE7ly
GALASE8ly
GALASE9ly
GALNACT2g
GALNACT3g
GALNACT4g
GALNACT5g
GALU
GASNASE2ly
GASNASE3ly
GASNASEly
GBA
GBAl
GCALDD
GGNG
GLACO
GLACOm
GLB1
GLBRAN
GLCAASE1ly
GLCAASE4ly
GLCAASE5ly
GLCAASE6ly
GLCAASE7ly
GLCAASE8ly
GLCAASE9ly
GLCAT2g
GLCAT3g
GLCAT4g
GLCAT5g
GLCNACASE1ly
GLCNACASE2ly
GLCNACASE3ly
GLCNACASE4ly
GLCNACASE5ly
GLGNS1
GLPASE1
GLPASE2
GLU5Km
GLUCYS
GLYt7_211r
GND
GTHO
GTHOm
GTHPe
GTHPm
GTHS
GUAPRT
H2Otm
HEX1
HEX10
HEX4
HEX7
HEXCCPT1
HOMt4
HOXG
HPDCACRNCPT1
HXPRT
Htm
ICDHyrm
ILEtec
IMACTD
IMACTD_m
L-LACt2r
LACZly
LCADi
LCADi_D
LEUt4
LEUtec
LGNCCPT1
LIPOti
LNELDCCPT1
LNLCCPT1
LNLNCACPT1
LNLNCGCPT1
LPS
LPS2
LTC4Sr
LYStiDF
M13N4Tg
MDHm
METAT
METLEUex
METtec
MI1345PP
MI145PK
MI145PP
MI1PS
NABTNO
NABTNOm
NACHEX10ly
NACHEX11ly
NACHEX12ly
NACHEX13ly
NACHEX14ly
NACHEX15ly
NACHEX16ly
NACHEX17ly
NACHEX18ly
NACHEX19ly
NACHEX1ly
NACHEX20ly
NACHEX21ly
NACHEX22ly
NACHEX23ly
NACHEX24ly
NACHEX25ly
NACHEX26ly
NACHEX27ly
NACHEX2ly
NACHEX3ly
NACHEX4ly
NACHEX5ly
NACHEX6ly
NACHEX7ly
NACHEX8ly
NACHEX9ly
NACHEXA10ly
NACHEXA11ly
NACHEXA12ly
NACHEXA13ly
NACHEXA14ly
NACHEXA15ly
NACHEXA16ly
NACHEXA17ly
NACHEXA18ly
NACHEXA19ly
NACHEXA1ly
NACHEXA20ly
NACHEXA21ly
NACHEXA22ly
NACHEXA2ly
NACHEXA3ly
NACHEXA4ly
NACHEXA5ly
NACHEXA6ly
NACHEXA7ly
NACHEXA8ly
NACHEXA9ly
NADK
NAGA2ly
NAGAly
NRVNCCPT1
NT5C
NTD1
NTD10
NTD12
NTD2
NTD2e
NTD4
NTD4e
NTD5
NTD6
NTD7e
NTD8
NTD9
NTD9e
ORNtiDF
P4502C18
PAFH
PAFHe
PGISr
PGMT
PHEt4
PI45P3K
PI45P5P
PI4P3K
PI4P5K
PI5P3K
PIK3
PIt8
PMANM
PMI12346PHn
PMI1346PHn
PNTEH
PNTOt5
PPAP
PROSTGE1t3
PROSTGE2t3
PTDCACRNCPT1
PYLALDOX
PYLALDOXm
PYRt2p
PYRt2r
RTOTAL2CRNCPT1
RTOTAL3CRNCPT1
RTOTALCRNCPT1
S23T2g
S23T4g
S26Tg
S4T1g
S4T2g
S4T3g
S4T6g
S6TASE10ly
S6TASE11ly
S6TASE12ly
S6TASE13ly
S6TASE14ly
S6TASE15ly
S6TASE16ly
S6TASE17ly
S6TASE18ly
S6TASE19ly
S6TASE1ly
S6TASE20ly
S6TASE21ly
S6TASE22ly
S6TASE23ly
S6TASE24ly
S6TASE25ly
S6TASE26ly
S6TASE2ly
S6TASE3ly
S6TASE4ly
S6TASE5ly
S6TASE6ly
S6TASE7ly
S6TASE8ly
S6TASE9ly
SALMCOM
SALMCOM2
SELMETAT
SERALANaEx
SERCYSNaEx
SERDGLNexR
SERDGLYexR
SERGLNexR
SERGLYexR
SERLYSNaex
SERPT
SERTHRNaEx
SFGTH
SIAASE2ly
SIAASE3ly
SIAASE4ly
SIAASEly
SIAT9g
SLDxm
SMPD3g
SMPD3l
SPODMe
STRDNCCPT1
TAURt4_2r
TAURtcx
TETPENT3CPT1
TETPENT6CPT1
TETTET6CPT1
THRALANaEx
THRCYSNaEx
THRGLNexR
THRGLYexR
THRSERNaEx
TKT1
TKT2
TMNDNCCPT1
TRDR
TRDR2
TRDR3
TRIODTHYSULT
TTDCPT1
TXASr
UDPGD
VACCCPT1
VALtec

## Sheet: PWD_up
PWD DDC vs Cont (S vs N in mouse)
2HBt2
3SALATAi
5ADTSTSTERONESULT
ACETONEt2
ACOAD10m
ACOAD9m
ADPRIBt
ADSS
ALADGLNexR
ALADGLYexR
ALAGLNexR
ALAGLYexR
ALAt4
AMY1e
AMY2e
ARGLYSex
ARGN
ARGSL
ASAH1
ASNt4
ASPTA
ATPasel
ATPtm
A_MANASEly
CAMPt
CBPPer
CBPSam
CBR1
CBR2
CERK
CGMPt
CHOLATEt3
CITt4_4
CREATt4_2r
CSNATer
CYSGLUexR
CYSGLYex
CYSGLYexR
CYSO
CYSTA
CYSTGL
CYSTGLUex
CYStec
D-LACt2
DHAAt1r
DHCRD1
DHCRD2
DHEASULT
DPMVDx
EHGLAT
ESTRADIOLGLCt2
ESTRONEGLCt
ESTSULT
FAOXC11
FAOXC170m
FBA
FBA2
FBA4
FUM
FUMm
G6PDH2r
G6PPer
GAL3ST11
GAL3ST12
GALGT1
GALGT2
GALGT3
GALGT4
GALK
GALt1r
GAMt1r
GCHOLAt3
GLCtg
GLNt4
GLYt4
GND
GTHPe
GTHS
HCO3_CLt
HISt4
HMGCOARr
HMGCOARx
HOXG
Htm
ICDHyrm
ILEtec
L-LACt2r
LCYSTAT
LEUt4
LEUtec
LNSTLSr
LPS
LPS2
LTC4Sr
MANt1r
MELATNOX
METAT
METLEUex
METt4
METtec
MI1PS
NADNe
NADPNe
NNMT
NTD1
NTD12
NTD5
NTD8
P45017A1r
P45017A2r
P45017A3r
P45017A4r
P4502C18
P4502C19
P4503A7r
PAFHe
PCLAD
PCt
PEPCK
PHETA1
PHETA1m
PHEt4
PI45P3K
PI4P3K
PI5P3K
PIK3
PIt7ir
PIt8
PMI12346PHn
PMI1346PHn
PNTEH
PPAP
PPAer
PRGNLONESULT
PROSTGE1t3
PROSTGE2t
PROSTGE2t3
PROt4
PSP_L
PYRt2r
S23T2g
S23T4g
S23Tg
SAMHISTA
SELCYSTGL
SELMETAT
SERDGLNexR
SERDGLYexR
SERGLNexR
SERGLYexR
SERHL
SERt4
SIAT9g
SMPD3g
SMPD3l
TAURt4_2r
TAURtcx
TCHOLAt3
THRD_L
THRGLNexR
THRGLYexR
THRt4
TREHe
TRIODTHYSULT
TRPO2
TSTSTERONESULT
TYRTA
TYRTAm
VALtec

## Sheet: NS vs S _mouse
AJ DDC vs PWD DDC (NS vs S in mouse)
UPRXn
2HBt2
2OXOADOXm
34DHPHAMT
3HBCDm
3HLYTCL
3HXKYNDCL
3HXKYNOXDA
3MOXTYROX
3NTD7l
3SALACBOXL
3SALATAim
41R1H2MAE12BOOX
41R2A1H12BOOX
42A12BOOX
4HGLSDm
5HLTDL
5HOXINDACTOX
5HOXINOXDA
5HXKYNDCL
5HXKYNOXDA
ABUTD
ACACT1
ACACT10m
ACACT1r
ACACT1rm
ACACT1x
ACACt2
ACACt2m
ACETONEt2
ACETONEt2m
ACITL
ACOATA
ADK3m
ADRNCPT2
ADSELK
ADSK
ADSS
AIRCr
AKGDm
AKR1C41
AKR1C42
AKR1D
AKR1D2
ALACYSNaEx
ALADGLNexR
ALADGLYexR
ALAGLNexR
ALAGLYexR
ALASERNaEx
ALATHRNaEx
ALDD20x
ALDD21
ALDD2x
ALDD2y
AMACR2p
AMACR2r
AMACRp
AMACRr
AMPTASECG
AMPTASECGe
AMY1e
AMY2e
APRTO2
ARACHCPT2
ARGLYSex
ASAH1
ASPDt6
ASPTAm
ASPt6
ATPH1e
ATPH2e
ATPtm
BAAT1x
BAAT2x
BAAT3x
BAAT4x
BAAT5x
BAMPPALDOX
BBHOX
BDHm
BDMT_L
BDMT_U
BETALDHx
BILIRED
BTNt2
BTNt2m
BUTt2m
BUTt2r
C160CPT2
C161CPT2
C161CPT22
C180CPT2
C181CPT2
C204CPT2
C226CPT2
C2M26DCOAHLx
C3STDH1Pr
C3STDH1r
C4STMO2Pr
C4STMO2r
CAATPS
CAMPt
CAT2p
CATm
CATp
CEPTE
CGMPt
CHLP
CHLPCTD
CHOLATEt3
CHOLD2m
CITtam
CITtbm
CLPNDCPT2
CLS_hs
CMPSAS
CMPSASn
CPCTDTX
CSNAT2x
CSm
CYSALANaEx
CYSGLUexR
CYSGLYex
CYSGLYexR
CYSSERNaEx
CYSTAm
CYSTGLUex
CYSTHRNaEx
CYSTSERex
D-LACt2
D-LACtm
DASCBR
DCSPTN1CPT2
DESAT16_2
DESAT18_10
DESAT18_3
DESAT18_4
DESAT18_5
DESAT18_6
DESAT18_7
DESAT18_8
DESAT18_9
DESAT20_1
DESAT20_2
DESAT24_1
DHCRD1
DHCRD2
DHPM1
DHPR
DLNLCGCPT2
DOLASNT_Ler
DOLASNT_Uer
DOPAMT
ECOAH1x
EGMESTr
EHGLAT2m
EHGLATm
EICOSTETCPT2
ELAIDCPT2
ESTRADIOLGLCt2
ESTRONEGLCt
ETHP
FACOAL160i
FACOAL180i
FACOAL40im
FAS100COA
FAS120COA
FAS140COA
FAS160COA
FAS180COA
FAS80COA_L
FCLTm
G3PD1
GACMTRc
GALASE10ly
GALASE11ly
GALASE12ly
GALASE13ly
GALASE14ly
GALASE15ly
GALASE16ly
GALASE17ly
GALASE18ly
GALASE19ly
GALASE1ly
GALASE20ly
GALASE3ly
GALASE4ly
GALASE5ly
GALASE6ly
GALASE7ly
GALASE8ly
GALASE9ly
GALU
GCALDD
GCC2am
GCC2bim
GCC2cm
GCCam
GCCbim
GCCcm
GCHOLAt3
GLACO
GLB1
GLBRAN
GLCNACASE1ly
GLCNACASE2ly
GLCNACASE3ly
GLCNACASE4ly
GLCNACASE5ly
GLNS
GLPASE1
GLPASE2
GLUCYS
GLUt6
GLYAMDTRc
GLYt7_211r
GND
GPAM_hs
GPAMm_hs
GTHO
GTHOm
GTHP
GTHPm
GTHS
GUACYC
GUAPRT
H2CO3D
H2Otm
H7TAer
H8TAer
HACD1x
HEX1
HEX10
HEX4
HEX7
HEXCCPT2
HGNTOR
HIBDm
HISDC
HPDCACRNCPT2
HPROxm
HSD3A1r
HSD3A2r
HSD3B7
HSD3B7P
HXPRT
Htm
ICDHxm
ICDHy
ICDHyp
IMACTD
ITCOAL1m
KAS8
KHK
KHK2
KHK3
L-LACt2r
L-LACtcm
L-LACtm
LACZly
LAPCOAl
LCADi
LCADi_D
LCYSTATm
LCYSTCBOXL
LGNCCPT2
LGTHL
LNELDCCPT2
LNLCCPT2
LNLNCACPT2
LNLNCGCPT2
LPCOXp
LPS
LPS2
LPS2e
LPS3e
LPSe
LSTO1r
LSTO2r
LTDCL
M1316Mg
M4ATAer
M4BTAer
MACACI
MACOXO
MAOLNOR
MCOATA
MDH
MECOAS1m
METLEUex
MI1PP
MI3PP
MI4PP
MMEm
MTAP
NABTNO
NDPK1
NDPK10
NDPK2
NDPK3
NDPK4
NDPK5
NDPK6
NDPK7
NDPK8
NDPK9
NRVNCCPT2
NTD2e
NTD2l
NTD3l
NTD4e
NTD4l
NTD5l
NTD6l
NTD7e
NTD7l
NTD8l
NTD9e
NTD9l
OCBTm
P45027A11m
P45027A12m
P45027A13m
P45027A14m
P45027A15m
P45027A16m
P45027A1m
P4502C18
P4502D6
P4502F1
P45039A1r
P4503A43r
P4504B1r
P4504F121r
P4504F123r
P4507A1r
P5CDm
PDHm
PEAMNO
PEROXx
PGK
PGS
PGSr
PHCDm
PHEMEt
PHYCBOXL
PHYHx
PIt7ir
PLYSPSer
PPA
PPBNGS
PRASCS
PRO1x
PROAKGOX1r
PROD2
PROSTGE1t3
PROSTGE2t2
PROSTGE2t3
PROSTGF2t
PRPNCOAHYDx
PTDCACRNCPT2
PTHPS
PTHPSn
PYK
PYLALDOX
PYRt2m
PYRt2p
PYRt2r
RTOTAL2CRNCPT2
RTOTAL3CRNCPT2
RTOTALCRNCPT2
S4TASE1ly
S4TASE2ly
S4TASE3ly
S4TASE4ly
S4TASE5ly
S6TASE10ly
S6TASE22ly
S6TASE25ly
S6TASE4ly
S6TASE5ly
S6TASE6ly
S6TASE7ly
S6TASE8ly
S6TASE9ly
SADT
SALMCOM
SALMCOM2
SAMHISTA
SARCOXp
SBTD_D2
SCP21x
SCP22x
SCP2x
SCP3x
SCPx
SELADT
SELCYSLY
SELCYSLY2
SERALANaEx
SERCYSNaEx
SERDGLNexR
SERDGLYexR
SERGLNexR
SERGLYexR
SERLYSNaex
SERPT
SERTHRNaEx
SFGTH
SGPL11r
SGPL12r
SIAASE2ly
SIAASE3ly
SIAASE4ly
SIAASEly
SLDx
SRTNMTX
SRTNtu
STRDNCCPT2
SUCOAS1m
T2M26DCOAHLx
TALA
TCHOLAt3
TETPENT3CPT2
TETPENT6CPT2
TETTET6CPT2
THBPT4ACAMDASE
THRALANaEx
THRCYSNaEx
THRGLNexR
THRGLYexR
THRSERNaEx
THYOXt2
TMABADH
TMNDNCCPT2
TRDR
TRDR2
TRDR3
TRIODTHYt2
TRYPTAOX
TTDCPT2
TYRCBOX
TYROXDAc
UAG4E
UDPG4E
UDPGD
UDPGLCAter
UDPGLCtg
UGALNACter
UGLCNACtg
UREAtm
VACCCPT2
VITD2Hm
VITD3Hm
XANDp
XAO2x
XAOx
XYLK
