# Supplementary material for: Investigating the deregulation of metabolic tasks via Minimum Network Enrichment Analysis (MiNEA) as applied to nonalcoholic fatty liver disease using mouse and human omics data
Source: PLoS Comput Biol. 2019 Apr 19;15(4):e1006760. doi: 10.1371/journal.pcbi.1006760 (PMC6493771; doi:10.1371/journal.pcbi.1006760)
Supplement: S3 Table — (XLSX) [file pcbi.1006760.s003.xlsx]

## Sheet: SvsN_down
SvsN_human
ACHEe
AG13T10g
AG13T11g
AG13T12g
AG13T13g
AG13T14g
AG13T15g
AG13T16g
AG13T17g
AG13T18g
AG13T1g
AG13T2g
AG13T3g
AG13T4g
AG13T5g
AG13T6g
AG13T7g
AG13T8g
AG13T9g
ALOX12R
CLHCOtex
DNAMTSEn
DNAMTn
DPMVDx
GAL3ST11
GAL3ST12
GLYOX
H6MTer_L
H6MTer_U
H7MTer_L
H7MTer_U
H8MTer_L
H8MTer_U
HSD17B7r
HSD17B9r
PI45PLC
PIt7
S6T10g
S6T11g
S6T12g
S6T13g
S6T14g
S6T16g
S6T17g
S6T1g
S6T25g
S6T2g
S6T4g
S6T5g
S6T6g
S6T7g
S6T8g
S6T9g
SO4HCOtex
TREH

## Sheet: NSvsS_down
NSvsS_human
13DAMPPOX
25VITD2Hm
25VITD3Hm
3AIBTm
3HXKYNOXDA
3MOXTYROX
3NTD7l
41R1H2MAE12BOOX
41R2A1H12BOOX
42A12BOOX
4HGLSDm
5HOXINDACTO2OX
5HOXINDACTOXm
5HOXINOXDA
5HXKYNOXDA
AACOAT
ABTArm
ACACT1
ACACT10m
ACACT1r
ACACT1rm
ACACT1x
ACCOAC
ACCOACm
ACCOAL
ACCOAgt
ACCOAtr
ACGAMPM
ACGSm
ACITL
ACNAM9PL
ACNAM9PL2
ACNAMlt
ACOAD1fm
ACONT
ACRNtm
ACS
ACS2
ACTLMO
ACTNMO
ACYP
ADEt
ADK1
ADNK1
ADNt
ADPGLC
ADPMAN
ADPRDP
ADPRIBt
ADPT
ADRNCPT1
ADRNCRNt
AGMTm
AGPRim
AGTim
AGTix
AHC
AICART
AIRCr
AKGMALtm
AKGt4_3
ALADGLNexR
ALADGLYexR
ALAGLNexR
ALAGLYexR
ALAR
ALASm
ALAt4
ALDD20xm
ALKP
ALOX12R
AMANK
AMPTASECG
AMPTASECGe
AMY1e
AMY2e
APAT2rm
APRTO2
ARACHCPT1
ARACHCRNt
ARGtiDF
ASCBt4
ASNNm
ASNt4
ASPCTr
BAMPPALDOXm
BDMT_L
BDMT_U
BTNt3i
BTNt4i
C160CPT1
C160CRNt
C161CPT1
C161CPT12
C161CRN2t
C161CRNt
C180CPT1
C180CRNt
C181CPT1
C181CRNt
C204CPT1
C226CPT1
C2M26DCOAHLx
C3STDH1Pr
C3STDH1r
C3STKR2r
C4STMO2Pr
C4STMO2r
CBL2tm
CBLATm
CBPS
CHOLtu
CHSTEROLt
CHSTEROLt1
CHSTEROLtg
CITt4_2
CITt4_4
CLPNDCPT1
CLPNDCRNt
COQ6m
CPPPGO
CRNtim
CSNATer
CSNt
CYOR-u10m
CYSGLUexR
CYSGLYex
CYSGLYexR
CYSO
CYSTGLUex
CYSTS
CYSTSERex
CYTDt
DASCBR
DCIm
DCSPTN1CPT1
DCSPTN1CRNt
DEBRISOQUINEt
DESAT18_10
DESAT18_6
DESAT18_7
DESAT18_8
DESAT18_9
DESAT20_1
DESAT20_2
DESAT24_1
DGAT
DHCR241r
DHCR242r
DHCR243r
DHCR71r
DHCR72r
DHORD9
DHORTS
DLNLCGCPT1
DLNLCGCRNt
DMATTx
DOLASNT_Ler
DOLASNT_Uer
DOLDPP_Ler
DOLDPP_Uer
DOLPGT2_Ler
DOLPGT2_Uer
DOLPMT1_Ler
DOLPMT1_Uer
DOPAtu
DPCOAK
DPGM
DPGase
DPMVDx
DRBK
DTMPK
DURIPP
EBP1r
EBP2r
ECOAH1x
EICOSTETCPT1
EICOSTETCRNt
ELAIDCPT1
ELAIDCRNt
ETOHMO
FACOAL150
FACOAL160i
FACOAL161
FACOAL170
FACOAL180i
FACOAL1812
FACOAL1813
FACOAL181i
FACOAL1821
FACOAL1822
FACOAL1831
FACOAL1832
FACOAL184
FACOAL191
FACOAL200
FACOAL203
FACOAL204
FACOAL2042
FACOAL205
FACOAL206
FACOAL224
FACOAL2251
FACOAL2252
FACOAL226
FACOAL240
FACOAL241
FACOAL244_1
FACOAL245_1
FACOAL245_2
FACOAL246_1
FACOAL260
FADDP
FAOXC140
FAOXC150m
FAOXC160
FAOXC16080m
FAOXC16080x
FAOXC161802m
FAOXC16180m
FAOXC180
FAOXC180x
FAOXC1811601m
FAOXC1811602m
FAOXC1811603m
FAOXC182806m
FAOXC18280m
FAOXC183803m
FAOXC183806m
FAOXC183806x
FAOXC18480m
FAOXC18480x
FAOXC200180m
FAOXC200180x
FAOXC2031836m
FAOXC204
FAOXC204184m
FAOXC2051843m
FAOXC2051843x
FAOXC2242046m
FAOXC2242046x
FAOXC2251836m
FAOXC2251836x
FAOXC2252053m
FAOXC2252053x
FAOXC226
FAOXC226205m
FAOXC226205x
FAOXC240200x
FAOXC241181x
FAOXC2442246x
FAOXC2452253x
FAOXC2452256x
FAOXC246226x
FAOXC260240x
FAOXC80
FATP6t
FATP7t
FATP8t
FATP9t
FBP
FCLTm
FMNAT
FPGS
FPGS2
FPGS2m
FPGS3
FPGS3m
FPGS4
FPGS4m
FPGS5
FPGS5m
FPGS6
FPGS6m
FPGS7
FPGS7m
FPGS8
FPGS8m
FPGS9
FPGS9m
FPGSm
FUM
FUMm
G13MT_L
G13MT_U
G14T10g
G14T11g
G14T12g
G14T13g
G14T14g
G14T15g
G14T16g
G14T17g
G14T18g
G14T19g
G14T20g
G14T21g
G14T2g
G14T3g
G14T4g
G14T5g
G14T6g
G14T7g
G14T8g
G14T9g
G14Tg
G5SDym
G6PDH1er
G6PDH1rer
G6PDH2rer
GACMTRc
GALASE10ly
GALASE11ly
GALASE12ly
GALASE13ly
GALASE14ly
GALASE15ly
GALASE16ly
GALASE17ly
GALASE18ly
GALASE19ly
GALASE1ly
GALASE20ly
GALASE3ly
GALASE4ly
GALASE5ly
GALASE6ly
GALASE7ly
GALASE8ly
GALASE9ly
GALK
GAO1
GAO1g
GAO2
GAO2g
GARFT
GCALDDm
GCC2am
GCC2bim
GCC2cm
GCCam
GCCbim
GCCcm
GCNTg
GDPFUCtg
GFUCS
GGH-10FTHF5GLUe
GGH-10FTHF5GLUl
GGH-10FTHF6GLUe
GGH-10FTHF6GLUl
GGH-10FTHF7GLUe
GGH-10FTHF7GLUl
GGH-5DHFe
GGH-5DHFl
GGH-5THFe
GGH-5THFl
GGH-6DHFe
GGH-6DHFl
GGH-6THFe
GGH-6THFl
GGH-7DHFe
GGH-7DHFl
GGH-7THFe
GGH-7THFl
GHMT2r
GHMT2rm
GHMT3
GHMT3m
GLACOm
GLB1
GLBRAN
GLCAT6g
GLCAT7g
GLCAT8g
GLCAT9g
GLCNACASE1ly
GLCNACASE2ly
GLCNACASE3ly
GLCNACASE4ly
GLCNACASE5ly
GLCNACDASg
GLCNACPT_L
GLCNACPT_U
GLCNACT1g
GLCNACT2g
GLCNACT3g
GLCNACT4g
GLCNACT5g
GLCURtly
GLCt2r
GLCt4
GLDBRAN
GLNt4
GLU5Km
GLUPRT
GLUTCOADHm
GLXO2p
GLYATm
GLYCTO1p
GLYOX
GLYt4
GLYt7_211r
GLYt7_311r
GND
GPAM_hs
GPAMm_hs
GRTTx
GSNt
GTHP
GTHPm
GTHS
GUAt
H2CO3Dm
H2MTer_L
H2MTer_U
H5MTer_L
H5MTer_U
H7TAer
H8TAer
HACD1m
HACD1x
HACD9m
HCO3_CLt
HEXCCPT1
HEXCCRNt
HISTASE
HISTAtu
HIStiDF
HKt
HMGCOARr
HMGCOARx
HMGCOASi
HOMt4
HPDCACRNCPT1
HPDCACRNt
HPROxm
HSD17B42x
HSD17B4x
HSD17B7r
HSD17B9r
HSD3B7
HSD3B7P
HYXNt
ICDHxm
ICDHyrm
IDHPOXOX2b
IDHPOXOX3
IDHPOXOX4
IDHPOXOXb
IDOURtly
ILEtec
IMACTD_m
IMPC
INSTt2r
INSt
IPDDIx
KHK
KHK2
KHK3
Kt3g
LACZly
LAPCOAl
LCADi_Dm
LCADim
LCAT1e
LDH_D
LDH_Lm
LEUt4
LEUtec
LGNCCPT1
LGNCCRNt
LGTHL
LIPOti
LNELDCCPT1
LNELDCCRNt
LNLCCPT1
LNLCCRNt
LNLNCACPT1
LNLNCACRNt
LNLNCGCPT1
LNLNCGCRNt
LNS14DMr
LNSTLSr
LPS2e
LPS3e
LPSe
LSTO1r
LSTO2r
LYStiDF
M1316Mg
M13N2Tg
M16NTg
M4ATAer
M4BTAer
MACACI
MAN1PT2
MAN6PI
MAOLNOR
MAOX
MCCCrm
MCOATAm
MDHm
METLEUex
METtec
MEVK1x
MG1er
MHISOR
MI1PP
MI3PP
MI4PP
MM5ag
MM5bg
MM5cg
MM6B1ag
MM6B1bg
MM6B2g
MM6bg
MM7B1g
MM7B2g
MM7Cag
MM7Cbg
MM8Ag
MM8Cg
NADK
NADNe
NADPNe
NAIt
NAt3_1g
NBAHH_ir
NDP8
NDPK10m
NDPK1m
NDPK2m
NDPK3m
NDPK4m
NDPK5m
NDPK6m
NDPK7m
NDPK8m
NDPK9m
NMPTRCOX
NNMT
NORANMT
NOS1
NOS2
NP1
NRPPHRtu
NRVNCCPT1
NRVNCCRNt
NTD2l
NTD3l
NTD4l
NTD5l
NTD6l
NTD7l
NTD8l
NTD9l
O16G1e
O16G2e
OMPDC
OPAHir
ORNtiDF
ORPT
OXAHCOtex
P45021A1r
P45021A2r
P45027A11m
P45027A12m
P45027A13m
P45027A14m
P45027A15m
P45027A16m
P45027A1m
P4502D6
P4502E1
P5CDm
P5CR
P5CRm
P5CRx
P5CRxm
PCLYSOX
PCm
PDHm
PDX5PO
PEAMNO
PEROXx
PETOHMm_hs
PETOHMr_hs
PGCD
PGL
PGLer
PGM
PGMT
PHCDm
PHEMEt
PHEt4
PI4P3Ker
PI5P3Ker
PIACGT
PIK3er
PLYSPSer
PMANM
PMEVKx
PNP
PNTOt5
PPA
PPBNGS
PPCOACm
PPCOAOm
PPM
PRAGSr
PRAIS
PRASCS
PRFGS
PROAKGOX1r
PROSTGE2t2
PROSTGF2t
PROt4
PROt4_2r
PRPPS
PSERT
PSP_L
PSSA1_hs
PSSA2_hs
PTDCACRNCPT1
PTDCACRNt
PTE2x
PTE3x
PTE4x
PTE5x
PTPAT
PTRCOX1
PUNP1
PUNP2
PUNP3
PUNP4
PUNP5
PUNP6
PUNP7
PYAM5POr
PYDAMK
PYDXDH
PYDXK
PYDXNK
PYLALDOXm
RBK
RDH1
RDH1a
RDH2a
RDH3a
RTOTAL2CRNCPT1
RTOTAL2CRNt
RTOTAL3CRNCPT1
RTOTAL3CRNt
RTOTALCRNCPT1
RTOTALCRNt
S23T2g
S23T4g
S26Tg
S4TASE1ly
S4TASE2ly
S4TASE3ly
S4TASE4ly
S4TASE5ly
S6T25g
S6TASE10ly
S6TASE22ly
S6TASE25ly
S6TASE4ly
S6TASE5ly
S6TASE6ly
S6TASE7ly
S6TASE8ly
S6TASE9ly
SBPP1er
SBPP3er
SEAHCYSHYD
SELCYSLY
SELCYSLY2
SELCYSTS
SELNPS
SERDGLNexR
SERDGLYexR
SERGLNexR
SERGLYexR
SERt4
SIAASE
SIAASE2ly
SIAASE3ly
SIAASE4ly
SIAASEly
SIAT4Bg
SIAT9g
SLDxm
SO4HCOtex
SPMS
SPR
SPRn
SPTix
SQLEr
SQLSr
SRTNtu
ST3GAL21g
ST3GAL22g
ST3GAL23g
ST3GAL61g
ST3GAL62g
ST6GALNAC31
STRDNCCPT1
STRDNCCRNt
SUCCt4_2
SUCCt4_3
SUCD1m
SUCRe
SULFOX
T2M26DCOAHLx
TALA
TETPENT3CPT1
TETPENT3CRNt
TETPENT6CPT1
TETPENT6CRNt
TETTET6CPT1
TETTET6CRNt
THBPT4ACAMDASE
THMt3
THRGLNexR
THRGLYexR
THRS
THYMDt1
THYMt
THYPX
TKT1
TKT2
TMNDNCCPT1
TMNDNCCRNt
TRDRm
TRYPTAOX
TTDCPT1
TTDCRNt
TYROXDAc
UAG2EMAi
UDPDOLPT_L
UDPDOLPT_U
UDPGALtg
UDPGD
UDPGLCAter
UGALGTg
UGALNACter
UGALNACtg
UPPDC1
URAt
URIt
VACCCPT1
VACCCRNt
VALtec
VITD2Hm
VITD3Hm
VLCS2p
VLCS2r
VLCSp
VLCSr
XYLK

## Sheet: NSvsN_down
NSvsN_human
2OXOADOXm
3AIBTm
3DSPHR
3HLYTCL
3HXKYNDCL
3HXKYNOXDA
3MOXTYROX
3NTD7l
41R1H2MAE12BOOX
41R2A1H12BOOX
42A12BOOX
4HGLSDm
5HLTDL
5HOXINDACTO2OX
5HOXINDACTOXm
5HOXINOXDA
5HXKYNDCL
5HXKYNOXDA
ABTArm
ACACT10m
ACACT1rm
ACACT4p
ACACT5p
ACACT6p
ACACT7p
ACACT8p
ACACT9p
ACCOAC
ACCOACm
ACCOAgt
ACCOAtr
ACGAM6PSi
ACGAMPM
ACNAM9PL
ACNAM9PL2
ACNAMlt
ACOAD1fm
ACTLMO
ACTNMO
ACYP
ADK1
ADNK1
ADPGLC
ADPMAN
ADPRDP
AGMTm
AGPRim
AGTim
AHC
AICART
AIRCr
AKGDm
AKGMALtm
AKGt4_3
ALACYSNaEx
ALADGLNexR
ALADGLYexR
ALAGLNexR
ALAGLYexR
ALAR
ALASERNaEx
ALATHRNaEx
ALAt4
ALDD20xm
ALKP
AMANK
AMPTASECG
AMPTASECGe
APAT2rm
APRTO2
ARGLYSex
ARGtiDF
ASCBt4
ASNt4
ASPCTr
ASPDt6
ASPt6
ATPS4m
ATPasel
ATPtm
BAMPPALDOXm
BTNt3i
C3STDH1Pr
C3STDH1r
C3STKR2r
C4STMO2Pr
C4STMO2r
CBL2tm
CBLATm
CBPS
CEPTC
CEPTE
CHOLATEt3
CHSTEROLt
CHSTEROLtg
CHTNASE
CITt4_4
CLS_hs
COAtm
COQ6m
CSNATer
CYOR-u10m
CYSALANaEx
CYSGLUexR
CYSGLYex
CYSGLYexR
CYSSERNaEx
CYSTGLUex
CYSTHRNaEx
CYTD
CYTDK1
DASCBR
DCIm
DCYTD
DGAT
DGNSKm
DHCR241r
DHCR242r
DHCR243r
DHORD9
DHORTS
DOLASNT_Ler
DOLASNT_Uer
DOLDPP_Ler
DOLDPP_Uer
DOLPGT2_Ler
DOLPGT2_Uer
DOLPMT1_Ler
DOLPMT1_Uer
DOPAtu
DPCOAK
DPGM
DPGase
DRBK
DURAD
DURAD2
ESTRONEGLCt
ETOHMO
FACOAL191
FACOAL206
FADDP
FAOXC140
FAOXC150m
FAOXC160
FAOXC16080m
FAOXC16080x
FAOXC161802m
FAOXC16180m
FAOXC180
FAOXC180x
FAOXC1811601m
FAOXC1811602m
FAOXC1811603m
FAOXC182806m
FAOXC18280m
FAOXC183803m
FAOXC183806m
FAOXC183806x
FAOXC18480m
FAOXC18480x
FAOXC200180m
FAOXC200180x
FAOXC2031836m
FAOXC204
FAOXC204184m
FAOXC2051843m
FAOXC2051843x
FAOXC2242046m
FAOXC2242046x
FAOXC2251836m
FAOXC2251836x
FAOXC2252053m
FAOXC2252053x
FAOXC226
FAOXC226205m
FAOXC226205x
FAOXC240200x
FAOXC241181x
FAOXC2442246x
FAOXC2452253x
FAOXC2452256x
FAOXC246226x
FAOXC260240x
FAOXC80
FATP6t
FATP7t
FATP8t
FATP9t
FCLTm
FMNAT
FPGS
FPGS2
FPGS2m
FPGS3
FPGS3m
FPGS4
FPGS4m
FPGS5
FPGS5m
FPGS6
FPGS6m
FPGS7
FPGS7m
FPGS8
FPGS8m
FPGS9
FPGS9m
FPGSm
FUM
FUMm
G13MT_L
G13MT_U
G14T10g
G14T11g
G14T12g
G14T13g
G14T14g
G14T15g
G14T16g
G14T17g
G14T18g
G14T19g
G14T20g
G14T21g
G14T2g
G14T3g
G14T4g
G14T5g
G14T6g
G14T7g
G14T8g
G14T9g
G14Tg
G5SDym
G6PDH1er
G6PDH1rer
G6PDH2rer
GALASE10ly
GALASE11ly
GALASE12ly
GALASE13ly
GALASE14ly
GALASE15ly
GALASE16ly
GALASE17ly
GALASE18ly
GALASE19ly
GALASE1ly
GALASE20ly
GALASE3ly
GALASE4ly
GALASE5ly
GALASE6ly
GALASE7ly
GALASE8ly
GALASE9ly
GALK
GAO1
GAO1g
GAO2
GAO2g
GARFT
GCALDDm
GCHOLAt3
GCNTg
GDPFUCtg
GFUCS
GGH-10FTHF5GLUe
GGH-10FTHF5GLUl
GGH-10FTHF6GLUe
GGH-10FTHF6GLUl
GGH-10FTHF7GLUe
GGH-10FTHF7GLUl
GGH-5DHFe
GGH-5DHFl
GGH-5THFe
GGH-5THFl
GGH-6DHFe
GGH-6DHFl
GGH-6THFe
GGH-6THFl
GGH-7DHFe
GGH-7DHFl
GGH-7THFe
GGH-7THFl
GHMT2r
GHMT2rm
GHMT3
GHMT3m
GLACOm
GLB1
GLBRAN
GLCNACDASg
GLCNACPT_L
GLCNACPT_U
GLCNACT1g
GLCNACT2g
GLCNACT3g
GLCNACT4g
GLCNACT5g
GLCURtly
GLDBRAN
GLNt4
GLU5Km
GLUPRT
GLUt6
GLXO2p
GLYCTO1p
GLYt4
GLYt7_211r
GND
GPIMTer_L
GPIMTer_U
GTHP
GTHPm
GTHS
H2CO3D
H2CO3Dm
HACD1m
HACD1x
HACD9m
HCO3_CLt
HISDC
HISTAtu
HIStiDF
HPROxm
HSD17B42x
HSD17B4x
HSD17B7r
HSD17B9r
HSD3B7
HSD3B7P
ICDHxm
ICDHyrm
IDOURtly
ILEtec
IMACTD_m
IMPC
INSTt2r
KHK
KHK2
KHK3
Kt3g
LACZly
LAPCOAl
LCADi_Dm
LCADim
LCAT1e
LDH_Lm
LEUt4
LEUtec
LIPOti
LPS2e
LPS3e
LPSe
LTDCL
LYSMTF1n
LYSMTF2n
LYSMTF3n
LYStiDF
M1316Mg
M13N2Tg
M16NTg
MAN1PT2
MAN6PI
MAOLNOR
MCCCrm
MCOATAm
MDHm
ME2
METLEUex
METtec
MG1er
MI1PP
MI3PP
MI4PP
MM5ag
MM5bg
MM5cg
MM6B1ag
MM6B1bg
MM6B2g
MM6bg
MM7B1g
MM7B2g
MM7Cag
MM7Cbg
MM8Ag
MM8Cg
NADK
NAt3_1g
NBAHH_ir
NDPK10m
NDPK1m
NDPK2m
NDPK3m
NDPK4m
NDPK5m
NDPK6m
NDPK7m
NDPK8m
NDPK9m
NNMT
NRPPHRtu
NTD2l
NTD3l
NTD4l
NTD5l
NTD6l
NTD7l
NTD8l
NTD9l
OIVD1m
OIVD2m
OIVD3m
OMPDC
ORPT
P45021A1r
P45021A2r
P4502E1
P5CDm
PCLYSOX
PCm
PDHm
PDX5PO
PEAMNO
PEROXx
PGCD
PGI
PGK
PGLer
PGM
PGMT
PHCDm
PHEMEt
PHEt4
PHYCBOXL
PLYSPSer
PMANM
PMEVKx
PMI12346PH
PMI1346PH
PNTOt5
PPA
PPCOACm
PPCOAOm
PPM
PRAGSr
PRAIS
PRASCS
PRFGS
PROAKGOX1r
PROt4
PRPPS
PSERT
PSP_L
PSSA1_hs
PTE2x
PTPAT
PYAM5POr
PYDAMK
PYDXDH
PYDXK
PYDXNK
PYLALDOXm
RBK
RDH1a
RDH2a
RDH3a
S23T2g
S23T4g
S26Tg
S3T3g
S4TASE1ly
S4TASE2ly
S4TASE3ly
S4TASE4ly
S4TASE5ly
S6TASE10ly
S6TASE22ly
S6TASE25ly
S6TASE4ly
S6TASE5ly
S6TASE6ly
S6TASE7ly
S6TASE8ly
S6TASE9ly
SBPP1er
SBPP3er
SEAHCYSHYD
SELCYSLY
SELCYSLY2
SERALANaEx
SERCYSNaEx
SERDGLNexR
SERDGLYexR
SERGLNexR
SERGLYexR
SERTHRNaEx
SERt4
SIAASE
SIAASE2ly
SIAASE3ly
SIAASE4ly
SIAASEly
SIAT4Bg
SIAT9g
SLDxm
SPMS
SPR
SPRn
ST3GAL21g
ST3GAL22g
ST3GAL23g
ST3GAL61g
ST3GAL62g
SUCCt4_3
SUCD1m
TALA
TCHOLAt3
THRALANaEx
THRCYSNaEx
THRGLNexR
THRGLYexR
THRSERNaEx
TKT1
TKT2
TPI
TRDRm
TRYPTAOX
TYRCBOX
TYROXDAc
UAG2EMAi
UDPDOLPT_L
UDPDOLPT_U
UDPGALtg
UDPGD
UDPGLCAter
UDPGLCtg
UDPXYLtg
UGALGTg
UGALNACter
UGALNACtg
UPPDC1
URIK1
VALtec
VLCS2p
VLCS2r
VLCSp
VLCSr

## Sheet: AJ_down
AJ DDC vs Cont (or NS vs N in mouse)
34HPPOR
3HAO
3HKYNAKGAT
3SALATAi
AACOAT
ABUTt4_2r
ACACT10m
ACACT1rm
ACS
ACS2
ACTLMO
ACTNMO
ADNt
ADNtm
AGMTm
AGTix
AKR1C41
AKR1C42
ALAtN1
ASNtN1
ASPTA
C14STRr
CAT2p
CATm
CATp
CHOLATEt2
CK
CKc
CYSO
CYSTA
CYSTGL
CYSTS
CYSTSERex
CYTDt
CYTDtm
DHPR
DNADDP
DPGM
DPGase
DURAD
DURAD2
DURIPP
EBP1r
EBP2r
EGMESTr
EHGLAT
ESTRONESt2
ETOHMO
FACOAL150
FACOAL160i
FACOAL161
FACOAL170
FACOAL180i
FACOAL1812
FACOAL1813
FACOAL181i
FACOAL1821
FACOAL1822
FACOAL1831
FACOAL1832
FACOAL184
FACOAL191
FACOAL200
FACOAL203
FACOAL204
FACOAL2042
FACOAL205
FACOAL206
FACOAL224
FACOAL2251
FACOAL2252
FACOAL226
FACOAL240
FACOAL241
FACOAL244_1
FACOAL245_1
FACOAL245_2
FACOAL246_1
FACOAL260
FATP4t
FATP5t
FATP6t
FATP7t
FATP8t
FATP9t
FBP
FBP26
FTCD
GCALDDm
GCC2am
GCC2bim
GCC2cm
GCCam
GCCbim
GCCcm
GCHOLAt2
GLNS
GLNtN1
GLUNm
GLUTCOADHm
GLXO2p
GLYATm
GLYBt4_2r
GLYCLTDy
GLYCTO1p
GLYOX
GLYOXm
GNMT
GSNt
GSNtm
GUACYC
GluForTx
H2CO3Dm
HISD
HIStN1
HMGCOASim
HMGLm
HMGLx
HPYRRy
HSD11B1r
HSD17B2r
HSD17B8r
HSD3A1r
HSD3A2r
HSD3B11r
HSD3B12r
HSD3B13r
HSD3B2r
HSD3B3r
HSD3B7
HSD3B7P
INSt
INStm
KYNAKGAT
LALDD
LCADi_Dm
LCADim
LCYSTAT
LGTHL
LPCOXp
LPS2e
LPS3e
LPSe
LSTO1r
LSTO2r
MACACI
MCPST
MMSAD1m
MMSAD3m
NNAT
OCBTm
ORNTArm
P45011A1m
P45011B11m
P45011B12m
P4502C19
P4502E1
P45046A1r
P4504F121r
P4504F123r
P4507B11r
P4507B12r
P4508B11r
P4508B13r
PEPCK
PETOHMm_hs
PETOHMr_hs
PGM
PHETA1
PHETHPTOX2
PHYHx
PNTK
PPOR
PRO1x
PROD2
PROSTGE2t2
PROSTGF2t
PYNP2r
SARCOXp
SARDHm
SELCYSTGL
SELCYSTS
SELNPS
SPODM
SPODMn
SPODMx
SPTix
SRTNMTX
SRTNtu
SULFOX
TCHOLAt2
THYMDt1
THYMDtm
TMDPP
TRPO2
TYRTA
UDPGP
URIt
Uritm
VLCS2p
VLCS2r
VLCSp
VLCSr
XYLUR

## Sheet: B6_down
B6_DDC vs Cont
34HPPOR
3AIBTm
3HAO
3HKYNAKGAT
AACOAT
AATAi
ABTArm
ACACT10m
ACACT1rm
ACCOAL
ACGSm
ACOAO7p
ACOATA
ACS
ACS2
ACTLMO
ACTNMO
ADNt
ADNtm
AKR1C41
AKR1C42
ALAtN1
APAT2rm
ASNtN1
ASPDt6
ASPt6
C14STRr
CAT2p
CATm
CATp
CEPTC
CHLP
CHOLATEt2
CHOLK
CITt4_2
CPPPGO
CYANSTm
CYOR-u10m
CYSTS
CYTDt
CYTDtm
DCT
DHPR
DMGDHm
DOPABMO
ESTRONESt2
ETHAK
ETHP
ETOHMO
FACOAL150
FACOAL160i
FACOAL161
FACOAL170
FACOAL180i
FACOAL1812
FACOAL1813
FACOAL181i
FACOAL1821
FACOAL1822
FACOAL1831
FACOAL1832
FACOAL184
FACOAL191
FACOAL200
FACOAL203
FACOAL204
FACOAL2042
FACOAL205
FACOAL206
FACOAL224
FACOAL2251
FACOAL2252
FACOAL226
FACOAL240
FACOAL241
FACOAL244_1
FACOAL245_1
FACOAL245_2
FACOAL246_1
FACOAL260
FAH1
FAH2
FAH3
FAOXC16080x
FAOXC180x
FAOXC183806x
FAOXC18480x
FAOXC200180x
FAOXC2051843x
FAOXC2242046x
FAOXC2251836x
FAOXC2252053x
FAOXC226205x
FAOXC240200x
FAOXC241181x
FAOXC2442246x
FAOXC2452253x
FAOXC2452256x
FAOXC246226x
FAOXC260240x
FAS100COA
FAS120COA
FAS140COA
FAS160COA
FAS180COA
FAS80COA_L
FATP4t
FATP5t
FATP6t
FATP7t
FATP8t
FATP9t
FDH
FPGS
FPGS2
FPGS2m
FPGS3
FPGS3m
FPGS4
FPGS4m
FPGS5
FPGS5m
FPGS6
FPGS6m
FPGS7
FPGS7m
FPGS8
FPGS8m
FPGS9
FPGS9m
FPGSm
FTHFDH
FUMAC
G3PD1
GCHOLAt2
GLNS
GLNtN1
GLUNm
GLUTCOADHm
GLUt6
GLXO2p
GLYATm
GLYCLTDy
GLYCTO1p
GLYOX
GLYOXm
GNMT
GSNt
GSNtm
H2CO3Dm
HACD1m
HACD9m
HISD
HIStN1
HMGCOASim
HPYRRy
HSD11B1r
HSD17B2r
HSD17B8r
HSD3A1r
HSD3A2r
HSD3B11
HSD3B13
HSD3B7
HSD3B7P
INSt
INStm
KAS8
KHK
KHK2
KHK3
KYN3OX
KYNAKGAT
LALDD
LCAT1e
LGTHL
LPCOXp
LPS3
MACACI
MCOATA
MCPST
MELATNOX
MMSAD1m
MMSAD3m
NACASPAH
NADH2-u10m
OCBTm
ORNTArm
P45027A11m
P45027A12m
P45027A13m
P45027A14m
P45027A15m
P45027A16m
P45027A1m
P4502C19
P4502E1
P4502F1
P4504B1r
P4504F121r
P4504F123r
P4507B11r
P4507B12r
P4508B11r
P4508B13r
PHYHx
PPOR
PRO1x
PRO1xm
PROD2
PROD2m
PROSTGD2t
PROSTGE1t
PROSTGE2t2
PROSTGF2t
SARCOXp
SARDHm
SCP21x
SCP22x
SCP2x
SCP3x
SCPx
SELCYSTS
SELNPS
SLCBK1
SPHK21c
SPODM
SPODMn
SPODMx
SR5AR2r
SR5ARr
SRTNMTX
SRTNtu
SUCCt4_2
SULFOX
TCHOLAt2
THYMDt1
THYMDtm
TMDPP
TRPO2
URIt
Uritm
VITD2Hm
VITD3Hm
VLCS2p
VLCS2r
VLCSp
VLCSr
XYLUR

## Sheet: PWD_down
PWD DDC vs Cont (or S vs N in mouse)
34DHPHAMT
3HAO
3HBCDm
3HKYNAKGAT
3HLYTCL
3HXKYNDCL
4HGLSDm
5HLTDL
5HOXINDACTO2OX
5HOXINDACTOX
5HOXINDACTOXm
5HXKYNDCL
AATAi
ABUTD
ABUTt2r
ABUTt2rL
ACACT10m
ACACT1rm
ACCOAL
ACCOAgt
ACCOAtr
ACOAD8m
ACOAO7p
ACS
ACS2
ACTLMO
ACTNMO
ADRNCPT2
AGMTm
AGPAT1
AKR1C41
AKR1C42
ALASm
ALAt2r
ALAt2rL
ALAtN1
ALDD20x
ALDD20xm
ALDD2x
ALDD2xm
ALDD2y
ALR2
ALR3
AMACR2p
AMACR2r
AMACRp
AMACRr
AMPTASECG
AMPTASECGe
ARABR
ARACHCPT2
ASCBt4
ASNtN1
ASPDt6
ASPt6
BAMPPALDOX
BAMPPALDOXm
BBHOX
BDHm
BETALDHx
C14STRr
C160CPT2
C161CPT2
C161CPT22
C180CPT2
C181CPT2
C204CPT2
C226CPT2
C3STKR2r
CAT2p
CATm
CATp
CHLP
CHOLATEt2
CITtam
CITtbm
CLPNDCPT2
CPPPGO
CSm
CYANSTm
CYOR-u10m
DALAt2r
DALAt2rL
DCSPTN1CPT2
DESAT18_10
DESAT18_6
DESAT18_7
DESAT18_8
DESAT18_9
DESAT20_1
DESAT20_2
DESAT24_1
DHPR
DLNLCGCPT2
DOPABMO
DOPAMT
DPCOAK
DURIPP
EBP1r
EBP2r
EGMESTr
EICOSTETCPT2
ELAIDCPT2
ESTRONESt2
ETFQO
ETHP
ETOHMO
FACOAL150
FACOAL160i
FACOAL161
FACOAL170
FACOAL180i
FACOAL1812
FACOAL1813
FACOAL181i
FACOAL1821
FACOAL1822
FACOAL1831
FACOAL1832
FACOAL184
FACOAL191
FACOAL200
FACOAL203
FACOAL204
FACOAL2042
FACOAL205
FACOAL206
FACOAL224
FACOAL2251
FACOAL2252
FACOAL226
FACOAL240
FACOAL241
FACOAL244_1
FACOAL245_1
FACOAL245_2
FACOAL246_1
FACOAL260
FACOAL40im
FAOXC16080x
FAOXC180x
FAOXC183806x
FAOXC18480x
FAOXC200180x
FAOXC2051843x
FAOXC2242046x
FAOXC2251836x
FAOXC2252053x
FAOXC226205x
FAOXC240200x
FAOXC241181x
FAOXC2442246x
FAOXC2452253x
FAOXC2452256x
FAOXC246226x
FAOXC260240x
FATP6t
FATP7t
FATP8t
FATP9t
FBP
FBP26
G3PD1
GACMTRc
GAO1
GAO1g
GAO2
GAO2g
GCALDD
GCALDDm
GCC2am
GCC2bim
GCC2cm
GCCam
GCCbim
GCCcm
GCHOLAt2
GHMT2r
GHMT2rm
GHMT3
GHMT3m
GLACO
GLACOm
GLCNACT2g
GLCNACT3g
GLCNACT4g
GLCNACT5g
GLNS
GLNtN1
GLPASE1
GLPASE2
GLUTCOADHm
GLUt6
GLXO2p
GLYATm
GLYCLTDy
GLYCTO1p
GLYOX
GLYOXm
GLYt2r
GLYt2rL
GPAM_hs
GPAMm_hs
GUACYC
H2CO3D
H2CO3Dm
H2Otm
HACD1x
HEXCCPT2
HISDC
HIStN1
HMGCOASim
HPDCACRNCPT2
HPROxm
HPYRR2x
HPYRRy
HSD17B2r
HSD17B42x
HSD17B4x
HSD17B8r
HSD3A1r
HSD3A2r
HSD3B7
HSD3B7P
IMACTD
IMACTD_m
KHK
KHK2
KHK3
KYNAKGAT
L-LACtcm
LALDD
LALDO2
LALDO2x
LCADi
LCADi_D
LCADi_Dm
LCADim
LDH_D
LGNCCPT2
LGTHL
LNELDCCPT2
LNLCCPT2
LNLNCACPT2
LNLNCGCPT2
LPS2e
LPS3
LPS3e
LPSe
LSTO1r
LSTO2r
LTDCL
MACACI
MCD
MCDm
MCDp
MCPST
ME2
MG1er
MMCD
MMCDm
MMCDp
NABTNO
NABTNOm
NACASPAH
NDPK10m
NDPK1m
NDPK2m
NDPK3m
NDPK4m
NDPK5m
NDPK6m
NDPK7m
NDPK8m
NDPK9m
NNDPR
NRVNCCPT2
OIVD1m
OIVD2m
OIVD3m
ORNTArm
OXAHCOtex
P45027A11m
P45027A12m
P45027A13m
P45027A14m
P45027A15m
P45027A16m
P45027A1m
P4502E1
P4502F1
P45046A1r
P4504B1r
P4504F121r
P4504F123r
P4507B11r
P4507B12r
P4508B11r
P4508B13r
P5CDm
P5CR
P5CRx
PEROXx
PHCDm
PHEMEt
PHETHPTOX2
PHYCBOXL
PHYHx
PPBNGS
PPDOx
PPDOy
PRO1x
PROD2
PRODt2r
PRODt2rL
PROSTGE2t2
PROSTGF2t
PROt2r
PROt2rL
PTDCACRNCPT2
PTPAT
PYDAMK
PYDXDH
PYDXK
PYDXNK
PYLALDOX
PYLALDOXm
PYNP2r
RTOTAL2CRNCPT2
RTOTAL3CRNCPT2
RTOTALCRNCPT2
SALMCOM
SARDHm
SBTD_D2
SBTR
SCP21x
SCP22x
SCP2x
SCP3x
SCPx
SELCYSLY
SELCYSLY2
SELNPS
SO4HCOtex
SR5AR2r
SR5ARr
SRTNMTX
SRTNtu
STRDNCCPT2
SULFOX
TCHOLAt2
TETPENT3CPT2
TETPENT6CPT2
TETTET6CPT2
THYOXt2
TMABADH
TMDPP
TMNDNCCPT2
TRIODTHYt2
TTDCPT2
TYRCBOX
UREAtm
VACCCPT2
VITD2Hm
VITD3Hm
VLCS2p
VLCS2r
VLCSp
VLCSr
