# Supplementary material for: Investigating the deregulation of metabolic tasks via Minimum Network Enrichment Analysis (MiNEA) as applied to nonalcoholic fatty liver disease using mouse and human omics data
Source: PLoS Comput Biol. 2019 Apr 19;15(4):e1006760. doi: 10.1371/journal.pcbi.1006760 (PMC6493771; doi:10.1371/journal.pcbi.1006760)
Supplement: S6 Table — (XLSX) [file pcbi.1006760.s006.xlsx]

## Sheet: Symbol
h	Human
m	Mouse
N	Normal
S	Steatosis
NS	Nonalcoholic steatohepatitis
TaskID	Metabolic task Ids
Description	Synthesis of a metabolite
#up	Number of upregulated reactions in a minial-size network(MiN)
#down	Number of downregulated reaction in a minial-size network(MiN)
#catlyzed_rxns	Number of gene assocaited reactions in a minial-size network(MiN)
#non_catalyzed_rxns	Number of total reactions in a minial-size network(MiN)
up percent	Percentage of up-regualted reactions
down percent	Percentage of down-regualted reactions
pvalue	Statistical siginicance testing
FDR	False discovery rate
up_rxns	Name of the up-regulated reactions
down_rxns	Name of the down-regulated reactions

## Sheet: NSh vs Sh
TaskID	Description	#up	#down	#catlyzed_rxns	#non_catalyzed_rxns	up percent	down percent	pvalue	FDR	up_rxns	down_rxns
ala-L_c_10	Alanine synthesis	2	15	70	98	0.028571	0.214286	0.0103885	0	ALATA_L,VALTA	ABTArm,ACACT1rm,AKGMALtm,CYOR-u10m,FUM,FUMm,GLUTCOADHm,HACD1m,ICDHxm,MACACI,MDHm,PHEt4,PTRCOX1,SUCD1m,THBPT4ACAMDASE
ala-L_c_16	Alanine synthesis	3	16	72	98	0.041667	0.222222	0.0140771	0	ALATA_L,G3PD2m,VALTA	ABTArm,ACACT1rm,AKGMALtm,CYOR-u10m,FUM,FUMm,GLUTCOADHm,HACD1m,ICDHxm,MACACI,MDHm,PHEt4,PTRCOX1,SUCD1m,THBPT4ACAMDASE,VALtec
ala-L_c_17	Alanine synthesis	3	16	72	98	0.041667	0.222222	0.0140771	0	ALATA_L,OCOAT1m,VALTA	ABTArm,ACACT1rm,AKGMALtm,ARGtiDF,CYOR-u10m,FUM,FUMm,GLUTCOADHm,HACD1m,ICDHxm,MACACI,MDHm,PHEt4,PTRCOX1,SUCD1m,THBPT4ACAMDASE
ala-L_c_27	Alanine synthesis	3	16	70	98	0.042857	0.228571	0.0207898	0	ALATA_L,OCOAT1m,VALTA	ABTArm,ACACT1rm,AKGMALtm,CYOR-u10m,FUM,FUMm,GLUTCOADHm,HACD1m,ICDHxm,MACACI,MDHm,PHEt4,PTRCOX1,SUCD1m,THBPT4ACAMDASE,VALtec
glu-L_c_3	Glutamine synthesis	9	20	83	116	0.108434	0.240964	0.0210179	0	ALATA_L,ENO,GLCt2_2,MTHFD2m,MTHFDm,NAt3_1,NAt5,PFK,VALTA	ABTArm,ACACT1rm,ACYP,AKGMALtm,ARGtiDF,FUMm,GLUTCOADHm,GTHPm,HACD1m,ICDHyrm,MACACI,MDHm,PCm,PDHm,PGM,PHEt4,PTRCOX1,SUCD1m,THBPT4ACAMDASE,VALtec
glu-L_c_11	Glutamine synthesis	7	20	82	116	0.085366	0.243902	0.0268736	0	ALATA_L,ENO,GLCt4_2,MTHFD2m,MTHFDm,PFK,VALTA	ABTArm,ACACT1rm,ACYP,AKGMALtm,FUMm,GLCt2r,GLCt4,GLUTCOADHm,GTHPm,HACD1m,ICDHyrm,MACACI,MDHm,PCm,PDHm,PGM,PHEt4,PTRCOX1,SUCD1m,THBPT4ACAMDASE
ala-L_c_9	Alanine synthesis	2	17	72	98	0.027778	0.236111	0.0270552	0	ALATA_L,VALTA	ABTArm,ACACT1rm,AKGMALtm,ARGtiDF,CYOR-u10m,FUM,FUMm,GLUTCOADHm,HACD1m,ICDHxm,MACACI,MDHm,PHEt4,PTRCOX1,RDH2a,SUCD1m,THBPT4ACAMDASE
glu-L_c_32	Glutamine synthesis	8	21	84	116	0.095238	0.25	0.0328267	0	ALATA_L,ENO,GLCt4_2,MTHFD2m,MTHFDm,NAt3_1,PFK,VALTA	ABTArm,ACACT1rm,ACYP,AKGMALtm,FUM,FUMm,GLCt4,GLUTCOADHm,GTHPm,HACD1m,ICDHxm,MACACI,MDHm,PCm,PDHm,PGM,PHEt4,PTRCOX1,RDH3a,SUCD1m,THBPT4ACAMDASE
glu-L_c_7	Glutamine synthesis	8	21	84	116	0.095238	0.25	0.0328267	0	ALATA_L,ENO,GLCt2_2,MTHFD2m,MTHFDm,NAt5,PFK,VALTA	ABTArm,ACACT1rm,ACYP,AKGMALtm,FUM,GLCt4,GLUTCOADHm,GTHPm,HACD1m,HIStiDF,ICDHxm,MACACI,MDHm,PCm,PDHm,PGM,PHEt4,PTRCOX1,RDH2a,SUCD1m,THBPT4ACAMDASE
dag_hs_c_96	Diacylglycerol synthesis	10	15	56	82	0.178571	0.267857	0.0403698	0	2HCO3_NAt,ENO,G3PD2m,GLCt2_2,HCO3_NAt,MTHFD2m,MTHFDm,NAt3_1,PFK,PPAP	ACCOAC,ACITL,ADK1,AKGMALtm,CYOR-u10m,FACOAL160i,FACOAL1821,FUMm,GPAM_hs,ICDHyrm,MDHm,PDHm,PGM,PPA,SUCD1m
ala-L_c_29	Alanine synthesis	4	18	73	98	0.054795	0.246575	0.0408823	0	ALATA_L,G3PD2m,OCOAT1m,VALTA	ABTArm,ACACT1rm,AKGMALtm,ARGtiDF,CYOR-u10m,FUM,FUMm,GLUTCOADHm,GTHP,HACD1m,ICDHxm,MACACI,MDHm,PHEt4,PTRCOX1,SUCD1m,THBPT4ACAMDASE,VALtec
ala-L_c_2	Alanine synthesis	2	18	73	98	0.027397	0.246575	0.0409664	0	ALATA_L,VALTA	ABTArm,ACACT1rm,AKGMALtm,CYOR-u10m,FUM,FUMm,GLUTCOADHm,GTHP,HACD1m,ICDHxm,MACACI,MDHm,PHEt4,PTRCOX1,RDH3a,SUCD1m,THBPT4ACAMDASE,VALtec
glu-L_c_24	Glutamine synthesis	9	21	82	116	0.109756	0.256098	0.0422535	0	ALATA_L,ENO,GLCt2_2,GLCt4_2,MTHFD2m,MTHFDm,NAt5,PFK,VALTA	ABTArm,ACACT1rm,ACYP,AKGMALtm,ARGtiDF,FUM,FUMm,GLCt4,GLUTCOADHm,GTHPm,HACD1m,ICDHyrm,MACACI,MDHm,PCm,PDHm,PGM,PHEt4,PTRCOX1,SUCD1m,THBPT4ACAMDASE
glu-L_c_8	Glutamine synthesis	9	21	82	116	0.109756	0.256098	0.0422535	0	ALATA_L,ENO,GLCt2_2,MTHFD2m,MTHFDm,NAt3_1,NAt5,PFK,VALTA	ABTArm,ACACT1rm,ACYP,AKGMALtm,ARGtiDF,FUM,FUMm,GLUTCOADHm,GTHPm,HACD1m,ICDHxm,MACACI,MDHm,PCm,PDHm,PGM,PHEt4,PTRCOX1,SUCD1m,THBPT4ACAMDASE,VALtec
dag_hs_c_152	Diacylglycerol synthesis	10	15	55	82	0.181818	0.272727	0.0427917	0	3HCO3_NAt,ENO,G3PD2m,GLCt2_2,HCO3_NAt,MTHFD2m,MTHFDm,NAt3_1,PFK,PPAP	ACCOAC,ACITL,ACONT,ADK1,AKGMALtm,CYOR-u10m,FACOAL160i,FACOAL1821,FUMm,GPAM_hs,MDHm,PDHm,PGM,PPA,SUCD1m
dag_hs_c_25	Diacylglycerol synthesis	10	15	55	82	0.181818	0.272727	0.0427917	0	2HCO3_NAt,ENO,G3PD2m,GLCt4_2,HCO3_NAt,MTHFD2m,MTHFDm,NAt3_1,PFK,PPAP	ACCOAC,ACITL,ADK1,AKGMALtm,CYOR-u10m,FACOAL160i,FACOAL1821,FUMm,GPAM_hs,ICDHxm,MDHm,PDHm,PGM,PPA,SUCD1m
dag_hs_c_41	Diacylglycerol synthesis	10	15	55	82	0.181818	0.272727	0.0427917	0	2HCO3_NAt,3HCO3_NAt,ENO,G3PD2m,GLCt2_2,MTHFD2m,MTHFDm,NAt3_1,PFK,PPAP	ACCOAC,ACITL,ADK1,AKGMALtm,CYOR-u10m,FACOAL160i,FACOAL1821,FUMm,GPAM_hs,ICDHyrm,MDHm,PDHm,PGM,PPA,SUCD1m
pa_hs_c_42	Phosphatidic acid synthesis	10	15	55	83	0.181818	0.272727	0.0427917	0	2HCO3_NAt,3HCO3_NAt,ENO,G3PD2m,GLCt2_2,GLCt4_2,MTHFD2m,MTHFDm,PFK,PIt8	ACCOAC,ACITL,ADK1,AKGMALtm,CYOR-u10m,FACOAL160i,FACOAL1821,FUMm,GPAM_hs,ICDHyrm,MDHm,PDHm,PGM,PPA,SUCD1m
glu-L_c_4	Glutamine synthesis	7	21	82	116	0.085366	0.256098	0.0462429	0	ALATA_L,ENO,MTHFD2m,MTHFDm,NAt3_1,PFK,VALTA	ABTArm,ACACT1rm,ACYP,AKGMALtm,ARGtiDF,FUM,FUMm,GLCt4,GLUTCOADHm,GTHPm,HACD1m,ICDHyrm,MACACI,MDHm,PCm,PDHm,PGM,PHEt4,PTRCOX1,SUCD1m,THBPT4ACAMDASE
ala-L_c_8	Alanine synthesis	5	18	72	98	0.069444	0.25	0.0480368	0	ALATA_L,G3PD2m,NAt5,OCOAT1m,VALTA	ABTArm,ACACT1rm,AKGMALtm,ARGtiDF,CYOR-u10m,FUM,FUMm,GLUTCOADHm,HACD1m,HIStiDF,ICDHxm,MACACI,MDHm,PHEt4,PTRCOX1,SUCD1m,THBPT4ACAMDASE,VALtec
ala-L_c_20	Alanine synthesis	4	18	72	98	0.055556	0.25	0.0483533	0	ALATA_L,G3PD2m,NAt5,VALTA	ABTArm,ACACT1rm,AKGMALtm,ARGtiDF,CYOR-u10m,FUM,FUMm,GLUTCOADHm,HACD1m,HIStiDF,ICDHxm,MACACI,MDHm,PHEt4,PTRCOX1,SUCD1m,THBPT4ACAMDASE,VALtec
ala-L_c_32	Alanine synthesis	4	18	72	98	0.055556	0.25	0.0483533	0	ALATA_L,G3PD2m,NAt5,VALTA	ABTArm,ACACT1rm,AKGMALtm,ARGtiDF,CYOR-u10m,FUM,FUMm,GLUTCOADHm,HACD1m,HIStiDF,ICDHxm,MACACI,MDHm,PHEt4,PTRCOX1,SUCD1m,THBPT4ACAMDASE,VALtec
ala-L_c_37	Alanine synthesis	4	18	72	98	0.055556	0.25	0.0483533	0	ALATA_L,G3PD2m,NAt5,VALTA	ABTArm,ACACT1rm,AKGMALtm,ARGtiDF,CYOR-u10m,FUM,FUMm,GLUTCOADHm,HACD1m,HIStiDF,ICDHxm,MACACI,MDHm,PHEt4,PTRCOX1,SUCD1m,THBPT4ACAMDASE,VALtec
ala-L_c_6	Alanine synthesis	4	18	72	98	0.055556	0.25	0.0483533	0	ALATA_L,G3PD2m,NAt5,VALTA	ABTArm,ACACT1rm,AKGMALtm,ARGtiDF,CYOR-u10m,FUM,FUMm,GLUTCOADHm,HACD1m,HIStiDF,ICDHxm,MACACI,MDHm,PHEt4,PTRCOX1,SUCD1m,THBPT4ACAMDASE,VALtec
ala-L_c_18	Alanine synthesis	3	18	72	98	0.041667	0.25	0.0484496	0	ALATA_L,NAt5,VALTA	ABTArm,ACACT1rm,AKGMALtm,ARGtiDF,CYOR-u10m,FUM,FUMm,GLUTCOADHm,HACD1m,HIStiDF,ICDHxm,MACACI,MDHm,PHEt4,PTRCOX1,SUCD1m,THBPT4ACAMDASE,VALtec
ala-L_c_23	Alanine synthesis	3	18	72	98	0.041667	0.25	0.0484496	0	ALATA_L,NAt5,VALTA	ABTArm,ACACT1rm,AKGMALtm,ARGtiDF,CYOR-u10m,FUM,FUMm,GLUTCOADHm,HACD1m,HIStiDF,ICDHxm,MACACI,MDHm,PHEt4,PTRCOX1,SUCD1m,THBPT4ACAMDASE,VALtec
ala-L_c_31	Alanine synthesis	2	18	72	98	0.027778	0.25	0.0484711	0	ALATA_L,VALTA	ABTArm,ACACT1rm,AKGMALtm,ARGtiDF,CYOR-u10m,FUM,FUMm,GLUTCOADHm,HACD1m,ICDHxm,MACACI,MDHm,PHEt4,PTRCOX1,RDH3a,SUCD1m,THBPT4ACAMDASE,VALtec
pa_hs_c_244	Phosphatidic acid synthesis	9	15	58	83	0.155172	0.258621	0.0490233	0	3HCO3_NAt,ENO,G3PD2m,GLCt2_2,GLCt4_2,MTHFD2m,MTHFDm,PFK,PIt8	ACCOAC,ACITL,ADK1,AKGMALtm,CYOR-u10m,FACOAL160i,FACOAL1821,FUMm,GPAM_hs,ICDHxm,MDHm,PDHm,PGM,PPA,SUCD1m
o2s_m_53	Superoxide anion synthesis	7	9	31	42	0.225806	0.290323	0.049695	0	3MOX4HOXPGALDOX,3MOX4HOXPGALDOX_NADP,ALR2,ENO,G3PD2m,GLCt2_2,GLCt4_2	ACTLMO,ACYP,CYOR-u10m,GND,PGL,PGM,TALA,TKT1,TKT2
glu-L_c_26	Glutamine synthesis	9	22	84	116	0.107143	0.261905	0.0519467	0	ALATA_L,ENO,GLCt2_2,GLCt4_2,MTHFD2m,MTHFDm,NAt5,PFK,VALTA	ABTArm,ACACT1rm,ACYP,AKGMALtm,ARGtiDF,FUMm,GLCt4,GLUTCOADHm,GTHPm,HACD1m,ICDHxm,MACACI,MDHm,PCm,PDHm,PGM,PHEt4,PTRCOX1,RDH2a,SUCD1m,THBPT4ACAMDASE,VALtec
pa_hs_c_170	Phosphatidic acid synthesis	9	15	57	83	0.157895	0.263158	0.0541218	0	2HCO3_NAt,ENO,G3PD2m,GLCt2_2,GLCt4_2,HCO3_NAt,MTHFD2m,MTHFDm,PFK	ACCOAC,ACITL,ACONT,ADK1,AKGMALtm,CYOR-u10m,FACOAL160i,FACOAL1821,FUMm,GPAM_hs,MDHm,PDHm,PGM,PPA,SUCD1m
pa_hs_c_185	Phosphatidic acid synthesis	9	15	57	83	0.157895	0.263158	0.0541218	0	3HCO3_NAt,ENO,G3PD2m,GLCt2_2,GLCt4_2,MTHFD2m,MTHFDm,PFK,PIt8	ACCOAC,ACITL,ADK1,AKGMALtm,CYOR-u10m,FACOAL160i,FACOAL1821,FUMm,GPAM_hs,ICDHyrm,MDHm,PDHm,PGM,PPA,SUCD1m
glu-L_c_10	Glutamine synthesis	8	22	84	116	0.095238	0.261905	0.0547377	0	ALATA_L,ENO,MTHFD2m,MTHFDm,NAt3_1,NAt5,PFK,VALTA	ABTArm,ACACT1rm,ACYP,AKGMALtm,ARGtiDF,FUM,GLCt2r,GLUTCOADHm,GTHPm,HACD1m,ICDHyrm,MACACI,MDHm,PCm,PDHm,PGM,PHEt4,PTRCOX1,RDH3a,SUCD1m,THBPT4ACAMDASE,VALtec
dag_hs_c_100	Diacylglycerol synthesis	10	16	57	82	0.175439	0.280702	0.055787	0	2HCO3_NAt,3HCO3_NAt,ENO,G3PD2m,GLCt4_2,MTHFD2m,MTHFDm,NAt3_1,PFK,PPAP	ACCOAC,ACITL,ADK1,AKGMALtm,CYOR-u10m,FACOAL160i,FACOAL1821,FUMm,GPAM_hs,ICDHxm,MDHm,PDHm,PGM,PPA,RDH2a,SUCD1m
tag_hs_c_18	Triacylglycerol synthesis	10	16	57	84	0.175439	0.280702	0.055787	0	2HCO3_NAt,3HCO3_NAt,ENO,G3PD2m,GLCt2_2,GLCt4_2,MTHFD2m,MTHFDm,PFK,PPAP	ACCOAC,ACITL,ADK1,AKGMALtm,CYOR-u10m,DGAT,FACOAL160i,FACOAL1821,FUMm,GPAM_hs,ICDHyrm,MDHm,PDHm,PGM,PPA,SUCD1m
tag_hs_c_93	Triacylglycerol synthesis	10	16	57	84	0.175439	0.280702	0.055787	0	3HCO3_NAt,ENO,G3PD2m,GLCt2_2,HCO3_NAt,MTHFD2m,MTHFDm,NAt3_1,PFK,PPAP	ACCOAC,ACITL,ADK1,AKGMALtm,CYOR-u10m,DGAT,FACOAL160i,FACOAL1821,FUMm,GPAM_hs,ICDHxm,MDHm,PDHm,PGM,PPA,SUCD1m
glu-L_c_14	Glutamine synthesis	7	22	84	116	0.083333	0.261905	0.0563251	0	ALATA_L,ENO,MTHFD2m,MTHFDm,NAt5,PFK,VALTA	ABTArm,ACACT1rm,ACYP,AKGMALtm,ARGtiDF,FUM,FUMm,GLCt2r,GLUTCOADHm,GTHPm,HACD1m,HIStiDF,ICDHyrm,MACACI,MDHm,PCm,PDHm,PGM,PHEt4,PTRCOX1,SUCD1m,THBPT4ACAMDASE
glu-L_c_5	Glutamine synthesis	7	22	84	116	0.083333	0.261905	0.0563251	0	ALATA_L,ENO,MTHFD2m,MTHFDm,NAt5,PFK,VALTA	ABTArm,ACACT1rm,ACYP,AKGMALtm,ARGtiDF,FUMm,GLCt4,GLUTCOADHm,GTHPm,HACD1m,HIStiDF,ICDHyrm,MACACI,MDHm,PCm,PDHm,PGM,PHEt4,PTRCOX1,RDH3a,SUCD1m,THBPT4ACAMDASE
ala-L_c_38	Alanine synthesis	4	18	71	98	0.056338	0.253521	0.0569655	0	ALATA_L,NAt5,OCOAT1m,VALTA	ABTArm,ACACT1rm,AKGMALtm,ARGtiDF,CYOR-u10m,FUM,FUMm,GLUTCOADHm,HACD1m,HIStiDF,ICDHxm,MACACI,MDHm,PHEt4,PTRCOX1,SUCD1m,THBPT4ACAMDASE,VALtec
glu-L_c_34	Glutamine synthesis	6	22	84	116	0.071429	0.261905	0.0570982	0	ALATA_L,ENO,GLCt2_2,OCOAT1m,PFK,VALTA	ABTArm,ACACT1rm,ACYP,AKGMALtm,ARGtiDF,FUM,GLCt4,GLUTCOADHm,GTHPm,HACD1m,ICDHyrm,MACACI,MDHm,P5CRxm,PCm,PDHm,PGM,PHEt4,PTRCOX1,SUCD1m,THBPT4ACAMDASE,VALtec
ala-L_c_26	Alanine synthesis	3	18	71	98	0.042254	0.253521	0.0570994	0	ALATA_L,NAt5,VALTA	ABTArm,ACACT1rm,AKGMALtm,ARGtiDF,CYOR-u10m,FUM,FUMm,GLUTCOADHm,HACD1m,HIStiDF,ICDHxm,MACACI,MDHm,PHEt4,PTRCOX1,SUCD1m,THBPT4ACAMDASE,VALtec
ala-L_c_36	Alanine synthesis	3	18	71	98	0.042254	0.253521	0.0570994	0	ALATA_L,NAt5,VALTA	ABTArm,ACACT1rm,AKGMALtm,ARGtiDF,CYOR-u10m,FUM,FUMm,GLUTCOADHm,HACD1m,HIStiDF,ICDHxm,MACACI,MDHm,PHEt4,PTRCOX1,SUCD1m,THBPT4ACAMDASE,VALtec
ala-L_c_39	Alanine synthesis	3	18	71	98	0.042254	0.253521	0.0570994	0	ALATA_L,NAt5,VALTA	ABTArm,ACACT1rm,AKGMALtm,ARGtiDF,CYOR-u10m,FUM,FUMm,GLUTCOADHm,HACD1m,HIStiDF,ICDHxm,MACACI,MDHm,PHEt4,PTRCOX1,SUCD1m,THBPT4ACAMDASE,VALtec
ala-L_c_4	Alanine synthesis	2	18	71	98	0.028169	0.253521	0.0571298	0	ALATA_L,VALTA	ABTArm,ACACT1rm,AKGMALtm,ARGtiDF,CYOR-u10m,FUM,FUMm,GLUTCOADHm,GTHP,HACD1m,ICDHxm,MACACI,MDHm,PHEt4,PTRCOX1,SUCD1m,THBPT4ACAMDASE,VALtec
dag_hs_c_39	Diacylglycerol synthesis	10	16	56	82	0.178571	0.285714	0.0583977	0	2HCO3_NAt,3HCO3_NAt,ENO,G3PD2m,GLCt2_2,GLCt4_2,MTHFD2m,MTHFDm,PFK,PPAP	ACCOAC,ACITL,ADK1,AKGMALtm,CYOR-u10m,FACOAL160i,FACOAL1821,FUMm,GPAM_hs,ICDHxm,MDHm,PDHm,PGM,PPA,RDH2a,SUCD1m
dag_hs_c_60	Diacylglycerol synthesis	10	16	56	82	0.178571	0.285714	0.0583977	0	2HCO3_NAt,3HCO3_NAt,ENO,G3PD2m,GLCt2_2,GLCt4_2,MTHFD2m,MTHFDm,PFK,PPAP	ACCOAC,ACITL,ADK1,AKGMALtm,CYOR-u10m,FACOAL160i,FACOAL1821,FUMm,GPAM_hs,ICDHyrm,MDHm,PDHm,PGM,PPA,RDH2a,SUCD1m
tag_hs_c_34	Triacylglycerol synthesis	10	16	56	84	0.178571	0.285714	0.0583977	0	2HCO3_NAt,3HCO3_NAt,ENO,G3PD2m,GLCt2_2,GLCt4_2,MTHFD2m,MTHFDm,PFK,PPAP	ACCOAC,ACITL,ACONT,ADK1,AKGMALtm,CYOR-u10m,DGAT,FACOAL160i,FACOAL1821,FUMm,GPAM_hs,MDHm,PDHm,PGM,PPA,SUCD1m
dag_hs_c_101	Diacylglycerol synthesis	9	15	56	82	0.160714	0.267857	0.0592147	0	3HCO3_NAt,ENO,G3PD2m,GLCt4_2,HCO3_NAt,MTHFD2m,MTHFDm,PFK,PPAP	ACCOAC,ACITL,ADK1,AKGMALtm,CYOR-u10m,FACOAL160i,FACOAL1821,FUMm,GPAM_hs,ICDHyrm,MDHm,PDHm,PGM,PPA,SUCD1m
pa_hs_c_183	Phosphatidic acid synthesis	9	15	56	83	0.160714	0.267857	0.0592147	0	2HCO3_NAt,ENO,G3PD2m,GLCt2_2,GLCt4_2,MTHFD2m,MTHFDm,PFK,PIt7ir	ACCOAC,ACITL,ADK1,AKGMALtm,CYOR-u10m,FACOAL160i,FACOAL1821,FUMm,GPAM_hs,ICDHxm,MDHm,PDHm,PGM,PPA,SUCD1m
pa_hs_c_192	Phosphatidic acid synthesis	9	15	56	83	0.160714	0.267857	0.0592147	0	2HCO3_NAt,ENO,G3PD2m,GLCt4_2,MTHFD2m,MTHFDm,NAt3_1,PFK,PIt8	ACCOAC,ACITL,ADK1,AKGMALtm,CYOR-u10m,FACOAL160i,FACOAL1821,FUMm,GPAM_hs,ICDHyrm,MDHm,PDHm,PGM,PPA,SUCD1m
pa_hs_c_223	Phosphatidic acid synthesis	9	15	56	83	0.160714	0.267857	0.0592147	0	2HCO3_NAt,3HCO3_NAt,ENO,G3PD2m,GLCt2_2,MTHFD2m,MTHFDm,NAt3_1,PFK	ACCOAC,ACITL,ACONT,ADK1,AKGMALtm,CYOR-u10m,FACOAL160i,FACOAL1821,FUMm,GPAM_hs,MDHm,PDHm,PGM,PPA,SUCD1m
glu-L_c_30	Glutamine synthesis	9	22	83	116	0.108434	0.26506	0.0596062	0	ALATA_L,ENO,GLCt2_2,GLCt4_2,MTHFD2m,MTHFDm,NAt5,PFK,VALTA	ABTArm,ACACT1rm,ACYP,AKGMALtm,ARGtiDF,FUM,FUMm,GLCt4,GLUTCOADHm,GTHPm,HACD1m,ICDHyrm,MACACI,MDHm,PCm,PDHm,PGM,PHEt4,PTRCOX1,SUCD1m,THBPT4ACAMDASE,VALtec
pail_hs_c_200	Phosphatidylinositol synthesis	10	18	66	94	0.151515	0.272727	0.0630497	0	2HCO3_NAt,ENO,G3PD2m,GLCt2_2,GLCt4_2,MTHFD2m,MTHFDm,OCOAT1m,PFK,PIt8	AACOAT,ACACT1r,ACACT1rm,ACCOAC,ADK1,AKGMALtm,CYOR-u10m,FACOAL160i,FACOAL1821,FUMm,GPAM_hs,ICDHyrm,MDHm,MI1PP,PDHm,PGM,PPA,SUCD1m
glu-L_c_31	Glutamine synthesis	8	22	83	116	0.096386	0.26506	0.0631303	0	ALATA_L,ENO,GLCt2_2,MTHFD2m,MTHFDm,NAt5,PFK,VALTA	ABTArm,ACACT1rm,ACYP,AKGMALtm,ARGtiDF,FUMm,GLCt4,GLUTCOADHm,GTHPm,HACD1m,HIStiDF,ICDHyrm,MACACI,MDHm,PCm,PDHm,PGM,PHEt4,PTRCOX1,SUCD1m,THBPT4ACAMDASE,VALtec
dag_hs_c_2	Diacylglycerol synthesis	9	15	55	82	0.163636	0.272727	0.0641835	0	2HCO3_NAt,ENO,G3PD2m,GLCt4_2,HCO3_NAt,MTHFD2m,MTHFDm,PFK,PPAP	ACCOAC,ACITL,ACONT,ADK1,AKGMALtm,CYOR-u10m,FACOAL160i,FACOAL1821,FUMm,GPAM_hs,MDHm,PDHm,PGM,PPA,SUCD1m
dag_hs_c_66	Diacylglycerol synthesis	9	15	55	82	0.163636	0.272727	0.0641835	0	3HCO3_NAt,ENO,G3PD2m,GLCt4_2,MTHFD2m,MTHFDm,NAt3_1,PFK,PPAP	ACCOAC,ACITL,ACONT,ADK1,AKGMALtm,CYOR-u10m,FACOAL160i,FACOAL1821,FUMm,GPAM_hs,MDHm,PDHm,PGM,PPA,SUCD1m
dag_hs_c_79	Diacylglycerol synthesis	9	15	55	82	0.163636	0.272727	0.0641835	0	2HCO3_NAt,ENO,G3PD2m,GLCt4_2,MTHFD2m,MTHFDm,NAt3_1,PFK,PPAP	ACCOAC,ACITL,ACONT,ADK1,AKGMALtm,CYOR-u10m,FACOAL160i,FACOAL1821,FUMm,GPAM_hs,MDHm,PDHm,PGM,PPA,SUCD1m
pa_hs_c_126	Phosphatidic acid synthesis	9	15	55	83	0.163636	0.272727	0.0641835	0	ENO,G3PD2m,GLCt2_2,GLCt4_2,HCO3_NAt,MTHFD2m,MTHFDm,PFK,PIt8	ACCOAC,ACITL,ADK1,AKGMALtm,CYOR-u10m,FACOAL160i,FACOAL1821,FUMm,GPAM_hs,ICDHyrm,MDHm,PDHm,PGM,PPA,SUCD1m
pa_hs_c_130	Phosphatidic acid synthesis	9	15	55	83	0.163636	0.272727	0.0641835	0	2HCO3_NAt,ENO,G3PD2m,GLCt2_2,GLCt4_2,HCO3_NAt,MTHFD2m,MTHFDm,PFK	ACCOAC,ACITL,ACONT,ADK1,AKGMALtm,CYOR-u10m,FACOAL160i,FACOAL1821,FUMm,GPAM_hs,MDHm,PDHm,PGM,PPA,SUCD1m
pa_hs_c_151	Phosphatidic acid synthesis	9	15	55	83	0.163636	0.272727	0.0641835	0	2HCO3_NAt,3HCO3_NAt,ENO,G3PD2m,GLCt4_2,MTHFD2m,MTHFDm,PFK,PIt8	ACCOAC,ACITL,ADK1,AKGMALtm,CYOR-u10m,FACOAL160i,FACOAL1821,FUMm,GPAM_hs,ICDHxm,MDHm,PDHm,PGM,PPA,SUCD1m
pa_hs_c_216	Phosphatidic acid synthesis	9	15	55	83	0.163636	0.272727	0.0641835	0	3HCO3_NAt,ENO,G3PD2m,GLCt2_2,GLCt4_2,MTHFD2m,MTHFDm,PFK,PIt7ir	ACCOAC,ACITL,ADK1,AKGMALtm,CYOR-u10m,FACOAL160i,FACOAL1821,FUMm,GPAM_hs,ICDHxm,MDHm,PDHm,PGM,PPA,SUCD1m
pa_hs_c_24	Phosphatidic acid synthesis	9	15	55	83	0.163636	0.272727	0.0641835	0	3HCO3_NAt,ENO,G3PD2m,GLCt2_2,MTHFD2m,MTHFDm,NAt3_1,PFK,PIt8	ACCOAC,ACITL,ACONT,ADK1,AKGMALtm,CYOR-u10m,FACOAL160i,FACOAL1821,FUMm,GPAM_hs,MDHm,PDHm,PGM,PPA,SUCD1m
o2s_m_110	Superoxide anion synthesis	7	10	31	42	0.225806	0.322581	0.0643043	0	3MOX4HOXPGALDOX,3MOX4HOXPGALDOX_NADP,ALR2,ENO,G3PD2m,GLCt2_2,NAt3_1	ACTLMO,ACYP,CYOR-u10m,GLCt4,GND,PGL,PGM,TALA,TKT1,TKT2
o2s_m_135	Superoxide anion synthesis	7	10	31	42	0.225806	0.322581	0.0643043	0	3MOX4HOXPGALDOX,3MOX4HOXPGALDOX_NADP,ALR2,ENO,G3PD2m,GLCt4_2,NAt3_1	ACTLMO,ACYP,CYOR-u10m,GLCt4,GND,PGL,PGM,TALA,TKT1,TKT2
o2s_m_139	Superoxide anion synthesis	7	10	31	42	0.225806	0.322581	0.0643043	0	3MOX4HOXPGALDOX,3MOX4HOXPGALDOX_NADP,ALR2,ENO,G3PD2m,GLCt4_2,NAt3_1	ACTLMO,ACYP,CYOR-u10m,GLCt4,GND,PGL,PGM,TALA,TKT1,TKT2
o2s_m_4	Superoxide anion synthesis	7	10	31	42	0.225806	0.322581	0.0643043	0	3MOX4HOXPGALDOX,3MOX4HOXPGALDOX_NADP,ALR2,ENO,G3PD2m,GLCt2_2,GLCt4_2	ACTLMO,ACYP,CYOR-u10m,GLCt4,GND,PGL,PGM,TALA,TKT1,TKT2
o2s_m_89	Superoxide anion synthesis	7	10	31	42	0.225806	0.322581	0.0643043	0	3MOX4HOXPGALDOX,3MOX4HOXPGALDOX_NADP,ALR2,ENO,G3PD2m,GLCt2_2,GLCt4_2	ACTLMO,ACYP,CYOR-u10m,GLCt4,GND,PGL,PGM,TALA,TKT1,TKT2
o2s_m_108	Superoxide anion synthesis	5	6	24	42	0.208333	0.25	0.0661532	0	3MOX4HOXPGALDOX,3MOX4HOXPGALDOX_NADP,G3PD2m,GLCt4_2,NAt3_1	CYOR-u10m,GND,PGL,TALA,TKT1,TKT2
o2s_m_72	Superoxide anion synthesis	5	6	24	42	0.208333	0.25	0.0661532	0	3MOX4HOXPGALDOX,3MOX4HOXPGALDOX_NADP,G3PD2m,GLCt2_2,NAt3_1	CYOR-u10m,GND,PGL,TALA,TKT1,TKT2
ala-L_c_1	Alanine synthesis	3	18	70	98	0.042857	0.257143	0.0670275	0	ALATA_L,NAt5,VALTA	ABTArm,ACACT1rm,AKGMALtm,ARGtiDF,CYOR-u10m,FUM,FUMm,GLUTCOADHm,HACD1m,HIStiDF,ICDHxm,MACACI,MDHm,PHEt4,PTRCOX1,SUCD1m,THBPT4ACAMDASE,VALtec
ala-L_c_13	Alanine synthesis	3	18	70	98	0.042857	0.257143	0.0670275	0	ALATA_L,NAt5,VALTA	ABTArm,ACACT1rm,AKGMALtm,ARGtiDF,CYOR-u10m,FUM,FUMm,GLUTCOADHm,HACD1m,HIStiDF,ICDHxm,MACACI,MDHm,PHEt4,PTRCOX1,SUCD1m,THBPT4ACAMDASE,VALtec
glu-L_c_22	Glutamine synthesis	9	22	82	116	0.109756	0.268293	0.068076	0	ALATA_L,ENO,GLCt4_2,MTHFD2m,MTHFDm,NAt3_1,NAt5,PFK,VALTA	ABTArm,ACACT1rm,ACYP,AKGMALtm,ARGtiDF,FUMm,GLCt2r,GLUTCOADHm,GTHPm,HACD1m,HIStiDF,ICDHxm,MACACI,MDHm,PCm,PDHm,PGM,PHEt4,PTRCOX1,SUCD1m,THBPT4ACAMDASE,VALtec
dag_hs_c_112	Diacylglycerol synthesis	9	15	54	82	0.166667	0.277778	0.0688968	0	3HCO3_NAt,ENO,G3PD2m,GLCt2_2,MTHFD2m,MTHFDm,NAt3_1,PFK,PPAP	ACCOAC,ACITL,ACONT,ADK1,AKGMALtm,CYOR-u10m,FACOAL160i,FACOAL1821,FUMm,GPAM_hs,MDHm,PDHm,PGM,PPA,SUCD1m
dag_hs_c_201	Diacylglycerol synthesis	9	15	54	82	0.166667	0.277778	0.0688968	0	3HCO3_NAt,ENO,G3PD2m,GLCt2_2,GLCt4_2,MTHFD2m,MTHFDm,PFK,PPAP	ACCOAC,ACITL,ADK1,AKGMALtm,CYOR-u10m,FACOAL160i,FACOAL1821,FUMm,GPAM_hs,ICDHyrm,MDHm,PDHm,PGM,PPA,SUCD1m
pa_hs_c_189	Phosphatidic acid synthesis	9	15	54	83	0.166667	0.277778	0.0688968	0	3HCO3_NAt,ENO,G3PD2m,GLCt2_2,GLCt4_2,MTHFD2m,MTHFDm,PFK,PIt8	ACCOAC,ACITL,ADK1,AKGMALtm,CYOR-u10m,FACOAL160i,FACOAL1821,FUMm,GPAM_hs,ICDHxm,MDHm,PDHm,PGM,PPA,SUCD1m
ala-L_c_21	Alanine synthesis	4	19	73	98	0.054795	0.260274	0.0696352	0	ALATA_L,G3PD2m,NAt5,VALTA	ABTArm,ACACT1rm,AKGMALtm,ARGtiDF,CYOR-u10m,FUM,FUMm,GLUTCOADHm,GTHP,HACD1m,HIStiDF,ICDHxm,MACACI,MDHm,PHEt4,PTRCOX1,SUCD1m,THBPT4ACAMDASE,VALtec
ala-L_c_34	Alanine synthesis	4	19	73	98	0.054795	0.260274	0.0696352	0	ALATA_L,G3PD2m,NAt5,VALTA	ABTArm,ACACT1rm,AKGMALtm,ARGtiDF,CYOR-u10m,FUM,FUMm,GLUTCOADHm,GTHP,HACD1m,HIStiDF,ICDHxm,MACACI,MDHm,PHEt4,PTRCOX1,SUCD1m,THBPT4ACAMDASE,VALtec
ala-L_c_14	Alanine synthesis	3	19	73	98	0.041096	0.260274	0.0697716	0	ALATA_L,NAt5,VALTA	ABTArm,ACACT1rm,AKGMALtm,ARGtiDF,CYOR-u10m,FUM,FUMm,GLUTCOADHm,GTHP,HACD1m,HIStiDF,ICDHxm,MACACI,MDHm,PHEt4,PTRCOX1,SUCD1m,THBPT4ACAMDASE,VALtec
ala-L_c_22	Alanine synthesis	3	19	73	98	0.041096	0.260274	0.0697716	0	ALATA_L,OCOAT1m,VALTA	ABTArm,ACACT1rm,AKGMALtm,ARGtiDF,CYOR-u10m,FUM,FUMm,GLUTCOADHm,GTHP,HACD1m,ICDHxm,MACACI,MDHm,PHEt4,PTRCOX1,RDH2a,SUCD1m,THBPT4ACAMDASE,VALtec
ala-L_c_24	Alanine synthesis	3	19	73	98	0.041096	0.260274	0.0697716	0	ALATA_L,NAt5,VALTA	ABTArm,ACACT1rm,AKGMALtm,ARGtiDF,CYOR-u10m,FUM,FUMm,GLUTCOADHm,GTHP,HACD1m,HIStiDF,ICDHxm,MACACI,MDHm,PHEt4,PTRCOX1,SUCD1m,THBPT4ACAMDASE,VALtec
glu-L_c_12	Glutamine synthesis	6	24	89	116	0.067416	0.269663	0.0706747	0	ALATA_L,ENO,GLCt2_2,OCOAT1m,PFK,VALTA	ABTArm,ACACT1rm,ACONT,AKGMALtm,CITt4_4,FUM,FUMm,GLCt4,GLUTCOADHm,HACD1m,HIStiDF,MACACI,NDPK8m,P5CRxm,PCm,PDHm,PGM,PHEt4,PTRCOX1,RDH1,RDH1a,SUCCt4_2,SUCD1m,THBPT4ACAMDASE
pa_hs_c_234	Phosphatidic acid synthesis	8	15	57	83	0.140351	0.263158	0.0712761	0	2HCO3_NAt,ENO,G3PD2m,GLCt4_2,MTHFD2m,MTHFDm,PFK,PIt8	ACCOAC,ACITL,ACONT,ADK1,AKGMALtm,CYOR-u10m,FACOAL160i,FACOAL1821,FUMm,GPAM_hs,MDHm,PDHm,PGM,PPA,SUCD1m
pa_hs_c_73	Phosphatidic acid synthesis	8	15	57	83	0.140351	0.263158	0.0712761	0	3HCO3_NAt,ENO,G3PD2m,GLCt4_2,MTHFD2m,MTHFDm,PFK,PIt8	ACCOAC,ACITL,ACONT,ADK1,AKGMALtm,CYOR-u10m,FACOAL160i,FACOAL1821,FUMm,GPAM_hs,MDHm,PDHm,PGM,PPA,SUCD1m
pa_hs_c_93	Phosphatidic acid synthesis	8	15	57	83	0.140351	0.263158	0.0712761	0	3HCO3_NAt,ENO,G3PD2m,GLCt2_2,GLCt4_2,MTHFD2m,MTHFDm,PFK	ACCOAC,ACITL,ADK1,AKGMALtm,CYOR-u10m,FACOAL160i,FACOAL1821,FUMm,GPAM_hs,ICDHxm,MDHm,PDHm,PGM,PPA,SUCD1m
glu-L_c_17	Glutamine synthesis	8	22	82	116	0.097561	0.268293	0.0724989	0	ALATA_L,ENO,GLCt2_2,GLCt4_2,MTHFD2m,MTHFDm,PFK,VALTA	ABTArm,ACACT1rm,ACYP,AKGMALtm,ARGtiDF,FUM,FUMm,GLCt4,GLUTCOADHm,GTHPm,HACD1m,ICDHyrm,MACACI,MDHm,PCm,PDHm,PGM,PHEt4,PTRCOX1,SUCD1m,THBPT4ACAMDASE,VALtec
pail_hs_c_189	Phosphatidylinositol synthesis	10	18	64	94	0.15625	0.28125	0.074151	0	3HCO3_NAt,ENO,G3PD2m,GLCt4_2,HCO3_NAt,MTHFD2m,MTHFDm,OCOAT1m,PFK,PIt8	AACOAT,ACACT1r,ACACT1rm,ACCOAC,ADK1,AKGMALtm,CYOR-u10m,FACOAL160i,FACOAL1821,FUMm,GPAM_hs,ICDHxm,MDHm,MI1PP,PDHm,PGM,PPA,SUCD1m
tag_hs_c_141	Triacylglycerol synthesis	10	17	58	84	0.172414	0.293103	0.0742939	0	2HCO3_NAt,3HCO3_NAt,ENO,G3PD2m,GLCt2_2,GLCt4_2,MTHFD2m,MTHFDm,PFK,PPAP	ACCOAC,ACITL,ACONT,ADK1,AKGMALtm,CYOR-u10m,DGAT,FACOAL160i,FACOAL1821,FUMm,GPAM_hs,MDHm,PDHm,PGM,PPA,RDH2a,SUCD1m
tag_hs_c_61	Triacylglycerol synthesis	10	17	58	84	0.172414	0.293103	0.0742939	0	3HCO3_NAt,ENO,G3PD2m,GLCt2_2,HCO3_NAt,MTHFD2m,MTHFDm,NAt3_1,PFK,PPAP	ACCOAC,ACITL,ACONT,ADK1,AKGMALtm,CYOR-u10m,DGAT,FACOAL160i,FACOAL1821,FUMm,GPAM_hs,MDHm,PDHm,PGM,PPA,RDH2a,SUCD1m
glu-L_c_15	Glutamine synthesis	7	22	82	116	0.085366	0.268293	0.0751088	0	ALATA_L,ENO,GLCt2_2,MTHFD2m,MTHFDm,PFK,VALTA	ABTArm,ACACT1rm,ACYP,AKGMALtm,ARGtiDF,FUMm,GLCt4,GLUTCOADHm,GTHPm,HACD1m,HIStiDF,ICDHxm,MACACI,MDHm,PCm,PDHm,PGM,PHEt4,PTRCOX1,SUCD1m,THBPT4ACAMDASE,VALtec
ps_hs_c_1	Phosphatidylserine synthesis	9	24	88	125	0.102273	0.272727	0.0752933	0	ALR,CHOLK,ME2m,NAt5,OCOAT1m,PFK,PIt7ir,PPAP,VALTA	AACOAT,ACACT1r,ACACT1rm,ACCOAC,ACONT,ADK1,AKGMALtm,CYOR-u10m,FACOAL160i,FACOAL1821,FUMm,GLCt4,GPAM_hs,MACACI,MDHm,PDHm,PGCD,PHEt4,PPA,PSERT,PSP_L,PSSA1_hs,SUCD1m,THBPT4ACAMDASE
pe_hs_c_2	Phosphatidylethanolamine synthesis	11	25	90	128	0.122222	0.277778	0.0754095	0	ALR,CHOLK,ME2m,NAt5,OCOAT1m,PEFLIPm,PFK,PIt8,PPAP,PSFLIPm,VALTA	AACOAT,ACACT1r,ACACT1rm,ACCOAC,ACONT,ADK1,AKGMALtm,CYOR-u10m,FACOAL160i,FACOAL1821,FUMm,GLCt4,GPAM_hs,MACACI,MDHm,PDHm,PGCD,PHEt4,PPA,PSERT,PSP_L,PSSA1_hs,SUCD1m,THBPT4ACAMDASE,VALtec
pa_hs_c_186	Phosphatidic acid synthesis	9	16	58	83	0.155172	0.275862	0.0754746	0	2HCO3_NAt,ENO,G3PD2m,GLCt4_2,MTHFD2m,MTHFDm,NAt3_1,PFK,PIt8	ACCOAC,ACITL,ACONT,ADK1,AKGMALtm,CYOR-u10m,FACOAL160i,FACOAL1821,FUMm,GPAM_hs,MDHm,PDHm,PGM,PPA,RDH3a,SUCD1m
pa_hs_c_6	Phosphatidic acid synthesis	9	16	58	83	0.155172	0.275862	0.0754746	0	ENO,G3PD2m,GLCt2_2,GLCt4_2,HCO3_NAt,MTHFD2m,MTHFDm,PFK,PIt8	ACCOAC,ACITL,ADK1,AKGMALtm,CYOR-u10m,FACOAL160i,FACOAL1821,FUMm,GPAM_hs,ICDHyrm,MDHm,PDHm,PGM,PPA,RDH2a,SUCD1m
dag_hs_c_138	Diacylglycerol synthesis	10	17	57	82	0.175439	0.298246	0.0768684	0	2HCO3_NAt,3HCO3_NAt,ENO,G3PD2m,GLCt4_2,MTHFD2m,MTHFDm,NAt3_1,PFK,PPAP	ACCOAC,ACITL,ADK1,AKGMALtm,CYOR-u10m,FACOAL160i,FACOAL1821,FUMm,GPAM_hs,ICDHyrm,MDHm,PDHm,PGM,PPA,RDH1,RDH1a,SUCD1m
tag_hs_c_252	Triacylglycerol synthesis	10	17	57	84	0.175439	0.298246	0.0768684	0	3HCO3_NAt,ENO,G3PD2m,GLCt2_2,GLCt4_2,HCO3_NAt,MTHFD2m,MTHFDm,PFK,PPAP	ACCOAC,ACITL,ADK1,AKGMALtm,CYOR-u10m,DGAT,FACOAL160i,FACOAL1821,FUMm,GPAM_hs,ICDHyrm,MDHm,PDHm,PGM,PPA,RDH3a,SUCD1m
tag_hs_c_72	Triacylglycerol synthesis	10	17	57	84	0.175439	0.298246	0.0768684	0	2HCO3_NAt,ENO,G3PD2m,GLCt4_2,HCO3_NAt,LPS,MTHFD2m,MTHFDm,PFK,PPAP	ACCOAC,ACITL,ADK1,AKGMALtm,CYOR-u10m,DGAT,FACOAL160i,FACOAL1821,FUMm,GPAM_hs,ICDHyrm,MDHm,PDHm,PGM,PPA,RDH2a,SUCD1m
dag_hs_c_75	Diacylglycerol synthesis	10	17	56	82	0.178571	0.303571	0.0787302	0	2HCO3_NAt,ENO,G3PD2m,GLCt4_2,HCO3_NAt,MTHFD2m,MTHFDm,NAt3_1,PFK,PPAP	ACCOAC,ACITL,ACONT,ADK1,AKGMALtm,CYOR-u10m,FACOAL160i,FACOAL1821,FUMm,GPAM_hs,MDHm,PDHm,PGM,PPA,RDH1,RDH1a,SUCD1m
pail_hs_c_184	Phosphatidylinositol synthesis	10	18	63	94	0.15873	0.285714	0.079426	0	2HCO3_NAt,3HCO3_NAt,ENO,G3PD2m,GLCt4_2,MTHFD2m,MTHFDm,NAt3_1,OCOAT1m,PFK	AACOAT,ACACT1r,ACACT1rm,ACCOAC,ADK1,AKGMALtm,CYOR-u10m,FACOAL160i,FACOAL1821,FUMm,GPAM_hs,ICDHyrm,MDHm,MI1PP,PDHm,PGM,PPA,SUCD1m
pail_hs_c_233	Phosphatidylinositol synthesis	10	18	63	94	0.15873	0.285714	0.079426	0	3HCO3_NAt,ENO,G3PD2m,GLCt2_2,GLCt4_2,MTHFD2m,MTHFDm,OCOAT1m,PFK,PIt8	AACOAT,ACACT1r,ACACT1rm,ACCOAC,ADK1,AKGMALtm,CYOR-u10m,FACOAL160i,FACOAL1821,FUMm,GPAM_hs,ICDHyrm,MDHm,MI1PP,PDHm,PGM,PPA,SUCD1m
dag_hs_c_35	Diacylglycerol synthesis	8	15	56	82	0.142857	0.267857	0.0794599	0	ENO,G3PD2m,GLCt2_2,GLCt4_2,MTHFD2m,MTHFDm,PFK,PPAP	ACCOAC,ACITL,ACONT,ADK1,AKGMALtm,CYOR-u10m,FACOAL160i,FACOAL1821,FUMm,GPAM_hs,MDHm,PDHm,PGM,PPA,SUCD1m
dag_hs_c_52	Diacylglycerol synthesis	8	15	56	82	0.142857	0.267857	0.0794599	0	3HCO3_NAt,ENO,G3PD2m,GLCt4_2,MTHFD2m,MTHFDm,PFK,PPAP	ACCOAC,ACITL,ADK1,AKGMALtm,CYOR-u10m,FACOAL160i,FACOAL1821,FUMm,GPAM_hs,ICDHyrm,MDHm,PDHm,PGM,PPA,SUCD1m
dag_hs_c_63	Diacylglycerol synthesis	8	15	56	82	0.142857	0.267857	0.0794599	0	ENO,G3PD2m,GLCt4_2,HCO3_NAt,MTHFD2m,MTHFDm,PFK,PPAP	ACCOAC,ACITL,ADK1,AKGMALtm,CYOR-u10m,FACOAL160i,FACOAL1821,FUMm,GPAM_hs,ICDHyrm,MDHm,PDHm,PGM,PPA,SUCD1m
pa_hs_c_40	Phosphatidic acid synthesis	8	15	56	83	0.142857	0.267857	0.0794599	0	3HCO3_NAt,ENO,G3PD2m,GLCt2_2,MTHFD2m,MTHFDm,NAt3_1,PFK	ACCOAC,ACITL,ADK1,AKGMALtm,CYOR-u10m,FACOAL160i,FACOAL1821,FUMm,GPAM_hs,ICDHxm,MDHm,PDHm,PGM,PPA,SUCD1m
pa_hs_c_84	Phosphatidic acid synthesis	8	15	56	83	0.142857	0.267857	0.0794599	0	2HCO3_NAt,ENO,G3PD2m,GLCt2_2,GLCt4_2,MTHFD2m,MTHFDm,PFK	ACCOAC,ACITL,ADK1,AKGMALtm,CYOR-u10m,FACOAL160i,FACOAL1821,FUMm,GPAM_hs,ICDHyrm,MDHm,PDHm,PGM,PPA,SUCD1m
ala-L_c_12	Alanine synthesis	4	19	72	98	0.055556	0.263889	0.0810556	0	ALATA_L,NAt5,OCOAT1m,VALTA	ABTArm,ACACT1rm,AKGMALtm,ARGtiDF,CYOR-u10m,FUM,FUMm,GLUTCOADHm,HACD1m,HIStiDF,ICDHxm,MACACI,MDHm,PHEt4,PTRCOX1,RDH2a,SUCD1m,THBPT4ACAMDASE,VALtec
ala-L_c_35	Alanine synthesis	4	19	72	98	0.055556	0.263889	0.0810556	0	ALATA_L,NAt5,OCOAT1m,VALTA	ABTArm,ACACT1rm,AKGMALtm,ARGtiDF,CYOR-u10m,FUM,FUMm,GLUTCOADHm,HACD1m,HIStiDF,ICDHxm,MACACI,MDHm,PHEt4,PTRCOX1,RDH3a,SUCD1m,THBPT4ACAMDASE,VALtec
ala-L_c_11	Alanine synthesis	3	19	72	98	0.041667	0.263889	0.0812428	0	ALATA_L,NAt5,VALTA	ABTArm,ACACT1rm,AKGMALtm,ARGtiDF,CYOR-u10m,FUM,FUMm,GLUTCOADHm,HACD1m,HIStiDF,ICDHxm,MACACI,MDHm,PHEt4,PTRCOX1,RDH2a,SUCD1m,THBPT4ACAMDASE,VALtec
ala-L_c_25	Alanine synthesis	3	19	72	98	0.041667	0.263889	0.0812428	0	ALATA_L,NAt5,VALTA	ABTArm,ACACT1rm,AKGMALtm,ARGtiDF,CYOR-u10m,FUM,FUMm,GLUTCOADHm,GTHP,HACD1m,HIStiDF,ICDHxm,MACACI,MDHm,PHEt4,PTRCOX1,SUCD1m,THBPT4ACAMDASE,VALtec
ala-L_c_28	Alanine synthesis	3	19	72	98	0.041667	0.263889	0.0812428	0	ALATA_L,NAt5,VALTA	ABTArm,ACACT1rm,AKGMALtm,ARGtiDF,CYOR-u10m,FUM,FUMm,GLUTCOADHm,GTHP,HACD1m,HIStiDF,ICDHxm,MACACI,MDHm,PHEt4,PTRCOX1,SUCD1m,THBPT4ACAMDASE,VALtec
ala-L_c_3	Alanine synthesis	3	19	72	98	0.041667	0.263889	0.0812428	0	ALATA_L,NAt5,VALTA	ABTArm,ACACT1rm,AKGMALtm,ARGtiDF,CYOR-u10m,FUM,FUMm,GLUTCOADHm,GTHP,HACD1m,HIStiDF,ICDHxm,MACACI,MDHm,PHEt4,PTRCOX1,SUCD1m,THBPT4ACAMDASE,VALtec
dag_hs_c_114	Diacylglycerol synthesis	9	16	57	82	0.157895	0.280702	0.081504	0	ENO,G3PD2m,GLCt4_2,HCO3_NAt,MTHFD2m,MTHFDm,NAt3_1,PFK,PPAP	ACCOAC,ACITL,ADK1,AKGMALtm,CYOR-u10m,FACOAL160i,FACOAL1821,FUMm,GPAM_hs,ICDHyrm,MDHm,PDHm,PGM,PPA,RDH3a,SUCD1m
dag_hs_c_115	Diacylglycerol synthesis	9	16	57	82	0.157895	0.280702	0.081504	0	2HCO3_NAt,ENO,G3PD2m,GLCt2_2,MTHFD2m,MTHFDm,NAt3_1,PFK,PPAP	ACCOAC,ACITL,ADK1,AKGMALtm,CYOR-u10m,FACOAL160i,FACOAL1821,FUMm,GPAM_hs,ICDHxm,MDHm,PDHm,PGM,PPA,RDH3a,SUCD1m
dag_hs_c_12	Diacylglycerol synthesis	9	16	57	82	0.157895	0.280702	0.081504	0	2HCO3_NAt,ENO,G3PD2m,GLCt2_2,GLCt4_2,MTHFD2m,MTHFDm,PFK,PPAP	ACCOAC,ACITL,ADK1,AKGMALtm,CYOR-u10m,FACOAL160i,FACOAL1821,FUMm,GLCt4,GPAM_hs,ICDHyrm,MDHm,PDHm,PGM,PPA,SUCD1m
dag_hs_c_24	Diacylglycerol synthesis	9	16	57	82	0.157895	0.280702	0.081504	0	2HCO3_NAt,ENO,G3PD2m,GLCt2_2,GLCt4_2,MTHFD2m,MTHFDm,PFK,PPAP	ACCOAC,ACITL,ADK1,AKGMALtm,CYOR-u10m,FACOAL160i,FACOAL1821,FUMm,GPAM_hs,ICDHyrm,MDHm,PDHm,PGM,PPA,RDH2a,SUCD1m
pa_hs_c_123	Phosphatidic acid synthesis	9	16	57	83	0.157895	0.280702	0.081504	0	3HCO3_NAt,ENO,G3PD2m,GLCt4_2,HCO3_NAt,MTHFD2m,MTHFDm,PFK,PIt8	ACCOAC,ACITL,ACONT,ADK1,AKGMALtm,CYOR-u10m,FACOAL160i,FACOAL1821,FUMm,GPAM_hs,MDHm,PDHm,PGM,PPA,RDH3a,SUCD1m
pa_hs_c_132	Phosphatidic acid synthesis	9	16	57	83	0.157895	0.280702	0.081504	0	2HCO3_NAt,ENO,G3PD2m,GLCt2_2,HCO3_NAt,MTHFD2m,MTHFDm,PFK,PIt8	ACCOAC,ACITL,ACONT,ADK1,AKGMALtm,CYOR-u10m,FACOAL160i,FACOAL1821,FUMm,GLCt4,GPAM_hs,MDHm,PDHm,PGM,PPA,SUCD1m
pa_hs_c_153	Phosphatidic acid synthesis	9	16	57	83	0.157895	0.280702	0.081504	0	3HCO3_NAt,ENO,G3PD2m,GLCt2_2,GLCt4_2,MTHFD2m,MTHFDm,PFK,PIt8	ACCOAC,ACITL,ADK1,AKGMALtm,CYOR-u10m,FACOAL160i,FACOAL1821,FUMm,GPAM_hs,ICDHyrm,MDHm,PDHm,PGM,PPA,RDH3a,SUCD1m
pa_hs_c_221	Phosphatidic acid synthesis	9	16	57	83	0.157895	0.280702	0.081504	0	3HCO3_NAt,ENO,G3PD2m,GLCt2_2,GLCt4_2,MTHFD2m,MTHFDm,PFK,PIt8	ACCOAC,ACITL,ADK1,AKGMALtm,CYOR-u10m,FACOAL160i,FACOAL1821,FUMm,GLCt4,GPAM_hs,ICDHyrm,MDHm,PDHm,PGM,PPA,SUCD1m
pa_hs_c_23	Phosphatidic acid synthesis	9	16	57	83	0.157895	0.280702	0.081504	0	ENO,G3PD2m,GLCt4_2,HCO3_NAt,MTHFD2m,MTHFDm,NAt3_1,PFK,PIt7ir	ACCOAC,ACITL,ADK1,AKGMALtm,CYOR-u10m,FACOAL160i,FACOAL1821,FUMm,GPAM_hs,ICDHyrm,MDHm,PDHm,PGM,PPA,RDH3a,SUCD1m
pa_hs_c_240	Phosphatidic acid synthesis	9	16	57	83	0.157895	0.280702	0.081504	0	ENO,G3PD2m,GLCt2_2,GLCt4_2,HCO3_NAt,MTHFD2m,MTHFDm,PFK,PIt8	ACCOAC,ACITL,ADK1,AKGMALtm,CYOR-u10m,FACOAL160i,FACOAL1821,FUMm,GPAM_hs,ICDHxm,MDHm,PDHm,PGM,PPA,RDH2a,SUCD1m
pa_hs_c_245	Phosphatidic acid synthesis	9	16	57	83	0.157895	0.280702	0.081504	0	3HCO3_NAt,ENO,G3PD2m,GLCt2_2,GLCt4_2,MTHFD2m,MTHFDm,PFK,PIt7ir	ACCOAC,ACITL,ADK1,AKGMALtm,CYOR-u10m,FACOAL160i,FACOAL1821,FUMm,GLCt2r,GPAM_hs,ICDHyrm,MDHm,PDHm,PGM,PPA,SUCD1m
pa_hs_c_89	Phosphatidic acid synthesis	9	16	57	83	0.157895	0.280702	0.081504	0	3HCO3_NAt,ENO,G3PD2m,GLCt2_2,GLCt4_2,MTHFD2m,MTHFDm,PFK,PIt8	ACCOAC,ACITL,ADK1,AKGMALtm,CYOR-u10m,FACOAL160i,FACOAL1821,FUMm,GLCt4,GPAM_hs,ICDHyrm,MDHm,PDHm,PGM,PPA,SUCD1m
pa_hs_c_98	Phosphatidic acid synthesis	9	16	57	83	0.157895	0.280702	0.081504	0	3HCO3_NAt,ENO,G3PD2m,GLCt2_2,HCO3_NAt,MTHFD2m,MTHFDm,NAt3_1,PFK	ACCOAC,ACITL,ADK1,AKGMALtm,CYOR-u10m,FACOAL160i,FACOAL1821,FUMm,GPAM_hs,ICDHxm,MDHm,PDHm,PGM,PPA,RDH3a,SUCD1m
tag_hs_c_150	Triacylglycerol synthesis	9	16	57	84	0.157895	0.280702	0.081504	0	2HCO3_NAt,3HCO3_NAt,ENO,G3PD2m,GLCt4_2,MTHFD2m,MTHFDm,PFK,PPAP	ACCOAC,ACITL,ACONT,ADK1,AKGMALtm,CYOR-u10m,DGAT,FACOAL160i,FACOAL1821,FUMm,GPAM_hs,MDHm,PDHm,PGM,PPA,SUCD1m
ps_hs_c_6	Phosphatidylserine synthesis	9	24	87	125	0.103448	0.275862	0.0854487	0	ALR,CHOLK,GLCt4_2,ME2m,NAt5,OCOAT1m,PFK,PPAP,VALTA	AACOAT,ACACT1r,ACACT1rm,ACCOAC,ACONT,ACYP,ADK1,AKGMALtm,CYOR-u10m,FACOAL160i,FACOAL1821,FUMm,GPAM_hs,MACACI,MDHm,PDHm,PGCD,PHEt4,PPA,PSERT,PSP_L,PSSA1_hs,SUCD1m,THBPT4ACAMDASE
glu-L_c_21	Glutamine synthesis	8	23	84	116	0.095238	0.27381	0.0863599	0	ALATA_L,ENO,MTHFD2m,MTHFDm,NAt3_1,NAt5,PFK,VALTA	ABTArm,ACACT1rm,ACYP,AKGMALtm,FUM,FUMm,GLCt2r,GLUTCOADHm,GTHPm,HACD1m,HIStiDF,ICDHxm,MACACI,MDHm,PCm,PDHm,PGM,PHEt4,PTRCOX1,RDH2a,SUCD1m,THBPT4ACAMDASE,VALtec
glu-L_c_29	Glutamine synthesis	8	23	84	116	0.095238	0.27381	0.0863599	0	ALATA_L,ENO,GLCt4_2,MTHFD2m,MTHFDm,NAt5,PFK,VALTA	ABTArm,ACACT1rm,ACYP,AKGMALtm,ARGtiDF,FUM,FUMm,GLCt2r,GLUTCOADHm,GTHPm,HACD1m,ICDHyrm,MACACI,MDHm,PCm,PDHm,PGM,PHEt4,PTRCOX1,RDH2a,SUCD1m,THBPT4ACAMDASE,VALtec
glu-L_c_33	Glutamine synthesis	8	23	84	116	0.095238	0.27381	0.0863599	0	ALATA_L,ENO,GLCt2_2,MTHFD2m,MTHFDm,NAt5,PFK,VALTA	ABTArm,ACACT1rm,ACYP,AKGMALtm,ARGtiDF,FUM,GLCt4,GLUTCOADHm,GTHPm,HACD1m,HIStiDF,ICDHyrm,MACACI,MDHm,PCm,PDHm,PGM,PHEt4,PTRCOX1,RDH3a,SUCD1m,THBPT4ACAMDASE,VALtec
dag_hs_c_11	Diacylglycerol synthesis	9	16	56	82	0.160714	0.285714	0.0872056	0	2HCO3_NAt,3HCO3_NAt,ENO,G3PD2m,GLCt4_2,MTHFD2m,MTHFDm,PFK,PPAP	ACCOAC,ACITL,ADK1,AKGMALtm,CYOR-u10m,FACOAL160i,FACOAL1821,FUMm,GPAM_hs,ICDHyrm,MDHm,PDHm,PGM,PPA,RDH2a,SUCD1m
dag_hs_c_111	Diacylglycerol synthesis	9	16	56	82	0.160714	0.285714	0.0872056	0	2HCO3_NAt,ENO,G3PD2m,GLCt2_2,GLCt4_2,MTHFD2m,MTHFDm,PFK,PPAP	ACCOAC,ACITL,ADK1,AKGMALtm,CYOR-u10m,FACOAL160i,FACOAL1821,FUMm,GPAM_hs,ICDHyrm,MDHm,PDHm,PGM,PPA,RDH2a,SUCD1m
dag_hs_c_120	Diacylglycerol synthesis	9	16	56	82	0.160714	0.285714	0.0872056	0	ENO,G3PD2m,GLCt2_2,GLCt4_2,HCO3_NAt,MTHFD2m,MTHFDm,PFK,PPAP	ACCOAC,ACITL,ACONT,ADK1,AKGMALtm,CYOR-u10m,FACOAL160i,FACOAL1821,FUMm,GLCt4,GPAM_hs,MDHm,PDHm,PGM,PPA,SUCD1m
dag_hs_c_132	Diacylglycerol synthesis	9	16	56	82	0.160714	0.285714	0.0872056	0	2HCO3_NAt,ENO,G3PD2m,GLCt2_2,MTHFD2m,MTHFDm,NAt3_1,PFK,PPAP	ACCOAC,ACITL,ACONT,ADK1,AKGMALtm,CYOR-u10m,FACOAL160i,FACOAL1821,FUMm,GPAM_hs,MDHm,PDHm,PGM,PPA,RDH3a,SUCD1m
dag_hs_c_145	Diacylglycerol synthesis	9	16	56	82	0.160714	0.285714	0.0872056	0	3HCO3_NAt,ENO,G3PD2m,GLCt2_2,GLCt4_2,MTHFD2m,MTHFDm,PFK,PPAP	ACCOAC,ACITL,ADK1,AKGMALtm,CYOR-u10m,FACOAL160i,FACOAL1821,FUMm,GLCt4,GPAM_hs,ICDHyrm,MDHm,PDHm,PGM,PPA,SUCD1m
dag_hs_c_171	Diacylglycerol synthesis	9	16	56	82	0.160714	0.285714	0.0872056	0	2HCO3_NAt,3HCO3_NAt,ENO,G3PD2m,GLCt4_2,MTHFD2m,MTHFDm,PFK,PPAP	ACCOAC,ACITL,ACONT,ADK1,AKGMALtm,CYOR-u10m,FACOAL160i,FACOAL1821,FUMm,GPAM_hs,MDHm,PDHm,PGM,PPA,RDH2a,SUCD1m
dag_hs_c_192	Diacylglycerol synthesis	9	16	56	82	0.160714	0.285714	0.0872056	0	3HCO3_NAt,ENO,G3PD2m,GLCt2_2,GLCt4_2,MTHFD2m,MTHFDm,PFK,PPAP	ACCOAC,ACITL,ADK1,AKGMALtm,CYOR-u10m,FACOAL160i,FACOAL1821,FUMm,GPAM_hs,ICDHyrm,MDHm,PDHm,PGM,PPA,RDH3a,SUCD1m
dag_hs_c_203	Diacylglycerol synthesis	9	16	56	82	0.160714	0.285714	0.0872056	0	3HCO3_NAt,ENO,G3PD2m,GLCt2_2,GLCt4_2,MTHFD2m,MTHFDm,PFK,PPAP	ACCOAC,ACITL,ADK1,AKGMALtm,CYOR-u10m,FACOAL160i,FACOAL1821,FUMm,GLCt4,GPAM_hs,ICDHyrm,MDHm,PDHm,PGM,PPA,SUCD1m
dag_hs_c_38	Diacylglycerol synthesis	9	16	56	82	0.160714	0.285714	0.0872056	0	3HCO3_NAt,ENO,G3PD2m,GLCt2_2,GLCt4_2,MTHFD2m,MTHFDm,PFK,PPAP	ACCOAC,ACITL,ADK1,AKGMALtm,CYOR-u10m,FACOAL160i,FACOAL1821,FUMm,GLCt4,GPAM_hs,ICDHyrm,MDHm,PDHm,PGM,PPA,SUCD1m
dag_hs_c_55	Diacylglycerol synthesis	9	16	56	82	0.160714	0.285714	0.0872056	0	3HCO3_NAt,ENO,G3PD2m,GLCt2_2,GLCt4_2,MTHFD2m,MTHFDm,PFK,PPAP	ACCOAC,ACITL,ACONT,ADK1,AKGMALtm,CYOR-u10m,FACOAL160i,FACOAL1821,FUMm,GLCt2r,GPAM_hs,MDHm,PDHm,PGM,PPA,SUCD1m
dag_hs_c_64	Diacylglycerol synthesis	9	16	56	82	0.160714	0.285714	0.0872056	0	3HCO3_NAt,ENO,G3PD2m,GLCt2_2,MTHFD2m,MTHFDm,NAt3_1,PFK,PPAP	ACCOAC,ACITL,ADK1,AKGMALtm,CYOR-u10m,FACOAL160i,FACOAL1821,FUMm,GLCt2r,GPAM_hs,ICDHyrm,MDHm,PDHm,PGM,PPA,SUCD1m
dag_hs_c_68	Diacylglycerol synthesis	9	16	56	82	0.160714	0.285714	0.0872056	0	3HCO3_NAt,ENO,G3PD2m,GLCt2_2,GLCt4_2,MTHFD2m,MTHFDm,PFK,PPAP	ACCOAC,ACITL,ACONT,ADK1,AKGMALtm,CYOR-u10m,FACOAL160i,FACOAL1821,FUMm,GLCt4,GPAM_hs,MDHm,PDHm,PGM,PPA,SUCD1m
dag_hs_c_72	Diacylglycerol synthesis	9	16	56	82	0.160714	0.285714	0.0872056	0	3HCO3_NAt,ENO,G3PD2m,GLCt2_2,HCO3_NAt,MTHFD2m,MTHFDm,PFK,PPAP	ACCOAC,ACITL,ADK1,AKGMALtm,CYOR-u10m,FACOAL160i,FACOAL1821,FUMm,GLCt4,GPAM_hs,ICDHyrm,MDHm,PDHm,PGM,PPA,SUCD1m
dag_hs_c_76	Diacylglycerol synthesis	9	16	56	82	0.160714	0.285714	0.0872056	0	2HCO3_NAt,3HCO3_NAt,ENO,G3PD2m,GLCt4_2,MTHFD2m,MTHFDm,PFK,PPAP	ACCOAC,ACITL,ACONT,ADK1,AKGMALtm,CYOR-u10m,FACOAL160i,FACOAL1821,FUMm,GPAM_hs,MDHm,PDHm,PGM,PPA,RDH3a,SUCD1m
dag_hs_c_87	Diacylglycerol synthesis	9	16	56	82	0.160714	0.285714	0.0872056	0	2HCO3_NAt,ENO,G3PD2m,GLCt4_2,HCO3_NAt,MTHFD2m,MTHFDm,PFK,PPAP	ACCOAC,ACITL,ADK1,AKGMALtm,CYOR-u10m,FACOAL160i,FACOAL1821,FUMm,GPAM_hs,ICDHyrm,MDHm,PDHm,PGM,PPA,RDH2a,SUCD1m
dag_hs_c_88	Diacylglycerol synthesis	9	16	56	82	0.160714	0.285714	0.0872056	0	3HCO3_NAt,ENO,G3PD2m,GLCt4_2,MTHFD2m,MTHFDm,NAt3_1,PFK,PPAP	ACCOAC,ACITL,ACONT,ADK1,AKGMALtm,CYOR-u10m,FACOAL160i,FACOAL1821,FUMm,GLCt4,GPAM_hs,MDHm,PDHm,PGM,PPA,SUCD1m
pa_hs_c_119	Phosphatidic acid synthesis	9	16	56	83	0.160714	0.285714	0.0872056	0	ENO,G3PD2m,GLCt4_2,HCO3_NAt,MTHFD2m,MTHFDm,NAt3_1,PFK,PIt8	ACCOAC,ACITL,ADK1,AKGMALtm,CYOR-u10m,FACOAL160i,FACOAL1821,FUMm,GLCt4,GPAM_hs,ICDHyrm,MDHm,PDHm,PGM,PPA,SUCD1m
pa_hs_c_139	Phosphatidic acid synthesis	9	16	56	83	0.160714	0.285714	0.0872056	0	2HCO3_NAt,ENO,G3PD2m,GLCt2_2,GLCt4_2,MTHFD2m,MTHFDm,PFK,PIt8	ACCOAC,ACITL,ADK1,AKGMALtm,CYOR-u10m,FACOAL160i,FACOAL1821,FUMm,GLCt4,GPAM_hs,ICDHxm,MDHm,PDHm,PGM,PPA,SUCD1m
tag_hs_c_243	Triacylglycerol synthesis	9	16	56	84	0.160714	0.285714	0.0872056	0	3HCO3_NAt,ENO,G3PD2m,GLCt4_2,MTHFD2m,MTHFDm,NAt3_1,PFK,PPAP	ACCOAC,ACITL,ADK1,AKGMALtm,CYOR-u10m,DGAT,FACOAL160i,FACOAL1821,FUMm,GPAM_hs,ICDHyrm,MDHm,PDHm,PGM,PPA,SUCD1m
dag_hs_c_113	Diacylglycerol synthesis	8	15	55	82	0.145455	0.272727	0.0878377	0	ENO,G3PD2m,GLCt4_2,HCO3_NAt,MTHFD2m,MTHFDm,PFK,PPAP	ACCOAC,ACITL,ACONT,ADK1,AKGMALtm,CYOR-u10m,FACOAL160i,FACOAL1821,FUMm,GPAM_hs,MDHm,PDHm,PGM,PPA,SUCD1m
dag_hs_c_142	Diacylglycerol synthesis	8	15	55	82	0.145455	0.272727	0.0878377	0	3HCO3_NAt,ENO,G3PD2m,GLCt4_2,MTHFD2m,MTHFDm,PFK,PPAP	ACCOAC,ACITL,ADK1,AKGMALtm,CYOR-u10m,FACOAL160i,FACOAL1821,FUMm,GPAM_hs,ICDHxm,MDHm,PDHm,PGM,PPA,SUCD1m
dag_hs_c_144	Diacylglycerol synthesis	8	15	55	82	0.145455	0.272727	0.0878377	0	2HCO3_NAt,ENO,G3PD2m,GLCt4_2,MTHFD2m,MTHFDm,PFK,PPAP	ACCOAC,ACITL,ADK1,AKGMALtm,CYOR-u10m,FACOAL160i,FACOAL1821,FUMm,GPAM_hs,ICDHyrm,MDHm,PDHm,PGM,PPA,SUCD1m
dag_hs_c_199	Diacylglycerol synthesis	8	15	55	82	0.145455	0.272727	0.0878377	0	3HCO3_NAt,ENO,G3PD2m,GLCt4_2,MTHFD2m,MTHFDm,PFK,PPAP	ACCOAC,ACITL,ADK1,AKGMALtm,CYOR-u10m,FACOAL160i,FACOAL1821,FUMm,GPAM_hs,ICDHyrm,MDHm,PDHm,PGM,PPA,SUCD1m
dag_hs_c_7	Diacylglycerol synthesis	8	15	55	82	0.145455	0.272727	0.0878377	0	3HCO3_NAt,ENO,G3PD2m,GLCt4_2,MTHFD2m,MTHFDm,PFK,PPAP	ACCOAC,ACITL,ACONT,ADK1,AKGMALtm,CYOR-u10m,FACOAL160i,FACOAL1821,FUMm,GPAM_hs,MDHm,PDHm,PGM,PPA,SUCD1m
dag_hs_c_99	Diacylglycerol synthesis	8	15	55	82	0.145455	0.272727	0.0878377	0	3HCO3_NAt,ENO,G3PD2m,GLCt4_2,MTHFD2m,MTHFDm,PFK,PPAP	ACCOAC,ACITL,ACONT,ADK1,AKGMALtm,CYOR-u10m,FACOAL160i,FACOAL1821,FUMm,GPAM_hs,MDHm,PDHm,PGM,PPA,SUCD1m
pa_hs_c_13	Phosphatidic acid synthesis	8	15	55	83	0.145455	0.272727	0.0878377	0	ENO,G3PD2m,GLCt2_2,MTHFD2m,MTHFDm,NAt3_1,PFK,PIt8	ACCOAC,ACITL,ACONT,ADK1,AKGMALtm,CYOR-u10m,FACOAL160i,FACOAL1821,FUMm,GPAM_hs,MDHm,PDHm,PGM,PPA,SUCD1m
pa_hs_c_218	Phosphatidic acid synthesis	8	15	55	83	0.145455	0.272727	0.0878377	0	3HCO3_NAt,ENO,G3PD2m,GLCt2_2,GLCt4_2,MTHFD2m,MTHFDm,PFK	ACCOAC,ACITL,ADK1,AKGMALtm,CYOR-u10m,FACOAL160i,FACOAL1821,FUMm,GPAM_hs,ICDHyrm,MDHm,PDHm,PGM,PPA,SUCD1m
pa_hs_c_232	Phosphatidic acid synthesis	8	15	55	83	0.145455	0.272727	0.0878377	0	2HCO3_NAt,ENO,G3PD2m,GLCt4_2,MTHFD2m,MTHFDm,PFK,PIt8	ACCOAC,ACITL,ADK1,AKGMALtm,CYOR-u10m,FACOAL160i,FACOAL1821,FUMm,GPAM_hs,ICDHyrm,MDHm,PDHm,PGM,PPA,SUCD1m
pa_hs_c_99	Phosphatidic acid synthesis	8	15	55	83	0.145455	0.272727	0.0878377	0	ENO,G3PD2m,GLCt4_2,HCO3_NAt,MTHFD2m,MTHFDm,NAt3_1,PFK	ACCOAC,ACITL,ACONT,ADK1,AKGMALtm,CYOR-u10m,FACOAL160i,FACOAL1821,FUMm,GPAM_hs,MDHm,PDHm,PGM,PPA,SUCD1m
pail_hs_c_83	Phosphatidylinositol synthesis	9	18	65	94	0.138462	0.276923	0.0890355	0	2HCO3_NAt,ENO,G3PD2m,GLCt2_2,GLCt4_2,MTHFD2m,MTHFDm,OCOAT1m,PFK	AACOAT,ACACT1r,ACACT1rm,ACCOAC,ADK1,AKGMALtm,CYOR-u10m,FACOAL160i,FACOAL1821,FUMm,GPAM_hs,ICDHxm,MDHm,MI1PP,PDHm,PGM,PPA,SUCD1m
glu-L_c_9	Glutamine synthesis	7	23	84	116	0.083333	0.27381	0.0891177	0	ALATA_L,ENO,MTHFD2m,MTHFDm,NAt5,PFK,VALTA	ABTArm,ACACT1rm,ACYP,AKGMALtm,ARGtiDF,FUM,FUMm,GLCt4,GLUTCOADHm,GTHPm,HACD1m,HIStiDF,ICDHxm,MACACI,MDHm,PCm,PDHm,PGM,PHEt4,PTRCOX1,SUCD1m,THBPT4ACAMDASE,VALtec
pail_hs_c_223	Phosphatidylinositol synthesis	10	19	66	94	0.151515	0.287879	0.0915854	0	2HCO3_NAt,3HCO3_NAt,ENO,G3PD2m,GLCt2_2,MTHFD2m,MTHFDm,OCOAT1m,PFK,PIt8	AACOAT,ACACT1r,ACACT1rm,ACCOAC,ADK1,AKGMALtm,CYOR-u10m,FACOAL160i,FACOAL1821,FUMm,GLCt4,GPAM_hs,ICDHyrm,MDHm,MI1PP,PDHm,PGM,PPA,SUCD1m
dag_hs_c_102	Diacylglycerol synthesis	9	16	55	82	0.163636	0.290909	0.0924184	0	2HCO3_NAt,3HCO3_NAt,ENO,G3PD2m,GLCt2_2,MTHFD2m,MTHFDm,PFK,PPAP	ACCOAC,ACITL,ADK1,AKGMALtm,CYOR-u10m,FACOAL160i,FACOAL1821,FUMm,GLCt2r,GPAM_hs,ICDHyrm,MDHm,PDHm,PGM,PPA,SUCD1m
dag_hs_c_136	Diacylglycerol synthesis	9	16	55	82	0.163636	0.290909	0.0924184	0	ENO,G3PD2m,GLCt2_2,GLCt4_2,HCO3_NAt,MTHFD2m,MTHFDm,PFK,PPAP	ACCOAC,ACITL,ACONT,ADK1,AKGMALtm,CYOR-u10m,FACOAL160i,FACOAL1821,FUMm,GLCt4,GPAM_hs,MDHm,PDHm,PGM,PPA,SUCD1m
dag_hs_c_137	Diacylglycerol synthesis	9	16	55	82	0.163636	0.290909	0.0924184	0	2HCO3_NAt,ENO,G3PD2m,GLCt2_2,GLCt4_2,MTHFD2m,MTHFDm,PFK,PPAP	ACCOAC,ACITL,ADK1,AKGMALtm,CYOR-u10m,FACOAL160i,FACOAL1821,FUMm,GLCt2r,GPAM_hs,ICDHyrm,MDHm,PDHm,PGM,PPA,SUCD1m
dag_hs_c_161	Diacylglycerol synthesis	9	16	55	82	0.163636	0.290909	0.0924184	0	3HCO3_NAt,ENO,G3PD2m,GLCt4_2,MTHFD2m,MTHFDm,NAt3_1,PFK,PPAP	ACCOAC,ACITL,ADK1,AKGMALtm,CYOR-u10m,FACOAL160i,FACOAL1821,FUMm,GLCt4,GPAM_hs,ICDHyrm,MDHm,PDHm,PGM,PPA,SUCD1m
dag_hs_c_186	Diacylglycerol synthesis	9	16	55	82	0.163636	0.290909	0.0924184	0	2HCO3_NAt,3HCO3_NAt,ENO,G3PD2m,GLCt4_2,MTHFD2m,MTHFDm,PFK,PPAP	ACCOAC,ACITL,ADK1,AKGMALtm,CYOR-u10m,FACOAL160i,FACOAL1821,FUMm,GLCt2r,GPAM_hs,ICDHyrm,MDHm,PDHm,PGM,PPA,SUCD1m
dag_hs_c_189	Diacylglycerol synthesis	9	16	55	82	0.163636	0.290909	0.0924184	0	3HCO3_NAt,ENO,G3PD2m,GLCt2_2,GLCt4_2,MTHFD2m,MTHFDm,PFK,PPAP	ACCOAC,ACITL,ADK1,AKGMALtm,CYOR-u10m,FACOAL160i,FACOAL1821,FUMm,GLCt4,GPAM_hs,ICDHxm,MDHm,PDHm,PGM,PPA,SUCD1m
dag_hs_c_213	Diacylglycerol synthesis	9	16	55	82	0.163636	0.290909	0.0924184	0	3HCO3_NAt,ENO,G3PD2m,GLCt2_2,GLCt4_2,MTHFD2m,MTHFDm,PFK,PPAP	ACCOAC,ACITL,ADK1,AKGMALtm,CYOR-u10m,FACOAL160i,FACOAL1821,FUMm,GLCt4,GPAM_hs,ICDHyrm,MDHm,PDHm,PGM,PPA,SUCD1m
dag_hs_c_215	Diacylglycerol synthesis	9	16	55	82	0.163636	0.290909	0.0924184	0	ENO,G3PD2m,GLCt4_2,HCO3_NAt,MTHFD2m,MTHFDm,NAt3_1,PFK,PPAP	ACCOAC,ACITL,ADK1,AKGMALtm,CYOR-u10m,FACOAL160i,FACOAL1821,FUMm,GLCt4,GPAM_hs,ICDHyrm,MDHm,PDHm,PGM,PPA,SUCD1m
dag_hs_c_223	Diacylglycerol synthesis	9	16	55	82	0.163636	0.290909	0.0924184	0	3HCO3_NAt,ENO,G3PD2m,GLCt2_2,GLCt4_2,MTHFD2m,MTHFDm,PFK,PPAP	ACCOAC,ACITL,ADK1,AKGMALtm,CYOR-u10m,FACOAL160i,FACOAL1821,FUMm,GLCt2r,GPAM_hs,ICDHyrm,MDHm,PDHm,PGM,PPA,SUCD1m
pa_hs_c_128	Phosphatidic acid synthesis	9	16	55	83	0.163636	0.290909	0.0924184	0	3HCO3_NAt,ENO,G3PD2m,GLCt4_2,MTHFD2m,MTHFDm,NAt3_1,PFK,PIt8	ACCOAC,ACITL,ACONT,ADK1,AKGMALtm,CYOR-u10m,FACOAL160i,FACOAL1821,FUMm,GLCt4,GPAM_hs,MDHm,PDHm,PGM,PPA,SUCD1m
pa_hs_c_187	Phosphatidic acid synthesis	9	16	55	83	0.163636	0.290909	0.0924184	0	2HCO3_NAt,ENO,G3PD2m,GLCt2_2,HCO3_NAt,MTHFD2m,MTHFDm,PFK,PIt7ir	ACCOAC,ACITL,ADK1,AKGMALtm,CYOR-u10m,FACOAL160i,FACOAL1821,FUMm,GLCt4,GPAM_hs,ICDHyrm,MDHm,PDHm,PGM,PPA,SUCD1m
tag_hs_c_175	Triacylglycerol synthesis	9	16	55	84	0.163636	0.290909	0.0924184	0	3HCO3_NAt,ENO,G3PD2m,GLCt2_2,GLCt4_2,MTHFD2m,MTHFDm,PFK,PPAP	ACCOAC,ACITL,ADK1,AKGMALtm,CYOR-u10m,DGAT,FACOAL160i,FACOAL1821,FUMm,GPAM_hs,ICDHxm,MDHm,PDHm,PGM,PPA,SUCD1m
tag_hs_c_76	Triacylglycerol synthesis	9	16	55	84	0.163636	0.290909	0.0924184	0	ENO,G3PD2m,GLCt4_2,HCO3_NAt,MTHFD2m,MTHFDm,NAt3_1,PFK,PPAP	ACCOAC,ACITL,ADK1,AKGMALtm,CYOR-u10m,DGAT,FACOAL160i,FACOAL1821,FUMm,GPAM_hs,ICDHyrm,MDHm,PDHm,PGM,PPA,SUCD1m
ala-L_c_33	Alanine synthesis	3	19	71	98	0.042254	0.267606	0.0942204	0	ALATA_L,NAt5,VALTA	ABTArm,ACACT1rm,AKGMALtm,ARGtiDF,CYOR-u10m,FUM,FUMm,GLUTCOADHm,GTHP,HACD1m,HIStiDF,ICDHxm,MACACI,MDHm,PHEt4,PTRCOX1,SUCD1m,THBPT4ACAMDASE,VALtec
o2s_m_109	Superoxide anion synthesis	6	9	31	42	0.193548	0.290323	0.0956117	0	34DHXMANDACOX,ALR2,ENO,G3PD2m,GLCt4_2,NAt3_1	ACTLMO,ACYP,CYOR-u10m,GND,PGL,PGM,TALA,TKT1,TKT2
o2s_m_18	Superoxide anion synthesis	6	9	31	42	0.193548	0.290323	0.0956117	0	34DHXMANDACOX,ALR2,ENO,G3PD2m,GLCt4_2,NAt3_1	ACTLMO,ACYP,CYOR-u10m,GND,PGL,PGM,TALA,TKT1,TKT2
o2s_m_19	Superoxide anion synthesis	6	9	31	42	0.193548	0.290323	0.0956117	0	34DHXMANDACOX,ALR2,ENO,G3PD2m,GLCt2_2,GLCt4_2	ACTLMO,ACYP,CYOR-u10m,GND,PGL,PGM,TALA,TKT1,TKT2
o2s_m_30	Superoxide anion synthesis	6	9	31	42	0.193548	0.290323	0.0956117	0	34DHXMANDACOX,ALR2,ENO,G3PD2m,GLCt2_2,GLCt4_2	ACTLMO,ACYP,CYOR-u10m,GND,PGL,PGM,TALA,TKT1,TKT2
o2s_m_46	Superoxide anion synthesis	6	9	31	42	0.193548	0.290323	0.0956117	0	34DHPLACOX,ALR2,ENO,G3PD2m,GLCt4_2,NAt3_1	ACTLMO,ACYP,CYOR-u10m,GND,PGL,PGM,TALA,TKT1,TKT2
o2s_m_70	Superoxide anion synthesis	6	9	31	42	0.193548	0.290323	0.0956117	0	34DHPLACOX,ALR2,ENO,G3PD2m,GLCt2_2,NAt3_1	ACTLMO,ACYP,CYOR-u10m,GND,PGL,PGM,TALA,TKT1,TKT2
o2s_m_96	Superoxide anion synthesis	6	9	31	42	0.193548	0.290323	0.0956117	0	34DHPLACOX,ALR2,ENO,G3PD2m,GLCt2_2,GLCt4_2	ACTLMO,ACYP,CYOR-u10m,GND,PGL,PGM,TALA,TKT1,TKT2
o2s_m_97	Superoxide anion synthesis	6	9	31	42	0.193548	0.290323	0.0956117	0	34DHPLACOX,ALR2,ENO,G3PD2m,GLCt2_2,GLCt4_2	ACTLMO,ACYP,CYOR-u10m,GND,PGL,PGM,TALA,TKT1,TKT2
dag_hs_c_160	Diacylglycerol synthesis	8	15	54	82	0.148148	0.277778	0.096249	0	3HCO3_NAt,ENO,G3PD2m,GLCt4_2,MTHFD2m,MTHFDm,PFK,PPAP	ACCOAC,ACITL,ADK1,AKGMALtm,CYOR-u10m,FACOAL160i,FACOAL1821,FUMm,GPAM_hs,ICDHyrm,MDHm,PDHm,PGM,PPA,SUCD1m
dag_hs_c_209	Diacylglycerol synthesis	8	15	54	82	0.148148	0.277778	0.096249	0	2HCO3_NAt,ENO,G3PD2m,GLCt4_2,MTHFD2m,MTHFDm,PFK,PPAP	ACCOAC,ACITL,ADK1,AKGMALtm,CYOR-u10m,FACOAL160i,FACOAL1821,FUMm,GPAM_hs,ICDHyrm,MDHm,PDHm,PGM,PPA,SUCD1m
dag_hs_c_229	Diacylglycerol synthesis	8	15	54	82	0.148148	0.277778	0.096249	0	3HCO3_NAt,ENO,G3PD2m,GLCt4_2,MTHFD2m,MTHFDm,PFK,PPAP	ACCOAC,ACITL,ADK1,AKGMALtm,CYOR-u10m,FACOAL160i,FACOAL1821,FUMm,GPAM_hs,ICDHyrm,MDHm,PDHm,PGM,PPA,SUCD1m
pa_hs_c_31	Phosphatidic acid synthesis	8	15	54	83	0.148148	0.277778	0.096249	0	3HCO3_NAt,ENO,G3PD2m,GLCt4_2,MTHFD2m,MTHFDm,PFK,PIt8	ACCOAC,ACITL,ADK1,AKGMALtm,CYOR-u10m,FACOAL160i,FACOAL1821,FUMm,GPAM_hs,ICDHyrm,MDHm,PDHm,PGM,PPA,SUCD1m
pa_hs_c_47	Phosphatidic acid synthesis	8	15	54	83	0.148148	0.277778	0.096249	0	3HCO3_NAt,ENO,G3PD2m,GLCt4_2,HCO3_NAt,MTHFD2m,MTHFDm,PFK	ACCOAC,ACITL,ADK1,AKGMALtm,CYOR-u10m,FACOAL160i,FACOAL1821,FUMm,GPAM_hs,ICDHyrm,MDHm,PDHm,PGM,PPA,SUCD1m
pa_hs_c_59	Phosphatidic acid synthesis	8	15	54	83	0.148148	0.277778	0.096249	0	3HCO3_NAt,ENO,G3PD2m,GLCt4_2,MTHFD2m,MTHFDm,PFK,PIt8	ACCOAC,ACITL,ACONT,ADK1,AKGMALtm,CYOR-u10m,FACOAL160i,FACOAL1821,FUMm,GPAM_hs,MDHm,PDHm,PGM,PPA,SUCD1m
pa_hs_c_86	Phosphatidic acid synthesis	8	15	54	83	0.148148	0.277778	0.096249	0	3HCO3_NAt,ENO,G3PD2m,GLCt4_2,MTHFD2m,MTHFDm,PFK,PIt8	ACCOAC,ACITL,ADK1,AKGMALtm,CYOR-u10m,FACOAL160i,FACOAL1821,FUMm,GPAM_hs,ICDHxm,MDHm,PDHm,PGM,PPA,SUCD1m
pa_hs_c_88	Phosphatidic acid synthesis	8	15	54	83	0.148148	0.277778	0.096249	0	2HCO3_NAt,ENO,G3PD2m,GLCt4_2,MTHFD2m,MTHFDm,PFK,PIt8	ACCOAC,ACITL,ACONT,ADK1,AKGMALtm,CYOR-u10m,FACOAL160i,FACOAL1821,FUMm,GPAM_hs,MDHm,PDHm,PGM,PPA,SUCD1m
dag_hs_c_157	Diacylglycerol synthesis	9	16	54	82	0.166667	0.296296	0.0969804	0	3HCO3_NAt,ENO,G3PD2m,HCO3_NAt,MTHFD2m,MTHFDm,NAt3_1,PFK,PPAP	ACCOAC,ACITL,ACONT,ADK1,AKGMALtm,CYOR-u10m,FACOAL160i,FACOAL1821,FUMm,GLCt4,GPAM_hs,MDHm,PDHm,PGM,PPA,SUCD1m
dag_hs_c_165	Diacylglycerol synthesis	9	16	54	82	0.166667	0.296296	0.0969804	0	2HCO3_NAt,ENO,G3PD2m,HCO3_NAt,MTHFD2m,MTHFDm,NAt3_1,PFK,PPAP	ACCOAC,ACITL,ACONT,ADK1,AKGMALtm,CYOR-u10m,FACOAL160i,FACOAL1821,FUMm,GLCt2r,GPAM_hs,MDHm,PDHm,PGM,PPA,SUCD1m
dag_hs_c_167	Diacylglycerol synthesis	9	16	54	82	0.166667	0.296296	0.0969804	0	3HCO3_NAt,ENO,G3PD2m,GLCt4_2,MTHFD2m,MTHFDm,NAt3_1,PFK,PPAP	ACCOAC,ACITL,ADK1,AKGMALtm,CYOR-u10m,FACOAL160i,FACOAL1821,FUMm,GLCt4,GPAM_hs,ICDHyrm,MDHm,PDHm,PGM,PPA,SUCD1m
dag_hs_c_206	Diacylglycerol synthesis	9	16	54	82	0.166667	0.296296	0.0969804	0	3HCO3_NAt,ENO,G3PD2m,GLCt2_2,GLCt4_2,MTHFD2m,MTHFDm,PFK,PPAP	ACCOAC,ACITL,ADK1,AKGMALtm,CYOR-u10m,FACOAL160i,FACOAL1821,FUMm,GLCt4,GPAM_hs,ICDHyrm,MDHm,PDHm,PGM,PPA,SUCD1m
pa_hs_c_116	Phosphatidic acid synthesis	9	16	54	83	0.166667	0.296296	0.0969804	0	3HCO3_NAt,ENO,G3PD2m,GLCt2_2,HCO3_NAt,MTHFD2m,MTHFDm,PFK,PIt8	ACCOAC,ACITL,ACONT,ADK1,AKGMALtm,CYOR-u10m,FACOAL160i,FACOAL1821,FUMm,GLCt2r,GPAM_hs,MDHm,PDHm,PGM,PPA,SUCD1m
pa_hs_c_154	Phosphatidic acid synthesis	9	16	54	83	0.166667	0.296296	0.0969804	0	2HCO3_NAt,ENO,G3PD2m,GLCt4_2,HCO3_NAt,MTHFD2m,MTHFDm,PFK,PIt7ir	ACCOAC,ACITL,ACONT,ADK1,AKGMALtm,CYOR-u10m,FACOAL160i,FACOAL1821,FUMm,GLCt2r,GPAM_hs,MDHm,PDHm,PGM,PPA,SUCD1m
pa_hs_c_204	Phosphatidic acid synthesis	9	16	54	83	0.166667	0.296296	0.0969804	0	2HCO3_NAt,ENO,G3PD2m,GLCt2_2,GLCt4_2,MTHFD2m,MTHFDm,PFK,PIt7ir	ACCOAC,ACITL,ADK1,AKGMALtm,CYOR-u10m,FACOAL160i,FACOAL1821,FUMm,GLCt4,GPAM_hs,ICDHxm,MDHm,PDHm,PGM,PPA,SUCD1m
o2s_m_9	Superoxide anion synthesis	6	9	30	42	0.2	0.3	0.0970144	0	3MOX4HOXPGALDOX,3MOX4HOXPGALDOX_NADP,ENO,G3PD2m,GLCt4_2,NAt3_1	ACYP,CYOR-u10m,GLCt4,GND,PGL,PGM,TALA,TKT1,TKT2
pail_hs_c_104	Phosphatidylinositol synthesis	10	19	65	94	0.153846	0.292308	0.0978162	0	3HCO3_NAt,ENO,G3PD2m,GLCt2_2,GLCt4_2,MTHFD2m,MTHFDm,OCOAT1m,PFK,PIt8	AACOAT,ACACT1r,ACACT1rm,ACCOAC,ADK1,AKGMALtm,CYOR-u10m,FACOAL160i,FACOAL1821,FUMm,GLCt4,GPAM_hs,ICDHyrm,MDHm,MI1PP,PDHm,PGM,PPA,SUCD1m
pail_hs_c_132	Phosphatidylinositol synthesis	10	19	65	94	0.153846	0.292308	0.0978162	0	2HCO3_NAt,ENO,G3PD2m,GLCt4_2,HCO3_NAt,MTHFD2m,MTHFDm,OCOAT1m,PFK,PIt7ir	AACOAT,ACACT1r,ACACT1rm,ACCOAC,ADK1,AKGMALtm,CYOR-u10m,FACOAL160i,FACOAL1821,FUMm,GLCt2r,GPAM_hs,ICDHxm,MDHm,MI1PP,PDHm,PGM,PPA,SUCD1m
pail_hs_c_159	Phosphatidylinositol synthesis	10	19	65	94	0.153846	0.292308	0.0978162	0	3HCO3_NAt,ENO,G3PD2m,GLCt4_2,MTHFD2m,MTHFDm,NAt3_1,OCOAT1m,PFK,PIt8	AACOAT,ACACT1r,ACACT1rm,ACCOAC,ADK1,AKGMALtm,CYOR-u10m,FACOAL160i,FACOAL1821,FUMm,GPAM_hs,ICDHxm,MDHm,MI1PP,PDHm,PGM,PPA,RDH3a,SUCD1m
pail_hs_c_49	Phosphatidylinositol synthesis	10	19	65	94	0.153846	0.292308	0.0978162	0	3HCO3_NAt,ENO,G3PD2m,GLCt2_2,GLCt4_2,HCO3_NAt,MTHFD2m,MTHFDm,OCOAT1m,PFK	AACOAT,ACACT1r,ACACT1rm,ACCOAC,ADK1,AKGMALtm,CYOR-u10m,FACOAL160i,FACOAL1821,FUMm,GPAM_hs,ICDHyrm,MDHm,MI1PP,PDHm,PGM,PPA,RDH3a,SUCD1m
pail_hs_c_61	Phosphatidylinositol synthesis	10	19	65	94	0.153846	0.292308	0.0978162	0	3HCO3_NAt,ENO,G3PD2m,GLCt2_2,GLCt4_2,MTHFD2m,MTHFDm,OCOAT1m,PFK,PIt8	AACOAT,ACACT1r,ACACT1rm,ACCOAC,ADK1,AKGMALtm,CYOR-u10m,FACOAL160i,FACOAL1821,FUMm,GLCt4,GPAM_hs,ICDHyrm,MDHm,MI1PP,PDHm,PGM,PPA,SUCD1m
glu-L_c_25	Glutamine synthesis	8	23	83	116	0.096386	0.277108	0.0981642	0	ALATA_L,ENO,MTHFD2m,MTHFDm,NAt3_1,NAt5,PFK,VALTA	ABTArm,ACACT1rm,ACYP,AKGMALtm,ARGtiDF,FUM,FUMm,GLCt2r,GLUTCOADHm,GTHPm,HACD1m,HIStiDF,ICDHyrm,MACACI,MDHm,PCm,PDHm,PGM,PHEt4,PTRCOX1,SUCD1m,THBPT4ACAMDASE,VALtec
glu-L_c_27	Glutamine synthesis	8	23	83	116	0.096386	0.277108	0.0981642	0	ALATA_L,ENO,GLCt2_2,MTHFD2m,MTHFDm,NAt5,PFK,VALTA	ABTArm,ACACT1rm,ACYP,AKGMALtm,ARGtiDF,FUM,FUMm,GLCt4,GLUTCOADHm,GTHPm,HACD1m,HIStiDF,ICDHxm,MACACI,MDHm,PCm,PDHm,PGM,PHEt4,PTRCOX1,SUCD1m,THBPT4ACAMDASE,VALtec
glu-L_c_6	Glutamine synthesis	8	23	83	116	0.096386	0.277108	0.0981642	0	ALATA_L,ENO,MTHFD2m,MTHFDm,NAt3_1,NAt5,PFK,VALTA	ABTArm,ACACT1rm,ACYP,AKGMALtm,ARGtiDF,FUM,FUMm,GLCt2r,GLUTCOADHm,GTHPm,HACD1m,HIStiDF,ICDHxm,MACACI,MDHm,PCm,PDHm,PGM,PHEt4,PTRCOX1,SUCD1m,THBPT4ACAMDASE,VALtec
pa_hs_c_203	Phosphatidic acid synthesis	8	16	58	83	0.137931	0.275862	0.0991014	0	3HCO3_NAt,ENO,G3PD2m,GLCt2_2,GLCt4_2,MTHFD2m,MTHFDm,PFK	ACCOAC,ACITL,ADK1,AKGMALtm,CYOR-u10m,FACOAL160i,FACOAL1821,FUMm,GPAM_hs,ICDHyrm,MDHm,PDHm,PGM,PPA,RDH3a,SUCD1m
tag_hs_c_125	Triacylglycerol synthesis	8	16	58	84	0.137931	0.275862	0.0991014	0	ENO,G3PD2m,GLCt4_2,LPS,MTHFD2m,MTHFDm,PFK,PPAP	ACCOAC,ACITL,ADK1,AKGMALtm,CYOR-u10m,DGAT,FACOAL160i,FACOAL1821,FUMm,GPAM_hs,ICDHxm,MDHm,PDHm,PGM,PPA,SUCD1m
o2s_m_11	Superoxide anion synthesis	5	7	24	42	0.208333	0.291667	0.100643	0	3MOX4HOXPGALDOX,3MOX4HOXPGALDOX_NADP,G3PD2m,GLCt2_2,GLCt4_2	CYOR-u10m,GLCt4,GND,PGL,TALA,TKT1,TKT2
crm_hs_c_6	Ceramide synthesis	10	23	81	115	0.123457	0.283951	0.103452	0	2HCO3_NAt,3HCO3_NAt,ENO,GLCt2_2,ME2m,NAt5,OCOAT1m,PFK,SERPT,VALTA	AACOAT,ACACT1r,ACACT1rm,ACCOAC,ADK1,AKGMALtm,AKGt4_3,CYOR-u10m,FACOAL160i,FACOAL1821,FUMm,MACACI,MDHm,PDHm,PGCD,PGM,PHEt4,PPA,PSERT,PSP_L,RDH2a,SUCD1m,THBPT4ACAMDASE
pail_hs_c_160	Phosphatidylinositol synthesis	10	19	64	94	0.15625	0.296875	0.103618	0	2HCO3_NAt,3HCO3_NAt,ENO,G3PD2m,GLCt2_2,MTHFD2m,MTHFDm,OCOAT1m,PFK,PIt7ir	AACOAT,ACACT1r,ACACT1rm,ACCOAC,ADK1,AKGMALtm,CYOR-u10m,FACOAL160i,FACOAL1821,FUMm,GLCt4,GPAM_hs,ICDHxm,MDHm,MI1PP,PDHm,PGM,PPA,SUCD1m
pa_hs_c_11	Phosphatidic acid synthesis	9	17	58	83	0.155172	0.293103	0.108072	0	ENO,G3PD2m,GLCt2_2,GLCt4_2,HCO3_NAt,MTHFD2m,MTHFDm,PFK,PIt7ir	ACCOAC,ACITL,ADK1,AKGMALtm,CYOR-u10m,FACOAL160i,FACOAL1821,FUMm,GLCt4,GPAM_hs,ICDHyrm,MDHm,PDHm,PGM,PPA,RDH2a,SUCD1m
pa_hs_c_137	Phosphatidic acid synthesis	9	17	58	83	0.155172	0.293103	0.108072	0	2HCO3_NAt,3HCO3_NAt,ENO,G3PD2m,GLCt2_2,MTHFD2m,MTHFDm,PFK,PIt7ir	ACCOAC,ACITL,ADK1,AKGMALtm,CYOR-u10m,FACOAL160i,FACOAL1821,FUMm,GLCt4,GPAM_hs,ICDHyrm,MDHm,PDHm,PGM,PPA,RDH3a,SUCD1m
pa_hs_c_163	Phosphatidic acid synthesis	9	17	58	83	0.155172	0.293103	0.108072	0	3HCO3_NAt,ENO,G3PD2m,GLCt2_2,GLCt4_2,MTHFD2m,MTHFDm,PFK,PIt7ir	ACCOAC,ACITL,ACONT,ADK1,AKGMALtm,CYOR-u10m,FACOAL160i,FACOAL1821,FUMm,GLCt4,GPAM_hs,MDHm,PDHm,PGM,PPA,RDH2a,SUCD1m
pa_hs_c_20	Phosphatidic acid synthesis	9	17	58	83	0.155172	0.293103	0.108072	0	3HCO3_NAt,ENO,G3PD2m,GLCt4_2,MTHFD2m,MTHFDm,NAt3_1,PFK,PIt8	ACCOAC,ACITL,ADK1,AKGMALtm,CYOR-u10m,FACOAL160i,FACOAL1821,FUMm,GLCt4,GPAM_hs,ICDHyrm,MDHm,PDHm,PGM,PPA,RDH2a,SUCD1m
tag_hs_c_100	Triacylglycerol synthesis	9	17	58	84	0.155172	0.293103	0.108072	0	2HCO3_NAt,3HCO3_NAt,ENO,G3PD2m,GLCt4_2,MTHFD2m,MTHFDm,PFK,PPAP	ACCOAC,ACITL,ACONT,ADK1,AKGMALtm,CYOR-u10m,DGAT,FACOAL160i,FACOAL1821,FUMm,GPAM_hs,MDHm,PDHm,PGM,PPA,RDH3a,SUCD1m
tag_hs_c_166	Triacylglycerol synthesis	9	17	58	84	0.155172	0.293103	0.108072	0	2HCO3_NAt,3HCO3_NAt,ENO,G3PD2m,GLCt2_2,MTHFD2m,MTHFDm,PFK,PPAP	ACCOAC,ACITL,ADK1,AKGMALtm,CYOR-u10m,DGAT,FACOAL160i,FACOAL1821,FUMm,GLCt4,GPAM_hs,ICDHyrm,MDHm,PDHm,PGM,PPA,SUCD1m
tag_hs_c_189	Triacylglycerol synthesis	9	17	58	84	0.155172	0.293103	0.108072	0	2HCO3_NAt,3HCO3_NAt,ENO,G3PD2m,GLCt4_2,MTHFD2m,MTHFDm,PFK,PPAP	ACCOAC,ACITL,ACONT,ADK1,AKGMALtm,CYOR-u10m,DGAT,FACOAL160i,FACOAL1821,FUMm,GLCt2r,GPAM_hs,MDHm,PDHm,PGM,PPA,SUCD1m
tag_hs_c_57	Triacylglycerol synthesis	9	17	58	84	0.155172	0.293103	0.108072	0	3HCO3_NAt,ENO,G3PD2m,GLCt4_2,HCO3_NAt,MTHFD2m,MTHFDm,PFK,PPAP	ACCOAC,ACITL,ADK1,AKGMALtm,CYOR-u10m,DGAT,FACOAL160i,FACOAL1821,FUMm,GPAM_hs,ICDHyrm,MDHm,PDHm,PGM,PPA,RDH3a,SUCD1m
pail_hs_c_67	Phosphatidylinositol synthesis	9	19	67	94	0.134328	0.283582	0.108321	0	3HCO3_NAt,ENO,G3PD2m,GLCt4_2,MTHFD2m,MTHFDm,NAt3_1,OCOAT1m,PFK	AACOAT,ACACT1r,ACACT1rm,ACCOAC,ADK1,AKGMALtm,CYOR-u10m,FACOAL160i,FACOAL1821,FUMm,GPAM_hs,ICDHyrm,MDHm,MI1PP,PDHm,PGM,PPA,RDH3a,SUCD1m
pail_hs_c_225	Phosphatidylinositol synthesis	10	19	63	94	0.15873	0.301587	0.108844	0	2HCO3_NAt,3HCO3_NAt,ENO,G3PD2m,GLCt4_2,MTHFD2m,MTHFDm,OCOAT1m,PFK,PIt7ir	AACOAT,ACACT1r,ACACT1rm,ACCOAC,ADK1,AKGMALtm,CYOR-u10m,FACOAL160i,FACOAL1821,FUMm,GLCt2r,GPAM_hs,ICDHyrm,MDHm,MI1PP,PDHm,PGM,PPA,SUCD1m
dag_hs_c_188	Diacylglycerol synthesis	8	16	57	82	0.140351	0.280702	0.109008	0	ENO,G3PD2m,GLCt2_2,GLCt4_2,MTHFD2m,MTHFDm,PFK,PPAP	ACCOAC,ACITL,ADK1,AKGMALtm,CYOR-u10m,FACOAL160i,FACOAL1821,FUMm,GLCt4,GPAM_hs,ICDHyrm,MDHm,PDHm,PGM,PPA,SUCD1m
dag_hs_c_195	Diacylglycerol synthesis	8	16	57	82	0.140351	0.280702	0.109008	0	ENO,G3PD2m,GLCt2_2,GLCt4_2,MTHFD2m,MTHFDm,PFK,PPAP	ACCOAC,ACITL,ADK1,AKGMALtm,CYOR-u10m,FACOAL160i,FACOAL1821,FUMm,GPAM_hs,ICDHxm,MDHm,PDHm,PGM,PPA,RDH3a,SUCD1m
pa_hs_c_101	Phosphatidic acid synthesis	8	16	57	83	0.140351	0.280702	0.109008	0	2HCO3_NAt,ENO,G3PD2m,MTHFD2m,MTHFDm,NAt3_1,PFK,PIt8	ACCOAC,ACITL,ADK1,AKGMALtm,CYOR-u10m,FACOAL160i,FACOAL1821,FUMm,GLCt4,GPAM_hs,ICDHyrm,MDHm,PDHm,PGM,PPA,SUCD1m
pa_hs_c_129	Phosphatidic acid synthesis	8	16	57	83	0.140351	0.280702	0.109008	0	3HCO3_NAt,ENO,G3PD2m,GLCt4_2,MTHFD2m,MTHFDm,PFK,PIt8	ACCOAC,ACITL,ACONT,ADK1,AKGMALtm,CYOR-u10m,FACOAL160i,FACOAL1821,FUMm,GLCt2r,GPAM_hs,MDHm,PDHm,PGM,PPA,SUCD1m
pa_hs_c_158	Phosphatidic acid synthesis	8	16	57	83	0.140351	0.280702	0.109008	0	ENO,G3PD2m,GLCt4_2,HCO3_NAt,MTHFD2m,MTHFDm,PFK,PIt8	ACCOAC,ACITL,ADK1,AKGMALtm,CYOR-u10m,FACOAL160i,FACOAL1821,FUMm,GPAM_hs,ICDHyrm,MDHm,PDHm,PGM,PPA,RDH2a,SUCD1m
pa_hs_c_159	Phosphatidic acid synthesis	8	16	57	83	0.140351	0.280702	0.109008	0	ENO,G3PD2m,GLCt2_2,GLCt4_2,MTHFD2m,MTHFDm,PFK,PIt8	ACCOAC,ACITL,ADK1,AKGMALtm,CYOR-u10m,FACOAL160i,FACOAL1821,FUMm,GPAM_hs,ICDHyrm,MDHm,PDHm,PGM,PPA,RDH3a,SUCD1m
pa_hs_c_173	Phosphatidic acid synthesis	8	16	57	83	0.140351	0.280702	0.109008	0	ENO,G3PD2m,GLCt2_2,HCO3_NAt,MTHFD2m,MTHFDm,PFK,PIt8	ACCOAC,ACITL,ACONT,ADK1,AKGMALtm,CYOR-u10m,FACOAL160i,FACOAL1821,FUMm,GLCt4,GPAM_hs,MDHm,PDHm,PGM,PPA,SUCD1m
pa_hs_c_198	Phosphatidic acid synthesis	8	16	57	83	0.140351	0.280702	0.109008	0	2HCO3_NAt,ENO,G3PD2m,GLCt2_2,GLCt4_2,MTHFD2m,MTHFDm,PFK	ACCOAC,ACITL,ADK1,AKGMALtm,CYOR-u10m,FACOAL160i,FACOAL1821,FUMm,GPAM_hs,ICDHyrm,MDHm,PDHm,PGM,PPA,RDH3a,SUCD1m
pa_hs_c_217	Phosphatidic acid synthesis	8	16	57	83	0.140351	0.280702	0.109008	0	2HCO3_NAt,3HCO3_NAt,ENO,G3PD2m,GLCt4_2,MTHFD2m,MTHFDm,PFK	ACCOAC,ACITL,ADK1,AKGMALtm,CYOR-u10m,FACOAL160i,FACOAL1821,FUMm,GPAM_hs,ICDHxm,MDHm,PDHm,PGM,PPA,RDH3a,SUCD1m
pa_hs_c_225	Phosphatidic acid synthesis	8	16	57	83	0.140351	0.280702	0.109008	0	3HCO3_NAt,ENO,G3PD2m,GLCt2_2,GLCt4_2,MTHFD2m,MTHFDm,PFK	ACCOAC,ACITL,ADK1,AKGMALtm,CYOR-u10m,FACOAL160i,FACOAL1821,FUMm,GLCt2r,GPAM_hs,ICDHyrm,MDHm,PDHm,PGM,PPA,SUCD1m
pa_hs_c_226	Phosphatidic acid synthesis	8	16	57	83	0.140351	0.280702	0.109008	0	3HCO3_NAt,ENO,G3PD2m,GLCt2_2,GLCt4_2,MTHFD2m,MTHFDm,PFK	ACCOAC,ACITL,ACONT,ADK1,AKGMALtm,CYOR-u10m,FACOAL160i,FACOAL1821,FUMm,GLCt4,GPAM_hs,MDHm,PDHm,PGM,PPA,SUCD1m
pa_hs_c_237	Phosphatidic acid synthesis	8	16	57	83	0.140351	0.280702	0.109008	0	3HCO3_NAt,ENO,G3PD2m,GLCt4_2,MTHFD2m,MTHFDm,PFK,PIt8	ACCOAC,ACITL,ADK1,AKGMALtm,CYOR-u10m,FACOAL160i,FACOAL1821,FUMm,GLCt4,GPAM_hs,ICDHxm,MDHm,PDHm,PGM,PPA,SUCD1m
pa_hs_c_243	Phosphatidic acid synthesis	8	16	57	83	0.140351	0.280702	0.109008	0	3HCO3_NAt,ENO,G3PD2m,HCO3_NAt,MTHFD2m,MTHFDm,PFK,PIt8	ACCOAC,ACITL,ADK1,AKGMALtm,CYOR-u10m,FACOAL160i,FACOAL1821,FUMm,GLCt4,GPAM_hs,ICDHxm,MDHm,PDHm,PGM,PPA,SUCD1m
pa_hs_c_27	Phosphatidic acid synthesis	8	16	57	83	0.140351	0.280702	0.109008	0	2HCO3_NAt,3HCO3_NAt,ENO,G3PD2m,GLCt4_2,MTHFD2m,MTHFDm,PFK	ACCOAC,ACITL,ADK1,AKGMALtm,CYOR-u10m,FACOAL160i,FACOAL1821,FUMm,GPAM_hs,ICDHyrm,MDHm,PDHm,PGM,PPA,RDH2a,SUCD1m
pa_hs_c_50	Phosphatidic acid synthesis	8	16	57	83	0.140351	0.280702	0.109008	0	3HCO3_NAt,ENO,G3PD2m,GLCt2_2,GLCt4_2,MTHFD2m,MTHFDm,PFK	ACCOAC,ACITL,ADK1,AKGMALtm,CYOR-u10m,FACOAL160i,FACOAL1821,FUMm,GPAM_hs,ICDHyrm,MDHm,PDHm,PGM,PPA,RDH2a,SUCD1m
pa_hs_c_57	Phosphatidic acid synthesis	8	16	57	83	0.140351	0.280702	0.109008	0	ENO,G3PD2m,GLCt2_2,GLCt4_2,MTHFD2m,MTHFDm,PFK,PIt8	ACCOAC,ACITL,ADK1,AKGMALtm,CYOR-u10m,FACOAL160i,FACOAL1821,FUMm,GLCt4,GPAM_hs,ICDHyrm,MDHm,PDHm,PGM,PPA,SUCD1m
pa_hs_c_62	Phosphatidic acid synthesis	8	16	57	83	0.140351	0.280702	0.109008	0	3HCO3_NAt,ENO,G3PD2m,GLCt4_2,MTHFD2m,MTHFDm,PFK,PIt7ir	ACCOAC,ACITL,ADK1,AKGMALtm,CYOR-u10m,FACOAL160i,FACOAL1821,FUMm,GLCt4,GPAM_hs,ICDHxm,MDHm,PDHm,PGM,PPA,SUCD1m
tag_hs_c_220	Triacylglycerol synthesis	8	16	57	84	0.140351	0.280702	0.109008	0	3HCO3_NAt,ENO,G3PD2m,GLCt4_2,MTHFD2m,MTHFDm,PFK,PPAP	ACCOAC,ACITL,ADK1,AKGMALtm,CYOR-u10m,DGAT,FACOAL160i,FACOAL1821,FUMm,GPAM_hs,ICDHxm,MDHm,PDHm,PGM,PPA,SUCD1m
tag_hs_c_9	Triacylglycerol synthesis	8	16	57	84	0.140351	0.280702	0.109008	0	ENO,G3PD2m,GLCt2_2,GLCt4_2,MTHFD2m,MTHFDm,PFK,PPAP	ACCOAC,ACITL,ACONT,ADK1,AKGMALtm,CYOR-u10m,DGAT,FACOAL160i,FACOAL1821,FUMm,GPAM_hs,MDHm,PDHm,PGM,PPA,SUCD1m
pa_hs_c_138	Phosphatidic acid synthesis	7	15	55	83	0.127273	0.272727	0.110344	0	ENO,G3PD2m,GLCt2_2,GLCt4_2,MTHFD2m,MTHFDm,PFK	ACCOAC,ACITL,ADK1,AKGMALtm,CYOR-u10m,FACOAL160i,FACOAL1821,FUMm,GPAM_hs,ICDHyrm,MDHm,PDHm,PGM,PPA,SUCD1m
pe_hs_c_3	Phosphatidylethanolamine synthesis	12	27	92	128	0.130435	0.293478	0.11044	0	ALR,CHOLK,G3PD2m,GLCt4_2,MTHFD2m,MTHFDm,NAt5,OCOAT1m,PFK,PPAP,PSFLIPm,VALTA	AACOAT,ACACT1r,ACACT1rm,ACCOAC,ACONT,ADK1,AKGMALtm,CYOR-u10m,FACOAL160i,FACOAL1821,FUM,FUMm,GLCt4,GPAM_hs,HIStiDF,MACACI,MDHm,PDHm,PGCD,PHEt4,PPA,PSERT,PSP_L,PSSA1_hs,SUCD1m,THBPT4ACAMDASE,VALtec
glu-L_c_13	Glutamine synthesis	8	23	82	116	0.097561	0.280488	0.11109	0	ALATA_L,ENO,GLCt2_2,MTHFD2m,MTHFDm,NAt5,PFK,VALTA	ABTArm,ACACT1rm,ACYP,AKGMALtm,ARGtiDF,FUM,FUMm,GLCt4,GLUTCOADHm,GTHPm,HACD1m,HIStiDF,ICDHyrm,MACACI,MDHm,PCm,PDHm,PGM,PHEt4,PTRCOX1,SUCD1m,THBPT4ACAMDASE,VALtec
glu-L_c_23	Glutamine synthesis	8	23	82	116	0.097561	0.280488	0.11109	0	ALATA_L,ENO,GLCt2_2,MTHFD2m,MTHFDm,NAt5,PFK,VALTA	ABTArm,ACACT1rm,ACYP,AKGMALtm,ARGtiDF,FUM,FUMm,GLCt4,GLUTCOADHm,GTHPm,HACD1m,HIStiDF,ICDHyrm,MACACI,MDHm,PCm,PDHm,PGM,PHEt4,PTRCOX1,SUCD1m,THBPT4ACAMDASE,VALtec
ala-L_c_19	Alanine synthesis	4	20	73	98	0.054795	0.273973	0.11141	0	ALATA_L,NAt5,OCOAT1m,VALTA	ABTArm,ACACT1rm,AKGMALtm,ARGtiDF,CYOR-u10m,FUM,FUMm,GLUTCOADHm,GTHP,HACD1m,HIStiDF,ICDHxm,MACACI,MDHm,PHEt4,PTRCOX1,RDH2a,SUCD1m,THBPT4ACAMDASE,VALtec
ala-L_c_30	Alanine synthesis	3	20	73	98	0.041096	0.273973	0.111662	0	ALATA_L,NAt5,VALTA	ABTArm,ACACT1rm,AKGMALtm,ARGtiDF,CYOR-u10m,FUM,FUMm,GLUTCOADHm,GTHP,HACD1m,HIStiDF,ICDHxm,MACACI,MDHm,PHEt4,PTRCOX1,RDH3a,SUCD1m,THBPT4ACAMDASE,VALtec
ala-L_c_5	Alanine synthesis	3	20	73	98	0.041096	0.273973	0.111662	0	ALATA_L,NAt5,VALTA	ABTArm,ACACT1rm,AKGMALtm,ARGtiDF,CYOR-u10m,FUM,FUMm,GLUTCOADHm,GTHP,HACD1m,HIStiDF,ICDHxm,MACACI,MDHm,PHEt4,PTRCOX1,RDH3a,SUCD1m,THBPT4ACAMDASE,VALtec
o2s_m_44	Superoxide anion synthesis	5	8	30	42	0.166667	0.266667	0.11223	0	34DHPLACOX,ENO,G3PD2m,GLCt4_2,NAt3_1	ACYP,CYOR-u10m,GND,PGL,PGM,TALA,TKT1,TKT2
o2s_m_102	Superoxide anion synthesis	4	6	24	42	0.166667	0.25	0.113335	0	34DHPLACOX,G3PD2m,GLCt2_2,GLCt4_2	CYOR-u10m,GND,PGL,TALA,TKT1,TKT2
o2s_m_37	Superoxide anion synthesis	4	6	24	42	0.166667	0.25	0.113335	0	34DHXMANDACOX,G3PD2m,GLCt2_2,GLCt4_2	CYOR-u10m,GND,PGL,TALA,TKT1,TKT2
o2s_m_42	Superoxide anion synthesis	4	6	24	42	0.166667	0.25	0.113335	0	34DHPLACOX,G3PD2m,GLCt4_2,NAt3_1	CYOR-u10m,GND,PGL,TALA,TKT1,TKT2
o2s_m_43	Superoxide anion synthesis	4	6	24	42	0.166667	0.25	0.113335	0	34DHPLACOX,G3PD2m,GLCt2_2,NAt3_1	CYOR-u10m,GND,PGL,TALA,TKT1,TKT2
dag_hs_c_220	Diacylglycerol synthesis	9	17	57	82	0.157895	0.298246	0.114236	0	2HCO3_NAt,3HCO3_NAt,ENO,G3PD2m,MTHFD2m,MTHFDm,NAt3_1,PFK,PPAP	ACCOAC,ACITL,ADK1,AKGMALtm,CYOR-u10m,FACOAL160i,FACOAL1821,FUMm,GLCt2r,GPAM_hs,ICDHyrm,MDHm,PDHm,PGM,PPA,RDH2a,SUCD1m
pa_hs_c_149	Phosphatidic acid synthesis	9	17	57	83	0.157895	0.298246	0.114236	0	2HCO3_NAt,3HCO3_NAt,ENO,G3PD2m,GLCt2_2,MTHFD2m,MTHFDm,PFK,PIt8	ACCOAC,ACITL,ADK1,AKGMALtm,CYOR-u10m,FACOAL160i,FACOAL1821,FUMm,GLCt4,GPAM_hs,ICDHyrm,MDHm,PDHm,PGM,PPA,RDH2a,SUCD1m
pa_hs_c_177	Phosphatidic acid synthesis	9	17	57	83	0.157895	0.298246	0.114236	0	2HCO3_NAt,3HCO3_NAt,ENO,G3PD2m,GLCt2_2,MTHFD2m,MTHFDm,PFK,PIt8	ACCOAC,ACITL,ACONT,ADK1,AKGMALtm,CYOR-u10m,FACOAL160i,FACOAL1821,FUMm,GLCt4,GPAM_hs,MDHm,PDHm,PGM,PPA,RDH3a,SUCD1m
pa_hs_c_230	Phosphatidic acid synthesis	9	17	57	83	0.157895	0.298246	0.114236	0	3HCO3_NAt,ENO,G3PD2m,GLCt4_2,HCO3_NAt,MTHFD2m,MTHFDm,PFK,PIt8	ACCOAC,ACITL,ADK1,AKGMALtm,CYOR-u10m,FACOAL160i,FACOAL1821,FUMm,GLCt2r,GPAM_hs,ICDHyrm,MDHm,PDHm,PGM,PPA,RDH3a,SUCD1m
pa_hs_c_96	Phosphatidic acid synthesis	9	17	57	83	0.157895	0.298246	0.114236	0	3HCO3_NAt,ENO,G3PD2m,HCO3_NAt,MTHFD2m,MTHFDm,NAt3_1,PFK,PIt8	ACCOAC,ACITL,ADK1,AKGMALtm,CYOR-u10m,FACOAL160i,FACOAL1821,FUMm,GLCt4,GPAM_hs,ICDHyrm,MDHm,PDHm,PGM,PPA,RDH3a,SUCD1m
tag_hs_c_147	Triacylglycerol synthesis	9	17	57	84	0.157895	0.298246	0.114236	0	3HCO3_NAt,ENO,G3PD2m,GLCt2_2,GLCt4_2,MTHFD2m,MTHFDm,PFK,PPAP	ACCOAC,ACITL,ACONT,ADK1,AKGMALtm,CYOR-u10m,DGAT,FACOAL160i,FACOAL1821,FUMm,GLCt4,GPAM_hs,MDHm,PDHm,PGM,PPA,SUCD1m
tag_hs_c_211	Triacylglycerol synthesis	9	17	57	84	0.157895	0.298246	0.114236	0	3HCO3_NAt,ENO,G3PD2m,GLCt2_2,GLCt4_2,MTHFD2m,MTHFDm,PFK,PPAP	ACCOAC,ACITL,ACONT,ADK1,AKGMALtm,CYOR-u10m,DGAT,FACOAL160i,FACOAL1821,FUMm,GPAM_hs,MDHm,PDHm,PGM,PPA,RDH3a,SUCD1m
tag_hs_c_223	Triacylglycerol synthesis	9	17	57	84	0.157895	0.298246	0.114236	0	2HCO3_NAt,3HCO3_NAt,ENO,G3PD2m,GLCt4_2,MTHFD2m,MTHFDm,PFK,PPAP	ACCOAC,ACITL,ADK1,AKGMALtm,CYOR-u10m,DGAT,FACOAL160i,FACOAL1821,FUMm,GPAM_hs,ICDHyrm,MDHm,PDHm,PGM,PPA,RDH3a,SUCD1m
tag_hs_c_251	Triacylglycerol synthesis	9	17	57	84	0.157895	0.298246	0.114236	0	3HCO3_NAt,ENO,G3PD2m,GLCt2_2,GLCt4_2,MTHFD2m,MTHFDm,PFK,PPAP	ACCOAC,ACITL,ADK1,AKGMALtm,CYOR-u10m,DGAT,FACOAL160i,FACOAL1821,FUMm,GLCt4,GPAM_hs,ICDHyrm,MDHm,PDHm,PGM,PPA,SUCD1m
tag_hs_c_255	Triacylglycerol synthesis	9	17	57	84	0.157895	0.298246	0.114236	0	3HCO3_NAt,ENO,G3PD2m,GLCt2_2,GLCt4_2,MTHFD2m,MTHFDm,PFK,PPAP	ACCOAC,ACITL,ADK1,AKGMALtm,CYOR-u10m,DGAT,FACOAL160i,FACOAL1821,FUMm,GLCt4,GPAM_hs,ICDHxm,MDHm,PDHm,PGM,PPA,SUCD1m
tag_hs_c_32	Triacylglycerol synthesis	9	17	57	84	0.157895	0.298246	0.114236	0	3HCO3_NAt,ENO,G3PD2m,GLCt2_2,GLCt4_2,MTHFD2m,MTHFDm,PFK,PPAP	ACCOAC,ACITL,ADK1,AKGMALtm,CYOR-u10m,DGAT,FACOAL160i,FACOAL1821,FUMm,GLCt4,GPAM_hs,ICDHyrm,MDHm,PDHm,PGM,PPA,SUCD1m
tag_hs_c_41	Triacylglycerol synthesis	9	17	57	84	0.157895	0.298246	0.114236	0	2HCO3_NAt,ENO,G3PD2m,GLCt4_2,LPS,MTHFD2m,MTHFDm,PFK,PPAP	ACCOAC,ACITL,ADK1,AKGMALtm,CYOR-u10m,DGAT,FACOAL160i,FACOAL1821,FUMm,GPAM_hs,ICDHxm,MDHm,PDHm,PGM,PPA,RDH3a,SUCD1m
glu-L_c_20	Glutamine synthesis	7	23	82	116	0.085366	0.280488	0.115477	0	ALATA_L,ENO,MTHFD2m,MTHFDm,NAt5,PFK,VALTA	ABTArm,ACACT1rm,ACYP,AKGMALtm,ARGtiDF,FUM,FUMm,GLCt4,GLUTCOADHm,GTHPm,HACD1m,HIStiDF,ICDHyrm,MACACI,MDHm,PCm,PDHm,PGM,PHEt4,PTRCOX1,SUCD1m,THBPT4ACAMDASE,VALtec
pail_hs_c_106	Phosphatidylinositol synthesis	10	20	67	94	0.149254	0.298507	0.118433	0	2HCO3_NAt,3HCO3_NAt,ENO,G3PD2m,MTHFD2m,MTHFDm,NAt3_1,OCOAT1m,PFK,PIt7ir	AACOAT,ACACT1r,ACACT1rm,ACCOAC,ADK1,AKGMALtm,CYOR-u10m,FACOAL160i,FACOAL1821,FUMm,GLCt4,GPAM_hs,ICDHyrm,MDHm,MI1PP,PDHm,PGM,PPA,RDH2a,SUCD1m
pail_hs_c_192	Phosphatidylinositol synthesis	10	20	67	94	0.149254	0.298507	0.118433	0	2HCO3_NAt,ENO,G3PD2m,GLCt2_2,GLCt4_2,MTHFD2m,MTHFDm,OCOAT1m,PFK,PIt8	AACOAT,ACACT1r,ACACT1rm,ACCOAC,ADK1,AKGMALtm,CYOR-u10m,FACOAL160i,FACOAL1821,FUMm,GLCt4,GPAM_hs,ICDHyrm,MDHm,MI1PP,PDHm,PGM,PPA,RDH3a,SUCD1m
pail_hs_c_4	Phosphatidylinositol synthesis	9	19	66	94	0.136364	0.287879	0.118446	0	ENO,G3PD2m,HCO3_NAt,MTHFD2m,MTHFDm,NAt3_1,OCOAT1m,PFK,PIt7ir	AACOAT,ACACT1r,ACACT1rm,ACCOAC,ADK1,AKGMALtm,CYOR-u10m,FACOAL160i,FACOAL1821,FUMm,GLCt4,GPAM_hs,ICDHyrm,MDHm,MI1PP,PDHm,PGM,PPA,SUCD1m
dag_hs_c_128	Diacylglycerol synthesis	8	16	56	82	0.142857	0.285714	0.118905	0	ENO,G3PD2m,GLCt2_2,GLCt4_2,MTHFD2m,MTHFDm,PFK,PPAP	ACCOAC,ACITL,ADK1,AKGMALtm,CYOR-u10m,FACOAL160i,FACOAL1821,FUMm,GPAM_hs,ICDHyrm,MDHm,PDHm,PGM,PPA,RDH2a,SUCD1m
dag_hs_c_158	Diacylglycerol synthesis	8	16	56	82	0.142857	0.285714	0.118905	0	2HCO3_NAt,ENO,G3PD2m,GLCt4_2,MTHFD2m,MTHFDm,PFK,PPAP	ACCOAC,ACITL,ADK1,AKGMALtm,CYOR-u10m,FACOAL160i,FACOAL1821,FUMm,GPAM_hs,ICDHyrm,MDHm,PDHm,PGM,PPA,RDH3a,SUCD1m
dag_hs_c_164	Diacylglycerol synthesis	8	16	56	82	0.142857	0.285714	0.118905	0	ENO,G3PD2m,GLCt2_2,GLCt4_2,MTHFD2m,MTHFDm,PFK,PPAP	ACCOAC,ACITL,ACONT,ADK1,AKGMALtm,CYOR-u10m,FACOAL160i,FACOAL1821,FUMm,GLCt4,GPAM_hs,MDHm,PDHm,PGM,PPA,SUCD1m
dag_hs_c_166	Diacylglycerol synthesis	8	16	56	82	0.142857	0.285714	0.118905	0	3HCO3_NAt,ENO,G3PD2m,GLCt4_2,MTHFD2m,MTHFDm,PFK,PPAP	ACCOAC,ACITL,ACONT,ADK1,AKGMALtm,CYOR-u10m,FACOAL160i,FACOAL1821,FUMm,GLCt4,GPAM_hs,MDHm,PDHm,PGM,PPA,SUCD1m
dag_hs_c_174	Diacylglycerol synthesis	8	16	56	82	0.142857	0.285714	0.118905	0	ENO,G3PD2m,GLCt4_2,MTHFD2m,MTHFDm,NAt3_1,PFK,PPAP	ACCOAC,ACITL,ACONT,ADK1,AKGMALtm,CYOR-u10m,FACOAL160i,FACOAL1821,FUMm,GPAM_hs,MDHm,PDHm,PGM,PPA,RDH3a,SUCD1m
dag_hs_c_185	Diacylglycerol synthesis	8	16	56	82	0.142857	0.285714	0.118905	0	ENO,G3PD2m,GLCt2_2,GLCt4_2,MTHFD2m,MTHFDm,PFK,PPAP	ACCOAC,ACITL,ACONT,ADK1,AKGMALtm,CYOR-u10m,FACOAL160i,FACOAL1821,FUMm,GLCt4,GPAM_hs,MDHm,PDHm,PGM,PPA,SUCD1m
dag_hs_c_198	Diacylglycerol synthesis	8	16	56	82	0.142857	0.285714	0.118905	0	2HCO3_NAt,ENO,G3PD2m,GLCt4_2,MTHFD2m,MTHFDm,PFK,PPAP	ACCOAC,ACITL,ADK1,AKGMALtm,CYOR-u10m,FACOAL160i,FACOAL1821,FUMm,GLCt4,GPAM_hs,ICDHxm,MDHm,PDHm,PGM,PPA,SUCD1m
dag_hs_c_20	Diacylglycerol synthesis	8	16	56	82	0.142857	0.285714	0.118905	0	ENO,G3PD2m,GLCt4_2,MTHFD2m,MTHFDm,NAt3_1,PFK,PPAP	ACCOAC,ACITL,ACONT,ADK1,AKGMALtm,CYOR-u10m,FACOAL160i,FACOAL1821,FUMm,GLCt4,GPAM_hs,MDHm,PDHm,PGM,PPA,SUCD1m
dag_hs_c_202	Diacylglycerol synthesis	8	16	56	82	0.142857	0.285714	0.118905	0	3HCO3_NAt,ENO,G3PD2m,GLCt4_2,MTHFD2m,MTHFDm,PFK,PPAP	ACCOAC,ACITL,ADK1,AKGMALtm,CYOR-u10m,FACOAL160i,FACOAL1821,FUMm,GPAM_hs,ICDHyrm,MDHm,PDHm,PGM,PPA,RDH2a,SUCD1m
dag_hs_c_21	Diacylglycerol synthesis	8	16	56	82	0.142857	0.285714	0.118905	0	3HCO3_NAt,ENO,G3PD2m,GLCt2_2,MTHFD2m,MTHFDm,PFK,PPAP	ACCOAC,ACITL,ADK1,AKGMALtm,CYOR-u10m,FACOAL160i,FACOAL1821,FUMm,GLCt4,GPAM_hs,ICDHyrm,MDHm,PDHm,PGM,PPA,SUCD1m
dag_hs_c_212	Diacylglycerol synthesis	8	16	56	82	0.142857	0.285714	0.118905	0	3HCO3_NAt,ENO,G3PD2m,GLCt2_2,MTHFD2m,MTHFDm,PFK,PPAP	ACCOAC,ACITL,ADK1,AKGMALtm,CYOR-u10m,FACOAL160i,FACOAL1821,FUMm,GLCt2r,GPAM_hs,ICDHxm,MDHm,PDHm,PGM,PPA,SUCD1m
dag_hs_c_214	Diacylglycerol synthesis	8	16	56	82	0.142857	0.285714	0.118905	0	3HCO3_NAt,ENO,G3PD2m,GLCt2_2,MTHFD2m,MTHFDm,PFK,PPAP	ACCOAC,ACITL,ADK1,AKGMALtm,CYOR-u10m,FACOAL160i,FACOAL1821,FUMm,GLCt4,GPAM_hs,ICDHyrm,MDHm,PDHm,PGM,PPA,SUCD1m
dag_hs_c_216	Diacylglycerol synthesis	8	16	56	82	0.142857	0.285714	0.118905	0	ENO,G3PD2m,GLCt2_2,GLCt4_2,MTHFD2m,MTHFDm,PFK,PPAP	ACCOAC,ACITL,ACONT,ADK1,AKGMALtm,CYOR-u10m,FACOAL160i,FACOAL1821,FUMm,GPAM_hs,MDHm,PDHm,PGM,PPA,RDH2a,SUCD1m
dag_hs_c_217	Diacylglycerol synthesis	8	16	56	82	0.142857	0.285714	0.118905	0	2HCO3_NAt,ENO,G3PD2m,GLCt4_2,MTHFD2m,MTHFDm,PFK,PPAP	ACCOAC,ACITL,ADK1,AKGMALtm,CYOR-u10m,FACOAL160i,FACOAL1821,FUMm,GLCt4,GPAM_hs,ICDHyrm,MDHm,PDHm,PGM,PPA,SUCD1m
dag_hs_c_23	Diacylglycerol synthesis	8	16	56	82	0.142857	0.285714	0.118905	0	3HCO3_NAt,ENO,G3PD2m,GLCt4_2,MTHFD2m,MTHFDm,PFK,PPAP	ACCOAC,ACITL,ADK1,AKGMALtm,CYOR-u10m,FACOAL160i,FACOAL1821,FUMm,GLCt4,GPAM_hs,ICDHyrm,MDHm,PDHm,PGM,PPA,SUCD1m
dag_hs_c_232	Diacylglycerol synthesis	8	16	56	82	0.142857	0.285714	0.118905	0	3HCO3_NAt,ENO,G3PD2m,GLCt4_2,MTHFD2m,MTHFDm,PFK,PPAP	ACCOAC,ACITL,ADK1,AKGMALtm,CYOR-u10m,FACOAL160i,FACOAL1821,FUMm,GLCt4,GPAM_hs,ICDHyrm,MDHm,PDHm,PGM,PPA,SUCD1m
dag_hs_c_34	Diacylglycerol synthesis	8	16	56	82	0.142857	0.285714	0.118905	0	3HCO3_NAt,ENO,G3PD2m,GLCt4_2,MTHFD2m,MTHFDm,PFK,PPAP	ACCOAC,ACITL,ADK1,AKGMALtm,CYOR-u10m,FACOAL160i,FACOAL1821,FUMm,GPAM_hs,ICDHyrm,MDHm,PDHm,PGM,PPA,RDH3a,SUCD1m
dag_hs_c_45	Diacylglycerol synthesis	8	16	56	82	0.142857	0.285714	0.118905	0	3HCO3_NAt,ENO,G3PD2m,GLCt4_2,MTHFD2m,MTHFDm,PFK,PPAP	ACCOAC,ACITL,ADK1,AKGMALtm,CYOR-u10m,FACOAL160i,FACOAL1821,FUMm,GPAM_hs,ICDHyrm,MDHm,PDHm,PGM,PPA,RDH3a,SUCD1m
dag_hs_c_47	Diacylglycerol synthesis	8	16	56	82	0.142857	0.285714	0.118905	0	2HCO3_NAt,ENO,G3PD2m,GLCt4_2,MTHFD2m,MTHFDm,PFK,PPAP	ACCOAC,ACITL,ADK1,AKGMALtm,CYOR-u10m,FACOAL160i,FACOAL1821,FUMm,GPAM_hs,ICDHyrm,MDHm,PDHm,PGM,PPA,RDH3a,SUCD1m
dag_hs_c_5	Diacylglycerol synthesis	8	16	56	82	0.142857	0.285714	0.118905	0	2HCO3_NAt,3HCO3_NAt,ENO,G3PD2m,MTHFD2m,MTHFDm,PFK,PPAP	ACCOAC,ACITL,ADK1,AKGMALtm,CYOR-u10m,FACOAL160i,FACOAL1821,FUMm,GLCt4,GPAM_hs,ICDHyrm,MDHm,PDHm,PGM,PPA,SUCD1m
dag_hs_c_65	Diacylglycerol synthesis	8	16	56	82	0.142857	0.285714	0.118905	0	ENO,G3PD2m,GLCt4_2,HCO3_NAt,MTHFD2m,MTHFDm,PFK,PPAP	ACCOAC,ACITL,ACONT,ADK1,AKGMALtm,CYOR-u10m,FACOAL160i,FACOAL1821,FUMm,GLCt2r,GPAM_hs,MDHm,PDHm,PGM,PPA,SUCD1m
dag_hs_c_67	Diacylglycerol synthesis	8	16	56	82	0.142857	0.285714	0.118905	0	2HCO3_NAt,ENO,G3PD2m,HCO3_NAt,MTHFD2m,MTHFDm,PFK,PPAP	ACCOAC,ACITL,ADK1,AKGMALtm,CYOR-u10m,FACOAL160i,FACOAL1821,FUMm,GLCt4,GPAM_hs,ICDHyrm,MDHm,PDHm,PGM,PPA,SUCD1m
dag_hs_c_71	Diacylglycerol synthesis	8	16	56	82	0.142857	0.285714	0.118905	0	3HCO3_NAt,ENO,G3PD2m,GLCt4_2,MTHFD2m,MTHFDm,PFK,PPAP	ACCOAC,ACITL,ACONT,ADK1,AKGMALtm,CYOR-u10m,FACOAL160i,FACOAL1821,FUMm,GPAM_hs,MDHm,PDHm,PGM,PPA,RDH3a,SUCD1m
dag_hs_c_80	Diacylglycerol synthesis	8	16	56	82	0.142857	0.285714	0.118905	0	2HCO3_NAt,ENO,G3PD2m,GLCt4_2,MTHFD2m,MTHFDm,PFK,PPAP	ACCOAC,ACITL,ADK1,AKGMALtm,CYOR-u10m,FACOAL160i,FACOAL1821,FUMm,GLCt4,GPAM_hs,ICDHyrm,MDHm,PDHm,PGM,PPA,SUCD1m
dag_hs_c_84	Diacylglycerol synthesis	8	16	56	82	0.142857	0.285714	0.118905	0	3HCO3_NAt,ENO,G3PD2m,GLCt4_2,MTHFD2m,MTHFDm,PFK,PPAP	ACCOAC,ACITL,ADK1,AKGMALtm,CYOR-u10m,FACOAL160i,FACOAL1821,FUMm,GPAM_hs,ICDHyrm,MDHm,PDHm,PGM,PPA,RDH2a,SUCD1m
dag_hs_c_91	Diacylglycerol synthesis	8	16	56	82	0.142857	0.285714	0.118905	0	2HCO3_NAt,ENO,G3PD2m,GLCt4_2,MTHFD2m,MTHFDm,PFK,PPAP	ACCOAC,ACITL,ACONT,ADK1,AKGMALtm,CYOR-u10m,FACOAL160i,FACOAL1821,FUMm,GPAM_hs,MDHm,PDHm,PGM,PPA,RDH2a,SUCD1m
dag_hs_c_92	Diacylglycerol synthesis	8	16	56	82	0.142857	0.285714	0.118905	0	ENO,G3PD2m,GLCt2_2,GLCt4_2,MTHFD2m,MTHFDm,PFK,PPAP	ACCOAC,ACITL,ADK1,AKGMALtm,CYOR-u10m,FACOAL160i,FACOAL1821,FUMm,GLCt4,GPAM_hs,ICDHyrm,MDHm,PDHm,PGM,PPA,SUCD1m
pa_hs_c_109	Phosphatidic acid synthesis	8	16	56	83	0.142857	0.285714	0.118905	0	3HCO3_NAt,ENO,G3PD2m,GLCt4_2,MTHFD2m,MTHFDm,PFK,PIt8	ACCOAC,ACITL,ACONT,ADK1,AKGMALtm,CYOR-u10m,FACOAL160i,FACOAL1821,FUMm,GPAM_hs,MDHm,PDHm,PGM,PPA,RDH3a,SUCD1m
pa_hs_c_114	Phosphatidic acid synthesis	8	16	56	83	0.142857	0.285714	0.118905	0	3HCO3_NAt,ENO,G3PD2m,GLCt2_2,MTHFD2m,MTHFDm,PFK,PIt8	ACCOAC,ACITL,ADK1,AKGMALtm,CYOR-u10m,FACOAL160i,FACOAL1821,FUMm,GLCt2r,GPAM_hs,ICDHyrm,MDHm,PDHm,PGM,PPA,SUCD1m
pa_hs_c_118	Phosphatidic acid synthesis	8	16	56	83	0.142857	0.285714	0.118905	0	3HCO3_NAt,ENO,G3PD2m,GLCt2_2,GLCt4_2,MTHFD2m,MTHFDm,PFK	ACCOAC,ACITL,ADK1,AKGMALtm,CYOR-u10m,FACOAL160i,FACOAL1821,FUMm,GPAM_hs,ICDHyrm,MDHm,PDHm,PGM,PPA,RDH3a,SUCD1m
pa_hs_c_134	Phosphatidic acid synthesis	8	16	56	83	0.142857	0.285714	0.118905	0	2HCO3_NAt,ENO,G3PD2m,GLCt2_2,GLCt4_2,MTHFD2m,MTHFDm,PFK	ACCOAC,ACITL,ADK1,AKGMALtm,CYOR-u10m,FACOAL160i,FACOAL1821,FUMm,GLCt4,GPAM_hs,ICDHyrm,MDHm,PDHm,PGM,PPA,SUCD1m
pa_hs_c_147	Phosphatidic acid synthesis	8	16	56	83	0.142857	0.285714	0.118905	0	ENO,G3PD2m,GLCt2_2,GLCt4_2,MTHFD2m,MTHFDm,PFK,PIt7ir	ACCOAC,ACITL,ADK1,AKGMALtm,CYOR-u10m,FACOAL160i,FACOAL1821,FUMm,GLCt4,GPAM_hs,ICDHyrm,MDHm,PDHm,PGM,PPA,SUCD1m
pa_hs_c_196	Phosphatidic acid synthesis	8	16	56	83	0.142857	0.285714	0.118905	0	2HCO3_NAt,ENO,G3PD2m,GLCt2_2,MTHFD2m,MTHFDm,PFK,PIt8	ACCOAC,ACITL,ADK1,AKGMALtm,CYOR-u10m,FACOAL160i,FACOAL1821,FUMm,GLCt4,GPAM_hs,ICDHyrm,MDHm,PDHm,PGM,PPA,SUCD1m
pa_hs_c_197	Phosphatidic acid synthesis	8	16	56	83	0.142857	0.285714	0.118905	0	3HCO3_NAt,ENO,G3PD2m,GLCt2_2,GLCt4_2,MTHFD2m,MTHFDm,PFK	ACCOAC,ACITL,ADK1,AKGMALtm,CYOR-u10m,FACOAL160i,FACOAL1821,FUMm,GLCt4,GPAM_hs,ICDHxm,MDHm,PDHm,PGM,PPA,SUCD1m
pa_hs_c_199	Phosphatidic acid synthesis	8	16	56	83	0.142857	0.285714	0.118905	0	2HCO3_NAt,ENO,G3PD2m,GLCt2_2,MTHFD2m,MTHFDm,PFK,PIt7ir	ACCOAC,ACITL,ACONT,ADK1,AKGMALtm,CYOR-u10m,FACOAL160i,FACOAL1821,FUMm,GLCt4,GPAM_hs,MDHm,PDHm,PGM,PPA,SUCD1m
pa_hs_c_21	Phosphatidic acid synthesis	8	16	56	83	0.142857	0.285714	0.118905	0	2HCO3_NAt,ENO,G3PD2m,GLCt4_2,MTHFD2m,MTHFDm,PFK,PIt8	ACCOAC,ACITL,ACONT,ADK1,AKGMALtm,CYOR-u10m,FACOAL160i,FACOAL1821,FUMm,GPAM_hs,MDHm,PDHm,PGM,PPA,RDH2a,SUCD1m
pa_hs_c_212	Phosphatidic acid synthesis	8	16	56	83	0.142857	0.285714	0.118905	0	ENO,G3PD2m,GLCt2_2,GLCt4_2,MTHFD2m,MTHFDm,PFK,PIt8	ACCOAC,ACITL,ADK1,AKGMALtm,CYOR-u10m,FACOAL160i,FACOAL1821,FUMm,GLCt4,GPAM_hs,ICDHyrm,MDHm,PDHm,PGM,PPA,SUCD1m
pa_hs_c_64	Phosphatidic acid synthesis	8	16	56	83	0.142857	0.285714	0.118905	0	3HCO3_NAt,ENO,G3PD2m,GLCt4_2,MTHFD2m,MTHFDm,PFK,PIt7ir	ACCOAC,ACITL,ADK1,AKGMALtm,CYOR-u10m,FACOAL160i,FACOAL1821,FUMm,GPAM_hs,ICDHyrm,MDHm,PDHm,PGM,PPA,RDH3a,SUCD1m
pa_hs_c_68	Phosphatidic acid synthesis	8	16	56	83	0.142857	0.285714	0.118905	0	2HCO3_NAt,ENO,G3PD2m,MTHFD2m,MTHFDm,NAt3_1,PFK,PIt7ir	ACCOAC,ACITL,ADK1,AKGMALtm,CYOR-u10m,FACOAL160i,FACOAL1821,FUMm,GLCt2r,GPAM_hs,ICDHxm,MDHm,PDHm,PGM,PPA,SUCD1m
pa_hs_c_75	Phosphatidic acid synthesis	8	16	56	83	0.142857	0.285714	0.118905	0	ENO,G3PD2m,GLCt4_2,HCO3_NAt,MTHFD2m,MTHFDm,PFK,PIt8	ACCOAC,ACITL,ADK1,AKGMALtm,CYOR-u10m,FACOAL160i,FACOAL1821,FUMm,GPAM_hs,ICDHyrm,MDHm,PDHm,PGM,PPA,RDH3a,SUCD1m
pa_hs_c_94	Phosphatidic acid synthesis	8	16	56	83	0.142857	0.285714	0.118905	0	3HCO3_NAt,ENO,G3PD2m,GLCt4_2,MTHFD2m,MTHFDm,PFK,PIt8	ACCOAC,ACITL,ACONT,ADK1,AKGMALtm,CYOR-u10m,FACOAL160i,FACOAL1821,FUMm,GLCt4,GPAM_hs,MDHm,PDHm,PGM,PPA,SUCD1m
tag_hs_c_37	Triacylglycerol synthesis	8	16	56	84	0.142857	0.285714	0.118905	0	ENO,G3PD2m,GLCt4_2,LPS,MTHFD2m,MTHFDm,PFK,PPAP	ACCOAC,ACITL,ACONT,ADK1,AKGMALtm,CYOR-u10m,DGAT,FACOAL160i,FACOAL1821,FUMm,GPAM_hs,MDHm,PDHm,PGM,PPA,SUCD1m
tag_hs_c_98	Triacylglycerol synthesis	8	16	56	84	0.142857	0.285714	0.118905	0	ENO,G3PD2m,GLCt2_2,GLCt4_2,MTHFD2m,MTHFDm,PFK,PPAP	ACCOAC,ACITL,ADK1,AKGMALtm,CYOR-u10m,DGAT,FACOAL160i,FACOAL1821,FUMm,GPAM_hs,ICDHyrm,MDHm,PDHm,PGM,PPA,SUCD1m
dag_hs_c_117	Diacylglycerol synthesis	9	17	56	82	0.160714	0.303571	0.119628	0	ENO,G3PD2m,GLCt2_2,GLCt4_2,HCO3_NAt,MTHFD2m,MTHFDm,PFK,PPAP	ACCOAC,ACITL,ADK1,AKGMALtm,CYOR-u10m,FACOAL160i,FACOAL1821,FUMm,GLCt2r,GPAM_hs,ICDHxm,MDHm,PDHm,PGM,PPA,RDH2a,SUCD1m
dag_hs_c_162	Diacylglycerol synthesis	9	17	56	82	0.160714	0.303571	0.119628	0	2HCO3_NAt,3HCO3_NAt,ENO,G3PD2m,GLCt2_2,MTHFD2m,MTHFDm,PFK,PPAP	ACCOAC,ACITL,ADK1,AKGMALtm,CYOR-u10m,FACOAL160i,FACOAL1821,FUMm,GLCt4,GPAM_hs,ICDHyrm,MDHm,PDHm,PGM,PPA,RDH3a,SUCD1m
dag_hs_c_228	Diacylglycerol synthesis	9	17	56	82	0.160714	0.303571	0.119628	0	2HCO3_NAt,3HCO3_NAt,ENO,G3PD2m,GLCt2_2,MTHFD2m,MTHFDm,PFK,PPAP	ACCOAC,ACITL,ACONT,ADK1,AKGMALtm,CYOR-u10m,FACOAL160i,FACOAL1821,FUMm,GLCt2r,GPAM_hs,MDHm,PDHm,PGM,PPA,RDH3a,SUCD1m
dag_hs_c_50	Diacylglycerol synthesis	9	17	56	82	0.160714	0.303571	0.119628	0	2HCO3_NAt,ENO,G3PD2m,HCO3_NAt,MTHFD2m,MTHFDm,NAt3_1,PFK,PPAP	ACCOAC,ACITL,ADK1,AKGMALtm,CYOR-u10m,FACOAL160i,FACOAL1821,FUMm,GLCt2r,GPAM_hs,ICDHxm,MDHm,PDHm,PGM,PPA,RDH2a,SUCD1m
pa_hs_c_82	Phosphatidic acid synthesis	9	17	56	83	0.160714	0.303571	0.119628	0	2HCO3_NAt,3HCO3_NAt,ENO,G3PD2m,GLCt2_2,MTHFD2m,MTHFDm,PFK,PIt7ir	ACCOAC,ACITL,ACONT,ADK1,AKGMALtm,CYOR-u10m,FACOAL160i,FACOAL1821,FUMm,GLCt2r,GPAM_hs,MDHm,PDHm,PGM,PPA,RDH3a,SUCD1m
tag_hs_c_11	Triacylglycerol synthesis	9	17	56	84	0.160714	0.303571	0.119628	0	3HCO3_NAt,ENO,G3PD2m,GLCt2_2,GLCt4_2,MTHFD2m,MTHFDm,PFK,PPAP	ACCOAC,ACITL,ACONT,ADK1,AKGMALtm,CYOR-u10m,DGAT,FACOAL160i,FACOAL1821,FUMm,GLCt2r,GPAM_hs,MDHm,PDHm,PGM,PPA,SUCD1m
tag_hs_c_181	Triacylglycerol synthesis	9	17	56	84	0.160714	0.303571	0.119628	0	2HCO3_NAt,ENO,G3PD2m,GLCt2_2,GLCt4_2,MTHFD2m,MTHFDm,PFK,PPAP	ACCOAC,ACITL,ADK1,AKGMALtm,CYOR-u10m,DGAT,FACOAL160i,FACOAL1821,FUMm,GLCt2r,GPAM_hs,ICDHxm,MDHm,PDHm,PGM,PPA,SUCD1m
tag_hs_c_206	Triacylglycerol synthesis	9	17	56	84	0.160714	0.303571	0.119628	0	2HCO3_NAt,ENO,G3PD2m,GLCt2_2,HCO3_NAt,MTHFD2m,MTHFDm,PFK,PPAP	ACCOAC,ACITL,ACONT,ADK1,AKGMALtm,CYOR-u10m,DGAT,FACOAL160i,FACOAL1821,FUMm,GLCt2r,GPAM_hs,MDHm,PDHm,PGM,PPA,SUCD1m
tag_hs_c_215	Triacylglycerol synthesis	9	17	56	84	0.160714	0.303571	0.119628	0	2HCO3_NAt,ENO,G3PD2m,GLCt2_2,GLCt4_2,MTHFD2m,MTHFDm,PFK,PPAP	ACCOAC,ACITL,ADK1,AKGMALtm,CYOR-u10m,DGAT,FACOAL160i,FACOAL1821,FUMm,GLCt4,GPAM_hs,ICDHxm,MDHm,PDHm,PGM,PPA,SUCD1m
tag_hs_c_217	Triacylglycerol synthesis	9	17	56	84	0.160714	0.303571	0.119628	0	3HCO3_NAt,ENO,G3PD2m,HCO3_NAt,LPS,MTHFD2m,MTHFDm,PFK,PPAP	ACCOAC,ACITL,ADK1,AKGMALtm,CYOR-u10m,DGAT,FACOAL160i,FACOAL1821,FUMm,GLCt4,GPAM_hs,ICDHyrm,MDHm,PDHm,PGM,PPA,SUCD1m
tag_hs_c_222	Triacylglycerol synthesis	9	17	56	84	0.160714	0.303571	0.119628	0	3HCO3_NAt,ENO,G3PD2m,GLCt2_2,GLCt4_2,MTHFD2m,MTHFDm,PFK,PPAP	ACCOAC,ACITL,ADK1,AKGMALtm,CYOR-u10m,DGAT,FACOAL160i,FACOAL1821,FUMm,GLCt2r,GPAM_hs,ICDHyrm,MDHm,PDHm,PGM,PPA,SUCD1m
tag_hs_c_4	Triacylglycerol synthesis	9	17	56	84	0.160714	0.303571	0.119628	0	2HCO3_NAt,ENO,G3PD2m,GLCt4_2,LPS,MTHFD2m,MTHFDm,PFK,PPAP	ACCOAC,ACITL,ADK1,AKGMALtm,CYOR-u10m,DGAT,FACOAL160i,FACOAL1821,FUMm,GLCt4,GPAM_hs,ICDHxm,MDHm,PDHm,PGM,PPA,SUCD1m
tag_hs_c_49	Triacylglycerol synthesis	9	17	56	84	0.160714	0.303571	0.119628	0	3HCO3_NAt,ENO,G3PD2m,GLCt2_2,GLCt4_2,MTHFD2m,MTHFDm,PFK,PPAP	ACCOAC,ACITL,ADK1,AKGMALtm,CYOR-u10m,DGAT,FACOAL160i,FACOAL1821,FUMm,GLCt2r,GPAM_hs,ICDHxm,MDHm,PDHm,PGM,PPA,SUCD1m
tag_hs_c_67	Triacylglycerol synthesis	9	17	56	84	0.160714	0.303571	0.119628	0	3HCO3_NAt,ENO,G3PD2m,GLCt2_2,MTHFD2m,MTHFDm,NAt3_1,PFK,PPAP	ACCOAC,ACITL,ADK1,AKGMALtm,CYOR-u10m,DGAT,FACOAL160i,FACOAL1821,FUMm,GLCt4,GPAM_hs,ICDHyrm,MDHm,PDHm,PGM,PPA,SUCD1m
pail_hs_c_92	Phosphatidylinositol synthesis	8	18	64	94	0.125	0.28125	0.119721	0	ENO,G3PD2m,GLCt2_2,GLCt4_2,MTHFD2m,MTHFDm,OCOAT1m,PFK	AACOAT,ACACT1r,ACACT1rm,ACCOAC,ADK1,AKGMALtm,CYOR-u10m,FACOAL160i,FACOAL1821,FUMm,GPAM_hs,ICDHyrm,MDHm,MI1PP,PDHm,PGM,PPA,SUCD1m
ps_hs_c_4	Phosphatidylserine synthesis	11	26	89	125	0.123596	0.292135	0.120212	0	ALR,CHOLK,G3PD2m,GLCt4_2,MTHFD2m,MTHFDm,NAt5,OCOAT1m,PFK,PPAP,VALTA	AACOAT,ACACT1r,ACACT1rm,ACCOAC,ACONT,ACYP,ADK1,AKGMALtm,CYOR-u10m,FACOAL160i,FACOAL1821,FUM,FUMm,GPAM_hs,HIStiDF,MACACI,MDHm,PDHm,PGCD,PHEt4,PPA,PSERT,PSP_L,PSSA1_hs,SUCD1m,THBPT4ACAMDASE
glu-L_c_19	Glutamine synthesis	9	24	84	116	0.107143	0.285714	0.121557	0	ALATA_L,ENO,GLCt4_2,MTHFD2m,MTHFDm,NAt3_1,NAt5,PFK,VALTA	ABTArm,ACACT1rm,ACYP,AKGMALtm,ARGtiDF,FUM,FUMm,GLCt4,GLUTCOADHm,GTHPm,HACD1m,HIStiDF,ICDHyrm,MACACI,MDHm,PCm,PDHm,PGM,PHEt4,PTRCOX1,RDH2a,SUCD1m,THBPT4ACAMDASE,VALtec
ps_hs_c_3	Phosphatidylserine synthesis	10	26	90	125	0.111111	0.288889	0.121822	0	ALR,CHOLK,GLCt4_2,ME2m,NAt5,OCOAT1m,PFK,PIt8,PPAP,VALTA	AACOAT,ACACT1r,ACACT1rm,ACCOAC,ACONT,ACYP,ADK1,AKGMALtm,CYOR-u10m,FACOAL160i,FACOAL1821,FBP,FUMm,GPAM_hs,HIStiDF,MACACI,MDHm,PDHm,PGCD,PHEt4,PPA,PSERT,PSP_L,PSSA1_hs,SUCD1m,THBPT4ACAMDASE
pa_hs_c_166	Phosphatidic acid synthesis	7	15	54	83	0.12963	0.277778	0.123036	0	2HCO3_NAt,ENO,G3PD2m,GLCt4_2,MTHFD2m,MTHFDm,PFK	ACCOAC,ACITL,ADK1,AKGMALtm,CYOR-u10m,FACOAL160i,FACOAL1821,FUMm,GPAM_hs,ICDHyrm,MDHm,PDHm,PGM,PPA,SUCD1m
pa_hs_c_200	Phosphatidic acid synthesis	7	15	54	83	0.12963	0.277778	0.123036	0	3HCO3_NAt,ENO,G3PD2m,GLCt4_2,MTHFD2m,MTHFDm,PFK	ACCOAC,ACITL,ADK1,AKGMALtm,CYOR-u10m,FACOAL160i,FACOAL1821,FUMm,GPAM_hs,ICDHyrm,MDHm,PDHm,PGM,PPA,SUCD1m
tag_hs_c_107	Triacylglycerol synthesis	9	17	55	84	0.163636	0.309091	0.124077	0	2HCO3_NAt,ENO,G3PD2m,GLCt4_2,MTHFD2m,MTHFDm,NAt3_1,PFK,PPAP	ACCOAC,ACITL,ADK1,AKGMALtm,CYOR-u10m,DGAT,FACOAL160i,FACOAL1821,FUMm,GLCt2r,GPAM_hs,ICDHxm,MDHm,PDHm,PGM,PPA,SUCD1m
tag_hs_c_185	Triacylglycerol synthesis	9	17	55	84	0.163636	0.309091	0.124077	0	3HCO3_NAt,ENO,G3PD2m,GLCt2_2,MTHFD2m,MTHFDm,NAt3_1,PFK,PPAP	ACCOAC,ACITL,ADK1,AKGMALtm,CYOR-u10m,DGAT,FACOAL160i,FACOAL1821,FUMm,GLCt2r,GPAM_hs,ICDHyrm,MDHm,PDHm,PGM,PPA,SUCD1m
tag_hs_c_230	Triacylglycerol synthesis	9	17	55	84	0.163636	0.309091	0.124077	0	3HCO3_NAt,ENO,G3PD2m,GLCt4_2,LPS,MTHFD2m,MTHFDm,PFK,PPAP	ACCOAC,ACITL,ADK1,AKGMALtm,CYOR-u10m,DGAT,FACOAL160i,FACOAL1821,FUMm,GLCt4,GPAM_hs,ICDHxm,MDHm,PDHm,PGM,PPA,SUCD1m
tag_hs_c_38	Triacylglycerol synthesis	9	17	55	84	0.163636	0.309091	0.124077	0	2HCO3_NAt,3HCO3_NAt,ENO,G3PD2m,GLCt2_2,MTHFD2m,MTHFDm,PFK,PPAP	ACCOAC,ACITL,ACONT,ADK1,AKGMALtm,CYOR-u10m,DGAT,FACOAL160i,FACOAL1821,FUMm,GLCt2r,GPAM_hs,MDHm,PDHm,PGM,PPA,SUCD1m
tag_hs_c_64	Triacylglycerol synthesis	9	17	55	84	0.163636	0.309091	0.124077	0	2HCO3_NAt,ENO,G3PD2m,HCO3_NAt,LPS,MTHFD2m,MTHFDm,PFK,PPAP	ACCOAC,ACITL,ADK1,AKGMALtm,CYOR-u10m,DGAT,FACOAL160i,FACOAL1821,FUMm,GLCt4,GPAM_hs,ICDHyrm,MDHm,PDHm,PGM,PPA,SUCD1m
pail_hs_c_229	Phosphatidylinositol synthesis	10	20	66	94	0.151515	0.30303	0.125157	0	2HCO3_NAt,3HCO3_NAt,ENO,G3PD2m,GLCt4_2,MTHFD2m,MTHFDm,OCOAT1m,PFK,PIt7ir	AACOAT,ACACT1r,ACACT1rm,ACCOAC,ADK1,AKGMALtm,CYOR-u10m,FACOAL160i,FACOAL1821,FUMm,GLCt2r,GPAM_hs,ICDHxm,MDHm,MI1PP,PDHm,PGM,PPA,RDH3a,SUCD1m
pail_hs_c_63	Phosphatidylinositol synthesis	10	20	66	94	0.151515	0.30303	0.125157	0	3HCO3_NAt,ENO,G3PD2m,GLCt4_2,HCO3_NAt,MTHFD2m,MTHFDm,OCOAT1m,PFK,PIt8	AACOAT,ACACT1r,ACACT1rm,ACCOAC,ADK1,AKGMALtm,CYOR-u10m,FACOAL160i,FACOAL1821,FUMm,GLCt2r,GPAM_hs,ICDHyrm,MDHm,MI1PP,PDHm,PGM,PPA,RDH3a,SUCD1m
pail_hs_c_70	Phosphatidylinositol synthesis	10	20	66	94	0.151515	0.30303	0.125157	0	2HCO3_NAt,ENO,G3PD2m,HCO3_NAt,MTHFD2m,MTHFDm,NAt3_1,OCOAT1m,PFK,PIt8	AACOAT,ACACT1r,ACACT1rm,ACCOAC,ADK1,AKGMALtm,CYOR-u10m,FACOAL160i,FACOAL1821,FUMm,GLCt4,GPAM_hs,ICDHyrm,MDHm,MI1PP,PDHm,PGM,PPA,RDH2a,SUCD1m
o2s_m_100	Superoxide anion synthesis	6	10	31	42	0.193548	0.322581	0.12751	0	34DHPLACOX,ALR2,ENO,G3PD2m,GLCt4_2,NAt3_1	ACTLMO,ACYP,CYOR-u10m,GLCt4,GND,PGL,PGM,TALA,TKT1,TKT2
o2s_m_120	Superoxide anion synthesis	6	10	31	42	0.193548	0.322581	0.12751	0	34DHPLACOX,ALR2,ENO,G3PD2m,GLCt4_2,NAt3_1	ACTLMO,ACYP,CYOR-u10m,GLCt4,GND,PGL,PGM,TALA,TKT1,TKT2
o2s_m_124	Superoxide anion synthesis	6	10	31	42	0.193548	0.322581	0.12751	0	34DHPLACOX,ALR2,ENO,G3PD2m,GLCt2_2,GLCt4_2	ACTLMO,ACYP,CYOR-u10m,GLCt4,GND,PGL,PGM,TALA,TKT1,TKT2
o2s_m_13	Superoxide anion synthesis	6	10	31	42	0.193548	0.322581	0.12751	0	3MOX4HOXPGALDOX,3MOX4HOXPGALDOX_NADP,ALR2,ENO,G3PD2m,GLCt2_2	ACTLMO,ACYP,CYOR-u10m,GLCt4,GND,PGL,PGM,TALA,TKT1,TKT2
o2s_m_132	Superoxide anion synthesis	6	10	31	42	0.193548	0.322581	0.12751	0	34DHXMANDACOX,ALR2,ENO,G3PD2m,GLCt4_2,NAt3_1	ACTLMO,ACYP,CYOR-u10m,GLCt4,GND,PGL,PGM,TALA,TKT1,TKT2
o2s_m_20	Superoxide anion synthesis	6	10	31	42	0.193548	0.322581	0.12751	0	34DHXMANDACOX,ALR2,ENO,G3PD2m,GLCt2_2,GLCt4_2	ACTLMO,ACYP,CYOR-u10m,GLCt4,GND,PGL,PGM,TALA,TKT1,TKT2
o2s_m_21	Superoxide anion synthesis	6	10	31	42	0.193548	0.322581	0.12751	0	3MOX4HOXPGALDOX,3MOX4HOXPGALDOX_NADP,ALR2,ENO,G3PD2m,GLCt2_2	ACTLMO,ACYP,CYOR-u10m,GLCt4,GND,PGL,PGM,TALA,TKT1,TKT2
o2s_m_38	Superoxide anion synthesis	6	10	31	42	0.193548	0.322581	0.12751	0	34DHPLACOX,ALR2,ENO,G3PD2m,GLCt2_2,GLCt4_2	ACTLMO,ACYP,CYOR-u10m,GLCt4,GND,PGL,PGM,TALA,TKT1,TKT2
o2s_m_45	Superoxide anion synthesis	6	10	31	42	0.193548	0.322581	0.12751	0	3MOX4HOXPGALDOX,3MOX4HOXPGALDOX_NADP,ALR2,ENO,G3PD2m,NAt3_1	ACTLMO,ACYP,CYOR-u10m,GLCt2r,GND,PGL,PGM,TALA,TKT1,TKT2
o2s_m_5	Superoxide anion synthesis	6	10	31	42	0.193548	0.322581	0.12751	0	34DHXMANDACOX,ALR2,ENO,G3PD2m,GLCt2_2,GLCt4_2	ACTLMO,ACYP,CYOR-u10m,GLCt4,GND,PGL,PGM,TALA,TKT1,TKT2
o2s_m_54	Superoxide anion synthesis	6	10	31	42	0.193548	0.322581	0.12751	0	3MOX4HOXPGALDOX,3MOX4HOXPGALDOX_NADP,ALR2,ENO,G3PD2m,NAt3_1	ACTLMO,ACYP,CYOR-u10m,GLCt2r,GND,PGL,PGM,TALA,TKT1,TKT2
o2s_m_67	Superoxide anion synthesis	6	10	31	42	0.193548	0.322581	0.12751	0	34DHPLACOX,ALR2,ENO,G3PD2m,GLCt2_2,NAt3_1	ACTLMO,ACYP,CYOR-u10m,GLCt4,GND,PGL,PGM,TALA,TKT1,TKT2
o2s_m_79	Superoxide anion synthesis	6	10	31	42	0.193548	0.322581	0.12751	0	34DHXMANDACOX,ALR2,ENO,G3PD2m,GLCt4_2,NAt3_1	ACTLMO,ACYP,CYOR-u10m,GLCt4,GND,PGL,PGM,TALA,TKT1,TKT2
o2s_m_80	Superoxide anion synthesis	6	10	31	42	0.193548	0.322581	0.12751	0	34DHPLACOX,ALR2,ENO,G3PD2m,GLCt2_2,GLCt4_2	ACTLMO,ACYP,CYOR-u10m,GLCt4,GND,PGL,PGM,TALA,TKT1,TKT2
ala-L_c_7	Alanine synthesis	4	20	72	98	0.055556	0.277778	0.12765	0	ALATA_L,NAt5,OCOAT1m,VALTA	ABTArm,ACACT1rm,AKGMALtm,ARGtiDF,CYOR-u10m,FUM,FUMm,GLUTCOADHm,HACD1m,HIStiDF,ICDHxm,MACACI,MDHm,PHEt4,PTRCOX1,RDH1,RDH1a,SUCD1m,THBPT4ACAMDASE,VALtec
ala-L_c_15	Alanine synthesis	3	20	72	98	0.041667	0.277778	0.12799	0	ALATA_L,NAt5,VALTA	ABTArm,ACACT1rm,AKGMALtm,ARGtiDF,CYOR-u10m,FUM,FUMm,GLUTCOADHm,HACD1m,HIStiDF,ICDHxm,MACACI,MDHm,PHEt4,PTRCOX1,RDH1,RDH1a,SUCD1m,THBPT4ACAMDASE,VALtec
pail_hs_c_141	Phosphatidylinositol synthesis	9	19	65	94	0.138462	0.292308	0.128576	0	ENO,G3PD2m,GLCt4_2,MTHFD2m,MTHFDm,NAt3_1,OCOAT1m,PFK,PIt7ir	AACOAT,ACACT1r,ACACT1rm,ACCOAC,ADK1,AKGMALtm,CYOR-u10m,FACOAL160i,FACOAL1821,FUMm,GLCt4,GPAM_hs,ICDHyrm,MDHm,MI1PP,PDHm,PGM,PPA,SUCD1m
pail_hs_c_173	Phosphatidylinositol synthesis	9	19	65	94	0.138462	0.292308	0.128576	0	3HCO3_NAt,ENO,G3PD2m,GLCt4_2,HCO3_NAt,MTHFD2m,MTHFDm,OCOAT1m,PFK	AACOAT,ACACT1r,ACACT1rm,ACCOAC,ADK1,AKGMALtm,CYOR-u10m,FACOAL160i,FACOAL1821,FUMm,GPAM_hs,ICDHyrm,MDHm,MI1PP,PDHm,PGM,PPA,RDH2a,SUCD1m
pail_hs_c_21	Phosphatidylinositol synthesis	9	19	65	94	0.138462	0.292308	0.128576	0	2HCO3_NAt,ENO,G3PD2m,GLCt4_2,MTHFD2m,MTHFDm,OCOAT1m,PFK,PIt8	AACOAT,ACACT1r,ACACT1rm,ACCOAC,ADK1,AKGMALtm,CYOR-u10m,FACOAL160i,FACOAL1821,FUMm,GPAM_hs,ICDHyrm,MDHm,MI1PP,PDHm,PGM,PPA,RDH2a,SUCD1m
pail_hs_c_41	Phosphatidylinositol synthesis	9	19	65	94	0.138462	0.292308	0.128576	0	2HCO3_NAt,ENO,G3PD2m,GLCt4_2,MTHFD2m,MTHFDm,OCOAT1m,PFK,PIt8	AACOAT,ACACT1r,ACACT1rm,ACCOAC,ADK1,AKGMALtm,CYOR-u10m,FACOAL160i,FACOAL1821,FUMm,GPAM_hs,ICDHyrm,MDHm,MI1PP,PDHm,PGM,PPA,RDH3a,SUCD1m
pail_hs_c_59	Phosphatidylinositol synthesis	9	19	65	94	0.138462	0.292308	0.128576	0	ENO,G3PD2m,GLCt4_2,MTHFD2m,MTHFDm,NAt3_1,OCOAT1m,PFK,PIt8	AACOAT,ACACT1r,ACACT1rm,ACCOAC,ADK1,AKGMALtm,CYOR-u10m,FACOAL160i,FACOAL1821,FUMm,GPAM_hs,ICDHyrm,MDHm,MI1PP,PDHm,PGM,PPA,RDH2a,SUCD1m
pail_hs_c_9	Phosphatidylinositol synthesis	9	19	65	94	0.138462	0.292308	0.128576	0	3HCO3_NAt,ENO,G3PD2m,GLCt2_2,MTHFD2m,MTHFDm,OCOAT1m,PFK,PIt8	AACOAT,ACACT1r,ACACT1rm,ACCOAC,ADK1,AKGMALtm,CYOR-u10m,FACOAL160i,FACOAL1821,FUMm,GLCt4,GPAM_hs,ICDHxm,MDHm,MI1PP,PDHm,PGM,PPA,SUCD1m
dag_hs_c_105	Diacylglycerol synthesis	8	16	55	82	0.145455	0.290909	0.128579	0	ENO,G3PD2m,GLCt2_2,GLCt4_2,MTHFD2m,MTHFDm,PFK,PPAP	ACCOAC,ACITL,ADK1,AKGMALtm,CYOR-u10m,FACOAL160i,FACOAL1821,FUMm,GLCt4,GPAM_hs,ICDHxm,MDHm,PDHm,PGM,PPA,SUCD1m
dag_hs_c_107	Diacylglycerol synthesis	8	16	55	82	0.145455	0.290909	0.128579	0	ENO,G3PD2m,GLCt4_2,MTHFD2m,MTHFDm,NAt3_1,PFK,PPAP	ACCOAC,ACITL,ADK1,AKGMALtm,CYOR-u10m,FACOAL160i,FACOAL1821,FUMm,GLCt2r,GPAM_hs,ICDHxm,MDHm,PDHm,PGM,PPA,SUCD1m
dag_hs_c_119	Diacylglycerol synthesis	8	16	55	82	0.145455	0.290909	0.128579	0	2HCO3_NAt,ENO,G3PD2m,GLCt4_2,MTHFD2m,MTHFDm,PFK,PPAP	ACCOAC,ACITL,ADK1,AKGMALtm,CYOR-u10m,FACOAL160i,FACOAL1821,FUMm,GLCt4,GPAM_hs,ICDHyrm,MDHm,PDHm,PGM,PPA,SUCD1m
dag_hs_c_129	Diacylglycerol synthesis	8	16	55	82	0.145455	0.290909	0.128579	0	3HCO3_NAt,ENO,G3PD2m,MTHFD2m,MTHFDm,NAt3_1,PFK,PPAP	ACCOAC,ACITL,ADK1,AKGMALtm,CYOR-u10m,FACOAL160i,FACOAL1821,FUMm,GLCt2r,GPAM_hs,ICDHyrm,MDHm,PDHm,PGM,PPA,SUCD1m
dag_hs_c_135	Diacylglycerol synthesis	8	16	55	82	0.145455	0.290909	0.128579	0	3HCO3_NAt,ENO,G3PD2m,HCO3_NAt,MTHFD2m,MTHFDm,PFK,PPAP	ACCOAC,ACITL,ACONT,ADK1,AKGMALtm,CYOR-u10m,FACOAL160i,FACOAL1821,FUMm,GLCt4,GPAM_hs,MDHm,PDHm,PGM,PPA,SUCD1m
dag_hs_c_149	Diacylglycerol synthesis	8	16	55	82	0.145455	0.290909	0.128579	0	3HCO3_NAt,ENO,G3PD2m,HCO3_NAt,MTHFD2m,MTHFDm,PFK,PPAP	ACCOAC,ACITL,ADK1,AKGMALtm,CYOR-u10m,FACOAL160i,FACOAL1821,FUMm,GLCt4,GPAM_hs,ICDHyrm,MDHm,PDHm,PGM,PPA,SUCD1m
dag_hs_c_173	Diacylglycerol synthesis	8	16	55	82	0.145455	0.290909	0.128579	0	3HCO3_NAt,ENO,G3PD2m,GLCt4_2,MTHFD2m,MTHFDm,PFK,PPAP	ACCOAC,ACITL,ADK1,AKGMALtm,CYOR-u10m,FACOAL160i,FACOAL1821,FUMm,GLCt4,GPAM_hs,ICDHyrm,MDHm,PDHm,PGM,PPA,SUCD1m
dag_hs_c_200	Diacylglycerol synthesis	8	16	55	82	0.145455	0.290909	0.128579	0	ENO,G3PD2m,GLCt2_2,GLCt4_2,MTHFD2m,MTHFDm,PFK,PPAP	ACCOAC,ACITL,ADK1,AKGMALtm,CYOR-u10m,FACOAL160i,FACOAL1821,FUMm,GLCt4,GPAM_hs,ICDHyrm,MDHm,PDHm,PGM,PPA,SUCD1m
dag_hs_c_208	Diacylglycerol synthesis	8	16	55	82	0.145455	0.290909	0.128579	0	3HCO3_NAt,ENO,G3PD2m,GLCt2_2,MTHFD2m,MTHFDm,PFK,PPAP	ACCOAC,ACITL,ADK1,AKGMALtm,CYOR-u10m,FACOAL160i,FACOAL1821,FUMm,GLCt4,GPAM_hs,ICDHyrm,MDHm,PDHm,PGM,PPA,SUCD1m
dag_hs_c_224	Diacylglycerol synthesis	8	16	55	82	0.145455	0.290909	0.128579	0	ENO,G3PD2m,GLCt2_2,GLCt4_2,MTHFD2m,MTHFDm,PFK,PPAP	ACCOAC,ACITL,ADK1,AKGMALtm,CYOR-u10m,FACOAL160i,FACOAL1821,FUMm,GLCt4,GPAM_hs,ICDHyrm,MDHm,PDHm,PGM,PPA,SUCD1m
dag_hs_c_44	Diacylglycerol synthesis	8	16	55	82	0.145455	0.290909	0.128579	0	ENO,G3PD2m,GLCt2_2,GLCt4_2,MTHFD2m,MTHFDm,PFK,PPAP	ACCOAC,ACITL,ACONT,ADK1,AKGMALtm,CYOR-u10m,FACOAL160i,FACOAL1821,FUMm,GLCt4,GPAM_hs,MDHm,PDHm,PGM,PPA,SUCD1m
dag_hs_c_54	Diacylglycerol synthesis	8	16	55	82	0.145455	0.290909	0.128579	0	2HCO3_NAt,ENO,G3PD2m,HCO3_NAt,MTHFD2m,MTHFDm,PFK,PPAP	ACCOAC,ACITL,ADK1,AKGMALtm,CYOR-u10m,FACOAL160i,FACOAL1821,FUMm,GLCt4,GPAM_hs,ICDHxm,MDHm,PDHm,PGM,PPA,SUCD1m
dag_hs_c_58	Diacylglycerol synthesis	8	16	55	82	0.145455	0.290909	0.128579	0	ENO,G3PD2m,GLCt4_2,HCO3_NAt,MTHFD2m,MTHFDm,PFK,PPAP	ACCOAC,ACITL,ADK1,AKGMALtm,CYOR-u10m,FACOAL160i,FACOAL1821,FUMm,GLCt4,GPAM_hs,ICDHxm,MDHm,PDHm,PGM,PPA,SUCD1m
dag_hs_c_59	Diacylglycerol synthesis	8	16	55	82	0.145455	0.290909	0.128579	0	2HCO3_NAt,3HCO3_NAt,ENO,G3PD2m,MTHFD2m,MTHFDm,PFK,PPAP	ACCOAC,ACITL,ADK1,AKGMALtm,CYOR-u10m,FACOAL160i,FACOAL1821,FUMm,GLCt4,GPAM_hs,ICDHyrm,MDHm,PDHm,PGM,PPA,SUCD1m
dag_hs_c_70	Diacylglycerol synthesis	8	16	55	82	0.145455	0.290909	0.128579	0	2HCO3_NAt,ENO,G3PD2m,GLCt4_2,MTHFD2m,MTHFDm,PFK,PPAP	ACCOAC,ACITL,ADK1,AKGMALtm,CYOR-u10m,FACOAL160i,FACOAL1821,FUMm,GLCt4,GPAM_hs,ICDHxm,MDHm,PDHm,PGM,PPA,SUCD1m
dag_hs_c_74	Diacylglycerol synthesis	8	16	55	82	0.145455	0.290909	0.128579	0	2HCO3_NAt,3HCO3_NAt,ENO,G3PD2m,MTHFD2m,MTHFDm,PFK,PPAP	ACCOAC,ACITL,ACONT,ADK1,AKGMALtm,CYOR-u10m,FACOAL160i,FACOAL1821,FUMm,GLCt4,GPAM_hs,MDHm,PDHm,PGM,PPA,SUCD1m
dag_hs_c_85	Diacylglycerol synthesis	8	16	55	82	0.145455	0.290909	0.128579	0	2HCO3_NAt,3HCO3_NAt,ENO,G3PD2m,MTHFD2m,MTHFDm,PFK,PPAP	ACCOAC,ACITL,ADK1,AKGMALtm,CYOR-u10m,FACOAL160i,FACOAL1821,FUMm,GLCt4,GPAM_hs,ICDHxm,MDHm,PDHm,PGM,PPA,SUCD1m
dag_hs_c_94	Diacylglycerol synthesis	8	16	55	82	0.145455	0.290909	0.128579	0	2HCO3_NAt,ENO,G3PD2m,MTHFD2m,MTHFDm,NAt3_1,PFK,PPAP	ACCOAC,ACITL,ADK1,AKGMALtm,CYOR-u10m,FACOAL160i,FACOAL1821,FUMm,GLCt4,GPAM_hs,ICDHxm,MDHm,PDHm,PGM,PPA,SUCD1m
pa_hs_c_106	Phosphatidic acid synthesis	8	16	55	83	0.145455	0.290909	0.128579	0	ENO,G3PD2m,GLCt2_2,GLCt4_2,MTHFD2m,MTHFDm,PFK,PIt8	ACCOAC,ACITL,ADK1,AKGMALtm,CYOR-u10m,FACOAL160i,FACOAL1821,FUMm,GLCt4,GPAM_hs,ICDHyrm,MDHm,PDHm,PGM,PPA,SUCD1m
pa_hs_c_113	Phosphatidic acid synthesis	8	16	55	83	0.145455	0.290909	0.128579	0	3HCO3_NAt,ENO,G3PD2m,GLCt4_2,MTHFD2m,MTHFDm,PFK,PIt8	ACCOAC,ACITL,ADK1,AKGMALtm,CYOR-u10m,FACOAL160i,FACOAL1821,FUMm,GLCt4,GPAM_hs,ICDHyrm,MDHm,PDHm,PGM,PPA,SUCD1m
pa_hs_c_145	Phosphatidic acid synthesis	8	16	55	83	0.145455	0.290909	0.128579	0	ENO,G3PD2m,GLCt2_2,GLCt4_2,MTHFD2m,MTHFDm,PFK,PIt7ir	ACCOAC,ACITL,ACONT,ADK1,AKGMALtm,CYOR-u10m,FACOAL160i,FACOAL1821,FUMm,GLCt4,GPAM_hs,MDHm,PDHm,PGM,PPA,SUCD1m
pa_hs_c_164	Phosphatidic acid synthesis	8	16	55	83	0.145455	0.290909	0.128579	0	3HCO3_NAt,ENO,G3PD2m,GLCt2_2,GLCt4_2,MTHFD2m,MTHFDm,PFK	ACCOAC,ACITL,ACONT,ADK1,AKGMALtm,CYOR-u10m,FACOAL160i,FACOAL1821,FUMm,GLCt4,GPAM_hs,MDHm,PDHm,PGM,PPA,SUCD1m
pa_hs_c_176	Phosphatidic acid synthesis	8	16	55	83	0.145455	0.290909	0.128579	0	ENO,G3PD2m,GLCt2_2,GLCt4_2,MTHFD2m,MTHFDm,PFK,PIt8	ACCOAC,ACITL,ADK1,AKGMALtm,CYOR-u10m,FACOAL160i,FACOAL1821,FUMm,GLCt4,GPAM_hs,ICDHxm,MDHm,PDHm,PGM,PPA,SUCD1m
pa_hs_c_188	Phosphatidic acid synthesis	8	16	55	83	0.145455	0.290909	0.128579	0	3HCO3_NAt,ENO,G3PD2m,GLCt2_2,MTHFD2m,MTHFDm,PFK,PIt8	ACCOAC,ACITL,ADK1,AKGMALtm,CYOR-u10m,FACOAL160i,FACOAL1821,FUMm,GLCt4,GPAM_hs,ICDHyrm,MDHm,PDHm,PGM,PPA,SUCD1m
pa_hs_c_191	Phosphatidic acid synthesis	8	16	55	83	0.145455	0.290909	0.128579	0	3HCO3_NAt,ENO,G3PD2m,GLCt2_2,GLCt4_2,MTHFD2m,MTHFDm,PFK	ACCOAC,ACITL,ADK1,AKGMALtm,CYOR-u10m,FACOAL160i,FACOAL1821,FUMm,GLCt4,GPAM_hs,ICDHyrm,MDHm,PDHm,PGM,PPA,SUCD1m
pa_hs_c_201	Phosphatidic acid synthesis	8	16	55	83	0.145455	0.290909	0.128579	0	2HCO3_NAt,3HCO3_NAt,ENO,G3PD2m,GLCt2_2,MTHFD2m,MTHFDm,PFK	ACCOAC,ACITL,ACONT,ADK1,AKGMALtm,CYOR-u10m,FACOAL160i,FACOAL1821,FUMm,GLCt4,GPAM_hs,MDHm,PDHm,PGM,PPA,SUCD1m
pa_hs_c_209	Phosphatidic acid synthesis	8	16	55	83	0.145455	0.290909	0.128579	0	3HCO3_NAt,ENO,G3PD2m,GLCt2_2,GLCt4_2,MTHFD2m,MTHFDm,PFK	ACCOAC,ACITL,ACONT,ADK1,AKGMALtm,CYOR-u10m,FACOAL160i,FACOAL1821,FUMm,GLCt4,GPAM_hs,MDHm,PDHm,PGM,PPA,SUCD1m
pa_hs_c_227	Phosphatidic acid synthesis	8	16	55	83	0.145455	0.290909	0.128579	0	3HCO3_NAt,ENO,G3PD2m,GLCt2_2,GLCt4_2,MTHFD2m,MTHFDm,PFK	ACCOAC,ACITL,ACONT,ADK1,AKGMALtm,CYOR-u10m,FACOAL160i,FACOAL1821,FUMm,GLCt4,GPAM_hs,MDHm,PDHm,PGM,PPA,SUCD1m
pa_hs_c_61	Phosphatidic acid synthesis	8	16	55	83	0.145455	0.290909	0.128579	0	3HCO3_NAt,ENO,G3PD2m,GLCt2_2,HCO3_NAt,MTHFD2m,MTHFDm,PFK	ACCOAC,ACITL,ADK1,AKGMALtm,CYOR-u10m,FACOAL160i,FACOAL1821,FUMm,GLCt4,GPAM_hs,ICDHyrm,MDHm,PDHm,PGM,PPA,SUCD1m
tag_hs_c_112	Triacylglycerol synthesis	8	16	55	84	0.145455	0.290909	0.128579	0	ENO,G3PD2m,GLCt4_2,LPS,MTHFD2m,MTHFDm,PFK,PPAP	ACCOAC,ACITL,ACONT,ADK1,AKGMALtm,CYOR-u10m,DGAT,FACOAL160i,FACOAL1821,FUMm,GPAM_hs,MDHm,PDHm,PGM,PPA,SUCD1m
tag_hs_c_117	Triacylglycerol synthesis	8	16	55	84	0.145455	0.290909	0.128579	0	ENO,G3PD2m,GLCt4_2,LPS,MTHFD2m,MTHFDm,PFK,PPAP	ACCOAC,ACITL,ADK1,AKGMALtm,CYOR-u10m,DGAT,FACOAL160i,FACOAL1821,FUMm,GPAM_hs,ICDHyrm,MDHm,PDHm,PGM,PPA,SUCD1m
tag_hs_c_148	Triacylglycerol synthesis	8	16	55	84	0.145455	0.290909	0.128579	0	ENO,G3PD2m,GLCt2_2,GLCt4_2,MTHFD2m,MTHFDm,PFK,PPAP	ACCOAC,ACITL,ACONT,ADK1,AKGMALtm,CYOR-u10m,DGAT,FACOAL160i,FACOAL1821,FUMm,GPAM_hs,MDHm,PDHm,PGM,PPA,SUCD1m
tag_hs_c_240	Triacylglycerol synthesis	8	16	55	84	0.145455	0.290909	0.128579	0	3HCO3_NAt,ENO,G3PD2m,GLCt4_2,MTHFD2m,MTHFDm,PFK,PPAP	ACCOAC,ACITL,ADK1,AKGMALtm,CYOR-u10m,DGAT,FACOAL160i,FACOAL1821,FUMm,GPAM_hs,ICDHyrm,MDHm,PDHm,PGM,PPA,SUCD1m
tag_hs_c_241	Triacylglycerol synthesis	8	16	55	84	0.145455	0.290909	0.128579	0	ENO,G3PD2m,GLCt2_2,MTHFD2m,MTHFDm,NAt3_1,PFK,PPAP	ACCOAC,ACITL,ADK1,AKGMALtm,CYOR-u10m,DGAT,FACOAL160i,FACOAL1821,FUMm,GPAM_hs,ICDHyrm,MDHm,PDHm,PGM,PPA,SUCD1m
tag_hs_c_39	Triacylglycerol synthesis	8	16	55	84	0.145455	0.290909	0.128579	0	2HCO3_NAt,ENO,G3PD2m,GLCt4_2,MTHFD2m,MTHFDm,PFK,PPAP	ACCOAC,ACITL,ACONT,ADK1,AKGMALtm,CYOR-u10m,DGAT,FACOAL160i,FACOAL1821,FUMm,GPAM_hs,MDHm,PDHm,PGM,PPA,SUCD1m
pe_hs_c_7	Phosphatidylethanolamine synthesis	12	27	90	128	0.133333	0.3	0.129115	0	ALR,CHOLK,G3PD2m,MTHFD2m,MTHFDm,NAt5,OCOAT1m,PFK,PIt8,PPAP,PSFLIPm,VALTA	AACOAT,ACACT1r,ACACT1rm,ACCOAC,ACONT,ADK1,AKGMALtm,CYOR-u10m,FACOAL160i,FACOAL1821,FUM,FUMm,GLCt4,GPAM_hs,HIStiDF,MACACI,MDHm,PDHm,PGCD,PHEt4,PPA,PSERT,PSP_L,PSSA1_hs,SUCD1m,THBPT4ACAMDASE,VALtec
glu-L_c_18	Glutamine synthesis	8	24	84	116	0.095238	0.285714	0.129265	0	ALATA_L,ENO,GLCt2_2,MTHFD2m,MTHFDm,NAt5,PFK,VALTA	ABTArm,ACACT1rm,ACYP,AKGMALtm,ARGtiDF,FUM,FUMm,GLCt4,GLUTCOADHm,GTHPm,HACD1m,ICDHxm,MACACI,MDHm,PCm,PDHm,PGM,PHEt4,PTRCOX1,RDH1,RDH1a,SUCD1m,THBPT4ACAMDASE,VALtec
crm_hs_c_4	Ceramide synthesis	9	23	80	115	0.1125	0.2875	0.129411	0	2HCO3_NAt,ENO,GLCt2_2,ME2m,NAt5,OCOAT1m,PFK,SERPT,VALTA	AACOAT,ACACT1r,ACACT1rm,ACCOAC,ADK1,AKGMALtm,AKGt4_3,CYOR-u10m,FACOAL160i,FACOAL1821,FUMm,MACACI,MDHm,PDHm,PGCD,PGM,PHEt4,PPA,PSERT,PSP_L,RDH2a,SUCD1m,THBPT4ACAMDASE
pe_hs_c_1	Phosphatidylethanolamine synthesis	9	26	90	128	0.1	0.288889	0.130614	0	3HCO3_NAt,ALR,CHOLK,ME2m,OCOAT1m,PFK,PPAP,PSFLIPm,VALTA	AACOAT,ACACT1r,ACACT1rm,ACCOAC,ACONT,ADK1,AKGMALtm,CYOR-u10m,FACOAL160i,FACOAL1821,FUMm,GLCt2r,GPAM_hs,MACACI,MDHm,PDHm,PGCD,PHEt4,PPA,PSERT,PSP_L,PSSA1_hs,RDH2a,SUCD1m,THBPT4ACAMDASE,VALtec
pail_hs_c_121	Phosphatidylinositol synthesis	8	18	63	94	0.126984	0.285714	0.132394	0	ENO,G3PD2m,GLCt4_2,HCO3_NAt,MTHFD2m,MTHFDm,OCOAT1m,PFK	AACOAT,ACACT1r,ACACT1rm,ACCOAC,ADK1,AKGMALtm,CYOR-u10m,FACOAL160i,FACOAL1821,FUMm,GPAM_hs,ICDHxm,MDHm,MI1PP,PDHm,PGM,PPA,SUCD1m
pail_hs_c_40	Phosphatidylinositol synthesis	8	18	63	94	0.126984	0.285714	0.132394	0	ENO,G3PD2m,GLCt4_2,HCO3_NAt,MTHFD2m,MTHFDm,OCOAT1m,PFK	AACOAT,ACACT1r,ACACT1rm,ACCOAC,ADK1,AKGMALtm,CYOR-u10m,FACOAL160i,FACOAL1821,FUMm,GPAM_hs,ICDHyrm,MDHm,MI1PP,PDHm,PGM,PPA,SUCD1m
glu-L_c_1	Glutamine synthesis	7	24	84	116	0.083333	0.285714	0.133795	0	ALATA_L,ENO,MTHFD2m,MTHFDm,NAt5,PFK,VALTA	ABTArm,ACACT1rm,ACYP,AKGMALtm,ARGtiDF,FUM,FUMm,GLCt4,GLUTCOADHm,GTHPm,HACD1m,HIStiDF,ICDHxm,MACACI,MDHm,PCm,PDHm,PGM,PHEt4,PTRCOX1,RDH3a,SUCD1m,THBPT4ACAMDASE,VALtec
glu-L_c_16	Glutamine synthesis	7	24	84	116	0.083333	0.285714	0.133795	0	ALATA_L,ENO,MTHFD2m,MTHFDm,NAt5,PFK,VALTA	ABTArm,ACACT1rm,ACYP,AKGMALtm,ARGtiDF,FUM,FUMm,GLCt2r,GLCt4,GLUTCOADHm,GTHPm,HACD1m,HIStiDF,ICDHxm,MACACI,MDHm,PCm,PDHm,PGM,PHEt4,PTRCOX1,RDH2a,SUCD1m,THBPT4ACAMDASE
dag_hs_c_123	Diacylglycerol synthesis	7	16	57	82	0.122807	0.280702	0.134345	0	2HCO3_NAt,ENO,G3PD2m,MTHFD2m,MTHFDm,PFK,PPAP	ACCOAC,ACITL,ACONT,ADK1,AKGMALtm,CYOR-u10m,FACOAL160i,FACOAL1821,FUMm,GLCt4,GPAM_hs,MDHm,PDHm,PGM,PPA,SUCD1m
pa_hs_c_131	Phosphatidic acid synthesis	7	16	57	83	0.122807	0.280702	0.134345	0	2HCO3_NAt,ENO,G3PD2m,MTHFD2m,MTHFDm,PFK,PIt8	ACCOAC,ACITL,ADK1,AKGMALtm,CYOR-u10m,FACOAL160i,FACOAL1821,FUMm,GLCt4,GPAM_hs,ICDHyrm,MDHm,PDHm,PGM,PPA,SUCD1m
pa_hs_c_136	Phosphatidic acid synthesis	7	16	57	83	0.122807	0.280702	0.134345	0	3HCO3_NAt,ENO,G3PD2m,GLCt2_2,MTHFD2m,MTHFDm,PFK	ACCOAC,ACITL,ADK1,AKGMALtm,CYOR-u10m,FACOAL160i,FACOAL1821,FUMm,GLCt2r,GPAM_hs,ICDHyrm,MDHm,PDHm,PGM,PPA,SUCD1m
pa_hs_c_152	Phosphatidic acid synthesis	7	16	57	83	0.122807	0.280702	0.134345	0	3HCO3_NAt,ENO,G3PD2m,GLCt2_2,MTHFD2m,MTHFDm,PFK	ACCOAC,ACITL,ADK1,AKGMALtm,CYOR-u10m,FACOAL160i,FACOAL1821,FUMm,GLCt2r,GPAM_hs,ICDHyrm,MDHm,PDHm,PGM,PPA,SUCD1m
pa_hs_c_180	Phosphatidic acid synthesis	7	16	57	83	0.122807	0.280702	0.134345	0	ENO,G3PD2m,GLCt2_2,HCO3_NAt,MTHFD2m,MTHFDm,PFK	ACCOAC,ACITL,ADK1,AKGMALtm,CYOR-u10m,FACOAL160i,FACOAL1821,FUMm,GLCt4,GPAM_hs,ICDHyrm,MDHm,PDHm,PGM,PPA,SUCD1m
pa_hs_c_193	Phosphatidic acid synthesis	7	16	57	83	0.122807	0.280702	0.134345	0	ENO,G3PD2m,GLCt2_2,HCO3_NAt,MTHFD2m,MTHFDm,PFK	ACCOAC,ACITL,ADK1,AKGMALtm,CYOR-u10m,FACOAL160i,FACOAL1821,FUMm,GLCt4,GPAM_hs,ICDHxm,MDHm,PDHm,PGM,PPA,SUCD1m
pa_hs_c_242	Phosphatidic acid synthesis	7	16	57	83	0.122807	0.280702	0.134345	0	2HCO3_NAt,ENO,G3PD2m,GLCt4_2,MTHFD2m,MTHFDm,PFK	ACCOAC,ACITL,ADK1,AKGMALtm,CYOR-u10m,FACOAL160i,FACOAL1821,FUMm,GLCt4,GPAM_hs,ICDHyrm,MDHm,PDHm,PGM,PPA,SUCD1m
h2o2_m_101	Hydrogen peroxide synthesis	5	8	26	37	0.192308	0.307692	0.136253	0	2HCO3_NAt,ENO,GLCt2_2,GLCt4_2,PFK	FBP,GND,LDH_D,PGL,PGM,TALA,TKT1,TKT2
h2o2_m_105	Hydrogen peroxide synthesis	5	8	26	37	0.192308	0.307692	0.136253	0	2HCO3_NAt,3HCO3_NAt,ENO,GLCt4_2,NAt3_1	FBP,GND,LDH_D,PGL,PGM,TALA,TKT1,TKT2
h2o2_m_111	Hydrogen peroxide synthesis	5	8	26	37	0.192308	0.307692	0.136253	0	3HCO3_NAt,ENO,GLCt2_2,GLCt4_2,HCO3_NAt	FBP,GND,LDH_D,PGL,PGM,TALA,TKT1,TKT2
h2o2_m_113	Hydrogen peroxide synthesis	5	8	26	37	0.192308	0.307692	0.136253	0	3HCO3_NAt,ENO,GLCt2_2,GLCt4_2,HCO3_NAt	FBP,GND,LDH_D,PGL,PGM,TALA,TKT1,TKT2
h2o2_m_122	Hydrogen peroxide synthesis	5	8	26	37	0.192308	0.307692	0.136253	0	3HCO3_NAt,ENO,GLCt2_2,GLCt4_2,HCO3_NAt	FBP,GND,LDH_D,PGL,PGM,TALA,TKT1,TKT2
h2o2_m_123	Hydrogen peroxide synthesis	5	8	26	37	0.192308	0.307692	0.136253	0	3HCO3_NAt,ENO,GLCt2_2,GLCt4_2,HCO3_NAt	FBP,GND,LDH_D,PGL,PGM,TALA,TKT1,TKT2
h2o2_m_124	Hydrogen peroxide synthesis	5	8	26	37	0.192308	0.307692	0.136253	0	3HCO3_NAt,ENO,GLCt2_2,GLCt4_2,HCO3_NAt	FBP,GND,LDH_D,PGL,PGM,TALA,TKT1,TKT2
h2o2_m_14	Hydrogen peroxide synthesis	5	8	26	37	0.192308	0.307692	0.136253	0	2HCO3_NAt,ENO,GLCt2_2,HCO3_NAt,NAt3_1	FBP,GND,LDH_D,PGL,PGM,TALA,TKT1,TKT2
h2o2_m_18	Hydrogen peroxide synthesis	5	8	26	37	0.192308	0.307692	0.136253	0	2HCO3_NAt,ENO,GLCt2_2,GLCt4_2,HCO3_NAt	FBP,GND,LDH_D,PGL,PGM,TALA,TKT1,TKT2
h2o2_m_24	Hydrogen peroxide synthesis	5	8	26	37	0.192308	0.307692	0.136253	0	2HCO3_NAt,3HCO3_NAt,ENO,GLCt2_2,NAt3_1	FBP,GND,LDH_D,PGL,PGM,TALA,TKT1,TKT2
h2o2_m_29	Hydrogen peroxide synthesis	5	8	26	37	0.192308	0.307692	0.136253	0	2HCO3_NAt,3HCO3_NAt,ENO,GLCt2_2,GLCt4_2	FBP,GND,LDH_D,PGL,PGM,TALA,TKT1,TKT2
h2o2_m_3	Hydrogen peroxide synthesis	5	8	26	37	0.192308	0.307692	0.136253	0	3HCO3_NAt,ENO,GLCt2_2,GLCt4_2,HCO3_NAt	FBP,GND,LDH_D,PGL,PGM,TALA,TKT1,TKT2
h2o2_m_43	Hydrogen peroxide synthesis	5	8	26	37	0.192308	0.307692	0.136253	0	3HCO3_NAt,ENO,GLCt4_2,HCO3_NAt,NAt3_1	FBP,GND,LDH_D,PGL,PGM,TALA,TKT1,TKT2
h2o2_m_44	Hydrogen peroxide synthesis	5	8	26	37	0.192308	0.307692	0.136253	0	2HCO3_NAt,ENO,GLCt2_2,GLCt4_2,PFK	FBP,GND,LDH_D,PGL,PGM,TALA,TKT1,TKT2
h2o2_m_54	Hydrogen peroxide synthesis	5	8	26	37	0.192308	0.307692	0.136253	0	2HCO3_NAt,ENO,GLCt4_2,HCO3_NAt,NAt3_1	FBP,GND,LDH_D,PGL,PGM,TALA,TKT1,TKT2
h2o2_m_58	Hydrogen peroxide synthesis	5	8	26	37	0.192308	0.307692	0.136253	0	2HCO3_NAt,ENO,GLCt2_2,NAt3_1,PFK	FBP,GND,LDH_D,PGL,PGM,TALA,TKT1,TKT2
h2o2_m_67	Hydrogen peroxide synthesis	5	8	26	37	0.192308	0.307692	0.136253	0	2HCO3_NAt,3HCO3_NAt,ENO,GLCt4_2,NAt3_1	FBP,GND,LDH_D,PGL,PGM,TALA,TKT1,TKT2
h2o2_m_70	Hydrogen peroxide synthesis	5	8	26	37	0.192308	0.307692	0.136253	0	2HCO3_NAt,ENO,GLCt4_2,NAt3_1,PFK	FBP,GND,LDH_D,PGL,PGM,TALA,TKT1,TKT2
h2o2_m_77	Hydrogen peroxide synthesis	5	8	26	37	0.192308	0.307692	0.136253	0	3HCO3_NAt,ENO,GLCt2_2,GLCt4_2,HCO3_NAt	FBP,GND,LDH_D,PGL,PGM,TALA,TKT1,TKT2
h2o2_m_84	Hydrogen peroxide synthesis	5	8	26	37	0.192308	0.307692	0.136253	0	3HCO3_NAt,ENO,GLCt2_2,HCO3_NAt,NAt3_1	FBP,GND,LDH_D,PGL,PGM,TALA,TKT1,TKT2
h2o2_m_89	Hydrogen peroxide synthesis	5	8	26	37	0.192308	0.307692	0.136253	0	2HCO3_NAt,ENO,GLCt2_2,GLCt4_2,PFK	FBP,GND,LDH_D,PGL,PGM,TALA,TKT1,TKT2
h2o2_m_9	Hydrogen peroxide synthesis	5	8	26	37	0.192308	0.307692	0.136253	0	3HCO3_NAt,ENO,GLCt2_2,HCO3_NAt,NAt3_1	FBP,GND,LDH_D,PGL,PGM,TALA,TKT1,TKT2
h2o2_m_93	Hydrogen peroxide synthesis	5	8	26	37	0.192308	0.307692	0.136253	0	3HCO3_NAt,ENO,GLCt4_2,HCO3_NAt,NAt3_1	FBP,GND,LDH_D,PGL,PGM,TALA,TKT1,TKT2
h2o2_m_95	Hydrogen peroxide synthesis	5	8	26	37	0.192308	0.307692	0.136253	0	3HCO3_NAt,ENO,GLCt2_2,GLCt4_2,HCO3_NAt	FBP,GND,LDH_D,PGL,PGM,TALA,TKT1,TKT2
h2o2_m_96	Hydrogen peroxide synthesis	5	8	26	37	0.192308	0.307692	0.136253	0	3HCO3_NAt,ENO,GLCt2_2,HCO3_NAt,NAt3_1	FBP,GND,LDH_D,PGL,PGM,TALA,TKT1,TKT2
h2o2_m_99	Hydrogen peroxide synthesis	5	8	26	37	0.192308	0.307692	0.136253	0	3HCO3_NAt,ENO,GLCt2_2,GLCt4_2,HCO3_NAt	FBP,GND,LDH_D,PGL,PGM,TALA,TKT1,TKT2
dag_hs_c_122	Diacylglycerol synthesis	8	16	54	82	0.148148	0.296296	0.137795	0	3HCO3_NAt,ENO,G3PD2m,GLCt2_2,MTHFD2m,MTHFDm,PFK,PPAP	ACCOAC,ACITL,ACONT,ADK1,AKGMALtm,CYOR-u10m,FACOAL160i,FACOAL1821,FUMm,GLCt2r,GPAM_hs,MDHm,PDHm,PGM,PPA,SUCD1m
dag_hs_c_130	Diacylglycerol synthesis	8	16	54	82	0.148148	0.296296	0.137795	0	ENO,G3PD2m,GLCt4_2,HCO3_NAt,MTHFD2m,MTHFDm,PFK,PPAP	ACCOAC,ACITL,ADK1,AKGMALtm,CYOR-u10m,FACOAL160i,FACOAL1821,FUMm,GLCt4,GPAM_hs,ICDHyrm,MDHm,PDHm,PGM,PPA,SUCD1m
dag_hs_c_15	Diacylglycerol synthesis	8	16	54	82	0.148148	0.296296	0.137795	0	2HCO3_NAt,ENO,G3PD2m,HCO3_NAt,MTHFD2m,MTHFDm,PFK,PPAP	ACCOAC,ACITL,ADK1,AKGMALtm,CYOR-u10m,FACOAL160i,FACOAL1821,FUMm,GLCt4,GPAM_hs,ICDHyrm,MDHm,PDHm,PGM,PPA,SUCD1m
dag_hs_c_159	Diacylglycerol synthesis	8	16	54	82	0.148148	0.296296	0.137795	0	3HCO3_NAt,ENO,G3PD2m,GLCt2_2,MTHFD2m,MTHFDm,PFK,PPAP	ACCOAC,ACITL,ACONT,ADK1,AKGMALtm,CYOR-u10m,FACOAL160i,FACOAL1821,FUMm,GLCt2r,GPAM_hs,MDHm,PDHm,PGM,PPA,SUCD1m
dag_hs_c_184	Diacylglycerol synthesis	8	16	54	82	0.148148	0.296296	0.137795	0	3HCO3_NAt,ENO,G3PD2m,GLCt2_2,MTHFD2m,MTHFDm,PFK,PPAP	ACCOAC,ACITL,ACONT,ADK1,AKGMALtm,CYOR-u10m,FACOAL160i,FACOAL1821,FUMm,GLCt4,GPAM_hs,MDHm,PDHm,PGM,PPA,SUCD1m
dag_hs_c_197	Diacylglycerol synthesis	8	16	54	82	0.148148	0.296296	0.137795	0	3HCO3_NAt,ENO,G3PD2m,GLCt4_2,MTHFD2m,MTHFDm,PFK,PPAP	ACCOAC,ACITL,ACONT,ADK1,AKGMALtm,CYOR-u10m,FACOAL160i,FACOAL1821,FUMm,GLCt4,GPAM_hs,MDHm,PDHm,PGM,PPA,SUCD1m
dag_hs_c_207	Diacylglycerol synthesis	8	16	54	82	0.148148	0.296296	0.137795	0	3HCO3_NAt,ENO,G3PD2m,GLCt2_2,MTHFD2m,MTHFDm,PFK,PPAP	ACCOAC,ACITL,ADK1,AKGMALtm,CYOR-u10m,FACOAL160i,FACOAL1821,FUMm,GLCt4,GPAM_hs,ICDHxm,MDHm,PDHm,PGM,PPA,SUCD1m
dag_hs_c_22	Diacylglycerol synthesis	8	16	54	82	0.148148	0.296296	0.137795	0	3HCO3_NAt,ENO,G3PD2m,GLCt2_2,MTHFD2m,MTHFDm,PFK,PPAP	ACCOAC,ACITL,ADK1,AKGMALtm,CYOR-u10m,FACOAL160i,FACOAL1821,FUMm,GLCt4,GPAM_hs,ICDHyrm,MDHm,PDHm,PGM,PPA,SUCD1m
dag_hs_c_222	Diacylglycerol synthesis	8	16	54	82	0.148148	0.296296	0.137795	0	ENO,G3PD2m,GLCt2_2,GLCt4_2,MTHFD2m,MTHFDm,PFK,PPAP	ACCOAC,ACITL,ADK1,AKGMALtm,CYOR-u10m,FACOAL160i,FACOAL1821,FUMm,GLCt4,GPAM_hs,ICDHyrm,MDHm,PDHm,PGM,PPA,SUCD1m
dag_hs_c_61	Diacylglycerol synthesis	8	16	54	82	0.148148	0.296296	0.137795	0	2HCO3_NAt,ENO,G3PD2m,GLCt2_2,MTHFD2m,MTHFDm,PFK,PPAP	ACCOAC,ACITL,ADK1,AKGMALtm,CYOR-u10m,FACOAL160i,FACOAL1821,FUMm,GLCt2r,GPAM_hs,ICDHyrm,MDHm,PDHm,PGM,PPA,SUCD1m
dag_hs_c_83	Diacylglycerol synthesis	8	16	54	82	0.148148	0.296296	0.137795	0	ENO,G3PD2m,GLCt2_2,GLCt4_2,MTHFD2m,MTHFDm,PFK,PPAP	ACCOAC,ACITL,ADK1,AKGMALtm,CYOR-u10m,FACOAL160i,FACOAL1821,FUMm,GLCt4,GPAM_hs,ICDHxm,MDHm,PDHm,PGM,PPA,SUCD1m
pa_hs_c_111	Phosphatidic acid synthesis	8	16	54	83	0.148148	0.296296	0.137795	0	2HCO3_NAt,ENO,G3PD2m,GLCt2_2,MTHFD2m,MTHFDm,NAt3_1,PFK	ACCOAC,ACITL,ADK1,AKGMALtm,CYOR-u10m,FACOAL160i,FACOAL1821,FUMm,GLCt4,GPAM_hs,ICDHxm,MDHm,PDHm,PGM,PPA,SUCD1m
pa_hs_c_127	Phosphatidic acid synthesis	8	16	54	83	0.148148	0.296296	0.137795	0	3HCO3_NAt,ENO,G3PD2m,GLCt2_2,MTHFD2m,MTHFDm,PFK,PIt8	ACCOAC,ACITL,ADK1,AKGMALtm,CYOR-u10m,FACOAL160i,FACOAL1821,FUMm,GLCt2r,GPAM_hs,ICDHyrm,MDHm,PDHm,PGM,PPA,SUCD1m
pa_hs_c_168	Phosphatidic acid synthesis	8	16	54	83	0.148148	0.296296	0.137795	0	ENO,G3PD2m,GLCt2_2,HCO3_NAt,MTHFD2m,MTHFDm,PFK,PIt7ir	ACCOAC,ACITL,ADK1,AKGMALtm,CYOR-u10m,FACOAL160i,FACOAL1821,FUMm,GLCt4,GPAM_hs,ICDHyrm,MDHm,PDHm,PGM,PPA,SUCD1m
pa_hs_c_174	Phosphatidic acid synthesis	8	16	54	83	0.148148	0.296296	0.137795	0	ENO,G3PD2m,GLCt4_2,HCO3_NAt,MTHFD2m,MTHFDm,PFK,PIt7ir	ACCOAC,ACITL,ACONT,ADK1,AKGMALtm,CYOR-u10m,FACOAL160i,FACOAL1821,FUMm,GLCt4,GPAM_hs,MDHm,PDHm,PGM,PPA,SUCD1m
pa_hs_c_22	Phosphatidic acid synthesis	8	16	54	83	0.148148	0.296296	0.137795	0	2HCO3_NAt,ENO,G3PD2m,HCO3_NAt,MTHFD2m,MTHFDm,PFK,PIt8	ACCOAC,ACITL,ADK1,AKGMALtm,CYOR-u10m,FACOAL160i,FACOAL1821,FUMm,GLCt4,GPAM_hs,ICDHyrm,MDHm,PDHm,PGM,PPA,SUCD1m
pa_hs_c_65	Phosphatidic acid synthesis	8	16	54	83	0.148148	0.296296	0.137795	0	3HCO3_NAt,ENO,G3PD2m,GLCt2_2,GLCt4_2,MTHFD2m,MTHFDm,PFK	ACCOAC,ACITL,ACONT,ADK1,AKGMALtm,CYOR-u10m,FACOAL160i,FACOAL1821,FUMm,GLCt4,GPAM_hs,MDHm,PDHm,PGM,PPA,SUCD1m
pa_hs_c_79	Phosphatidic acid synthesis	8	16	54	83	0.148148	0.296296	0.137795	0	3HCO3_NAt,ENO,G3PD2m,HCO3_NAt,MTHFD2m,MTHFDm,NAt3_1,PFK	ACCOAC,ACITL,ADK1,AKGMALtm,CYOR-u10m,FACOAL160i,FACOAL1821,FUMm,GLCt2r,GPAM_hs,ICDHxm,MDHm,PDHm,PGM,PPA,SUCD1m
pail_hs_c_11	Phosphatidylinositol synthesis	9	19	64	94	0.140625	0.296875	0.138527	0	2HCO3_NAt,3HCO3_NAt,ENO,G3PD2m,MTHFD2m,MTHFDm,NAt3_1,OCOAT1m,PFK	AACOAT,ACACT1r,ACACT1rm,ACCOAC,ADK1,AKGMALtm,CYOR-u10m,FACOAL160i,FACOAL1821,FUMm,GLCt4,GPAM_hs,ICDHyrm,MDHm,MI1PP,PDHm,PGM,PPA,SUCD1m
pail_hs_c_60	Phosphatidylinositol synthesis	9	19	64	94	0.140625	0.296875	0.138527	0	ENO,G3PD2m,GLCt2_2,HCO3_NAt,MTHFD2m,MTHFDm,OCOAT1m,PFK,PIt7ir	AACOAT,ACACT1r,ACACT1rm,ACCOAC,ADK1,AKGMALtm,CYOR-u10m,FACOAL160i,FACOAL1821,FUMm,GLCt4,GPAM_hs,ICDHyrm,MDHm,MI1PP,PDHm,PGM,PPA,SUCD1m
pail_hs_c_16	Phosphatidylinositol synthesis	8	19	66	94	0.121212	0.287879	0.142713	0	3HCO3_NAt,ENO,G3PD2m,MTHFD2m,MTHFDm,OCOAT1m,PFK,PIt8	AACOAT,ACACT1r,ACACT1rm,ACCOAC,ADK1,AKGMALtm,CYOR-u10m,FACOAL160i,FACOAL1821,FUMm,GLCt4,GPAM_hs,ICDHyrm,MDHm,MI1PP,PDHm,PGM,PPA,SUCD1m
pa_hs_c_17	Phosphatidic acid synthesis	8	17	58	83	0.137931	0.293103	0.14402	0	2HCO3_NAt,ENO,G3PD2m,HCO3_NAt,MTHFD2m,MTHFDm,NAt3_1,PFK	ACCOAC,ACITL,ADK1,AKGMALtm,CYOR-u10m,FACOAL160i,FACOAL1821,FUMm,GLCt4,GPAM_hs,ICDHxm,MDHm,PDHm,PGM,PPA,RDH3a,SUCD1m
pa_hs_c_215	Phosphatidic acid synthesis	8	17	58	83	0.137931	0.293103	0.14402	0	3HCO3_NAt,ENO,G3PD2m,MTHFD2m,MTHFDm,NAt3_1,PFK,PIt8	ACCOAC,ACITL,ADK1,AKGMALtm,CYOR-u10m,FACOAL160i,FACOAL1821,FUMm,GLCt4,GPAM_hs,ICDHxm,MDHm,PDHm,PGM,PPA,RDH2a,SUCD1m
tag_hs_c_110	Triacylglycerol synthesis	8	17	58	84	0.137931	0.293103	0.14402	0	ENO,G3PD2m,GLCt4_2,LPS,MTHFD2m,MTHFDm,PFK,PPAP	ACCOAC,ACITL,ACONT,ADK1,AKGMALtm,CYOR-u10m,DGAT,FACOAL160i,FACOAL1821,FUMm,GLCt4,GPAM_hs,MDHm,PDHm,PGM,PPA,SUCD1m
tag_hs_c_22	Triacylglycerol synthesis	8	17	58	84	0.137931	0.293103	0.14402	0	ENO,G3PD2m,GLCt2_2,GLCt4_2,MTHFD2m,MTHFDm,PFK,PPAP	ACCOAC,ACITL,ADK1,AKGMALtm,CYOR-u10m,DGAT,FACOAL160i,FACOAL1821,FUMm,GLCt4,GPAM_hs,ICDHyrm,MDHm,PDHm,PGM,PPA,SUCD1m
tag_hs_c_253	Triacylglycerol synthesis	8	17	58	84	0.137931	0.293103	0.14402	0	ENO,G3PD2m,GLCt2_2,HCO3_NAt,MTHFD2m,MTHFDm,PFK,PPAP	ACCOAC,ACITL,ADK1,AKGMALtm,CYOR-u10m,DGAT,FACOAL160i,FACOAL1821,FUMm,GLCt4,GPAM_hs,ICDHyrm,MDHm,PDHm,PGM,PPA,SUCD1m
tag_hs_c_69	Triacylglycerol synthesis	8	17	58	84	0.137931	0.293103	0.14402	0	ENO,G3PD2m,GLCt2_2,GLCt4_2,MTHFD2m,MTHFDm,PFK,PPAP	ACCOAC,ACITL,ACONT,ADK1,AKGMALtm,CYOR-u10m,DGAT,FACOAL160i,FACOAL1821,FUMm,GPAM_hs,MDHm,PDHm,PGM,PPA,RDH3a,SUCD1m
tag_hs_c_124	Triacylglycerol synthesis	9	18	58	84	0.155172	0.310345	0.144823	0	3HCO3_NAt,ENO,G3PD2m,GLCt2_2,HCO3_NAt,MTHFD2m,MTHFDm,PFK,PPAP	ACCOAC,ACITL,ADK1,AKGMALtm,CYOR-u10m,DGAT,FACOAL160i,FACOAL1821,FUMm,GLCt4,GPAM_hs,ICDHxm,MDHm,PDHm,PGM,PPA,RDH3a,SUCD1m
tag_hs_c_157	Triacylglycerol synthesis	9	18	58	84	0.155172	0.310345	0.144823	0	3HCO3_NAt,ENO,G3PD2m,GLCt2_2,HCO3_NAt,MTHFD2m,MTHFDm,PFK,PPAP	ACCOAC,ACITL,ACONT,ADK1,AKGMALtm,CYOR-u10m,DGAT,FACOAL160i,FACOAL1821,FUMm,GLCt2r,GPAM_hs,MDHm,PDHm,PGM,PPA,RDH2a,SUCD1m
tag_hs_c_188	Triacylglycerol synthesis	9	18	58	84	0.155172	0.310345	0.144823	0	ENO,G3PD2m,GLCt4_2,HCO3_NAt,LPS,MTHFD2m,MTHFDm,PFK,PPAP	ACCOAC,ACITL,ADK1,AKGMALtm,CYOR-u10m,DGAT,FACOAL160i,FACOAL1821,FUMm,GLCt4,GPAM_hs,ICDHxm,MDHm,PDHm,PGM,PPA,RDH3a,SUCD1m
tag_hs_c_193	Triacylglycerol synthesis	9	18	58	84	0.155172	0.310345	0.144823	0	2HCO3_NAt,ENO,G3PD2m,GLCt4_2,MTHFD2m,MTHFDm,NAt3_1,PFK,PPAP	ACCOAC,ACITL,ADK1,AKGMALtm,CYOR-u10m,DGAT,FACOAL160i,FACOAL1821,FUMm,GLCt2r,GPAM_hs,ICDHxm,MDHm,PDHm,PGM,PPA,RDH2a,SUCD1m
tag_hs_c_246	Triacylglycerol synthesis	9	18	58	84	0.155172	0.310345	0.144823	0	2HCO3_NAt,ENO,G3PD2m,GLCt2_2,GLCt4_2,MTHFD2m,MTHFDm,PFK,PPAP	ACCOAC,ACITL,ACONT,ADK1,AKGMALtm,CYOR-u10m,DGAT,FACOAL160i,FACOAL1821,FUMm,GLCt2r,GPAM_hs,MDHm,PDHm,PGM,PPA,RDH3a,SUCD1m
pail_hs_c_197	Phosphatidylinositol synthesis	9	19	63	94	0.142857	0.301587	0.148097	0	3HCO3_NAt,ENO,G3PD2m,GLCt2_2,MTHFD2m,MTHFDm,OCOAT1m,PFK,PIt8	AACOAT,ACACT1r,ACACT1rm,ACCOAC,ADK1,AKGMALtm,CYOR-u10m,FACOAL160i,FACOAL1821,FUMm,GLCt4,GPAM_hs,ICDHyrm,MDHm,MI1PP,PDHm,PGM,PPA,SUCD1m
pail_hs_c_213	Phosphatidylinositol synthesis	9	19	63	94	0.142857	0.301587	0.148097	0	3HCO3_NAt,ENO,G3PD2m,MTHFD2m,MTHFDm,NAt3_1,OCOAT1m,PFK,PIt8	AACOAT,ACACT1r,ACACT1rm,ACCOAC,ADK1,AKGMALtm,CYOR-u10m,FACOAL160i,FACOAL1821,FUMm,GLCt4,GPAM_hs,ICDHyrm,MDHm,MI1PP,PDHm,PGM,PPA,SUCD1m
pail_hs_c_79	Phosphatidylinositol synthesis	9	19	63	94	0.142857	0.301587	0.148097	0	ENO,G3PD2m,GLCt4_2,HCO3_NAt,MTHFD2m,MTHFDm,NAt3_1,OCOAT1m,PFK	AACOAT,ACACT1r,ACACT1rm,ACCOAC,ADK1,AKGMALtm,CYOR-u10m,FACOAL160i,FACOAL1821,FUMm,GLCt4,GPAM_hs,ICDHyrm,MDHm,MI1PP,PDHm,PGM,PPA,SUCD1m
pail_hs_c_89	Phosphatidylinositol synthesis	9	19	63	94	0.142857	0.301587	0.148097	0	ENO,G3PD2m,GLCt2_2,HCO3_NAt,MTHFD2m,MTHFDm,OCOAT1m,PFK,PIt8	AACOAT,ACACT1r,ACACT1rm,ACCOAC,ADK1,AKGMALtm,CYOR-u10m,FACOAL160i,FACOAL1821,FUMm,GLCt2r,GPAM_hs,ICDHxm,MDHm,MI1PP,PDHm,PGM,PPA,SUCD1m
dag_hs_c_26	Diacylglycerol synthesis	7	16	56	82	0.125	0.285714	0.14893	0	ENO,G3PD2m,HCO3_NAt,MTHFD2m,MTHFDm,PFK,PPAP	ACCOAC,ACITL,ADK1,AKGMALtm,CYOR-u10m,FACOAL160i,FACOAL1821,FUMm,GLCt4,GPAM_hs,ICDHyrm,MDHm,PDHm,PGM,PPA,SUCD1m
pa_hs_c_156	Phosphatidic acid synthesis	7	16	56	83	0.125	0.285714	0.14893	0	ENO,G3PD2m,HCO3_NAt,MTHFD2m,MTHFDm,PFK,PIt7ir	ACCOAC,ACITL,ADK1,AKGMALtm,CYOR-u10m,FACOAL160i,FACOAL1821,FUMm,GLCt4,GPAM_hs,ICDHyrm,MDHm,PDHm,PGM,PPA,SUCD1m
pa_hs_c_165	Phosphatidic acid synthesis	7	16	56	83	0.125	0.285714	0.14893	0	ENO,G3PD2m,GLCt2_2,GLCt4_2,MTHFD2m,MTHFDm,PFK	ACCOAC,ACITL,ACONT,ADK1,AKGMALtm,CYOR-u10m,FACOAL160i,FACOAL1821,FUMm,GPAM_hs,MDHm,PDHm,PGM,PPA,RDH2a,SUCD1m
pa_hs_c_167	Phosphatidic acid synthesis	7	16	56	83	0.125	0.285714	0.14893	0	3HCO3_NAt,ENO,G3PD2m,GLCt2_2,MTHFD2m,MTHFDm,PFK	ACCOAC,ACITL,ADK1,AKGMALtm,CYOR-u10m,FACOAL160i,FACOAL1821,FUMm,GLCt4,GPAM_hs,ICDHyrm,MDHm,PDHm,PGM,PPA,SUCD1m
pa_hs_c_202	Phosphatidic acid synthesis	7	16	56	83	0.125	0.285714	0.14893	0	2HCO3_NAt,ENO,G3PD2m,MTHFD2m,MTHFDm,PFK,PIt8	ACCOAC,ACITL,ADK1,AKGMALtm,CYOR-u10m,FACOAL160i,FACOAL1821,FUMm,GLCt4,GPAM_hs,ICDHyrm,MDHm,PDHm,PGM,PPA,SUCD1m
pa_hs_c_207	Phosphatidic acid synthesis	7	16	56	83	0.125	0.285714	0.14893	0	3HCO3_NAt,ENO,G3PD2m,GLCt2_2,MTHFD2m,MTHFDm,PFK	ACCOAC,ACITL,ACONT,ADK1,AKGMALtm,CYOR-u10m,FACOAL160i,FACOAL1821,FUMm,GLCt4,GPAM_hs,MDHm,PDHm,PGM,PPA,SUCD1m
pa_hs_c_222	Phosphatidic acid synthesis	7	16	56	83	0.125	0.285714	0.14893	0	ENO,G3PD2m,GLCt2_2,HCO3_NAt,MTHFD2m,MTHFDm,PFK	ACCOAC,ACITL,ADK1,AKGMALtm,CYOR-u10m,FACOAL160i,FACOAL1821,FUMm,GLCt4,GPAM_hs,ICDHyrm,MDHm,PDHm,PGM,PPA,SUCD1m
pa_hs_c_38	Phosphatidic acid synthesis	7	16	56	83	0.125	0.285714	0.14893	0	3HCO3_NAt,ENO,G3PD2m,GLCt2_2,MTHFD2m,MTHFDm,PFK	ACCOAC,ACITL,ACONT,ADK1,AKGMALtm,CYOR-u10m,FACOAL160i,FACOAL1821,FUMm,GLCt2r,GPAM_hs,MDHm,PDHm,PGM,PPA,SUCD1m
pa_hs_c_44	Phosphatidic acid synthesis	7	16	56	83	0.125	0.285714	0.14893	0	3HCO3_NAt,ENO,G3PD2m,MTHFD2m,MTHFDm,PFK,PIt8	ACCOAC,ACITL,ADK1,AKGMALtm,CYOR-u10m,FACOAL160i,FACOAL1821,FUMm,GLCt4,GPAM_hs,ICDHxm,MDHm,PDHm,PGM,PPA,SUCD1m
pa_hs_c_46	Phosphatidic acid synthesis	7	16	56	83	0.125	0.285714	0.14893	0	ENO,G3PD2m,GLCt4_2,HCO3_NAt,MTHFD2m,MTHFDm,PFK	ACCOAC,ACITL,ADK1,AKGMALtm,CYOR-u10m,FACOAL160i,FACOAL1821,FUMm,GLCt4,GPAM_hs,ICDHyrm,MDHm,PDHm,PGM,PPA,SUCD1m
pa_hs_c_5	Phosphatidic acid synthesis	7	16	56	83	0.125	0.285714	0.14893	0	3HCO3_NAt,ENO,G3PD2m,GLCt4_2,MTHFD2m,MTHFDm,PFK	ACCOAC,ACITL,ADK1,AKGMALtm,CYOR-u10m,FACOAL160i,FACOAL1821,FUMm,GLCt4,GPAM_hs,ICDHxm,MDHm,PDHm,PGM,PPA,SUCD1m
pa_hs_c_236	Phosphatidic acid synthesis	9	18	57	83	0.157895	0.315789	0.149996	0	2HCO3_NAt,3HCO3_NAt,ENO,G3PD2m,GLCt2_2,MTHFD2m,MTHFDm,PFK,PIt8	ACCOAC,ACITL,ACONT,ADK1,AKGMALtm,CYOR-u10m,FACOAL160i,FACOAL1821,FUMm,GLCt4,GPAM_hs,MDHm,PDHm,PGM,PPA,RDH1,RDH1a,SUCD1m
tag_hs_c_214	Triacylglycerol synthesis	9	18	57	84	0.157895	0.315789	0.149996	0	3HCO3_NAt,ENO,G3PD2m,GLCt4_2,LPS,MTHFD2m,MTHFDm,PFK,PPAP	ACCOAC,ACITL,ADK1,AKGMALtm,CYOR-u10m,DGAT,FACOAL160i,FACOAL1821,FUMm,GLCt4,GPAM_hs,ICDHyrm,MDHm,PDHm,PGM,PPA,RDH2a,SUCD1m
tag_hs_c_5	Triacylglycerol synthesis	9	18	57	84	0.157895	0.315789	0.149996	0	2HCO3_NAt,ENO,G3PD2m,GLCt4_2,LPS,MTHFD2m,MTHFDm,PFK,PPAP	ACCOAC,ACITL,ADK1,AKGMALtm,CYOR-u10m,DGAT,FACOAL160i,FACOAL1821,FUMm,GLCt4,GPAM_hs,ICDHxm,MDHm,PDHm,PGM,PPA,RDH3a,SUCD1m
tag_hs_c_63	Triacylglycerol synthesis	9	18	57	84	0.157895	0.315789	0.149996	0	3HCO3_NAt,ENO,G3PD2m,GLCt4_2,LPS,MTHFD2m,MTHFDm,PFK,PPAP	ACCOAC,ACITL,ACONT,ADK1,AKGMALtm,CYOR-u10m,DGAT,FACOAL160i,FACOAL1821,FUMm,GLCt4,GPAM_hs,MDHm,PDHm,PGM,PPA,RDH2a,SUCD1m
tag_hs_c_95	Triacylglycerol synthesis	9	18	57	84	0.157895	0.315789	0.149996	0	ENO,G3PD2m,GLCt4_2,HCO3_NAt,MTHFD2m,MTHFDm,NAt3_1,PFK,PPAP	ACCOAC,ACITL,ADK1,AKGMALtm,CYOR-u10m,DGAT,FACOAL160i,FACOAL1821,FUMm,GLCt2r,GPAM_hs,ICDHyrm,MDHm,PDHm,PGM,PPA,RDH2a,SUCD1m
pe_hs_c_5	Phosphatidylethanolamine synthesis	10	27	91	128	0.10989	0.296703	0.154818	0	ALR,CHOLK,ME2m,NAt5,OCOAT1m,PFK,PIt7ir,PPAP,PSFLIPm,VALTA	AACOAT,ACACT1r,ACACT1rm,ACCOAC,ACONT,ADK1,AKGMALtm,CYOR-u10m,FACOAL160i,FACOAL1821,FUM,FUMm,GLCt4,GPAM_hs,HIStiDF,MACACI,MDHm,PDHm,PGCD,PHEt4,PPA,PSERT,PSP_L,PSSA1_hs,RDH2a,SUCD1m,THBPT4ACAMDASE
pe_hs_c_6	Phosphatidylethanolamine synthesis	10	27	91	128	0.10989	0.296703	0.154818	0	ALR,CHOLK,GLCt4_2,ME2m,NAt5,OCOAT1m,PFK,PPAP,PSFLIPm,VALTA	AACOAT,ACACT1r,ACACT1rm,ACCOAC,ACONT,ADK1,AKGMALtm,CYOR-u10m,FACOAL160i,FACOAL1821,FUMm,GLCt4,GPAM_hs,HIStiDF,MACACI,MDHm,PDHm,PGCD,PHEt4,PPA,PSERT,PSP_L,PSSA1_hs,RDH3a,SUCD1m,THBPT4ACAMDASE,VALtec
dag_hs_c_134	Diacylglycerol synthesis	8	17	57	82	0.140351	0.298246	0.155134	0	ENO,G3PD2m,GLCt2_2,HCO3_NAt,MTHFD2m,MTHFDm,PFK,PPAP	ACCOAC,ACITL,ACONT,ADK1,AKGMALtm,CYOR-u10m,FACOAL160i,FACOAL1821,FUMm,GLCt2r,GPAM_hs,MDHm,PDHm,PGM,PPA,RDH3a,SUCD1m
dag_hs_c_150	Diacylglycerol synthesis	8	17	57	82	0.140351	0.298246	0.155134	0	ENO,G3PD2m,GLCt4_2,HCO3_NAt,MTHFD2m,MTHFDm,PFK,PPAP	ACCOAC,ACITL,ACONT,ADK1,AKGMALtm,CYOR-u10m,FACOAL160i,FACOAL1821,FUMm,GLCt4,GPAM_hs,MDHm,PDHm,PGM,PPA,RDH2a,SUCD1m
dag_hs_c_16	Diacylglycerol synthesis	8	17	57	82	0.140351	0.298246	0.155134	0	ENO,G3PD2m,GLCt2_2,HCO3_NAt,MTHFD2m,MTHFDm,PFK,PPAP	ACCOAC,ACITL,ADK1,AKGMALtm,CYOR-u10m,FACOAL160i,FACOAL1821,FUMm,GLCt4,GPAM_hs,ICDHyrm,MDHm,PDHm,PGM,PPA,RDH3a,SUCD1m
dag_hs_c_163	Diacylglycerol synthesis	8	17	57	82	0.140351	0.298246	0.155134	0	3HCO3_NAt,ENO,G3PD2m,GLCt2_2,MTHFD2m,MTHFDm,PFK,PPAP	ACCOAC,ACITL,ADK1,AKGMALtm,CYOR-u10m,FACOAL160i,FACOAL1821,FUMm,GLCt4,GPAM_hs,ICDHyrm,MDHm,PDHm,PGM,PPA,RDH3a,SUCD1m
dag_hs_c_183	Diacylglycerol synthesis	8	17	57	82	0.140351	0.298246	0.155134	0	2HCO3_NAt,ENO,G3PD2m,GLCt4_2,MTHFD2m,MTHFDm,PFK,PPAP	ACCOAC,ACITL,ACONT,ADK1,AKGMALtm,CYOR-u10m,FACOAL160i,FACOAL1821,FUMm,GLCt4,GPAM_hs,MDHm,PDHm,PGM,PPA,RDH2a,SUCD1m
dag_hs_c_193	Diacylglycerol synthesis	8	17	57	82	0.140351	0.298246	0.155134	0	2HCO3_NAt,3HCO3_NAt,ENO,G3PD2m,MTHFD2m,MTHFDm,PFK,PPAP	ACCOAC,ACITL,ADK1,AKGMALtm,CYOR-u10m,FACOAL160i,FACOAL1821,FUMm,GLCt4,GPAM_hs,ICDHyrm,MDHm,PDHm,PGM,PPA,RDH2a,SUCD1m
dag_hs_c_31	Diacylglycerol synthesis	8	17	57	82	0.140351	0.298246	0.155134	0	3HCO3_NAt,ENO,G3PD2m,GLCt2_2,MTHFD2m,MTHFDm,PFK,PPAP	ACCOAC,ACITL,ADK1,AKGMALtm,CYOR-u10m,FACOAL160i,FACOAL1821,FUMm,GLCt4,GPAM_hs,ICDHxm,MDHm,PDHm,PGM,PPA,RDH3a,SUCD1m
dag_hs_c_33	Diacylglycerol synthesis	8	17	57	82	0.140351	0.298246	0.155134	0	2HCO3_NAt,3HCO3_NAt,ENO,G3PD2m,MTHFD2m,MTHFDm,PFK,PPAP	ACCOAC,ACITL,ACONT,ADK1,AKGMALtm,CYOR-u10m,FACOAL160i,FACOAL1821,FUMm,GLCt4,GPAM_hs,MDHm,PDHm,PGM,PPA,RDH3a,SUCD1m
dag_hs_c_43	Diacylglycerol synthesis	8	17	57	82	0.140351	0.298246	0.155134	0	3HCO3_NAt,ENO,G3PD2m,GLCt4_2,MTHFD2m,MTHFDm,PFK,PPAP	ACCOAC,ACITL,ADK1,AKGMALtm,CYOR-u10m,FACOAL160i,FACOAL1821,FUMm,GLCt4,GPAM_hs,ICDHyrm,MDHm,PDHm,PGM,PPA,RDH3a,SUCD1m
dag_hs_c_56	Diacylglycerol synthesis	8	17	57	82	0.140351	0.298246	0.155134	0	ENO,G3PD2m,GLCt4_2,MTHFD2m,MTHFDm,NAt3_1,PFK,PPAP	ACCOAC,ACITL,ACONT,ADK1,AKGMALtm,CYOR-u10m,FACOAL160i,FACOAL1821,FUMm,GLCt2r,GPAM_hs,MDHm,PDHm,PGM,PPA,RDH3a,SUCD1m
dag_hs_c_6	Diacylglycerol synthesis	8	17	57	82	0.140351	0.298246	0.155134	0	2HCO3_NAt,3HCO3_NAt,ENO,G3PD2m,MTHFD2m,MTHFDm,PFK,PPAP	ACCOAC,ACITL,ADK1,AKGMALtm,CYOR-u10m,FACOAL160i,FACOAL1821,FUMm,GLCt4,GPAM_hs,ICDHyrm,MDHm,PDHm,PGM,PPA,RDH2a,SUCD1m
dag_hs_c_89	Diacylglycerol synthesis	8	17	57	82	0.140351	0.298246	0.155134	0	2HCO3_NAt,ENO,G3PD2m,GLCt4_2,MTHFD2m,MTHFDm,PFK,PPAP	ACCOAC,ACITL,ADK1,AKGMALtm,CYOR-u10m,FACOAL160i,FACOAL1821,FUMm,GLCt4,GPAM_hs,ICDHyrm,MDHm,PDHm,PGM,PPA,RDH2a,SUCD1m
pa_hs_c_12	Phosphatidic acid synthesis	8	17	57	83	0.140351	0.298246	0.155134	0	2HCO3_NAt,ENO,G3PD2m,MTHFD2m,MTHFDm,NAt3_1,PFK,PIt8	ACCOAC,ACITL,ADK1,AKGMALtm,CYOR-u10m,FACOAL160i,FACOAL1821,FUMm,GLCt4,GPAM_hs,ICDHyrm,MDHm,PDHm,PGM,PPA,RDH2a,SUCD1m
pa_hs_c_122	Phosphatidic acid synthesis	8	17	57	83	0.140351	0.298246	0.155134	0	ENO,G3PD2m,HCO3_NAt,MTHFD2m,MTHFDm,NAt3_1,PFK,PIt8	ACCOAC,ACITL,ADK1,AKGMALtm,CYOR-u10m,FACOAL160i,FACOAL1821,FUMm,GLCt4,GPAM_hs,ICDHyrm,MDHm,PDHm,PGM,PPA,RDH3a,SUCD1m
pa_hs_c_133	Phosphatidic acid synthesis	8	17	57	83	0.140351	0.298246	0.155134	0	2HCO3_NAt,ENO,G3PD2m,GLCt2_2,MTHFD2m,MTHFDm,PFK,PIt8	ACCOAC,ACITL,ADK1,AKGMALtm,CYOR-u10m,FACOAL160i,FACOAL1821,FUMm,GLCt4,GPAM_hs,ICDHyrm,MDHm,PDHm,PGM,PPA,RDH2a,SUCD1m
pa_hs_c_161	Phosphatidic acid synthesis	8	17	57	83	0.140351	0.298246	0.155134	0	3HCO3_NAt,ENO,G3PD2m,GLCt4_2,MTHFD2m,MTHFDm,PFK,PIt8	ACCOAC,ACITL,ACONT,ADK1,AKGMALtm,CYOR-u10m,FACOAL160i,FACOAL1821,FUMm,GLCt4,GPAM_hs,MDHm,PDHm,PGM,PPA,RDH3a,SUCD1m
pa_hs_c_171	Phosphatidic acid synthesis	8	17	57	83	0.140351	0.298246	0.155134	0	2HCO3_NAt,ENO,G3PD2m,MTHFD2m,MTHFDm,NAt3_1,PFK,PIt8	ACCOAC,ACITL,ADK1,AKGMALtm,CYOR-u10m,FACOAL160i,FACOAL1821,FUMm,GLCt4,GPAM_hs,ICDHyrm,MDHm,PDHm,PGM,PPA,RDH3a,SUCD1m
pa_hs_c_18	Phosphatidic acid synthesis	8	17	57	83	0.140351	0.298246	0.155134	0	3HCO3_NAt,ENO,G3PD2m,HCO3_NAt,MTHFD2m,MTHFDm,PFK,PIt8	ACCOAC,ACITL,ADK1,AKGMALtm,CYOR-u10m,FACOAL160i,FACOAL1821,FUMm,GLCt4,GPAM_hs,ICDHxm,MDHm,PDHm,PGM,PPA,RDH2a,SUCD1m
pa_hs_c_3	Phosphatidic acid synthesis	8	17	57	83	0.140351	0.298246	0.155134	0	2HCO3_NAt,ENO,G3PD2m,GLCt2_2,MTHFD2m,MTHFDm,PFK,PIt8	ACCOAC,ACITL,ADK1,AKGMALtm,CYOR-u10m,FACOAL160i,FACOAL1821,FUMm,GLCt4,GPAM_hs,ICDHyrm,MDHm,PDHm,PGM,PPA,RDH2a,SUCD1m
pa_hs_c_52	Phosphatidic acid synthesis	8	17	57	83	0.140351	0.298246	0.155134	0	3HCO3_NAt,ENO,G3PD2m,GLCt4_2,MTHFD2m,MTHFDm,NAt3_1,PFK	ACCOAC,ACITL,ACONT,ADK1,AKGMALtm,CYOR-u10m,FACOAL160i,FACOAL1821,FUMm,GLCt2r,GPAM_hs,MDHm,PDHm,PGM,PPA,RDH2a,SUCD1m
pa_hs_c_70	Phosphatidic acid synthesis	8	17	57	83	0.140351	0.298246	0.155134	0	2HCO3_NAt,ENO,G3PD2m,MTHFD2m,MTHFDm,NAt3_1,PFK,PIt7ir	ACCOAC,ACITL,ADK1,AKGMALtm,CYOR-u10m,FACOAL160i,FACOAL1821,FUMm,GLCt4,GPAM_hs,ICDHyrm,MDHm,PDHm,PGM,PPA,RDH2a,SUCD1m
tag_hs_c_134	Triacylglycerol synthesis	8	17	57	84	0.140351	0.298246	0.155134	0	ENO,G3PD2m,GLCt2_2,GLCt4_2,MTHFD2m,MTHFDm,PFK,PPAP	ACCOAC,ACITL,ADK1,AKGMALtm,CYOR-u10m,DGAT,FACOAL160i,FACOAL1821,FUMm,GPAM_hs,ICDHxm,MDHm,PDHm,PGM,PPA,RDH2a,SUCD1m
tag_hs_c_137	Triacylglycerol synthesis	8	17	57	84	0.140351	0.298246	0.155134	0	2HCO3_NAt,ENO,G3PD2m,GLCt4_2,MTHFD2m,MTHFDm,PFK,PPAP	ACCOAC,ACITL,ACONT,ADK1,AKGMALtm,CYOR-u10m,DGAT,FACOAL160i,FACOAL1821,FUMm,GPAM_hs,MDHm,PDHm,PGM,PPA,RDH3a,SUCD1m
tag_hs_c_143	Triacylglycerol synthesis	8	17	57	84	0.140351	0.298246	0.155134	0	3HCO3_NAt,ENO,G3PD2m,LPS,MTHFD2m,MTHFDm,PFK,PPAP	ACCOAC,ACITL,ADK1,AKGMALtm,CYOR-u10m,DGAT,FACOAL160i,FACOAL1821,FUMm,GLCt4,GPAM_hs,ICDHyrm,MDHm,PDHm,PGM,PPA,SUCD1m
tag_hs_c_232	Triacylglycerol synthesis	8	17	57	84	0.140351	0.298246	0.155134	0	ENO,G3PD2m,GLCt2_2,GLCt4_2,MTHFD2m,MTHFDm,PFK,PPAP	ACCOAC,ACITL,ADK1,AKGMALtm,CYOR-u10m,DGAT,FACOAL160i,FACOAL1821,FUMm,GPAM_hs,ICDHxm,MDHm,PDHm,PGM,PPA,RDH3a,SUCD1m
tag_hs_c_249	Triacylglycerol synthesis	8	17	57	84	0.140351	0.298246	0.155134	0	3HCO3_NAt,ENO,G3PD2m,GLCt4_2,MTHFD2m,MTHFDm,PFK,PPAP	ACCOAC,ACITL,ADK1,AKGMALtm,CYOR-u10m,DGAT,FACOAL160i,FACOAL1821,FUMm,GLCt4,GPAM_hs,ICDHyrm,MDHm,PDHm,PGM,PPA,SUCD1m
tag_hs_c_257	Triacylglycerol synthesis	8	17	57	84	0.140351	0.298246	0.155134	0	3HCO3_NAt,ENO,G3PD2m,GLCt2_2,MTHFD2m,MTHFDm,PFK,PPAP	ACCOAC,ACITL,ACONT,ADK1,AKGMALtm,CYOR-u10m,DGAT,FACOAL160i,FACOAL1821,FUMm,GLCt2r,GPAM_hs,MDHm,PDHm,PGM,PPA,SUCD1m
tag_hs_c_45	Triacylglycerol synthesis	8	17	57	84	0.140351	0.298246	0.155134	0	ENO,G3PD2m,GLCt4_2,LPS,MTHFD2m,MTHFDm,PFK,PPAP	ACCOAC,ACITL,ADK1,AKGMALtm,CYOR-u10m,DGAT,FACOAL160i,FACOAL1821,FUMm,GLCt4,GPAM_hs,ICDHyrm,MDHm,PDHm,PGM,PPA,SUCD1m
tag_hs_c_47	Triacylglycerol synthesis	8	17	57	84	0.140351	0.298246	0.155134	0	3HCO3_NAt,ENO,G3PD2m,GLCt4_2,MTHFD2m,MTHFDm,PFK,PPAP	ACCOAC,ACITL,ADK1,AKGMALtm,CYOR-u10m,DGAT,FACOAL160i,FACOAL1821,FUMm,GPAM_hs,ICDHyrm,MDHm,PDHm,PGM,PPA,RDH3a,SUCD1m
tag_hs_c_60	Triacylglycerol synthesis	8	17	57	84	0.140351	0.298246	0.155134	0	ENO,G3PD2m,GLCt4_2,LPS,MTHFD2m,MTHFDm,PFK,PPAP	ACCOAC,ACITL,ADK1,AKGMALtm,CYOR-u10m,DGAT,FACOAL160i,FACOAL1821,FUMm,GPAM_hs,ICDHyrm,MDHm,PDHm,PGM,PPA,RDH3a,SUCD1m
tag_hs_c_86	Triacylglycerol synthesis	8	17	57	84	0.140351	0.298246	0.155134	0	3HCO3_NAt,ENO,G3PD2m,GLCt4_2,MTHFD2m,MTHFDm,PFK,PPAP	ACCOAC,ACITL,ADK1,AKGMALtm,CYOR-u10m,DGAT,FACOAL160i,FACOAL1821,FUMm,GLCt4,GPAM_hs,ICDHxm,MDHm,PDHm,PGM,PPA,SUCD1m
tag_hs_c_87	Triacylglycerol synthesis	8	17	57	84	0.140351	0.298246	0.155134	0	ENO,G3PD2m,GLCt2_2,GLCt4_2,MTHFD2m,MTHFDm,PFK,PPAP	ACCOAC,ACITL,ACONT,ADK1,AKGMALtm,CYOR-u10m,DGAT,FACOAL160i,FACOAL1821,FUMm,GPAM_hs,MDHm,PDHm,PGM,PPA,RDH2a,SUCD1m
pail_hs_c_172	Phosphatidylinositol synthesis	8	19	65	94	0.123077	0.292308	0.157049	0	ENO,G3PD2m,MTHFD2m,MTHFDm,NAt3_1,OCOAT1m,PFK,PIt8	AACOAT,ACACT1r,ACACT1rm,ACCOAC,ADK1,AKGMALtm,CYOR-u10m,FACOAL160i,FACOAL1821,FUMm,GLCt4,GPAM_hs,ICDHyrm,MDHm,MI1PP,PDHm,PGM,PPA,SUCD1m
pail_hs_c_182	Phosphatidylinositol synthesis	8	19	65	94	0.123077	0.292308	0.157049	0	ENO,G3PD2m,GLCt2_2,GLCt4_2,MTHFD2m,MTHFDm,OCOAT1m,PFK	AACOAT,ACACT1r,ACACT1rm,ACCOAC,ADK1,AKGMALtm,CYOR-u10m,FACOAL160i,FACOAL1821,FUMm,GPAM_hs,ICDHxm,MDHm,MI1PP,PDHm,PGM,PPA,RDH3a,SUCD1m
pail_hs_c_95	Phosphatidylinositol synthesis	7	19	66	94	0.106061	0.287879	0.161671	0	3HCO3_NAt,ENO,G3PD2m,MTHFD2m,MTHFDm,OCOAT1m,PFK	AACOAT,ACACT1r,ACACT1rm,ACCOAC,ADK1,AKGMALtm,CYOR-u10m,FACOAL160i,FACOAL1821,FUMm,GLCt4,GPAM_hs,ICDHyrm,MDHm,MI1PP,PDHm,PGM,PPA,SUCD1m
dag_hs_c_10	Diacylglycerol synthesis	7	16	55	82	0.127273	0.290909	0.163818	0	ENO,G3PD2m,MTHFD2m,MTHFDm,NAt3_1,PFK,PPAP	ACCOAC,ACITL,ADK1,AKGMALtm,CYOR-u10m,FACOAL160i,FACOAL1821,FUMm,GLCt4,GPAM_hs,ICDHyrm,MDHm,PDHm,PGM,PPA,SUCD1m
dag_hs_c_110	Diacylglycerol synthesis	7	16	55	82	0.127273	0.290909	0.163818	0	2HCO3_NAt,ENO,G3PD2m,MTHFD2m,MTHFDm,PFK,PPAP	ACCOAC,ACITL,ADK1,AKGMALtm,CYOR-u10m,FACOAL160i,FACOAL1821,FUMm,GLCt4,GPAM_hs,ICDHxm,MDHm,PDHm,PGM,PPA,SUCD1m
dag_hs_c_124	Diacylglycerol synthesis	7	16	55	82	0.127273	0.290909	0.163818	0	2HCO3_NAt,ENO,G3PD2m,MTHFD2m,MTHFDm,PFK,PPAP	ACCOAC,ACITL,ADK1,AKGMALtm,CYOR-u10m,FACOAL160i,FACOAL1821,FUMm,GLCt4,GPAM_hs,ICDHyrm,MDHm,PDHm,PGM,PPA,SUCD1m
dag_hs_c_18	Diacylglycerol synthesis	7	16	55	82	0.127273	0.290909	0.163818	0	2HCO3_NAt,ENO,G3PD2m,MTHFD2m,MTHFDm,PFK,PPAP	ACCOAC,ACITL,ADK1,AKGMALtm,CYOR-u10m,FACOAL160i,FACOAL1821,FUMm,GLCt4,GPAM_hs,ICDHyrm,MDHm,PDHm,PGM,PPA,SUCD1m
dag_hs_c_190	Diacylglycerol synthesis	7	16	55	82	0.127273	0.290909	0.163818	0	ENO,G3PD2m,GLCt2_2,MTHFD2m,MTHFDm,PFK,PPAP	ACCOAC,ACITL,ADK1,AKGMALtm,CYOR-u10m,FACOAL160i,FACOAL1821,FUMm,GLCt4,GPAM_hs,ICDHyrm,MDHm,PDHm,PGM,PPA,SUCD1m
dag_hs_c_205	Diacylglycerol synthesis	7	16	55	82	0.127273	0.290909	0.163818	0	ENO,G3PD2m,GLCt2_2,MTHFD2m,MTHFDm,PFK,PPAP	ACCOAC,ACITL,ADK1,AKGMALtm,CYOR-u10m,FACOAL160i,FACOAL1821,FUMm,GLCt4,GPAM_hs,ICDHyrm,MDHm,PDHm,PGM,PPA,SUCD1m
dag_hs_c_82	Diacylglycerol synthesis	7	16	55	82	0.127273	0.290909	0.163818	0	ENO,G3PD2m,GLCt4_2,MTHFD2m,MTHFDm,PFK,PPAP	ACCOAC,ACITL,ADK1,AKGMALtm,CYOR-u10m,FACOAL160i,FACOAL1821,FUMm,GLCt2r,GPAM_hs,ICDHxm,MDHm,PDHm,PGM,PPA,SUCD1m
dag_hs_c_90	Diacylglycerol synthesis	7	16	55	82	0.127273	0.290909	0.163818	0	ENO,G3PD2m,MTHFD2m,MTHFDm,NAt3_1,PFK,PPAP	ACCOAC,ACITL,ACONT,ADK1,AKGMALtm,CYOR-u10m,FACOAL160i,FACOAL1821,FUMm,GLCt4,GPAM_hs,MDHm,PDHm,PGM,PPA,SUCD1m
dag_hs_c_95	Diacylglycerol synthesis	7	16	55	82	0.127273	0.290909	0.163818	0	2HCO3_NAt,ENO,G3PD2m,MTHFD2m,MTHFDm,PFK,PPAP	ACCOAC,ACITL,ADK1,AKGMALtm,CYOR-u10m,FACOAL160i,FACOAL1821,FUMm,GLCt4,GPAM_hs,ICDHyrm,MDHm,PDHm,PGM,PPA,SUCD1m
pa_hs_c_100	Phosphatidic acid synthesis	7	16	55	83	0.127273	0.290909	0.163818	0	2HCO3_NAt,3HCO3_NAt,ENO,G3PD2m,MTHFD2m,MTHFDm,PFK	ACCOAC,ACITL,ADK1,AKGMALtm,CYOR-u10m,FACOAL160i,FACOAL1821,FUMm,GLCt4,GPAM_hs,ICDHxm,MDHm,PDHm,PGM,PPA,SUCD1m
pa_hs_c_120	Phosphatidic acid synthesis	7	16	55	83	0.127273	0.290909	0.163818	0	2HCO3_NAt,ENO,G3PD2m,MTHFD2m,MTHFDm,PFK,PIt8	ACCOAC,ACITL,ADK1,AKGMALtm,CYOR-u10m,FACOAL160i,FACOAL1821,FUMm,GLCt4,GPAM_hs,ICDHyrm,MDHm,PDHm,PGM,PPA,SUCD1m
pa_hs_c_15	Phosphatidic acid synthesis	7	16	55	83	0.127273	0.290909	0.163818	0	2HCO3_NAt,ENO,G3PD2m,GLCt2_2,MTHFD2m,MTHFDm,PFK	ACCOAC,ACITL,ADK1,AKGMALtm,CYOR-u10m,FACOAL160i,FACOAL1821,FUMm,GLCt4,GPAM_hs,ICDHxm,MDHm,PDHm,PGM,PPA,SUCD1m
pa_hs_c_175	Phosphatidic acid synthesis	7	16	55	83	0.127273	0.290909	0.163818	0	ENO,G3PD2m,GLCt4_2,MTHFD2m,MTHFDm,PFK,PIt8	ACCOAC,ACITL,ADK1,AKGMALtm,CYOR-u10m,FACOAL160i,FACOAL1821,FUMm,GLCt2r,GPAM_hs,ICDHxm,MDHm,PDHm,PGM,PPA,SUCD1m
pa_hs_c_206	Phosphatidic acid synthesis	7	16	55	83	0.127273	0.290909	0.163818	0	3HCO3_NAt,ENO,G3PD2m,MTHFD2m,MTHFDm,PFK,PIt8	ACCOAC,ACITL,ADK1,AKGMALtm,CYOR-u10m,FACOAL160i,FACOAL1821,FUMm,GLCt4,GPAM_hs,ICDHxm,MDHm,PDHm,PGM,PPA,SUCD1m
pa_hs_c_219	Phosphatidic acid synthesis	7	16	55	83	0.127273	0.290909	0.163818	0	3HCO3_NAt,ENO,G3PD2m,GLCt4_2,MTHFD2m,MTHFDm,PFK	ACCOAC,ACITL,ACONT,ADK1,AKGMALtm,CYOR-u10m,FACOAL160i,FACOAL1821,FUMm,GLCt4,GPAM_hs,MDHm,PDHm,PGM,PPA,SUCD1m
pa_hs_c_25	Phosphatidic acid synthesis	7	16	55	83	0.127273	0.290909	0.163818	0	ENO,G3PD2m,GLCt4_2,HCO3_NAt,MTHFD2m,MTHFDm,PFK	ACCOAC,ACITL,ADK1,AKGMALtm,CYOR-u10m,FACOAL160i,FACOAL1821,FUMm,GLCt4,GPAM_hs,ICDHyrm,MDHm,PDHm,PGM,PPA,SUCD1m
pa_hs_c_33	Phosphatidic acid synthesis	7	16	55	83	0.127273	0.290909	0.163818	0	2HCO3_NAt,ENO,G3PD2m,GLCt4_2,MTHFD2m,MTHFDm,PFK	ACCOAC,ACITL,ADK1,AKGMALtm,CYOR-u10m,FACOAL160i,FACOAL1821,FUMm,GLCt4,GPAM_hs,ICDHxm,MDHm,PDHm,PGM,PPA,SUCD1m
pa_hs_c_41	Phosphatidic acid synthesis	7	16	55	83	0.127273	0.290909	0.163818	0	2HCO3_NAt,ENO,G3PD2m,MTHFD2m,MTHFDm,PFK,PIt8	ACCOAC,ACITL,ADK1,AKGMALtm,CYOR-u10m,FACOAL160i,FACOAL1821,FUMm,GLCt4,GPAM_hs,ICDHyrm,MDHm,PDHm,PGM,PPA,SUCD1m
pa_hs_c_54	Phosphatidic acid synthesis	7	16	55	83	0.127273	0.290909	0.163818	0	3HCO3_NAt,ENO,G3PD2m,MTHFD2m,MTHFDm,PFK,PIt8	ACCOAC,ACITL,ADK1,AKGMALtm,CYOR-u10m,FACOAL160i,FACOAL1821,FUMm,GLCt4,GPAM_hs,ICDHyrm,MDHm,PDHm,PGM,PPA,SUCD1m
pail_hs_c_111	Phosphatidylinositol synthesis	9	20	66	94	0.136364	0.30303	0.163962	0	2HCO3_NAt,3HCO3_NAt,ENO,G3PD2m,GLCt2_2,MTHFD2m,MTHFDm,OCOAT1m,PFK	AACOAT,ACACT1r,ACACT1rm,ACCOAC,ADK1,AKGMALtm,CYOR-u10m,FACOAL160i,FACOAL1821,FUMm,GLCt4,GPAM_hs,ICDHyrm,MDHm,MI1PP,PDHm,PGM,PPA,RDH2a,SUCD1m
pail_hs_c_24	Phosphatidylinositol synthesis	9	20	66	94	0.136364	0.30303	0.163962	0	2HCO3_NAt,3HCO3_NAt,ENO,G3PD2m,MTHFD2m,MTHFDm,NAt3_1,OCOAT1m,PFK	AACOAT,ACACT1r,ACACT1rm,ACCOAC,ADK1,AKGMALtm,CYOR-u10m,FACOAL160i,FACOAL1821,FUMm,GLCt4,GPAM_hs,ICDHxm,MDHm,MI1PP,PDHm,PGM,PPA,RDH3a,SUCD1m
pail_hs_c_69	Phosphatidylinositol synthesis	9	20	66	94	0.136364	0.30303	0.163962	0	3HCO3_NAt,ENO,G3PD2m,GLCt4_2,MTHFD2m,MTHFDm,OCOAT1m,PFK,PIt7ir	AACOAT,ACACT1r,ACACT1rm,ACCOAC,ADK1,AKGMALtm,CYOR-u10m,FACOAL160i,FACOAL1821,FUMm,GLCt2r,GPAM_hs,ICDHyrm,MDHm,MI1PP,PDHm,PGM,PPA,RDH2a,SUCD1m
crm_hs_c_2	Ceramide synthesis	7	23	79	115	0.088608	0.291139	0.165007	0	ENO,GLCt4_2,ME2m,OCOAT1m,PFK,SERPT,VALTA	AACOAT,ACACT1r,ACACT1rm,ACCOAC,ADK1,AKGMALtm,AKGt4_3,CYOR-u10m,FACOAL160i,FACOAL1821,FUMm,MACACI,MDHm,PDHm,PGCD,PGM,PHEt4,PPA,PSERT,PSP_L,SUCD1m,THBPT4ACAMDASE,VALtec
crm_hs_c_1	Ceramide synthesis	9	24	81	115	0.111111	0.296296	0.165597	0	ENO,GLCt2_2,HCO3_NAt,ME2m,NAt5,OCOAT1m,PFK,SERPT,VALTA	AACOAT,ACACT1r,ACACT1rm,ACCOAC,ADK1,AKGMALtm,AKGt4_3,CYOR-u10m,FACOAL160i,FACOAL1821,FUMm,MACACI,MDHm,PDHm,PGCD,PGM,PHEt4,PPA,PSERT,PSP_L,RDH3a,SUCD1m,THBPT4ACAMDASE,VALtec
dag_hs_c_103	Diacylglycerol synthesis	8	17	56	82	0.142857	0.303571	0.165688	0	ENO,G3PD2m,HCO3_NAt,MTHFD2m,MTHFDm,NAt3_1,PFK,PPAP	ACCOAC,ACITL,ADK1,AKGMALtm,CYOR-u10m,FACOAL160i,FACOAL1821,FUMm,GLCt4,GPAM_hs,ICDHyrm,MDHm,PDHm,PGM,PPA,RDH2a,SUCD1m
dag_hs_c_116	Diacylglycerol synthesis	8	17	56	82	0.142857	0.303571	0.165688	0	3HCO3_NAt,ENO,G3PD2m,HCO3_NAt,MTHFD2m,MTHFDm,PFK,PPAP	ACCOAC,ACITL,ADK1,AKGMALtm,CYOR-u10m,FACOAL160i,FACOAL1821,FUMm,GLCt4,GPAM_hs,ICDHyrm,MDHm,PDHm,PGM,PPA,RDH2a,SUCD1m
dag_hs_c_121	Diacylglycerol synthesis	8	17	56	82	0.142857	0.303571	0.165688	0	2HCO3_NAt,ENO,G3PD2m,GLCt4_2,MTHFD2m,MTHFDm,PFK,PPAP	ACCOAC,ACITL,ACONT,ADK1,AKGMALtm,CYOR-u10m,FACOAL160i,FACOAL1821,FUMm,GLCt4,GPAM_hs,MDHm,PDHm,PGM,PPA,RDH3a,SUCD1m
dag_hs_c_146	Diacylglycerol synthesis	8	17	56	82	0.142857	0.303571	0.165688	0	ENO,G3PD2m,GLCt2_2,GLCt4_2,MTHFD2m,MTHFDm,PFK,PPAP	ACCOAC,ACITL,ADK1,AKGMALtm,CYOR-u10m,FACOAL160i,FACOAL1821,FUMm,GLCt4,GPAM_hs,ICDHyrm,MDHm,PDHm,PGM,PPA,RDH2a,SUCD1m
dag_hs_c_170	Diacylglycerol synthesis	8	17	56	82	0.142857	0.303571	0.165688	0	2HCO3_NAt,ENO,G3PD2m,GLCt4_2,MTHFD2m,MTHFDm,PFK,PPAP	ACCOAC,ACITL,ADK1,AKGMALtm,CYOR-u10m,FACOAL160i,FACOAL1821,FUMm,GLCt4,GPAM_hs,ICDHxm,MDHm,PDHm,PGM,PPA,RDH3a,SUCD1m
dag_hs_c_172	Diacylglycerol synthesis	8	17	56	82	0.142857	0.303571	0.165688	0	3HCO3_NAt,ENO,G3PD2m,GLCt2_2,MTHFD2m,MTHFDm,PFK,PPAP	ACCOAC,ACITL,ACONT,ADK1,AKGMALtm,CYOR-u10m,FACOAL160i,FACOAL1821,FUMm,GLCt4,GPAM_hs,MDHm,PDHm,PGM,PPA,RDH3a,SUCD1m
dag_hs_c_181	Diacylglycerol synthesis	8	17	56	82	0.142857	0.303571	0.165688	0	2HCO3_NAt,ENO,G3PD2m,GLCt4_2,MTHFD2m,MTHFDm,PFK,PPAP	ACCOAC,ACITL,ADK1,AKGMALtm,CYOR-u10m,FACOAL160i,FACOAL1821,FUMm,GLCt4,GPAM_hs,ICDHyrm,MDHm,PDHm,PGM,PPA,RDH3a,SUCD1m
dag_hs_c_187	Diacylglycerol synthesis	8	17	56	82	0.142857	0.303571	0.165688	0	3HCO3_NAt,ENO,G3PD2m,GLCt4_2,MTHFD2m,MTHFDm,PFK,PPAP	ACCOAC,ACITL,ADK1,AKGMALtm,CYOR-u10m,FACOAL160i,FACOAL1821,FUMm,GLCt4,GPAM_hs,ICDHyrm,MDHm,PDHm,PGM,PPA,RDH2a,SUCD1m
dag_hs_c_19	Diacylglycerol synthesis	8	17	56	82	0.142857	0.303571	0.165688	0	3HCO3_NAt,ENO,G3PD2m,GLCt4_2,MTHFD2m,MTHFDm,PFK,PPAP	ACCOAC,ACITL,ACONT,ADK1,AKGMALtm,CYOR-u10m,FACOAL160i,FACOAL1821,FUMm,GLCt4,GPAM_hs,MDHm,PDHm,PGM,PPA,RDH3a,SUCD1m
dag_hs_c_204	Diacylglycerol synthesis	8	17	56	82	0.142857	0.303571	0.165688	0	2HCO3_NAt,3HCO3_NAt,ENO,G3PD2m,MTHFD2m,MTHFDm,PFK,PPAP	ACCOAC,ACITL,ADK1,AKGMALtm,CYOR-u10m,FACOAL160i,FACOAL1821,FUMm,GLCt4,GPAM_hs,ICDHyrm,MDHm,PDHm,PGM,PPA,RDH2a,SUCD1m
dag_hs_c_218	Diacylglycerol synthesis	8	17	56	82	0.142857	0.303571	0.165688	0	ENO,G3PD2m,GLCt2_2,GLCt4_2,MTHFD2m,MTHFDm,PFK,PPAP	ACCOAC,ACITL,ACONT,ADK1,AKGMALtm,CYOR-u10m,FACOAL160i,FACOAL1821,FUMm,GLCt4,GPAM_hs,MDHm,PDHm,PGM,PPA,RDH3a,SUCD1m
dag_hs_c_225	Diacylglycerol synthesis	8	17	56	82	0.142857	0.303571	0.165688	0	3HCO3_NAt,ENO,G3PD2m,GLCt4_2,MTHFD2m,MTHFDm,PFK,PPAP	ACCOAC,ACITL,ADK1,AKGMALtm,CYOR-u10m,FACOAL160i,FACOAL1821,FUMm,GLCt4,GPAM_hs,ICDHyrm,MDHm,PDHm,PGM,PPA,RDH3a,SUCD1m
dag_hs_c_231	Diacylglycerol synthesis	8	17	56	82	0.142857	0.303571	0.165688	0	2HCO3_NAt,3HCO3_NAt,ENO,G3PD2m,MTHFD2m,MTHFDm,PFK,PPAP	ACCOAC,ACITL,ADK1,AKGMALtm,CYOR-u10m,FACOAL160i,FACOAL1821,FUMm,GLCt4,GPAM_hs,ICDHyrm,MDHm,PDHm,PGM,PPA,RDH3a,SUCD1m
dag_hs_c_28	Diacylglycerol synthesis	8	17	56	82	0.142857	0.303571	0.165688	0	ENO,G3PD2m,GLCt2_2,GLCt4_2,MTHFD2m,MTHFDm,PFK,PPAP	ACCOAC,ACITL,ADK1,AKGMALtm,CYOR-u10m,FACOAL160i,FACOAL1821,FUMm,GLCt4,GPAM_hs,ICDHxm,MDHm,PDHm,PGM,PPA,RDH3a,SUCD1m
dag_hs_c_32	Diacylglycerol synthesis	8	17	56	82	0.142857	0.303571	0.165688	0	2HCO3_NAt,3HCO3_NAt,ENO,G3PD2m,MTHFD2m,MTHFDm,PFK,PPAP	ACCOAC,ACITL,ADK1,AKGMALtm,CYOR-u10m,FACOAL160i,FACOAL1821,FUMm,GLCt4,GPAM_hs,ICDHxm,MDHm,PDHm,PGM,PPA,RDH3a,SUCD1m
dag_hs_c_69	Diacylglycerol synthesis	8	17	56	82	0.142857	0.303571	0.165688	0	3HCO3_NAt,ENO,G3PD2m,GLCt4_2,MTHFD2m,MTHFDm,PFK,PPAP	ACCOAC,ACITL,ADK1,AKGMALtm,CYOR-u10m,FACOAL160i,FACOAL1821,FUMm,GLCt4,GPAM_hs,ICDHyrm,MDHm,PDHm,PGM,PPA,RDH3a,SUCD1m
pa_hs_c_112	Phosphatidic acid synthesis	8	17	56	83	0.142857	0.303571	0.165688	0	ENO,G3PD2m,GLCt4_2,HCO3_NAt,MTHFD2m,MTHFDm,PFK,PIt7ir	ACCOAC,ACITL,ADK1,AKGMALtm,CYOR-u10m,FACOAL160i,FACOAL1821,FUMm,GLCt2r,GLCt4,GPAM_hs,ICDHyrm,MDHm,PDHm,PGM,PPA,SUCD1m
pa_hs_c_14	Phosphatidic acid synthesis	8	17	56	83	0.142857	0.303571	0.165688	0	3HCO3_NAt,ENO,G3PD2m,GLCt2_2,MTHFD2m,MTHFDm,PFK,PIt8	ACCOAC,ACITL,ADK1,AKGMALtm,CYOR-u10m,FACOAL160i,FACOAL1821,FUMm,GLCt2r,GPAM_hs,ICDHyrm,MDHm,PDHm,PGM,PPA,RDH2a,SUCD1m
pa_hs_c_143	Phosphatidic acid synthesis	8	17	56	83	0.142857	0.303571	0.165688	0	3HCO3_NAt,ENO,G3PD2m,GLCt2_2,GLCt4_2,MTHFD2m,MTHFDm,PFK	ACCOAC,ACITL,ADK1,AKGMALtm,CYOR-u10m,FACOAL160i,FACOAL1821,FUMm,GLCt4,GPAM_hs,ICDHyrm,MDHm,PDHm,PGM,PPA,RDH2a,SUCD1m
pa_hs_c_148	Phosphatidic acid synthesis	8	17	56	83	0.142857	0.303571	0.165688	0	2HCO3_NAt,3HCO3_NAt,ENO,G3PD2m,GLCt4_2,MTHFD2m,MTHFDm,PFK	ACCOAC,ACITL,ADK1,AKGMALtm,CYOR-u10m,FACOAL160i,FACOAL1821,FUMm,GLCt2r,GPAM_hs,ICDHxm,MDHm,PDHm,PGM,PPA,RDH3a,SUCD1m
pa_hs_c_160	Phosphatidic acid synthesis	8	17	56	83	0.142857	0.303571	0.165688	0	ENO,G3PD2m,GLCt4_2,MTHFD2m,MTHFDm,NAt3_1,PFK,PIt7ir	ACCOAC,ACITL,ACONT,ADK1,AKGMALtm,CYOR-u10m,FACOAL160i,FACOAL1821,FUMm,GLCt4,GPAM_hs,MDHm,PDHm,PGM,PPA,RDH3a,SUCD1m
pa_hs_c_184	Phosphatidic acid synthesis	8	17	56	83	0.142857	0.303571	0.165688	0	3HCO3_NAt,ENO,G3PD2m,GLCt2_2,MTHFD2m,MTHFDm,PFK,PIt8	ACCOAC,ACITL,ADK1,AKGMALtm,CYOR-u10m,FACOAL160i,FACOAL1821,FUMm,GLCt4,GPAM_hs,ICDHxm,MDHm,PDHm,PGM,PPA,RDH3a,SUCD1m
pa_hs_c_210	Phosphatidic acid synthesis	8	17	56	83	0.142857	0.303571	0.165688	0	2HCO3_NAt,3HCO3_NAt,ENO,G3PD2m,MTHFD2m,MTHFDm,PFK,PIt8	ACCOAC,ACITL,ACONT,ADK1,AKGMALtm,CYOR-u10m,FACOAL160i,FACOAL1821,FUMm,GLCt2r,GLCt4,GPAM_hs,MDHm,PDHm,PGM,PPA,SUCD1m
pa_hs_c_229	Phosphatidic acid synthesis	8	17	56	83	0.142857	0.303571	0.165688	0	2HCO3_NAt,ENO,G3PD2m,GLCt4_2,MTHFD2m,MTHFDm,PFK,PIt7ir	ACCOAC,ACITL,ADK1,AKGMALtm,CYOR-u10m,FACOAL160i,FACOAL1821,FUMm,GLCt2r,GPAM_hs,ICDHyrm,MDHm,PDHm,PGM,PPA,RDH2a,SUCD1m
pa_hs_c_90	Phosphatidic acid synthesis	8	17	56	83	0.142857	0.303571	0.165688	0	3HCO3_NAt,ENO,G3PD2m,GLCt4_2,MTHFD2m,MTHFDm,PFK,PIt8	ACCOAC,ACITL,ADK1,AKGMALtm,CYOR-u10m,FACOAL160i,FACOAL1821,FUMm,GLCt4,GPAM_hs,ICDHxm,MDHm,PDHm,PGM,PPA,RDH2a,SUCD1m
tag_hs_c_115	Triacylglycerol synthesis	8	17	56	84	0.142857	0.303571	0.165688	0	ENO,G3PD2m,GLCt4_2,MTHFD2m,MTHFDm,NAt3_1,PFK,PPAP	ACCOAC,ACITL,ADK1,AKGMALtm,CYOR-u10m,DGAT,FACOAL160i,FACOAL1821,FUMm,GLCt4,GPAM_hs,ICDHyrm,MDHm,PDHm,PGM,PPA,SUCD1m
tag_hs_c_127	Triacylglycerol synthesis	8	17	56	84	0.142857	0.303571	0.165688	0	ENO,G3PD2m,GLCt4_2,HCO3_NAt,MTHFD2m,MTHFDm,PFK,PPAP	ACCOAC,ACITL,ACONT,ADK1,AKGMALtm,CYOR-u10m,DGAT,FACOAL160i,FACOAL1821,FUMm,GLCt2r,GPAM_hs,MDHm,PDHm,PGM,PPA,SUCD1m
tag_hs_c_145	Triacylglycerol synthesis	8	17	56	84	0.142857	0.303571	0.165688	0	ENO,G3PD2m,GLCt4_2,HCO3_NAt,MTHFD2m,MTHFDm,PFK,PPAP	ACCOAC,ACITL,ACONT,ADK1,AKGMALtm,CYOR-u10m,DGAT,FACOAL160i,FACOAL1821,FUMm,GLCt4,GPAM_hs,MDHm,PDHm,PGM,PPA,SUCD1m
tag_hs_c_182	Triacylglycerol synthesis	8	17	56	84	0.142857	0.303571	0.165688	0	2HCO3_NAt,ENO,G3PD2m,MTHFD2m,MTHFDm,NAt3_1,PFK,PPAP	ACCOAC,ACITL,ACONT,ADK1,AKGMALtm,CYOR-u10m,DGAT,FACOAL160i,FACOAL1821,FUMm,GLCt2r,GPAM_hs,MDHm,PDHm,PGM,PPA,SUCD1m
tag_hs_c_201	Triacylglycerol synthesis	8	17	56	84	0.142857	0.303571	0.165688	0	ENO,G3PD2m,GLCt4_2,LPS,MTHFD2m,MTHFDm,PFK,PPAP	ACCOAC,ACITL,ADK1,AKGMALtm,CYOR-u10m,DGAT,FACOAL160i,FACOAL1821,FUMm,GLCt4,GPAM_hs,ICDHyrm,MDHm,PDHm,PGM,PPA,SUCD1m
tag_hs_c_23	Triacylglycerol synthesis	8	17	56	84	0.142857	0.303571	0.165688	0	ENO,G3PD2m,GLCt4_2,LPS,MTHFD2m,MTHFDm,PFK,PPAP	ACCOAC,ACITL,ACONT,ADK1,AKGMALtm,CYOR-u10m,DGAT,FACOAL160i,FACOAL1821,FUMm,GLCt4,GPAM_hs,MDHm,PDHm,PGM,PPA,SUCD1m
tag_hs_c_51	Triacylglycerol synthesis	8	17	56	84	0.142857	0.303571	0.165688	0	2HCO3_NAt,ENO,G3PD2m,GLCt4_2,MTHFD2m,MTHFDm,PFK,PPAP	ACCOAC,ACITL,ACONT,ADK1,AKGMALtm,CYOR-u10m,DGAT,FACOAL160i,FACOAL1821,FUMm,GLCt4,GPAM_hs,MDHm,PDHm,PGM,PPA,SUCD1m
tag_hs_c_6	Triacylglycerol synthesis	8	17	56	84	0.142857	0.303571	0.165688	0	3HCO3_NAt,ENO,G3PD2m,GLCt2_2,MTHFD2m,MTHFDm,PFK,PPAP	ACCOAC,ACITL,ACONT,ADK1,AKGMALtm,CYOR-u10m,DGAT,FACOAL160i,FACOAL1821,FUMm,GLCt4,GPAM_hs,MDHm,PDHm,PGM,PPA,SUCD1m
tag_hs_c_85	Triacylglycerol synthesis	8	17	56	84	0.142857	0.303571	0.165688	0	ENO,G3PD2m,GLCt4_2,LPS,MTHFD2m,MTHFDm,PFK,PPAP	ACCOAC,ACITL,ACONT,ADK1,AKGMALtm,CYOR-u10m,DGAT,FACOAL160i,FACOAL1821,FUMm,GLCt4,GPAM_hs,MDHm,PDHm,PGM,PPA,SUCD1m
tag_hs_c_94	Triacylglycerol synthesis	8	17	56	84	0.142857	0.303571	0.165688	0	ENO,G3PD2m,GLCt2_2,GLCt4_2,MTHFD2m,MTHFDm,PFK,PPAP	ACCOAC,ACITL,ADK1,AKGMALtm,CYOR-u10m,DGAT,FACOAL160i,FACOAL1821,FUMm,GLCt4,GPAM_hs,ICDHyrm,MDHm,PDHm,PGM,PPA,SUCD1m
o2s_m_106	Superoxide anion synthesis	5	9	30	42	0.166667	0.3	0.166475	0	ALR2,ENO,G3PD2m,GLCt2_2,GLCt4_2	ACTLMO,ACYP,CYOR-u10m,GND,PGL,PGM,TALA,TKT1,TKT2
o2s_m_113	Superoxide anion synthesis	5	9	30	42	0.166667	0.3	0.166475	0	3MOX4HOXPGALDOX,3MOX4HOXPGALDOX_NADP,ENO,G3PD2m,NAt3_1	ACYP,CYOR-u10m,GLCt4,GND,PGL,PGM,TALA,TKT1,TKT2
o2s_m_114	Superoxide anion synthesis	5	9	30	42	0.166667	0.3	0.166475	0	ALR2,ENO,G3PD2m,GLCt2_2,NAt3_1	ACTLMO,ACYP,CYOR-u10m,GND,PGL,PGM,TALA,TKT1,TKT2
o2s_m_141	Superoxide anion synthesis	5	9	30	42	0.166667	0.3	0.166475	0	34DHXMANDACOX,ENO,G3PD2m,GLCt2_2,GLCt4_2	ACYP,CYOR-u10m,GLCt4,GND,PGL,PGM,TALA,TKT1,TKT2
o2s_m_48	Superoxide anion synthesis	5	9	30	42	0.166667	0.3	0.166475	0	34DHPLACOX,ENO,G3PD2m,GLCt2_2,GLCt4_2	ACYP,CYOR-u10m,GLCt4,GND,PGL,PGM,TALA,TKT1,TKT2
o2s_m_57	Superoxide anion synthesis	5	9	30	42	0.166667	0.3	0.166475	0	34DHXMANDACOX,ENO,G3PD2m,GLCt2_2,GLCt4_2	ACYP,CYOR-u10m,GLCt4,GND,PGL,PGM,TALA,TKT1,TKT2
o2s_m_6	Superoxide anion synthesis	5	9	30	42	0.166667	0.3	0.166475	0	34DHXMANDACOX,ENO,G3PD2m,GLCt2_2,GLCt4_2	ACYP,CYOR-u10m,GLCt4,GND,PGL,PGM,TALA,TKT1,TKT2
o2s_m_66	Superoxide anion synthesis	5	9	30	42	0.166667	0.3	0.166475	0	ALR2,ENO,G3PD2m,GLCt2_2,GLCt4_2	ACTLMO,ACYP,CYOR-u10m,GND,PGL,PGM,TALA,TKT1,TKT2
pail_hs_c_131	Phosphatidylinositol synthesis	8	19	64	94	0.125	0.296875	0.171651	0	ENO,G3PD2m,GLCt2_2,MTHFD2m,MTHFDm,OCOAT1m,PFK,PIt8	AACOAT,ACACT1r,ACACT1rm,ACCOAC,ADK1,AKGMALtm,CYOR-u10m,FACOAL160i,FACOAL1821,FUMm,GLCt4,GPAM_hs,ICDHyrm,MDHm,MI1PP,PDHm,PGM,PPA,SUCD1m
pail_hs_c_163	Phosphatidylinositol synthesis	8	19	64	94	0.125	0.296875	0.171651	0	2HCO3_NAt,ENO,G3PD2m,GLCt2_2,MTHFD2m,MTHFDm,OCOAT1m,PFK	AACOAT,ACACT1r,ACACT1rm,ACCOAC,ADK1,AKGMALtm,CYOR-u10m,FACOAL160i,FACOAL1821,FUMm,GLCt4,GPAM_hs,ICDHyrm,MDHm,MI1PP,PDHm,PGM,PPA,SUCD1m
pail_hs_c_199	Phosphatidylinositol synthesis	8	19	64	94	0.125	0.296875	0.171651	0	3HCO3_NAt,ENO,G3PD2m,GLCt2_2,MTHFD2m,MTHFDm,OCOAT1m,PFK	AACOAT,ACACT1r,ACACT1rm,ACCOAC,ADK1,AKGMALtm,CYOR-u10m,FACOAL160i,FACOAL1821,FUMm,GLCt4,GPAM_hs,ICDHxm,MDHm,MI1PP,PDHm,PGM,PPA,SUCD1m
pail_hs_c_236	Phosphatidylinositol synthesis	8	19	64	94	0.125	0.296875	0.171651	0	ENO,G3PD2m,GLCt2_2,GLCt4_2,MTHFD2m,MTHFDm,OCOAT1m,PFK	AACOAT,ACACT1r,ACACT1rm,ACCOAC,ADK1,AKGMALtm,CYOR-u10m,FACOAL160i,FACOAL1821,FUMm,GLCt4,GPAM_hs,ICDHyrm,MDHm,MI1PP,PDHm,PGM,PPA,SUCD1m
pail_hs_c_31	Phosphatidylinositol synthesis	8	19	64	94	0.125	0.296875	0.171651	0	3HCO3_NAt,ENO,G3PD2m,GLCt2_2,MTHFD2m,MTHFDm,OCOAT1m,PFK	AACOAT,ACACT1r,ACACT1rm,ACCOAC,ADK1,AKGMALtm,CYOR-u10m,FACOAL160i,FACOAL1821,FUMm,GLCt4,GPAM_hs,ICDHxm,MDHm,MI1PP,PDHm,PGM,PPA,SUCD1m
pail_hs_c_8	Phosphatidylinositol synthesis	8	19	64	94	0.125	0.296875	0.171651	0	3HCO3_NAt,ENO,G3PD2m,MTHFD2m,MTHFDm,OCOAT1m,PFK,PIt8	AACOAT,ACACT1r,ACACT1rm,ACCOAC,ADK1,AKGMALtm,CYOR-u10m,FACOAL160i,FACOAL1821,FUMm,GLCt4,GPAM_hs,ICDHxm,MDHm,MI1PP,PDHm,PGM,PPA,SUCD1m
pa_hs_c_144	Phosphatidic acid synthesis	6	16	56	83	0.107143	0.285714	0.173044	0	ENO,G3PD2m,GLCt4_2,MTHFD2m,MTHFDm,PFK	ACCOAC,ACITL,ACONT,ADK1,AKGMALtm,CYOR-u10m,FACOAL160i,FACOAL1821,FUMm,GLCt2r,GPAM_hs,MDHm,PDHm,PGM,PPA,SUCD1m
pail_hs_c_12	Phosphatidylinositol synthesis	9	20	65	94	0.138462	0.307692	0.174758	0	ENO,G3PD2m,GLCt2_2,GLCt4_2,MTHFD2m,MTHFDm,OCOAT1m,PFK,PIt8	AACOAT,ACACT1r,ACACT1rm,ACCOAC,ADK1,AKGMALtm,CYOR-u10m,FACOAL160i,FACOAL1821,FUMm,GLCt4,GPAM_hs,ICDHyrm,MDHm,MI1PP,PDHm,PGM,PPA,RDH2a,SUCD1m
pail_hs_c_133	Phosphatidylinositol synthesis	9	20	65	94	0.138462	0.307692	0.174758	0	ENO,G3PD2m,HCO3_NAt,MTHFD2m,MTHFDm,NAt3_1,OCOAT1m,PFK,PIt8	AACOAT,ACACT1r,ACACT1rm,ACCOAC,ADK1,AKGMALtm,CYOR-u10m,FACOAL160i,FACOAL1821,FUMm,GLCt4,GPAM_hs,ICDHyrm,MDHm,MI1PP,PDHm,PGM,PPA,RDH2a,SUCD1m
pail_hs_c_14	Phosphatidylinositol synthesis	9	20	65	94	0.138462	0.307692	0.174758	0	ENO,G3PD2m,GLCt4_2,MTHFD2m,MTHFDm,NAt3_1,OCOAT1m,PFK,PIt8	AACOAT,ACACT1r,ACACT1rm,ACCOAC,ADK1,AKGMALtm,CYOR-u10m,FACOAL160i,FACOAL1821,FUMm,GPAM_hs,ICDHxm,MDHm,MI1PP,PDHm,PGM,PPA,RDH1,RDH1a,SUCD1m
pail_hs_c_146	Phosphatidylinositol synthesis	9	20	65	94	0.138462	0.307692	0.174758	0	2HCO3_NAt,ENO,G3PD2m,HCO3_NAt,MTHFD2m,MTHFDm,OCOAT1m,PFK,PIt7ir	AACOAT,ACACT1r,ACACT1rm,ACCOAC,ADK1,AKGMALtm,CYOR-u10m,FACOAL160i,FACOAL1821,FUMm,GLCt2r,GLCt4,GPAM_hs,ICDHxm,MDHm,MI1PP,PDHm,PGM,PPA,SUCD1m
pail_hs_c_216	Phosphatidylinositol synthesis	9	20	65	94	0.138462	0.307692	0.174758	0	3HCO3_NAt,ENO,G3PD2m,GLCt2_2,MTHFD2m,MTHFDm,OCOAT1m,PFK,PIt8	AACOAT,ACACT1r,ACACT1rm,ACCOAC,ADK1,AKGMALtm,CYOR-u10m,FACOAL160i,FACOAL1821,FUMm,GLCt4,GPAM_hs,ICDHyrm,MDHm,MI1PP,PDHm,PGM,PPA,RDH3a,SUCD1m
pail_hs_c_217	Phosphatidylinositol synthesis	9	20	65	94	0.138462	0.307692	0.174758	0	3HCO3_NAt,ENO,G3PD2m,GLCt2_2,MTHFD2m,MTHFDm,OCOAT1m,PFK,PIt8	AACOAT,ACACT1r,ACACT1rm,ACCOAC,ADK1,AKGMALtm,CYOR-u10m,FACOAL160i,FACOAL1821,FUMm,GLCt4,GPAM_hs,ICDHyrm,MDHm,MI1PP,PDHm,PGM,PPA,RDH2a,SUCD1m
tag_hs_c_135	Triacylglycerol synthesis	8	17	55	84	0.145455	0.309091	0.175413	0	3HCO3_NAt,ENO,G3PD2m,GLCt4_2,MTHFD2m,MTHFDm,PFK,PPAP	ACCOAC,ACITL,ADK1,AKGMALtm,CYOR-u10m,DGAT,FACOAL160i,FACOAL1821,FUMm,GLCt4,GPAM_hs,ICDHxm,MDHm,PDHm,PGM,PPA,SUCD1m
tag_hs_c_16	Triacylglycerol synthesis	8	17	55	84	0.145455	0.309091	0.175413	0	3HCO3_NAt,ENO,G3PD2m,GLCt4_2,MTHFD2m,MTHFDm,PFK,PPAP	ACCOAC,ACITL,ACONT,ADK1,AKGMALtm,CYOR-u10m,DGAT,FACOAL160i,FACOAL1821,FUMm,GLCt4,GPAM_hs,MDHm,PDHm,PGM,PPA,SUCD1m
tag_hs_c_174	Triacylglycerol synthesis	8	17	55	84	0.145455	0.309091	0.175413	0	ENO,G3PD2m,GLCt4_2,LPS,MTHFD2m,MTHFDm,PFK,PPAP	ACCOAC,ACITL,ADK1,AKGMALtm,CYOR-u10m,DGAT,FACOAL160i,FACOAL1821,FUMm,GLCt4,GPAM_hs,ICDHxm,MDHm,PDHm,PGM,PPA,SUCD1m
tag_hs_c_40	Triacylglycerol synthesis	8	17	55	84	0.145455	0.309091	0.175413	0	3HCO3_NAt,ENO,G3PD2m,HCO3_NAt,MTHFD2m,MTHFDm,PFK,PPAP	ACCOAC,ACITL,ADK1,AKGMALtm,CYOR-u10m,DGAT,FACOAL160i,FACOAL1821,FUMm,GLCt4,GPAM_hs,ICDHyrm,MDHm,PDHm,PGM,PPA,SUCD1m
pa_hs_c_76	Phosphatidic acid synthesis	7	17	58	83	0.12069	0.293103	0.176984	0	2HCO3_NAt,ENO,G3PD2m,MTHFD2m,MTHFDm,NAt3_1,PFK	ACCOAC,ACITL,ADK1,AKGMALtm,CYOR-u10m,FACOAL160i,FACOAL1821,FUMm,GLCt2r,GPAM_hs,ICDHxm,MDHm,PDHm,PGM,PPA,RDH2a,SUCD1m
tag_hs_c_90	Triacylglycerol synthesis	7	17	58	84	0.12069	0.293103	0.176984	0	ENO,G3PD2m,GLCt4_2,MTHFD2m,MTHFDm,PFK,PPAP	ACCOAC,ACITL,ADK1,AKGMALtm,CYOR-u10m,DGAT,FACOAL160i,FACOAL1821,FUMm,GLCt2r,GPAM_hs,ICDHyrm,MDHm,PDHm,PGM,PPA,SUCD1m
dag_hs_c_106	Diacylglycerol synthesis	7	16	54	82	0.12963	0.296296	0.178744	0	ENO,G3PD2m,GLCt2_2,MTHFD2m,MTHFDm,PFK,PPAP	ACCOAC,ACITL,ADK1,AKGMALtm,CYOR-u10m,FACOAL160i,FACOAL1821,FUMm,GLCt4,GPAM_hs,ICDHyrm,MDHm,PDHm,PGM,PPA,SUCD1m
dag_hs_c_108	Diacylglycerol synthesis	7	16	54	82	0.12963	0.296296	0.178744	0	2HCO3_NAt,ENO,G3PD2m,MTHFD2m,MTHFDm,PFK,PPAP	ACCOAC,ACITL,ADK1,AKGMALtm,CYOR-u10m,FACOAL160i,FACOAL1821,FUMm,GLCt4,GPAM_hs,ICDHxm,MDHm,PDHm,PGM,PPA,SUCD1m
dag_hs_c_126	Diacylglycerol synthesis	7	16	54	82	0.12963	0.296296	0.178744	0	ENO,G3PD2m,GLCt4_2,MTHFD2m,MTHFDm,PFK,PPAP	ACCOAC,ACITL,ADK1,AKGMALtm,CYOR-u10m,FACOAL160i,FACOAL1821,FUMm,GLCt2r,GPAM_hs,ICDHyrm,MDHm,PDHm,PGM,PPA,SUCD1m
dag_hs_c_127	Diacylglycerol synthesis	7	16	54	82	0.12963	0.296296	0.178744	0	2HCO3_NAt,ENO,G3PD2m,MTHFD2m,MTHFDm,PFK,PPAP	ACCOAC,ACITL,ADK1,AKGMALtm,CYOR-u10m,FACOAL160i,FACOAL1821,FUMm,GLCt4,GPAM_hs,ICDHyrm,MDHm,PDHm,PGM,PPA,SUCD1m
dag_hs_c_131	Diacylglycerol synthesis	7	16	54	82	0.12963	0.296296	0.178744	0	2HCO3_NAt,ENO,G3PD2m,MTHFD2m,MTHFDm,PFK,PPAP	ACCOAC,ACITL,ACONT,ADK1,AKGMALtm,CYOR-u10m,FACOAL160i,FACOAL1821,FUMm,GLCt4,GPAM_hs,MDHm,PDHm,PGM,PPA,SUCD1m
dag_hs_c_133	Diacylglycerol synthesis	7	16	54	82	0.12963	0.296296	0.178744	0	2HCO3_NAt,ENO,G3PD2m,MTHFD2m,MTHFDm,PFK,PPAP	ACCOAC,ACITL,ACONT,ADK1,AKGMALtm,CYOR-u10m,FACOAL160i,FACOAL1821,FUMm,GLCt4,GPAM_hs,MDHm,PDHm,PGM,PPA,SUCD1m
dag_hs_c_139	Diacylglycerol synthesis	7	16	54	82	0.12963	0.296296	0.178744	0	3HCO3_NAt,ENO,G3PD2m,MTHFD2m,MTHFDm,PFK,PPAP	ACCOAC,ACITL,ADK1,AKGMALtm,CYOR-u10m,FACOAL160i,FACOAL1821,FUMm,GLCt4,GPAM_hs,ICDHyrm,MDHm,PDHm,PGM,PPA,SUCD1m
dag_hs_c_175	Diacylglycerol synthesis	7	16	54	82	0.12963	0.296296	0.178744	0	3HCO3_NAt,ENO,G3PD2m,MTHFD2m,MTHFDm,PFK,PPAP	ACCOAC,ACITL,ACONT,ADK1,AKGMALtm,CYOR-u10m,FACOAL160i,FACOAL1821,FUMm,GLCt4,GPAM_hs,MDHm,PDHm,PGM,PPA,SUCD1m
dag_hs_c_182	Diacylglycerol synthesis	7	16	54	82	0.12963	0.296296	0.178744	0	2HCO3_NAt,ENO,G3PD2m,MTHFD2m,MTHFDm,PFK,PPAP	ACCOAC,ACITL,ADK1,AKGMALtm,CYOR-u10m,FACOAL160i,FACOAL1821,FUMm,GLCt4,GPAM_hs,ICDHyrm,MDHm,PDHm,PGM,PPA,SUCD1m
dag_hs_c_191	Diacylglycerol synthesis	7	16	54	82	0.12963	0.296296	0.178744	0	3HCO3_NAt,ENO,G3PD2m,MTHFD2m,MTHFDm,PFK,PPAP	ACCOAC,ACITL,ADK1,AKGMALtm,CYOR-u10m,FACOAL160i,FACOAL1821,FUMm,GLCt4,GPAM_hs,ICDHyrm,MDHm,PDHm,PGM,PPA,SUCD1m
dag_hs_c_29	Diacylglycerol synthesis	7	16	54	82	0.12963	0.296296	0.178744	0	3HCO3_NAt,ENO,G3PD2m,MTHFD2m,MTHFDm,PFK,PPAP	ACCOAC,ACITL,ADK1,AKGMALtm,CYOR-u10m,FACOAL160i,FACOAL1821,FUMm,GLCt4,GPAM_hs,ICDHxm,MDHm,PDHm,PGM,PPA,SUCD1m
dag_hs_c_42	Diacylglycerol synthesis	7	16	54	82	0.12963	0.296296	0.178744	0	2HCO3_NAt,ENO,G3PD2m,MTHFD2m,MTHFDm,PFK,PPAP	ACCOAC,ACITL,ADK1,AKGMALtm,CYOR-u10m,FACOAL160i,FACOAL1821,FUMm,GLCt4,GPAM_hs,ICDHxm,MDHm,PDHm,PGM,PPA,SUCD1m
dag_hs_c_49	Diacylglycerol synthesis	7	16	54	82	0.12963	0.296296	0.178744	0	2HCO3_NAt,ENO,G3PD2m,MTHFD2m,MTHFDm,PFK,PPAP	ACCOAC,ACITL,ADK1,AKGMALtm,CYOR-u10m,FACOAL160i,FACOAL1821,FUMm,GLCt4,GPAM_hs,ICDHyrm,MDHm,PDHm,PGM,PPA,SUCD1m
dag_hs_c_78	Diacylglycerol synthesis	7	16	54	82	0.12963	0.296296	0.178744	0	ENO,G3PD2m,GLCt2_2,MTHFD2m,MTHFDm,PFK,PPAP	ACCOAC,ACITL,ADK1,AKGMALtm,CYOR-u10m,FACOAL160i,FACOAL1821,FUMm,GLCt4,GPAM_hs,ICDHyrm,MDHm,PDHm,PGM,PPA,SUCD1m
pa_hs_c_108	Phosphatidic acid synthesis	7	16	54	83	0.12963	0.296296	0.178744	0	ENO,G3PD2m,MTHFD2m,MTHFDm,NAt3_1,PFK,PIt8	ACCOAC,ACITL,ADK1,AKGMALtm,CYOR-u10m,FACOAL160i,FACOAL1821,FUMm,GLCt2r,GPAM_hs,ICDHyrm,MDHm,PDHm,PGM,PPA,SUCD1m
pa_hs_c_169	Phosphatidic acid synthesis	7	16	54	83	0.12963	0.296296	0.178744	0	ENO,G3PD2m,HCO3_NAt,MTHFD2m,MTHFDm,PFK,PIt7ir	ACCOAC,ACITL,ADK1,AKGMALtm,CYOR-u10m,FACOAL160i,FACOAL1821,FUMm,GLCt4,GPAM_hs,ICDHyrm,MDHm,PDHm,PGM,PPA,SUCD1m
pa_hs_c_2	Phosphatidic acid synthesis	7	16	54	83	0.12963	0.296296	0.178744	0	3HCO3_NAt,ENO,G3PD2m,MTHFD2m,MTHFDm,PFK,PIt7ir	ACCOAC,ACITL,ADK1,AKGMALtm,CYOR-u10m,FACOAL160i,FACOAL1821,FUMm,GLCt4,GPAM_hs,ICDHxm,MDHm,PDHm,PGM,PPA,SUCD1m
pa_hs_c_208	Phosphatidic acid synthesis	7	16	54	83	0.12963	0.296296	0.178744	0	3HCO3_NAt,ENO,G3PD2m,GLCt2_2,MTHFD2m,MTHFDm,PFK	ACCOAC,ACITL,ADK1,AKGMALtm,CYOR-u10m,FACOAL160i,FACOAL1821,FUMm,GLCt4,GPAM_hs,ICDHyrm,MDHm,PDHm,PGM,PPA,SUCD1m
pa_hs_c_211	Phosphatidic acid synthesis	7	16	54	83	0.12963	0.296296	0.178744	0	ENO,G3PD2m,GLCt4_2,MTHFD2m,MTHFDm,PFK,PIt8	ACCOAC,ACITL,ADK1,AKGMALtm,CYOR-u10m,FACOAL160i,FACOAL1821,FUMm,GLCt2r,GPAM_hs,ICDHyrm,MDHm,PDHm,PGM,PPA,SUCD1m
pa_hs_c_213	Phosphatidic acid synthesis	7	16	54	83	0.12963	0.296296	0.178744	0	ENO,G3PD2m,GLCt2_2,HCO3_NAt,MTHFD2m,MTHFDm,PFK	ACCOAC,ACITL,ADK1,AKGMALtm,CYOR-u10m,FACOAL160i,FACOAL1821,FUMm,GLCt4,GPAM_hs,ICDHxm,MDHm,PDHm,PGM,PPA,SUCD1m
pa_hs_c_235	Phosphatidic acid synthesis	7	16	54	83	0.12963	0.296296	0.178744	0	ENO,G3PD2m,GLCt2_2,MTHFD2m,MTHFDm,PFK,PIt8	ACCOAC,ACITL,ADK1,AKGMALtm,CYOR-u10m,FACOAL160i,FACOAL1821,FUMm,GLCt4,GPAM_hs,ICDHyrm,MDHm,PDHm,PGM,PPA,SUCD1m
pa_hs_c_241	Phosphatidic acid synthesis	7	16	54	83	0.12963	0.296296	0.178744	0	ENO,G3PD2m,GLCt2_2,HCO3_NAt,MTHFD2m,MTHFDm,PFK	ACCOAC,ACITL,ADK1,AKGMALtm,CYOR-u10m,FACOAL160i,FACOAL1821,FUMm,GLCt4,GPAM_hs,ICDHyrm,MDHm,PDHm,PGM,PPA,SUCD1m
pa_hs_c_4	Phosphatidic acid synthesis	7	16	54	83	0.12963	0.296296	0.178744	0	2HCO3_NAt,ENO,G3PD2m,MTHFD2m,MTHFDm,PFK,PIt8	ACCOAC,ACITL,ADK1,AKGMALtm,CYOR-u10m,FACOAL160i,FACOAL1821,FUMm,GLCt4,GPAM_hs,ICDHxm,MDHm,PDHm,PGM,PPA,SUCD1m
pa_hs_c_55	Phosphatidic acid synthesis	7	16	54	83	0.12963	0.296296	0.178744	0	ENO,G3PD2m,GLCt2_2,MTHFD2m,MTHFDm,PFK,PIt8	ACCOAC,ACITL,ADK1,AKGMALtm,CYOR-u10m,FACOAL160i,FACOAL1821,FUMm,GLCt4,GPAM_hs,ICDHyrm,MDHm,PDHm,PGM,PPA,SUCD1m
pa_hs_c_81	Phosphatidic acid synthesis	7	16	54	83	0.12963	0.296296	0.178744	0	2HCO3_NAt,ENO,G3PD2m,MTHFD2m,MTHFDm,PFK,PIt8	ACCOAC,ACITL,ACONT,ADK1,AKGMALtm,CYOR-u10m,FACOAL160i,FACOAL1821,FUMm,GLCt4,GPAM_hs,MDHm,PDHm,PGM,PPA,SUCD1m
pa_hs_c_83	Phosphatidic acid synthesis	7	16	54	83	0.12963	0.296296	0.178744	0	3HCO3_NAt,ENO,G3PD2m,MTHFD2m,MTHFDm,PFK,PIt8	ACCOAC,ACITL,ADK1,AKGMALtm,CYOR-u10m,FACOAL160i,FACOAL1821,FUMm,GLCt4,GPAM_hs,ICDHxm,MDHm,PDHm,PGM,PPA,SUCD1m
o2s_m_103	Superoxide anion synthesis	4	7	24	42	0.166667	0.291667	0.179014	0	3MOX4HOXPGALDOX,3MOX4HOXPGALDOX_NADP,G3PD2m,GLCt2_2	CYOR-u10m,GLCt4,GND,PGL,TALA,TKT1,TKT2
o2s_m_35	Superoxide anion synthesis	4	7	24	42	0.166667	0.291667	0.179014	0	3MOX4HOXPGALDOX,3MOX4HOXPGALDOX_NADP,G3PD2m,NAt3_1	CYOR-u10m,GLCt4,GND,PGL,TALA,TKT1,TKT2
o2s_m_51	Superoxide anion synthesis	4	7	24	42	0.166667	0.291667	0.179014	0	34DHXMANDACOX,G3PD2m,GLCt2_2,GLCt4_2	CYOR-u10m,GLCt4,GND,PGL,TALA,TKT1,TKT2
o2s_m_59	Superoxide anion synthesis	4	7	24	42	0.166667	0.291667	0.179014	0	34DHPLACOX,G3PD2m,GLCt4_2,NAt3_1	CYOR-u10m,GLCt4,GND,PGL,TALA,TKT1,TKT2
o2s_m_68	Superoxide anion synthesis	4	7	24	42	0.166667	0.291667	0.179014	0	34DHPLACOX,G3PD2m,GLCt2_2,GLCt4_2	CYOR-u10m,GLCt4,GND,PGL,TALA,TKT1,TKT2
o2s_m_75	Superoxide anion synthesis	4	7	24	42	0.166667	0.291667	0.179014	0	34DHXMANDACOX,G3PD2m,GLCt2_2,NAt3_1	CYOR-u10m,GLCt4,GND,PGL,TALA,TKT1,TKT2
o2s_m_8	Superoxide anion synthesis	4	7	24	42	0.166667	0.291667	0.179014	0	34DHXMANDACOX,G3PD2m,GLCt4_2,NAt3_1	CYOR-u10m,GLCt4,GND,PGL,TALA,TKT1,TKT2
o2s_m_85	Superoxide anion synthesis	4	7	24	42	0.166667	0.291667	0.179014	0	3MOX4HOXPGALDOX,3MOX4HOXPGALDOX_NADP,G3PD2m,NAt3_1	CYOR-u10m,GLCt2r,GND,PGL,TALA,TKT1,TKT2
o2s_m_86	Superoxide anion synthesis	4	7	24	42	0.166667	0.291667	0.179014	0	34DHPLACOX,G3PD2m,GLCt2_2,GLCt4_2	CYOR-u10m,GLCt4,GND,PGL,TALA,TKT1,TKT2
o2s_m_136	Superoxide anion synthesis	4	8	29	42	0.137931	0.275862	0.179212	0	ENO,G3PD2m,GLCt4_2,NAt3_1	ACYP,CYOR-u10m,GND,PGL,PGM,TALA,TKT1,TKT2
pail_hs_c_100	Phosphatidylinositol synthesis	7	19	65	94	0.107692	0.292308	0.179832	0	2HCO3_NAt,ENO,G3PD2m,MTHFD2m,MTHFDm,OCOAT1m,PFK	AACOAT,ACACT1r,ACACT1rm,ACCOAC,ADK1,AKGMALtm,CYOR-u10m,FACOAL160i,FACOAL1821,FUMm,GLCt4,GPAM_hs,ICDHyrm,MDHm,MI1PP,PDHm,PGM,PPA,SUCD1m
pail_hs_c_220	Phosphatidylinositol synthesis	7	19	65	94	0.107692	0.292308	0.179832	0	ENO,G3PD2m,HCO3_NAt,MTHFD2m,MTHFDm,OCOAT1m,PFK	AACOAT,ACACT1r,ACACT1rm,ACCOAC,ADK1,AKGMALtm,CYOR-u10m,FACOAL160i,FACOAL1821,FUMm,GLCt4,GPAM_hs,ICDHxm,MDHm,MI1PP,PDHm,PGM,PPA,SUCD1m
tag_hs_c_74	Triacylglycerol synthesis	9	19	58	84	0.155172	0.327586	0.182811	0	2HCO3_NAt,3HCO3_NAt,ENO,G3PD2m,MTHFD2m,MTHFDm,NAt3_1,PFK,PPAP	ACCOAC,ACITL,ADK1,AKGMALtm,CYOR-u10m,DGAT,FACOAL160i,FACOAL1821,FUMm,GLCt2r,GPAM_hs,ICDHyrm,MDHm,PDHm,PGM,PPA,RDH1,RDH1a,SUCD1m
pail_hs_c_191	Phosphatidylinositol synthesis	8	20	67	94	0.119403	0.298507	0.183541	0	3HCO3_NAt,ENO,G3PD2m,GLCt4_2,MTHFD2m,MTHFDm,OCOAT1m,PFK	AACOAT,ACACT1r,ACACT1rm,ACCOAC,ADK1,AKGMALtm,CYOR-u10m,FACOAL160i,FACOAL1821,FUMm,GLCt2r,GLCt4,GPAM_hs,ICDHxm,MDHm,MI1PP,PDHm,PGM,PPA,SUCD1m
dag_hs_c_221	Diacylglycerol synthesis	8	17	54	82	0.148148	0.314815	0.184036	0	3HCO3_NAt,ENO,G3PD2m,GLCt4_2,MTHFD2m,MTHFDm,PFK,PPAP	ACCOAC,ACITL,ADK1,AKGMALtm,CYOR-u10m,FACOAL160i,FACOAL1821,FUMm,GLCt2r,GLCt4,GPAM_hs,ICDHxm,MDHm,PDHm,PGM,PPA,SUCD1m
dag_hs_c_81	Diacylglycerol synthesis	8	17	54	82	0.148148	0.314815	0.184036	0	ENO,G3PD2m,GLCt2_2,MTHFD2m,MTHFDm,PFK,PPAP,PROSTGE2t	ACCOAC,ACITL,ACONT,ADK1,AKGMALtm,CYOR-u10m,FACOAL160i,FACOAL1821,FUMm,GLCt2r,GPAM_hs,MDHm,PDHm,PGM,PPA,PROSTGE2t2,SUCD1m
glu-L_c_2	Glutamine synthesis	8	25	84	116	0.095238	0.297619	0.184068	0	ALATA_L,ENO,GLCt2_2,GLCt4_2,MTHFD2m,MTHFDm,PFK,VALTA	ABTArm,ACACT1rm,ACYP,AKGMALtm,ARGtiDF,FUM,FUMm,GLCt4,GLUTCOADHm,GTHPm,HACD1m,HIStiDF,ICDHxm,MACACI,MDHm,PCm,PDHm,PGM,PHEt4,PTRCOX1,RDH1,RDH1a,SUCD1m,THBPT4ACAMDASE,VALtec
glu-L_c_28	Glutamine synthesis	8	25	84	116	0.095238	0.297619	0.184068	0	ALATA_L,ENO,GLCt2_2,MTHFD2m,MTHFDm,NAt5,PFK,VALTA	ABTArm,ACACT1rm,ACYP,AKGMALtm,ARGtiDF,FUM,FUMm,GLCt4,GLUTCOADHm,GTHPm,HACD1m,HIStiDF,ICDHxm,MACACI,MDHm,PCm,PDHm,PGM,PHEt4,PTRCOX1,RDH1,RDH1a,SUCD1m,THBPT4ACAMDASE,VALtec
pe_hs_c_4	Phosphatidylethanolamine synthesis	10	27	89	128	0.11236	0.303371	0.185554	0	2HCO3_NAt,ALR,ETHAK,ME2m,OCOAT1m,PEFLIPm,PFK,PPAP,PSFLIPm,VALTA	AACOAT,ACACT1r,ACACT1rm,ACCOAC,ACONT,ACYP,ADK1,AKGMALtm,CYOR-u10m,FACOAL160i,FACOAL1821,FUMm,GLCt2r,GPAM_hs,HIStiDF,MACACI,MDHm,PDHm,PGCD,PHEt4,PPA,PSERT,PSP_L,PSSA2_hs,SUCD1m,THBPT4ACAMDASE,VALtec
o2s_m_112	Superoxide anion synthesis	3	6	23	42	0.130435	0.26087	0.185845	0	G3PD2m,GLCt2_2,GLCt4_2	CYOR-u10m,GND,PGL,TALA,TKT1,TKT2
pail_hs_c_18	Phosphatidylinositol synthesis	8	19	63	94	0.126984	0.301587	0.186295	0	3HCO3_NAt,ENO,G3PD2m,MTHFD2m,MTHFDm,OCOAT1m,PFK,PIt7ir	AACOAT,ACACT1r,ACACT1rm,ACCOAC,ADK1,AKGMALtm,CYOR-u10m,FACOAL160i,FACOAL1821,FUMm,GLCt4,GPAM_hs,ICDHyrm,MDHm,MI1PP,PDHm,PGM,PPA,SUCD1m
pail_hs_c_198	Phosphatidylinositol synthesis	8	19	63	94	0.126984	0.301587	0.186295	0	3HCO3_NAt,ENO,G3PD2m,MTHFD2m,MTHFDm,OCOAT1m,PFK,PIt8	AACOAT,ACACT1r,ACACT1rm,ACCOAC,ADK1,AKGMALtm,CYOR-u10m,FACOAL160i,FACOAL1821,FUMm,GLCt4,GPAM_hs,ICDHyrm,MDHm,MI1PP,PDHm,PGM,PPA,SUCD1m
pa_hs_c_194	Phosphatidic acid synthesis	6	16	55	83	0.109091	0.290909	0.192919	0	3HCO3_NAt,ENO,G3PD2m,MTHFD2m,MTHFDm,PFK	ACCOAC,ACITL,ADK1,AKGMALtm,CYOR-u10m,FACOAL160i,FACOAL1821,FUMm,GLCt4,GPAM_hs,ICDHxm,MDHm,PDHm,PGM,PPA,SUCD1m
dag_hs_c_13	Diacylglycerol synthesis	7	17	57	82	0.122807	0.298246	0.193683	0	3HCO3_NAt,ENO,G3PD2m,MTHFD2m,MTHFDm,PFK,PPAP	ACCOAC,ACITL,ADK1,AKGMALtm,CYOR-u10m,FACOAL160i,FACOAL1821,FUMm,GLCt4,GPAM_hs,ICDHyrm,MDHm,PDHm,PGM,PPA,RDH2a,SUCD1m
dag_hs_c_14	Diacylglycerol synthesis	7	17	57	82	0.122807	0.298246	0.193683	0	ENO,G3PD2m,GLCt4_2,MTHFD2m,MTHFDm,PFK,PPAP	ACCOAC,ACITL,ACONT,ADK1,AKGMALtm,CYOR-u10m,FACOAL160i,FACOAL1821,FUMm,GLCt2r,GPAM_hs,MDHm,PDHm,PGM,PPA,RDH2a,SUCD1m
dag_hs_c_180	Diacylglycerol synthesis	7	17	57	82	0.122807	0.298246	0.193683	0	ENO,G3PD2m,GLCt4_2,MTHFD2m,MTHFDm,PFK,PPAP	ACCOAC,ACITL,ADK1,AKGMALtm,CYOR-u10m,FACOAL160i,FACOAL1821,FUMm,GLCt2r,GLCt4,GPAM_hs,ICDHyrm,MDHm,PDHm,PGM,PPA,SUCD1m
dag_hs_c_53	Diacylglycerol synthesis	7	17	57	82	0.122807	0.298246	0.193683	0	2HCO3_NAt,ENO,G3PD2m,MTHFD2m,MTHFDm,PFK,PPAP	ACCOAC,ACITL,ACONT,ADK1,AKGMALtm,CYOR-u10m,FACOAL160i,FACOAL1821,FUMm,GLCt4,GPAM_hs,MDHm,PDHm,PGM,PPA,RDH3a,SUCD1m
dag_hs_c_8	Diacylglycerol synthesis	7	17	57	82	0.122807	0.298246	0.193683	0	ENO,G3PD2m,HCO3_NAt,MTHFD2m,MTHFDm,PFK,PPAP	ACCOAC,ACITL,ACONT,ADK1,AKGMALtm,CYOR-u10m,FACOAL160i,FACOAL1821,FUMm,GLCt4,GPAM_hs,MDHm,PDHm,PGM,PPA,RDH3a,SUCD1m
pa_hs_c_121	Phosphatidic acid synthesis	7	17	57	83	0.122807	0.298246	0.193683	0	2HCO3_NAt,ENO,G3PD2m,GLCt2_2,MTHFD2m,MTHFDm,PFK	ACCOAC,ACITL,ACONT,ADK1,AKGMALtm,CYOR-u10m,FACOAL160i,FACOAL1821,FUMm,GLCt4,GPAM_hs,MDHm,PDHm,PGM,PPA,RDH2a,SUCD1m
pa_hs_c_178	Phosphatidic acid synthesis	7	17	57	83	0.122807	0.298246	0.193683	0	3HCO3_NAt,ENO,G3PD2m,MTHFD2m,MTHFDm,PFK,PIt8	ACCOAC,ACITL,ADK1,AKGMALtm,CYOR-u10m,FACOAL160i,FACOAL1821,FUMm,GLCt2r,GLCt4,GPAM_hs,ICDHxm,MDHm,PDHm,PGM,PPA,SUCD1m
pa_hs_c_231	Phosphatidic acid synthesis	7	17	57	83	0.122807	0.298246	0.193683	0	ENO,G3PD2m,GLCt4_2,HCO3_NAt,MTHFD2m,MTHFDm,PFK	ACCOAC,ACITL,ADK1,AKGMALtm,CYOR-u10m,FACOAL160i,FACOAL1821,FUMm,GLCt4,GPAM_hs,ICDHyrm,MDHm,PDHm,PGM,PPA,RDH2a,SUCD1m
pa_hs_c_30	Phosphatidic acid synthesis	7	17	57	83	0.122807	0.298246	0.193683	0	2HCO3_NAt,ENO,G3PD2m,GLCt2_2,MTHFD2m,MTHFDm,PFK	ACCOAC,ACITL,ACONT,ADK1,AKGMALtm,CYOR-u10m,FACOAL160i,FACOAL1821,FUMm,GLCt4,GPAM_hs,MDHm,PDHm,PGM,PPA,RDH3a,SUCD1m
pa_hs_c_34	Phosphatidic acid synthesis	7	17	57	83	0.122807	0.298246	0.193683	0	3HCO3_NAt,ENO,G3PD2m,MTHFD2m,MTHFDm,PFK,PIt7ir	ACCOAC,ACITL,ADK1,AKGMALtm,CYOR-u10m,FACOAL160i,FACOAL1821,FUMm,GLCt4,GPAM_hs,ICDHyrm,MDHm,PDHm,PGM,PPA,RDH2a,SUCD1m
pa_hs_c_45	Phosphatidic acid synthesis	7	17	57	83	0.122807	0.298246	0.193683	0	3HCO3_NAt,ENO,G3PD2m,MTHFD2m,MTHFDm,PFK,PIt8	ACCOAC,ACITL,ADK1,AKGMALtm,CYOR-u10m,FACOAL160i,FACOAL1821,FUMm,GLCt4,GPAM_hs,ICDHyrm,MDHm,PDHm,PGM,PPA,RDH3a,SUCD1m
pa_hs_c_67	Phosphatidic acid synthesis	7	17	57	83	0.122807	0.298246	0.193683	0	2HCO3_NAt,ENO,G3PD2m,GLCt4_2,MTHFD2m,MTHFDm,PFK	ACCOAC,ACITL,ADK1,AKGMALtm,CYOR-u10m,FACOAL160i,FACOAL1821,FUMm,GLCt4,GPAM_hs,ICDHxm,MDHm,PDHm,PGM,PPA,RDH2a,SUCD1m
pa_hs_c_72	Phosphatidic acid synthesis	7	17	57	83	0.122807	0.298246	0.193683	0	3HCO3_NAt,ENO,G3PD2m,MTHFD2m,MTHFDm,NAt3_1,PFK	ACCOAC,ACITL,ADK1,AKGMALtm,CYOR-u10m,FACOAL160i,FACOAL1821,FUMm,GLCt4,GPAM_hs,ICDHyrm,MDHm,PDHm,PGM,PPA,RDH3a,SUCD1m
tag_hs_c_168	Triacylglycerol synthesis	7	17	57	84	0.122807	0.298246	0.193683	0	ENO,G3PD2m,GLCt2_2,MTHFD2m,MTHFDm,PFK,PPAP	ACCOAC,ACITL,ADK1,AKGMALtm,CYOR-u10m,DGAT,FACOAL160i,FACOAL1821,FUMm,GLCt4,GPAM_hs,ICDHyrm,MDHm,PDHm,PGM,PPA,SUCD1m
tag_hs_c_248	Triacylglycerol synthesis	7	17	57	84	0.122807	0.298246	0.193683	0	2HCO3_NAt,3HCO3_NAt,ENO,GLCt2_2,GLCt4_2,PFK,PPAP	ACCOAC,ACITL,ADK1,AKGMALtm,CYOR-u10m,DGAT,FACOAL160i,FACOAL1821,FUMm,GPAM_hs,ICDHyrm,MDHm,PDHm,PGM,PPA,RDH2a,SUCD1m
tag_hs_c_28	Triacylglycerol synthesis	7	17	57	84	0.122807	0.298246	0.193683	0	ENO,G3PD2m,LPS,MTHFD2m,MTHFDm,PFK,PPAP	ACCOAC,ACITL,ACONT,ADK1,AKGMALtm,CYOR-u10m,DGAT,FACOAL160i,FACOAL1821,FUMm,GLCt4,GPAM_hs,MDHm,PDHm,PGM,PPA,SUCD1m
tag_hs_c_29	Triacylglycerol synthesis	7	17	57	84	0.122807	0.298246	0.193683	0	3HCO3_NAt,ENO,G3PD2m,MTHFD2m,MTHFDm,PFK,PPAP	ACCOAC,ACITL,ADK1,AKGMALtm,CYOR-u10m,DGAT,FACOAL160i,FACOAL1821,FUMm,GLCt4,GPAM_hs,ICDHyrm,MDHm,PDHm,PGM,PPA,SUCD1m
tag_hs_c_42	Triacylglycerol synthesis	7	17	57	84	0.122807	0.298246	0.193683	0	ENO,G3PD2m,LPS,MTHFD2m,MTHFDm,PFK,PPAP	ACCOAC,ACITL,ACONT,ADK1,AKGMALtm,CYOR-u10m,DGAT,FACOAL160i,FACOAL1821,FUMm,GLCt4,GPAM_hs,MDHm,PDHm,PGM,PPA,SUCD1m
tag_hs_c_103	Triacylglycerol synthesis	8	18	58	84	0.137931	0.310345	0.19581	0	ENO,G3PD2m,GLCt4_2,HCO3_NAt,MTHFD2m,MTHFDm,PFK,PPAP	ACCOAC,ACITL,ADK1,AKGMALtm,CYOR-u10m,DGAT,FACOAL160i,FACOAL1821,FUMm,GLCt4,GPAM_hs,ICDHyrm,MDHm,PDHm,PGM,PPA,RDH2a,SUCD1m
tag_hs_c_126	Triacylglycerol synthesis	8	18	58	84	0.137931	0.310345	0.19581	0	3HCO3_NAt,ENO,G3PD2m,GLCt2_2,MTHFD2m,MTHFDm,PFK,PPAP	ACCOAC,ACITL,ACONT,ADK1,AKGMALtm,CYOR-u10m,DGAT,FACOAL160i,FACOAL1821,FUMm,GLCt4,GPAM_hs,MDHm,PDHm,PGM,PPA,RDH2a,SUCD1m
tag_hs_c_176	Triacylglycerol synthesis	8	18	58	84	0.137931	0.310345	0.19581	0	ENO,G3PD2m,GLCt4_2,MTHFD2m,MTHFDm,NAt3_1,PFK,PPAP	ACCOAC,ACITL,ACONT,ADK1,AKGMALtm,CYOR-u10m,DGAT,FACOAL160i,FACOAL1821,FUMm,GLCt4,GPAM_hs,MDHm,PDHm,PGM,PPA,RDH3a,SUCD1m
tag_hs_c_227	Triacylglycerol synthesis	8	18	58	84	0.137931	0.310345	0.19581	0	ENO,G3PD2m,GLCt4_2,LPS,MTHFD2m,MTHFDm,PFK,PPAP	ACCOAC,ACITL,ADK1,AKGMALtm,CYOR-u10m,DGAT,FACOAL160i,FACOAL1821,FUMm,GLCt4,GPAM_hs,ICDHyrm,MDHm,PDHm,PGM,PPA,RDH3a,SUCD1m
tag_hs_c_228	Triacylglycerol synthesis	8	18	58	84	0.137931	0.310345	0.19581	0	3HCO3_NAt,ENO,G3PD2m,HCO3_NAt,MTHFD2m,MTHFDm,PFK,PPAP	ACCOAC,ACITL,ADK1,AKGMALtm,CYOR-u10m,DGAT,FACOAL160i,FACOAL1821,FUMm,GLCt4,GPAM_hs,ICDHyrm,MDHm,PDHm,PGM,PPA,RDH3a,SUCD1m
tag_hs_c_33	Triacylglycerol synthesis	8	18	58	84	0.137931	0.310345	0.19581	0	ENO,G3PD2m,GLCt2_2,GLCt4_2,MTHFD2m,MTHFDm,PFK,PPAP	ACCOAC,ACITL,ACONT,ADK1,AKGMALtm,CYOR-u10m,DGAT,FACOAL160i,FACOAL1821,FUMm,GLCt4,GPAM_hs,MDHm,PDHm,PGM,PPA,RDH2a,SUCD1m
tag_hs_c_35	Triacylglycerol synthesis	8	18	58	84	0.137931	0.310345	0.19581	0	2HCO3_NAt,ENO,G3PD2m,GLCt4_2,MTHFD2m,MTHFDm,PFK,PPAP	ACCOAC,ACITL,ACONT,ADK1,AKGMALtm,CYOR-u10m,DGAT,FACOAL160i,FACOAL1821,FUMm,GLCt4,GPAM_hs,MDHm,PDHm,PGM,PPA,RDH2a,SUCD1m
tag_hs_c_54	Triacylglycerol synthesis	8	18	58	84	0.137931	0.310345	0.19581	0	2HCO3_NAt,ENO,G3PD2m,GLCt2_2,MTHFD2m,MTHFDm,PFK,PPAP	ACCOAC,ACITL,ACONT,ADK1,AKGMALtm,CYOR-u10m,DGAT,FACOAL160i,FACOAL1821,FUMm,GLCt4,GPAM_hs,MDHm,PDHm,PGM,PPA,RDH3a,SUCD1m
pail_hs_c_175	Phosphatidylinositol synthesis	7	19	64	94	0.109375	0.296875	0.198807	0	ENO,G3PD2m,GLCt2_2,MTHFD2m,MTHFDm,OCOAT1m,PFK	AACOAT,ACACT1r,ACACT1rm,ACCOAC,ADK1,AKGMALtm,CYOR-u10m,FACOAL160i,FACOAL1821,FUMm,GLCt4,GPAM_hs,ICDHyrm,MDHm,MI1PP,PDHm,PGM,PPA,SUCD1m
pail_hs_c_145	Phosphatidylinositol synthesis	8	20	66	94	0.121212	0.30303	0.19973	0	2HCO3_NAt,ENO,G3PD2m,GLCt4_2,MTHFD2m,MTHFDm,OCOAT1m,PFK	AACOAT,ACACT1r,ACACT1rm,ACCOAC,ADK1,AKGMALtm,CYOR-u10m,FACOAL160i,FACOAL1821,FUMm,GLCt4,GPAM_hs,ICDHxm,MDHm,MI1PP,PDHm,PGM,PPA,RDH3a,SUCD1m
pail_hs_c_72	Phosphatidylinositol synthesis	8	20	66	94	0.121212	0.30303	0.19973	0	ENO,G3PD2m,GLCt2_2,MTHFD2m,MTHFDm,OCOAT1m,PFK,PIt8	AACOAT,ACACT1r,ACACT1rm,ACCOAC,ADK1,AKGMALtm,CYOR-u10m,FACOAL160i,FACOAL1821,FUMm,GLCt4,GPAM_hs,ICDHxm,MDHm,MI1PP,PDHm,PGM,PPA,RDH3a,SUCD1m
pail_hs_c_94	Phosphatidylinositol synthesis	8	20	66	94	0.121212	0.30303	0.19973	0	ENO,G3PD2m,GLCt4_2,MTHFD2m,MTHFDm,OCOAT1m,PFK,PIt8	AACOAT,ACACT1r,ACACT1rm,ACCOAC,ADK1,AKGMALtm,CYOR-u10m,FACOAL160i,FACOAL1821,FUMm,GLCt2r,GPAM_hs,ICDHyrm,MDHm,MI1PP,PDHm,PGM,PPA,RDH2a,SUCD1m
pail_hs_c_109	Phosphatidylinositol synthesis	9	21	67	94	0.134328	0.313433	0.203313	0	ENO,G3PD2m,GLCt4_2,HCO3_NAt,MTHFD2m,MTHFDm,OCOAT1m,PFK,PIt8	AACOAT,ACACT1r,ACACT1rm,ACCOAC,ADK1,AKGMALtm,CYOR-u10m,FACOAL160i,FACOAL1821,FUMm,GLCt2r,GLCt4,GPAM_hs,ICDHxm,MDHm,MI1PP,PDHm,PGM,PPA,RDH3a,SUCD1m
dag_hs_c_86	Diacylglycerol synthesis	8	18	57	82	0.140351	0.315789	0.206733	0	3HCO3_NAt,ENO,G3PD2m,GLCt4_2,MTHFD2m,MTHFDm,PFK,PPAP	ACCOAC,ACITL,ADK1,AKGMALtm,CYOR-u10m,FACOAL160i,FACOAL1821,FUMm,GLCt2r,GLCt4,GPAM_hs,ICDHyrm,MDHm,PDHm,PGM,PPA,RDH2a,SUCD1m
tag_hs_c_132	Triacylglycerol synthesis	8	18	57	84	0.140351	0.315789	0.206733	0	2HCO3_NAt,3HCO3_NAt,ENO,G3PD2m,MTHFD2m,MTHFDm,PFK,PPAP	ACCOAC,ACITL,ACONT,ADK1,AKGMALtm,CYOR-u10m,DGAT,FACOAL160i,FACOAL1821,FUMm,GLCt4,GPAM_hs,MDHm,PDHm,PGM,PPA,RDH3a,SUCD1m
tag_hs_c_152	Triacylglycerol synthesis	8	18	57	84	0.140351	0.315789	0.206733	0	ENO,G3PD2m,GLCt2_2,GLCt4_2,MTHFD2m,MTHFDm,PFK,PPAP	ACCOAC,ACITL,ADK1,AKGMALtm,CYOR-u10m,DGAT,FACOAL160i,FACOAL1821,FUMm,GLCt4,GPAM_hs,ICDHyrm,MDHm,PDHm,PGM,PPA,RDH2a,SUCD1m
tag_hs_c_162	Triacylglycerol synthesis	8	18	57	84	0.140351	0.315789	0.206733	0	3HCO3_NAt,ENO,G3PD2m,GLCt2_2,MTHFD2m,MTHFDm,PFK,PPAP	ACCOAC,ACITL,ADK1,AKGMALtm,CYOR-u10m,DGAT,FACOAL160i,FACOAL1821,FUMm,GLCt4,GPAM_hs,ICDHyrm,MDHm,PDHm,PGM,PPA,RDH3a,SUCD1m
tag_hs_c_164	Triacylglycerol synthesis	8	18	57	84	0.140351	0.315789	0.206733	0	ENO,G3PD2m,GLCt4_2,LPS,MTHFD2m,MTHFDm,PFK,PPAP	ACCOAC,ACITL,ACONT,ADK1,AKGMALtm,CYOR-u10m,DGAT,FACOAL160i,FACOAL1821,FUMm,GLCt4,GPAM_hs,MDHm,PDHm,PGM,PPA,RDH3a,SUCD1m
tag_hs_c_17	Triacylglycerol synthesis	8	18	57	84	0.140351	0.315789	0.206733	0	2HCO3_NAt,3HCO3_NAt,ENO,G3PD2m,MTHFD2m,MTHFDm,PFK,PPAP	ACCOAC,ACITL,ACONT,ADK1,AKGMALtm,CYOR-u10m,DGAT,FACOAL160i,FACOAL1821,FUMm,GLCt4,GPAM_hs,MDHm,PDHm,PGM,PPA,RDH2a,SUCD1m
tag_hs_c_186	Triacylglycerol synthesis	8	18	57	84	0.140351	0.315789	0.206733	0	2HCO3_NAt,ENO,G3PD2m,GLCt4_2,MTHFD2m,MTHFDm,PFK,PPAP	ACCOAC,ACITL,ADK1,AKGMALtm,CYOR-u10m,DGAT,FACOAL160i,FACOAL1821,FUMm,GPAM_hs,ICDHxm,MDHm,PDHm,PGM,PPA,RDH1,RDH1a,SUCD1m
tag_hs_c_2	Triacylglycerol synthesis	8	18	57	84	0.140351	0.315789	0.206733	0	2HCO3_NAt,3HCO3_NAt,ENO,G3PD2m,MTHFD2m,MTHFDm,PFK,PPAP	ACCOAC,ACITL,ADK1,AKGMALtm,CYOR-u10m,DGAT,FACOAL160i,FACOAL1821,FUMm,GLCt4,GPAM_hs,ICDHyrm,MDHm,PDHm,PGM,PPA,RDH2a,SUCD1m
tag_hs_c_209	Triacylglycerol synthesis	8	18	57	84	0.140351	0.315789	0.206733	0	ENO,G3PD2m,GLCt2_2,HCO3_NAt,MTHFD2m,MTHFDm,PFK,PPAP	ACCOAC,ACITL,ADK1,AKGMALtm,CYOR-u10m,DGAT,FACOAL160i,FACOAL1821,FUMm,GLCt2r,GPAM_hs,ICDHxm,MDHm,PDHm,PGM,PPA,RDH2a,SUCD1m
tag_hs_c_218	Triacylglycerol synthesis	8	18	57	84	0.140351	0.315789	0.206733	0	2HCO3_NAt,ENO,G3PD2m,GLCt2_2,MTHFD2m,MTHFDm,PFK,PPAP	ACCOAC,ACITL,ADK1,AKGMALtm,CYOR-u10m,DGAT,FACOAL160i,FACOAL1821,FUMm,GLCt4,GPAM_hs,ICDHyrm,MDHm,PDHm,PGM,PPA,RDH3a,SUCD1m
tag_hs_c_233	Triacylglycerol synthesis	8	18	57	84	0.140351	0.315789	0.206733	0	3HCO3_NAt,ENO,G3PD2m,GLCt4_2,MTHFD2m,MTHFDm,PFK,PPAP	ACCOAC,ACITL,ADK1,AKGMALtm,CYOR-u10m,DGAT,FACOAL160i,FACOAL1821,FUMm,GLCt4,GPAM_hs,ICDHyrm,MDHm,PDHm,PGM,PPA,RDH2a,SUCD1m
tag_hs_c_237	Triacylglycerol synthesis	8	18	57	84	0.140351	0.315789	0.206733	0	3HCO3_NAt,ENO,G3PD2m,GLCt4_2,MTHFD2m,MTHFDm,PFK,PPAP	ACCOAC,ACITL,ADK1,AKGMALtm,CYOR-u10m,DGAT,FACOAL160i,FACOAL1821,FUMm,GLCt4,GPAM_hs,ICDHxm,MDHm,PDHm,PGM,PPA,RDH2a,SUCD1m
tag_hs_c_244	Triacylglycerol synthesis	8	18	57	84	0.140351	0.315789	0.206733	0	3HCO3_NAt,ENO,G3PD2m,GLCt4_2,MTHFD2m,MTHFDm,PFK,PPAP	ACCOAC,ACITL,ADK1,AKGMALtm,CYOR-u10m,DGAT,FACOAL160i,FACOAL1821,FUMm,GLCt4,GPAM_hs,ICDHyrm,MDHm,PDHm,PGM,PPA,RDH2a,SUCD1m
tag_hs_c_245	Triacylglycerol synthesis	8	18	57	84	0.140351	0.315789	0.206733	0	ENO,G3PD2m,GLCt2_2,GLCt4_2,MTHFD2m,MTHFDm,PFK,PPAP	ACCOAC,ACITL,ACONT,ADK1,AKGMALtm,CYOR-u10m,DGAT,FACOAL160i,FACOAL1821,FUMm,GLCt4,GPAM_hs,MDHm,PDHm,PGM,PPA,RDH3a,SUCD1m
tag_hs_c_247	Triacylglycerol synthesis	8	18	57	84	0.140351	0.315789	0.206733	0	3HCO3_NAt,ENO,G3PD2m,LPS,MTHFD2m,MTHFDm,PFK,PPAP	ACCOAC,ACITL,ADK1,AKGMALtm,CYOR-u10m,DGAT,FACOAL160i,FACOAL1821,FUMm,GLCt4,GPAM_hs,ICDHyrm,MDHm,PDHm,PGM,PPA,RDH2a,SUCD1m
tag_hs_c_80	Triacylglycerol synthesis	8	18	57	84	0.140351	0.315789	0.206733	0	3HCO3_NAt,ENO,G3PD2m,GLCt4_2,MTHFD2m,MTHFDm,PFK,PPAP	ACCOAC,ACITL,ACONT,ADK1,AKGMALtm,CYOR-u10m,DGAT,FACOAL160i,FACOAL1821,FUMm,GLCt4,GPAM_hs,MDHm,PDHm,PGM,PPA,RDH2a,SUCD1m
tag_hs_c_88	Triacylglycerol synthesis	8	18	57	84	0.140351	0.315789	0.206733	0	ENO,G3PD2m,GLCt4_2,HCO3_NAt,MTHFD2m,MTHFDm,PFK,PPAP	ACCOAC,ACITL,ACONT,ADK1,AKGMALtm,CYOR-u10m,DGAT,FACOAL160i,FACOAL1821,FUMm,GLCt2r,GLCt4,GPAM_hs,MDHm,PDHm,PGM,PPA,SUCD1m
dag_hs_c_125	Diacylglycerol synthesis	7	17	56	82	0.125	0.303571	0.210336	0	ENO,G3PD2m,HCO3_NAt,MTHFD2m,MTHFDm,PFK,PPAP	ACCOAC,ACITL,ADK1,AKGMALtm,CYOR-u10m,FACOAL160i,FACOAL1821,FUMm,GLCt4,GPAM_hs,ICDHxm,MDHm,PDHm,PGM,PPA,RDH2a,SUCD1m
dag_hs_c_141	Diacylglycerol synthesis	7	17	56	82	0.125	0.303571	0.210336	0	ENO,G3PD2m,GLCt2_2,MTHFD2m,MTHFDm,PFK,PPAP	ACCOAC,ACITL,ACONT,ADK1,AKGMALtm,CYOR-u10m,FACOAL160i,FACOAL1821,FUMm,GLCt4,GPAM_hs,MDHm,PDHm,PGM,PPA,RDH3a,SUCD1m
dag_hs_c_168	Diacylglycerol synthesis	7	17	56	82	0.125	0.303571	0.210336	0	ENO,G3PD2m,HCO3_NAt,MTHFD2m,MTHFDm,PFK,PPAP	ACCOAC,ACITL,ADK1,AKGMALtm,CYOR-u10m,FACOAL160i,FACOAL1821,FUMm,GLCt4,GPAM_hs,ICDHyrm,MDHm,PDHm,PGM,PPA,RDH3a,SUCD1m
dag_hs_c_169	Diacylglycerol synthesis	7	17	56	82	0.125	0.303571	0.210336	0	2HCO3_NAt,ENO,G3PD2m,MTHFD2m,MTHFDm,PFK,PPAP	ACCOAC,ACITL,ADK1,AKGMALtm,CYOR-u10m,FACOAL160i,FACOAL1821,FUMm,GLCt4,GPAM_hs,ICDHyrm,MDHm,PDHm,PGM,PPA,RDH3a,SUCD1m
dag_hs_c_176	Diacylglycerol synthesis	7	17	56	82	0.125	0.303571	0.210336	0	ENO,G3PD2m,GLCt4_2,MTHFD2m,MTHFDm,PFK,PPAP	ACCOAC,ACITL,ACONT,ADK1,AKGMALtm,CYOR-u10m,FACOAL160i,FACOAL1821,FUMm,GLCt2r,GLCt4,GPAM_hs,MDHm,PDHm,PGM,PPA,SUCD1m
dag_hs_c_177	Diacylglycerol synthesis	7	17	56	82	0.125	0.303571	0.210336	0	ENO,G3PD2m,MTHFD2m,MTHFDm,NAt3_1,PFK,PPAP	ACCOAC,ACITL,ADK1,AKGMALtm,CYOR-u10m,FACOAL160i,FACOAL1821,FUMm,GLCt2r,GPAM_hs,ICDHyrm,MDHm,PDHm,PGM,PPA,RDH3a,SUCD1m
dag_hs_c_179	Diacylglycerol synthesis	7	17	56	82	0.125	0.303571	0.210336	0	3HCO3_NAt,ENO,G3PD2m,MTHFD2m,MTHFDm,PFK,PPAP	ACCOAC,ACITL,ACONT,ADK1,AKGMALtm,CYOR-u10m,FACOAL160i,FACOAL1821,FUMm,GLCt4,GPAM_hs,MDHm,PDHm,PGM,PPA,RDH3a,SUCD1m
dag_hs_c_196	Diacylglycerol synthesis	7	17	56	82	0.125	0.303571	0.210336	0	ENO,G3PD2m,GLCt2_2,MTHFD2m,MTHFDm,PFK,PPAP	ACCOAC,ACITL,ADK1,AKGMALtm,CYOR-u10m,FACOAL160i,FACOAL1821,FUMm,GLCt4,GPAM_hs,ICDHyrm,MDHm,PDHm,PGM,PPA,RDH3a,SUCD1m
dag_hs_c_210	Diacylglycerol synthesis	7	17	56	82	0.125	0.303571	0.210336	0	ENO,G3PD2m,GLCt2_2,MTHFD2m,MTHFDm,PFK,PPAP	ACCOAC,ACITL,ACONT,ADK1,AKGMALtm,CYOR-u10m,FACOAL160i,FACOAL1821,FUMm,GLCt4,GPAM_hs,MDHm,PDHm,PGM,PPA,RDH2a,SUCD1m
dag_hs_c_227	Diacylglycerol synthesis	7	17	56	82	0.125	0.303571	0.210336	0	ENO,G3PD2m,GLCt4_2,MTHFD2m,MTHFDm,PFK,PPAP	ACCOAC,ACITL,ADK1,AKGMALtm,CYOR-u10m,FACOAL160i,FACOAL1821,FUMm,GLCt2r,GLCt4,GPAM_hs,ICDHyrm,MDHm,PDHm,PGM,PPA,SUCD1m
dag_hs_c_30	Diacylglycerol synthesis	7	17	56	82	0.125	0.303571	0.210336	0	2HCO3_NAt,ENO,G3PD2m,MTHFD2m,MTHFDm,PFK,PPAP	ACCOAC,ACITL,ADK1,AKGMALtm,CYOR-u10m,FACOAL160i,FACOAL1821,FUMm,GLCt4,GPAM_hs,ICDHxm,MDHm,PDHm,PGM,PPA,RDH2a,SUCD1m
dag_hs_c_36	Diacylglycerol synthesis	7	17	56	82	0.125	0.303571	0.210336	0	ENO,G3PD2m,MTHFD2m,MTHFDm,NAt3_1,PFK,PPAP	ACCOAC,ACITL,ADK1,AKGMALtm,CYOR-u10m,FACOAL160i,FACOAL1821,FUMm,GLCt2r,GPAM_hs,ICDHyrm,MDHm,PDHm,PGM,PPA,RDH2a,SUCD1m
dag_hs_c_73	Diacylglycerol synthesis	7	17	56	82	0.125	0.303571	0.210336	0	2HCO3_NAt,ENO,G3PD2m,MTHFD2m,MTHFDm,PFK,PPAP	ACCOAC,ACITL,ADK1,AKGMALtm,CYOR-u10m,FACOAL160i,FACOAL1821,FUMm,GLCt4,GPAM_hs,ICDHyrm,MDHm,PDHm,PGM,PPA,RDH3a,SUCD1m
dag_hs_c_9	Diacylglycerol synthesis	7	17	56	82	0.125	0.303571	0.210336	0	3HCO3_NAt,ENO,G3PD2m,MTHFD2m,MTHFDm,PFK,PPAP	ACCOAC,ACITL,ACONT,ADK1,AKGMALtm,CYOR-u10m,FACOAL160i,FACOAL1821,FUMm,GLCt4,GPAM_hs,MDHm,PDHm,PGM,PPA,RDH3a,SUCD1m
dag_hs_c_93	Diacylglycerol synthesis	7	17	56	82	0.125	0.303571	0.210336	0	ENO,G3PD2m,GLCt2_2,MTHFD2m,MTHFDm,PFK,PPAP	ACCOAC,ACITL,ADK1,AKGMALtm,CYOR-u10m,FACOAL160i,FACOAL1821,FUMm,GLCt4,GPAM_hs,ICDHyrm,MDHm,PDHm,PGM,PPA,RDH2a,SUCD1m
pa_hs_c_141	Phosphatidic acid synthesis	7	17	56	83	0.125	0.303571	0.210336	0	ENO,G3PD2m,MTHFD2m,MTHFDm,NAt3_1,PFK,PIt8	ACCOAC,ACITL,ADK1,AKGMALtm,CYOR-u10m,FACOAL160i,FACOAL1821,FUMm,GLCt2r,GPAM_hs,ICDHyrm,MDHm,PDHm,PGM,PPA,RDH3a,SUCD1m
pa_hs_c_142	Phosphatidic acid synthesis	7	17	56	83	0.125	0.303571	0.210336	0	3HCO3_NAt,ENO,G3PD2m,MTHFD2m,MTHFDm,PFK,PIt7ir	ACCOAC,ACITL,ADK1,AKGMALtm,CYOR-u10m,FACOAL160i,FACOAL1821,FUMm,GLCt4,GPAM_hs,ICDHxm,MDHm,PDHm,PGM,PPA,RDH3a,SUCD1m
pa_hs_c_19	Phosphatidic acid synthesis	7	17	56	83	0.125	0.303571	0.210336	0	3HCO3_NAt,ENO,G3PD2m,GLCt4_2,MTHFD2m,MTHFDm,PFK	ACCOAC,ACITL,ADK1,AKGMALtm,CYOR-u10m,FACOAL160i,FACOAL1821,FUMm,GPAM_hs,ICDHyrm,MDHm,PDHm,PGM,PPA,RDH1,RDH1a,SUCD1m
pa_hs_c_190	Phosphatidic acid synthesis	7	17	56	83	0.125	0.303571	0.210336	0	ENO,G3PD2m,GLCt4_2,HCO3_NAt,MTHFD2m,MTHFDm,PFK	ACCOAC,ACITL,ADK1,AKGMALtm,CYOR-u10m,FACOAL160i,FACOAL1821,FUMm,GLCt4,GPAM_hs,ICDHxm,MDHm,PDHm,PGM,PPA,RDH2a,SUCD1m
pa_hs_c_195	Phosphatidic acid synthesis	7	17	56	83	0.125	0.303571	0.210336	0	3HCO3_NAt,ENO,G3PD2m,GLCt2_2,MTHFD2m,MTHFDm,PFK	ACCOAC,ACITL,ADK1,AKGMALtm,CYOR-u10m,FACOAL160i,FACOAL1821,FUMm,GLCt4,GPAM_hs,ICDHyrm,MDHm,PDHm,PGM,PPA,RDH2a,SUCD1m
pa_hs_c_214	Phosphatidic acid synthesis	7	17	56	83	0.125	0.303571	0.210336	0	3HCO3_NAt,ENO,G3PD2m,GLCt2_2,MTHFD2m,MTHFDm,PFK	ACCOAC,ACITL,ADK1,AKGMALtm,CYOR-u10m,FACOAL160i,FACOAL1821,FUMm,GLCt2r,GPAM_hs,ICDHyrm,MDHm,PDHm,PGM,PPA,RDH3a,SUCD1m
pa_hs_c_228	Phosphatidic acid synthesis	7	17	56	83	0.125	0.303571	0.210336	0	ENO,G3PD2m,GLCt2_2,MTHFD2m,MTHFDm,PFK,PIt8	ACCOAC,ACITL,ACONT,ADK1,AKGMALtm,CYOR-u10m,FACOAL160i,FACOAL1821,FUMm,GLCt4,GPAM_hs,MDHm,PDHm,PGM,PPA,RDH3a,SUCD1m
pa_hs_c_233	Phosphatidic acid synthesis	7	17	56	83	0.125	0.303571	0.210336	0	2HCO3_NAt,ENO,G3PD2m,MTHFD2m,MTHFDm,PFK,PIt7ir	ACCOAC,ACITL,ADK1,AKGMALtm,CYOR-u10m,FACOAL160i,FACOAL1821,FUMm,GLCt4,GPAM_hs,ICDHxm,MDHm,PDHm,PGM,PPA,RDH2a,SUCD1m
pa_hs_c_239	Phosphatidic acid synthesis	7	17	56	83	0.125	0.303571	0.210336	0	2HCO3_NAt,ENO,G3PD2m,GLCt2_2,MTHFD2m,MTHFDm,PFK	ACCOAC,ACITL,ADK1,AKGMALtm,CYOR-u10m,FACOAL160i,FACOAL1821,FUMm,GLCt4,GPAM_hs,ICDHxm,MDHm,PDHm,PGM,PPA,RDH2a,SUCD1m
pa_hs_c_39	Phosphatidic acid synthesis	7	17	56	83	0.125	0.303571	0.210336	0	ENO,G3PD2m,HCO3_NAt,MTHFD2m,MTHFDm,PFK,PIt8	ACCOAC,ACITL,ADK1,AKGMALtm,CYOR-u10m,FACOAL160i,FACOAL1821,FUMm,GLCt4,GPAM_hs,ICDHxm,MDHm,PDHm,PGM,PPA,RDH2a,SUCD1m
pa_hs_c_48	Phosphatidic acid synthesis	7	17	56	83	0.125	0.303571	0.210336	0	3HCO3_NAt,ENO,G3PD2m,MTHFD2m,MTHFDm,PFK,PIt8	ACCOAC,ACITL,ADK1,AKGMALtm,CYOR-u10m,FACOAL160i,FACOAL1821,FUMm,GLCt4,GPAM_hs,ICDHyrm,MDHm,PDHm,PGM,PPA,RDH3a,SUCD1m
tag_hs_c_10	Triacylglycerol synthesis	7	17	56	84	0.125	0.303571	0.210336	0	2HCO3_NAt,ENO,G3PD2m,MTHFD2m,MTHFDm,PFK,PPAP	ACCOAC,ACITL,ACONT,ADK1,AKGMALtm,CYOR-u10m,DGAT,FACOAL160i,FACOAL1821,FUMm,GLCt4,GPAM_hs,MDHm,PDHm,PGM,PPA,SUCD1m
tag_hs_c_106	Triacylglycerol synthesis	7	17	56	84	0.125	0.303571	0.210336	0	ENO,G3PD2m,GLCt4_2,MTHFD2m,MTHFDm,PFK,PPAP	ACCOAC,ACITL,ADK1,AKGMALtm,CYOR-u10m,DGAT,FACOAL160i,FACOAL1821,FUMm,GLCt2r,GPAM_hs,ICDHxm,MDHm,PDHm,PGM,PPA,SUCD1m
tag_hs_c_123	Triacylglycerol synthesis	7	17	56	84	0.125	0.303571	0.210336	0	2HCO3_NAt,ENO,G3PD2m,MTHFD2m,MTHFDm,PFK,PPAP	ACCOAC,ACITL,ADK1,AKGMALtm,CYOR-u10m,DGAT,FACOAL160i,FACOAL1821,FUMm,GLCt4,GPAM_hs,ICDHxm,MDHm,PDHm,PGM,PPA,SUCD1m
tag_hs_c_129	Triacylglycerol synthesis	7	17	56	84	0.125	0.303571	0.210336	0	ENO,G3PD2m,GLCt4_2,MTHFD2m,MTHFDm,PFK,PPAP	ACCOAC,ACITL,ADK1,AKGMALtm,CYOR-u10m,DGAT,FACOAL160i,FACOAL1821,FUMm,GLCt2r,GPAM_hs,ICDHxm,MDHm,PDHm,PGM,PPA,SUCD1m
tag_hs_c_15	Triacylglycerol synthesis	7	17	56	84	0.125	0.303571	0.210336	0	2HCO3_NAt,ENO,G3PD2m,MTHFD2m,MTHFDm,PFK,PPAP	ACCOAC,ACITL,ADK1,AKGMALtm,CYOR-u10m,DGAT,FACOAL160i,FACOAL1821,FUMm,GLCt4,GPAM_hs,ICDHyrm,MDHm,PDHm,PGM,PPA,SUCD1m
tag_hs_c_210	Triacylglycerol synthesis	7	17	56	84	0.125	0.303571	0.210336	0	ENO,G3PD2m,GLCt2_2,MTHFD2m,MTHFDm,PFK,PPAP	ACCOAC,ACITL,ADK1,AKGMALtm,CYOR-u10m,DGAT,FACOAL160i,FACOAL1821,FUMm,GLCt4,GPAM_hs,ICDHxm,MDHm,PDHm,PGM,PPA,SUCD1m
tag_hs_c_44	Triacylglycerol synthesis	7	17	56	84	0.125	0.303571	0.210336	0	ENO,G3PD2m,LPS,MTHFD2m,MTHFDm,PFK,PPAP	ACCOAC,ACITL,ADK1,AKGMALtm,CYOR-u10m,DGAT,FACOAL160i,FACOAL1821,FUMm,GLCt4,GPAM_hs,ICDHyrm,MDHm,PDHm,PGM,PPA,SUCD1m
tag_hs_c_83	Triacylglycerol synthesis	7	17	56	84	0.125	0.303571	0.210336	0	ENO,G3PD2m,GLCt2_2,MTHFD2m,MTHFDm,PFK,PPAP	ACCOAC,ACITL,ACONT,ADK1,AKGMALtm,CYOR-u10m,DGAT,FACOAL160i,FACOAL1821,FUMm,GLCt4,GPAM_hs,MDHm,PDHm,PGM,PPA,SUCD1m
pa_hs_c_182	Phosphatidic acid synthesis	6	16	54	83	0.111111	0.296296	0.213535	0	3HCO3_NAt,ENO,G3PD2m,MTHFD2m,MTHFDm,PFK	ACCOAC,ACITL,ADK1,AKGMALtm,CYOR-u10m,FACOAL160i,FACOAL1821,FUMm,GLCt4,GPAM_hs,ICDHyrm,MDHm,PDHm,PGM,PPA,SUCD1m
pa_hs_c_29	Phosphatidic acid synthesis	6	16	54	83	0.111111	0.296296	0.213535	0	3HCO3_NAt,ENO,G3PD2m,MTHFD2m,MTHFDm,PFK	ACCOAC,ACITL,ADK1,AKGMALtm,CYOR-u10m,FACOAL160i,FACOAL1821,FUMm,GLCt4,GPAM_hs,ICDHyrm,MDHm,PDHm,PGM,PPA,SUCD1m
pa_hs_c_32	Phosphatidic acid synthesis	6	16	54	83	0.111111	0.296296	0.213535	0	ENO,G3PD2m,MTHFD2m,MTHFDm,NAt3_1,PFK	ACCOAC,ACITL,ADK1,AKGMALtm,CYOR-u10m,FACOAL160i,FACOAL1821,FUMm,GLCt4,GPAM_hs,ICDHyrm,MDHm,PDHm,PGM,PPA,SUCD1m
tag_hs_c_151	Triacylglycerol synthesis	6	16	54	84	0.111111	0.296296	0.213535	0	3HCO3_NAt,ENO,GLCt2_2,GLCt4_2,PFK,PPAP	ACCOAC,ACITL,ADK1,AKGMALtm,CYOR-u10m,DGAT,FACOAL160i,FACOAL1821,FUMm,GPAM_hs,ICDHyrm,MDHm,PDHm,PGM,PPA,SUCD1m
pail_hs_c_138	Phosphatidylinositol synthesis	8	20	65	94	0.123077	0.307692	0.215893	0	2HCO3_NAt,ENO,G3PD2m,GLCt4_2,MTHFD2m,MTHFDm,OCOAT1m,PFK	AACOAT,ACACT1r,ACACT1rm,ACCOAC,ADK1,AKGMALtm,CYOR-u10m,FACOAL160i,FACOAL1821,FUMm,GLCt4,GPAM_hs,ICDHyrm,MDHm,MI1PP,PDHm,PGM,PPA,RDH2a,SUCD1m
pail_hs_c_161	Phosphatidylinositol synthesis	8	20	65	94	0.123077	0.307692	0.215893	0	ENO,G3PD2m,GLCt2_2,MTHFD2m,MTHFDm,OCOAT1m,PFK,PIt7ir	AACOAT,ACACT1r,ACACT1rm,ACCOAC,ADK1,AKGMALtm,CYOR-u10m,FACOAL160i,FACOAL1821,FUMm,GLCt4,GPAM_hs,ICDHxm,MDHm,MI1PP,PDHm,PGM,PPA,RDH2a,SUCD1m
pail_hs_c_196	Phosphatidylinositol synthesis	8	20	65	94	0.123077	0.307692	0.215893	0	3HCO3_NAt,ENO,G3PD2m,MTHFD2m,MTHFDm,OCOAT1m,PFK,PIt8	AACOAT,ACACT1r,ACACT1rm,ACCOAC,ADK1,AKGMALtm,CYOR-u10m,FACOAL160i,FACOAL1821,FUMm,GLCt4,GPAM_hs,ICDHyrm,MDHm,MI1PP,PDHm,PGM,PPA,RDH2a,SUCD1m
pail_hs_c_214	Phosphatidylinositol synthesis	8	20	65	94	0.123077	0.307692	0.215893	0	ENO,G3PD2m,GLCt2_2,MTHFD2m,MTHFDm,OCOAT1m,PFK,PIt8	AACOAT,ACACT1r,ACACT1rm,ACCOAC,ADK1,AKGMALtm,CYOR-u10m,FACOAL160i,FACOAL1821,FUMm,GLCt4,GPAM_hs,ICDHyrm,MDHm,MI1PP,PDHm,PGM,PPA,RDH3a,SUCD1m
pail_hs_c_48	Phosphatidylinositol synthesis	8	20	65	94	0.123077	0.307692	0.215893	0	2HCO3_NAt,ENO,G3PD2m,MTHFD2m,MTHFDm,OCOAT1m,PFK,PIt8	AACOAT,ACACT1r,ACACT1rm,ACCOAC,ADK1,AKGMALtm,CYOR-u10m,FACOAL160i,FACOAL1821,FUMm,GLCt4,GPAM_hs,ICDHyrm,MDHm,MI1PP,PDHm,PGM,PPA,RDH3a,SUCD1m
o2s_m_1	Superoxide anion synthesis	5	10	31	42	0.16129	0.322581	0.216095	0	ALR2,ENO,G3PD2m,GLCt4_2,NAt3_1	ACTLMO,ACYP,CYOR-u10m,GND,P5CR,PGL,PGM,TALA,TKT1,TKT2
o2s_m_10	Superoxide anion synthesis	5	10	31	42	0.16129	0.322581	0.216095	0	34DHPLACOX,ALR2,ENO,G3PD2m,GLCt2_2	ACTLMO,ACYP,CYOR-u10m,GLCt4,GND,PGL,PGM,TALA,TKT1,TKT2
o2s_m_105	Superoxide anion synthesis	5	10	31	42	0.16129	0.322581	0.216095	0	ALR2,ENO,G3PD2m,GLCt2_2,NAt3_1	ACTLMO,ACYP,CYOR-u10m,GND,P5CR,PGL,PGM,TALA,TKT1,TKT2
o2s_m_116	Superoxide anion synthesis	5	10	31	42	0.16129	0.322581	0.216095	0	34DHXMANDACOX,ALR2,ENO,G3PD2m,GLCt2_2	ACTLMO,ACYP,CYOR-u10m,GLCt4,GND,PGL,PGM,TALA,TKT1,TKT2
o2s_m_137	Superoxide anion synthesis	5	10	31	42	0.16129	0.322581	0.216095	0	34DHXMANDACOX,ALR2,ENO,G3PD2m,NAt3_1	ACTLMO,ACYP,CYOR-u10m,GLCt2r,GND,PGL,PGM,TALA,TKT1,TKT2
o2s_m_2	Superoxide anion synthesis	5	10	31	42	0.16129	0.322581	0.216095	0	34DHPLACOX,ALR2,ENO,G3PD2m,GLCt2_2	ACTLMO,ACYP,CYOR-u10m,GLCt4,GND,PGL,PGM,TALA,TKT1,TKT2
o2s_m_25	Superoxide anion synthesis	5	10	31	42	0.16129	0.322581	0.216095	0	34DHXMANDACOX,ALR2,ENO,G3PD2m,GLCt2_2	ACTLMO,ACYP,CYOR-u10m,GLCt4,GND,PGL,PGM,TALA,TKT1,TKT2
o2s_m_39	Superoxide anion synthesis	5	10	31	42	0.16129	0.322581	0.216095	0	34DHPLACOX,ALR2,ENO,G3PD2m,NAt3_1	ACTLMO,ACYP,CYOR-u10m,GLCt2r,GND,PGL,PGM,TALA,TKT1,TKT2
o2s_m_40	Superoxide anion synthesis	5	10	31	42	0.16129	0.322581	0.216095	0	34DHXMANDACOX,ALR2,ENO,G3PD2m,NAt3_1	ACTLMO,ACYP,CYOR-u10m,GLCt2r,GND,PGL,PGM,TALA,TKT1,TKT2
o2s_m_49	Superoxide anion synthesis	5	10	31	42	0.16129	0.322581	0.216095	0	ALR2,ENO,G3PD2m,GLCt4_2,NAt3_1	ACTLMO,ACYP,CYOR-u10m,GND,P5CR,PGL,PGM,TALA,TKT1,TKT2
o2s_m_50	Superoxide anion synthesis	5	10	31	42	0.16129	0.322581	0.216095	0	ALR2,ENO,G3PD2m,GLCt2_2,GLCt4_2	ACTLMO,ACYP,CYOR-u10m,GND,P5CR,PGL,PGM,TALA,TKT1,TKT2
o2s_m_58	Superoxide anion synthesis	5	10	31	42	0.16129	0.322581	0.216095	0	34DHPLACOX,ALR2,ENO,G3PD2m,NAt3_1	ACTLMO,ACYP,CYOR-u10m,GLCt4,GND,PGL,PGM,TALA,TKT1,TKT2
o2s_m_65	Superoxide anion synthesis	5	10	31	42	0.16129	0.322581	0.216095	0	34DHXMANDACOX,ALR2,ENO,G3PD2m,NAt3_1	ACTLMO,ACYP,CYOR-u10m,GLCt4,GND,PGL,PGM,TALA,TKT1,TKT2
o2s_m_81	Superoxide anion synthesis	5	10	31	42	0.16129	0.322581	0.216095	0	ALR2,ENO,G3PD2m,GLCt2_2,GLCt4_2	ACTLMO,ACYP,CYOR-u10m,GND,P5CR,PGL,PGM,TALA,TKT1,TKT2
o2s_m_84	Superoxide anion synthesis	5	10	31	42	0.16129	0.322581	0.216095	0	34DHXMANDACOX,ALR2,ENO,G3PD2m,GLCt2_2	ACTLMO,ACYP,CYOR-u10m,GLCt4,GND,PGL,PGM,TALA,TKT1,TKT2
dag_hs_c_140	Diacylglycerol synthesis	8	18	56	82	0.142857	0.321429	0.216414	0	ENO,G3PD2m,GLCt4_2,HCO3_NAt,MTHFD2m,MTHFDm,PFK,PPAP	ACCOAC,ACITL,ADK1,AKGMALtm,CYOR-u10m,FACOAL160i,FACOAL1821,FUMm,GLCt4,GPAM_hs,ICDHyrm,MDHm,PDHm,PGM,PPA,RDH1,RDH1a,SUCD1m
dag_hs_c_226	Diacylglycerol synthesis	8	18	56	82	0.142857	0.321429	0.216414	0	3HCO3_NAt,ENO,G3PD2m,GLCt4_2,MTHFD2m,MTHFDm,PFK,PPAP	ACCOAC,ACITL,ADK1,AKGMALtm,CYOR-u10m,FACOAL160i,FACOAL1821,FUMm,GLCt4,GPAM_hs,ICDHyrm,MDHm,PDHm,PGM,PPA,RDH1,RDH1a,SUCD1m
dag_hs_c_37	Diacylglycerol synthesis	8	18	56	82	0.142857	0.321429	0.216414	0	2HCO3_NAt,3HCO3_NAt,ENO,G3PD2m,MTHFD2m,MTHFDm,PFK,PPAP	ACCOAC,ACITL,ADK1,AKGMALtm,CYOR-u10m,FACOAL160i,FACOAL1821,FUMm,GLCt4,GPAM_hs,ICDHxm,MDHm,PDHm,PGM,PPA,RDH1,RDH1a,SUCD1m
pa_hs_c_107	Phosphatidic acid synthesis	8	18	56	83	0.142857	0.321429	0.216414	0	2HCO3_NAt,ENO,G3PD2m,GLCt2_2,GLCt4_2,MTHFD2m,MTHFDm,PFK	ACCOAC,ACITL,ADK1,AKGMALtm,CYOR-u10m,FACOAL160i,FACOAL1821,FUMm,GLCt4,GPAM_hs,ICDHyrm,MDHm,PDHm,PGM,PPA,RDH1,RDH1a,SUCD1m
pa_hs_c_150	Phosphatidic acid synthesis	8	18	56	83	0.142857	0.321429	0.216414	0	3HCO3_NAt,ENO,G3PD2m,GLCt2_2,HCO3_NAt,MTHFD2m,MTHFDm,PFK	ACCOAC,ACITL,ADK1,AKGMALtm,CYOR-u10m,FACOAL160i,FACOAL1821,FUMm,GLCt2r,GPAM_hs,ICDHxm,MDHm,PDHm,PGM,PPA,RDH1,RDH1a,SUCD1m
pa_hs_c_43	Phosphatidic acid synthesis	8	18	56	83	0.142857	0.321429	0.216414	0	ENO,G3PD2m,GLCt2_2,GLCt4_2,MTHFD2m,MTHFDm,PFK,PIt8	ACCOAC,ACITL,ADK1,AKGMALtm,CYOR-u10m,FACOAL160i,FACOAL1821,FUMm,GLCt4,GPAM_hs,ICDHyrm,MDHm,PDHm,PGM,PPA,RDH1,RDH1a,SUCD1m
tag_hs_c_79	Triacylglycerol synthesis	8	18	56	84	0.142857	0.321429	0.216414	0	2HCO3_NAt,ENO,G3PD2m,GLCt4_2,MTHFD2m,MTHFDm,PFK,PPAP	ACCOAC,ACITL,ADK1,AKGMALtm,CYOR-u10m,DGAT,FACOAL160i,FACOAL1821,FUMm,GLCt2r,GLCt4,GPAM_hs,ICDHyrm,MDHm,PDHm,PGM,PPA,SUCD1m
pail_hs_c_123	Phosphatidylinositol synthesis	7	19	63	94	0.111111	0.301587	0.218395	0	ENO,G3PD2m,MTHFD2m,MTHFDm,NAt3_1,OCOAT1m,PFK	AACOAT,ACACT1r,ACACT1rm,ACCOAC,ADK1,AKGMALtm,CYOR-u10m,FACOAL160i,FACOAL1821,FUMm,GLCt4,GPAM_hs,ICDHyrm,MDHm,MI1PP,PDHm,PGM,PPA,SUCD1m
o2s_m_119	Superoxide anion synthesis	5	10	30	42	0.166667	0.333333	0.22061	0	ALR2,ENO,G3PD2m,GLCt4_2,NAt3_1	ACTLMO,ACYP,CYOR-u10m,GLCt4,GND,PGL,PGM,TALA,TKT1,TKT2
o2s_m_128	Superoxide anion synthesis	5	10	30	42	0.166667	0.333333	0.22061	0	ALR2,ENO,G3PD2m,GLCt2_2,NAt3_1	ACTLMO,ACYP,CYOR-u10m,GLCt4,GND,PGL,PGM,TALA,TKT1,TKT2
o2s_m_138	Superoxide anion synthesis	5	10	30	42	0.166667	0.333333	0.22061	0	ALR2,ENO,G3PD2m,GLCt2_2,GLCt4_2	ACTLMO,ACYP,CYOR-u10m,GLCt4,GND,PGL,PGM,TALA,TKT1,TKT2
o2s_m_63	Superoxide anion synthesis	5	10	30	42	0.166667	0.333333	0.22061	0	ALR2,ENO,G3PD2m,GLCt2_2,GLCt4_2	ACTLMO,ACYP,CYOR-u10m,GLCt4,GND,PGL,PGM,TALA,TKT1,TKT2
o2s_m_73	Superoxide anion synthesis	5	10	30	42	0.166667	0.333333	0.22061	0	ALR2,ENO,G3PD2m,GLCt4_2,NAt3_1	ACTLMO,ACYP,CYOR-u10m,GLCt4,GND,PGL,PGM,TALA,TKT1,TKT2
o2s_m_76	Superoxide anion synthesis	5	10	30	42	0.166667	0.333333	0.22061	0	ALR2,ENO,G3PD2m,GLCt2_2,NAt3_1	ACTLMO,ACYP,CYOR-u10m,GLCt4,GND,PGL,PGM,TALA,TKT1,TKT2
o2s_m_78	Superoxide anion synthesis	5	10	30	42	0.166667	0.333333	0.22061	0	ALR2,ENO,G3PD2m,GLCt2_2,GLCt4_2	ACTLMO,ACYP,CYOR-u10m,GLCt4,GND,PGL,PGM,TALA,TKT1,TKT2
pa_hs_c_181	Phosphatidic acid synthesis	6	17	57	83	0.105263	0.298246	0.224502	0	3HCO3_NAt,ENO,G3PD2m,MTHFD2m,MTHFDm,PFK	ACCOAC,ACITL,ADK1,AKGMALtm,CYOR-u10m,FACOAL160i,FACOAL1821,FUMm,GLCt4,GPAM_hs,ICDHyrm,MDHm,PDHm,PGM,PPA,RDH3a,SUCD1m
pa_hs_c_205	Phosphatidic acid synthesis	6	17	57	83	0.105263	0.298246	0.224502	0	ENO,G3PD2m,GLCt2_2,MTHFD2m,MTHFDm,PFK	ACCOAC,ACITL,ACONT,ADK1,AKGMALtm,CYOR-u10m,FACOAL160i,FACOAL1821,FUMm,GLCt4,GPAM_hs,MDHm,PDHm,PGM,PPA,RDH2a,SUCD1m
pa_hs_c_8	Phosphatidic acid synthesis	6	17	57	83	0.105263	0.298246	0.224502	0	ENO,G3PD2m,GLCt2_2,MTHFD2m,MTHFDm,PFK	ACCOAC,ACITL,ACONT,ADK1,AKGMALtm,CYOR-u10m,FACOAL160i,FACOAL1821,FUMm,GLCt4,GPAM_hs,MDHm,PDHm,PGM,PPA,RDH3a,SUCD1m
pa_hs_c_91	Phosphatidic acid synthesis	6	17	57	83	0.105263	0.298246	0.224502	0	ENO,G3PD2m,HCO3_NAt,MTHFD2m,MTHFDm,PFK	ACCOAC,ACITL,ADK1,AKGMALtm,CYOR-u10m,FACOAL160i,FACOAL1821,FUMm,GLCt4,GPAM_hs,ICDHyrm,MDHm,PDHm,PGM,PPA,RDH2a,SUCD1m
tag_hs_c_105	Triacylglycerol synthesis	6	17	57	84	0.105263	0.298246	0.224502	0	2HCO3_NAt,ENO,GLCt2_2,GLCt4_2,PFK,PPAP	ACCOAC,ACITL,ADK1,AKGMALtm,CYOR-u10m,DGAT,FACOAL160i,FACOAL1821,FUMm,GLCt4,GPAM_hs,ICDHyrm,MDHm,PDHm,PGM,PPA,SUCD1m
tag_hs_c_155	Triacylglycerol synthesis	6	17	57	84	0.105263	0.298246	0.224502	0	3HCO3_NAt,ENO,GLCt2_2,HCO3_NAt,PFK,PPAP	ACCOAC,ACITL,ADK1,AKGMALtm,CYOR-u10m,DGAT,FACOAL160i,FACOAL1821,FUMm,GLCt4,GPAM_hs,ICDHyrm,MDHm,PDHm,PGM,PPA,SUCD1m
tag_hs_c_231	Triacylglycerol synthesis	6	17	57	84	0.105263	0.298246	0.224502	0	3HCO3_NAt,ENO,GLCt4_2,NAt3_1,PFK,PPAP	ACCOAC,ACITL,ACYP,ADK1,AKGMALtm,CYOR-u10m,DGAT,FACOAL160i,FACOAL1821,FUMm,GPAM_hs,ICDHyrm,MDHm,PDHm,PGM,PPA,SUCD1m
pail_hs_c_103	Phosphatidylinositol synthesis	9	21	65	94	0.138462	0.323077	0.224695	0	3HCO3_NAt,ENO,G3PD2m,GLCt4_2,MTHFD2m,MTHFDm,OCOAT1m,PFK,PIt8	AACOAT,ACACT1r,ACACT1rm,ACCOAC,ADK1,AKGMALtm,CYOR-u10m,FACOAL160i,FACOAL1821,FUMm,GLCt4,GPAM_hs,ICDHyrm,MDHm,MI1PP,PDHm,PGM,PPA,RDH1,RDH1a,SUCD1m
pail_hs_c_68	Phosphatidylinositol synthesis	9	21	65	94	0.138462	0.323077	0.224695	0	2HCO3_NAt,ENO,G3PD2m,GLCt4_2,MTHFD2m,MTHFDm,OCOAT1m,PFK,PIt8	AACOAT,ACACT1r,ACACT1rm,ACCOAC,ADK1,AKGMALtm,CYOR-u10m,FACOAL160i,FACOAL1821,FUMm,GLCt2r,GPAM_hs,ICDHyrm,MDHm,MI1PP,PDHm,PGM,PPA,RDH1,RDH1a,SUCD1m
dag_hs_c_109	Diacylglycerol synthesis	7	17	55	82	0.127273	0.309091	0.226617	0	ENO,G3PD2m,GLCt4_2,MTHFD2m,MTHFDm,PFK,PPAP	ACCOAC,ACITL,ADK1,AKGMALtm,CYOR-u10m,FACOAL160i,FACOAL1821,FUMm,GLCt2r,GLCt4,GPAM_hs,ICDHyrm,MDHm,PDHm,PGM,PPA,SUCD1m
dag_hs_c_151	Diacylglycerol synthesis	7	17	55	82	0.127273	0.309091	0.226617	0	ENO,G3PD2m,HCO3_NAt,MTHFD2m,MTHFDm,PFK,PPAP	ACCOAC,ACITL,ADK1,AKGMALtm,CYOR-u10m,FACOAL160i,FACOAL1821,FUMm,GLCt2r,GLCt4,GPAM_hs,ICDHyrm,MDHm,PDHm,PGM,PPA,SUCD1m
pa_hs_c_115	Phosphatidic acid synthesis	7	17	55	83	0.127273	0.309091	0.226617	0	3HCO3_NAt,ENO,G3PD2m,MTHFD2m,MTHFDm,PFK,PIt7ir	ACCOAC,ACITL,ADK1,AKGMALtm,CYOR-u10m,FACOAL160i,FACOAL1821,FUMm,GLCt2r,GLCt4,GPAM_hs,ICDHyrm,MDHm,PDHm,PGM,PPA,SUCD1m
pa_hs_c_155	Phosphatidic acid synthesis	7	17	55	83	0.127273	0.309091	0.226617	0	3HCO3_NAt,ENO,G3PD2m,MTHFD2m,MTHFDm,PFK,PIt8	ACCOAC,ACITL,ACONT,ADK1,AKGMALtm,CYOR-u10m,FACOAL160i,FACOAL1821,FUMm,GLCt2r,GLCt4,GPAM_hs,MDHm,PDHm,PGM,PPA,SUCD1m
pa_hs_c_9	Phosphatidic acid synthesis	7	17	55	83	0.127273	0.309091	0.226617	0	ENO,G3PD2m,GLCt4_2,MTHFD2m,MTHFDm,PFK,PIt7ir	ACCOAC,ACITL,ADK1,AKGMALtm,CYOR-u10m,FACOAL160i,FACOAL1821,FUMm,GLCt2r,GLCt4,GPAM_hs,ICDHyrm,MDHm,PDHm,PGM,PPA,SUCD1m
tag_hs_c_120	Triacylglycerol synthesis	7	17	55	84	0.127273	0.309091	0.226617	0	ENO,G3PD2m,GLCt4_2,MTHFD2m,MTHFDm,PFK,PPAP	ACCOAC,ACITL,ADK1,AKGMALtm,CYOR-u10m,DGAT,FACOAL160i,FACOAL1821,FUMm,GLCt2r,GPAM_hs,ICDHxm,MDHm,PDHm,PGM,PPA,SUCD1m
tag_hs_c_121	Triacylglycerol synthesis	7	17	55	84	0.127273	0.309091	0.226617	0	3HCO3_NAt,ENO,G3PD2m,MTHFD2m,MTHFDm,PFK,PPAP	ACCOAC,ACITL,ACONT,ADK1,AKGMALtm,CYOR-u10m,DGAT,FACOAL160i,FACOAL1821,FUMm,GLCt4,GPAM_hs,MDHm,PDHm,PGM,PPA,SUCD1m
tag_hs_c_122	Triacylglycerol synthesis	7	17	55	84	0.127273	0.309091	0.226617	0	ENO,G3PD2m,GLCt4_2,MTHFD2m,MTHFDm,PFK,PPAP	ACCOAC,ACITL,ACONT,ADK1,AKGMALtm,CYOR-u10m,DGAT,FACOAL160i,FACOAL1821,FUMm,GLCt2r,GPAM_hs,MDHm,PDHm,PGM,PPA,SUCD1m
tag_hs_c_156	Triacylglycerol synthesis	7	17	55	84	0.127273	0.309091	0.226617	0	ENO,G3PD2m,LPS,MTHFD2m,MTHFDm,PFK,PPAP	ACCOAC,ACITL,ACONT,ADK1,AKGMALtm,CYOR-u10m,DGAT,FACOAL160i,FACOAL1821,FUMm,GLCt4,GPAM_hs,MDHm,PDHm,PGM,PPA,SUCD1m
tag_hs_c_183	Triacylglycerol synthesis	7	17	55	84	0.127273	0.309091	0.226617	0	ENO,G3PD2m,LPS,MTHFD2m,MTHFDm,PFK,PPAP	ACCOAC,ACITL,ACONT,ADK1,AKGMALtm,CYOR-u10m,DGAT,FACOAL160i,FACOAL1821,FUMm,GLCt4,GPAM_hs,MDHm,PDHm,PGM,PPA,SUCD1m
tag_hs_c_192	Triacylglycerol synthesis	7	17	55	84	0.127273	0.309091	0.226617	0	2HCO3_NAt,ENO,G3PD2m,MTHFD2m,MTHFDm,PFK,PPAP	ACCOAC,ACITL,ADK1,AKGMALtm,CYOR-u10m,DGAT,FACOAL160i,FACOAL1821,FUMm,GLCt4,GPAM_hs,ICDHyrm,MDHm,PDHm,PGM,PPA,SUCD1m
tag_hs_c_196	Triacylglycerol synthesis	7	17	55	84	0.127273	0.309091	0.226617	0	3HCO3_NAt,ENO,G3PD2m,MTHFD2m,MTHFDm,PFK,PPAP	ACCOAC,ACITL,ACONT,ADK1,AKGMALtm,CYOR-u10m,DGAT,FACOAL160i,FACOAL1821,FUMm,GLCt4,GPAM_hs,MDHm,PDHm,PGM,PPA,SUCD1m
tag_hs_c_203	Triacylglycerol synthesis	7	17	55	84	0.127273	0.309091	0.226617	0	ENO,G3PD2m,GLCt2_2,MTHFD2m,MTHFDm,PFK,PPAP	ACCOAC,ACITL,ACONT,ADK1,AKGMALtm,CYOR-u10m,DGAT,FACOAL160i,FACOAL1821,FUMm,GLCt4,GPAM_hs,MDHm,PDHm,PGM,PPA,SUCD1m
tag_hs_c_207	Triacylglycerol synthesis	7	17	55	84	0.127273	0.309091	0.226617	0	3HCO3_NAt,ENO,G3PD2m,MTHFD2m,MTHFDm,PFK,PPAP	ACCOAC,ACITL,ADK1,AKGMALtm,CYOR-u10m,DGAT,FACOAL160i,FACOAL1821,FUMm,GLCt4,GPAM_hs,ICDHyrm,MDHm,PDHm,PGM,PPA,SUCD1m
tag_hs_c_221	Triacylglycerol synthesis	7	17	55	84	0.127273	0.309091	0.226617	0	ENO,G3PD2m,MTHFD2m,MTHFDm,NAt3_1,PFK,PPAP	ACCOAC,ACITL,ACONT,ADK1,AKGMALtm,CYOR-u10m,DGAT,FACOAL160i,FACOAL1821,FUMm,GLCt4,GPAM_hs,MDHm,PDHm,PGM,PPA,SUCD1m
tag_hs_c_229	Triacylglycerol synthesis	7	17	55	84	0.127273	0.309091	0.226617	0	ENO,G3PD2m,GLCt4_2,MTHFD2m,MTHFDm,PFK,PPAP	ACCOAC,ACITL,ADK1,AKGMALtm,CYOR-u10m,DGAT,FACOAL160i,FACOAL1821,FUMm,GLCt2r,GPAM_hs,ICDHyrm,MDHm,PDHm,PGM,PPA,SUCD1m
tag_hs_c_24	Triacylglycerol synthesis	7	17	55	84	0.127273	0.309091	0.226617	0	3HCO3_NAt,ENO,G3PD2m,MTHFD2m,MTHFDm,PFK,PPAP	ACCOAC,ACITL,ACONT,ADK1,AKGMALtm,CYOR-u10m,DGAT,FACOAL160i,FACOAL1821,FUMm,GLCt4,GPAM_hs,MDHm,PDHm,PGM,PPA,SUCD1m
tag_hs_c_25	Triacylglycerol synthesis	7	17	55	84	0.127273	0.309091	0.226617	0	ENO,G3PD2m,GLCt4_2,MTHFD2m,MTHFDm,PFK,PPAP	ACCOAC,ACITL,ADK1,AKGMALtm,CYOR-u10m,DGAT,FACOAL160i,FACOAL1821,FUMm,GLCt2r,GPAM_hs,ICDHyrm,MDHm,PDHm,PGM,PPA,SUCD1m
tag_hs_c_254	Triacylglycerol synthesis	7	17	55	84	0.127273	0.309091	0.226617	0	ENO,G3PD2m,GLCt2_2,MTHFD2m,MTHFDm,PFK,PPAP	ACCOAC,ACITL,ADK1,AKGMALtm,CYOR-u10m,DGAT,FACOAL160i,FACOAL1821,FUMm,GLCt4,GPAM_hs,ICDHyrm,MDHm,PDHm,PGM,PPA,SUCD1m
tag_hs_c_256	Triacylglycerol synthesis	7	17	55	84	0.127273	0.309091	0.226617	0	ENO,G3PD2m,GLCt2_2,MTHFD2m,MTHFDm,PFK,PPAP	ACCOAC,ACITL,ADK1,AKGMALtm,CYOR-u10m,DGAT,FACOAL160i,FACOAL1821,FUMm,GLCt4,GPAM_hs,ICDHyrm,MDHm,PDHm,PGM,PPA,SUCD1m
tag_hs_c_48	Triacylglycerol synthesis	7	17	55	84	0.127273	0.309091	0.226617	0	2HCO3_NAt,ENO,G3PD2m,MTHFD2m,MTHFDm,PFK,PPAP	ACCOAC,ACITL,ADK1,AKGMALtm,CYOR-u10m,DGAT,FACOAL160i,FACOAL1821,FUMm,GLCt4,GPAM_hs,ICDHxm,MDHm,PDHm,PGM,PPA,SUCD1m
tag_hs_c_7	Triacylglycerol synthesis	7	17	55	84	0.127273	0.309091	0.226617	0	ENO,G3PD2m,HCO3_NAt,MTHFD2m,MTHFDm,PFK,PPAP	ACCOAC,ACITL,ADK1,AKGMALtm,CYOR-u10m,DGAT,FACOAL160i,FACOAL1821,FUMm,GLCt4,GPAM_hs,ICDHyrm,MDHm,PDHm,PGM,PPA,SUCD1m
tag_hs_c_77	Triacylglycerol synthesis	7	17	55	84	0.127273	0.309091	0.226617	0	ENO,G3PD2m,GLCt2_2,MTHFD2m,MTHFDm,PFK,PPAP	ACCOAC,ACITL,ADK1,AKGMALtm,CYOR-u10m,DGAT,FACOAL160i,FACOAL1821,FUMm,GLCt4,GPAM_hs,ICDHyrm,MDHm,PDHm,PGM,PPA,SUCD1m
tag_hs_c_91	Triacylglycerol synthesis	7	17	55	84	0.127273	0.309091	0.226617	0	3HCO3_NAt,ENO,G3PD2m,MTHFD2m,MTHFDm,PFK,PPAP	ACCOAC,ACITL,ADK1,AKGMALtm,CYOR-u10m,DGAT,FACOAL160i,FACOAL1821,FUMm,GLCt4,GPAM_hs,ICDHxm,MDHm,PDHm,PGM,PPA,SUCD1m
h2o2_m_107	Hydrogen peroxide synthesis	4	8	26	37	0.153846	0.307692	0.22778	0	2HCO3_NAt,ENO,GLCt2_2,GLCt4_2	FBP,GND,LDH_D,PGL,PGM,TALA,TKT1,TKT2
h2o2_m_110	Hydrogen peroxide synthesis	4	8	26	37	0.153846	0.307692	0.22778	0	2HCO3_NAt,ENO,GLCt2_2,NAt3_1	FBP,GND,LDH_D,PGL,PGM,TALA,TKT1,TKT2
h2o2_m_121	Hydrogen peroxide synthesis	4	8	26	37	0.153846	0.307692	0.22778	0	ENO,GLCt2_2,GLCt4_2,HCO3_NAt	FBP,GND,LDH_D,PGL,PGM,TALA,TKT1,TKT2
h2o2_m_2	Hydrogen peroxide synthesis	4	8	26	37	0.153846	0.307692	0.22778	0	ENO,GLCt2_2,GLCt4_2,HCO3_NAt	FBP,GND,LDH_D,PGL,PGM,TALA,TKT1,TKT2
h2o2_m_20	Hydrogen peroxide synthesis	4	8	26	37	0.153846	0.307692	0.22778	0	3HCO3_NAt,ENO,GLCt2_2,GLCt4_2	FBP,GND,LDH_D,PGL,PGM,TALA,TKT1,TKT2
h2o2_m_25	Hydrogen peroxide synthesis	4	8	26	37	0.153846	0.307692	0.22778	0	2HCO3_NAt,ENO,GLCt4_2,NAt3_1	FBP,GND,LDH_D,PGL,PGM,TALA,TKT1,TKT2
h2o2_m_26	Hydrogen peroxide synthesis	4	8	26	37	0.153846	0.307692	0.22778	0	ENO,GLCt2_2,HCO3_NAt,NAt3_1	FBP,GND,LDH_D,PGL,PGM,TALA,TKT1,TKT2
h2o2_m_31	Hydrogen peroxide synthesis	4	8	26	37	0.153846	0.307692	0.22778	0	3HCO3_NAt,ENO,GLCt4_2,NAt3_1	FBP,GND,LDH_D,PGL,PGM,TALA,TKT1,TKT2
h2o2_m_34	Hydrogen peroxide synthesis	4	8	26	37	0.153846	0.307692	0.22778	0	2HCO3_NAt,ENO,GLCt2_2,NAt3_1	FBP,GND,LDH_D,PGL,PGM,TALA,TKT1,TKT2
h2o2_m_46	Hydrogen peroxide synthesis	4	8	26	37	0.153846	0.307692	0.22778	0	ENO,GLCt4_2,HCO3_NAt,NAt3_1	FBP,GND,LDH_D,PGL,PGM,TALA,TKT1,TKT2
h2o2_m_47	Hydrogen peroxide synthesis	4	8	26	37	0.153846	0.307692	0.22778	0	2HCO3_NAt,ENO,GLCt2_2,GLCt4_2	FBP,GND,LDH_D,PGL,PGM,TALA,TKT1,TKT2
h2o2_m_65	Hydrogen peroxide synthesis	4	8	26	37	0.153846	0.307692	0.22778	0	3HCO3_NAt,ENO,GLCt2_2,NAt3_1	FBP,GND,LDH_D,PGL,PGM,TALA,TKT1,TKT2
h2o2_m_76	Hydrogen peroxide synthesis	4	8	26	37	0.153846	0.307692	0.22778	0	2HCO3_NAt,ENO,GLCt2_2,GLCt4_2	FBP,GND,LDH_D,PGL,PGM,TALA,TKT1,TKT2
h2o2_m_86	Hydrogen peroxide synthesis	4	8	26	37	0.153846	0.307692	0.22778	0	3HCO3_NAt,ENO,GLCt2_2,GLCt4_2	FBP,GND,LDH_D,PGL,PGM,TALA,TKT1,TKT2
pail_hs_c_66	Phosphatidylinositol synthesis	8	20	64	94	0.125	0.3125	0.231761	0	ENO,G3PD2m,GLCt4_2,MTHFD2m,MTHFDm,OCOAT1m,PFK,PIt8	AACOAT,ACACT1r,ACACT1rm,ACCOAC,ADK1,AKGMALtm,CYOR-u10m,FACOAL160i,FACOAL1821,FUMm,GLCt2r,GLCt4,GPAM_hs,ICDHxm,MDHm,MI1PP,PDHm,PGM,PPA,SUCD1m
dag_hs_c_154	Diacylglycerol synthesis	5	16	54	82	0.092593	0.296296	0.238073	0	ENO,GLCt4_2,HCO3_NAt,PFK,PPAP	ACCOAC,ACITL,ADK1,AKGMALtm,CYOR-u10m,FACOAL160i,FACOAL1821,FUMm,GLCt2r,GPAM_hs,ICDHyrm,MDHm,PDHm,PGM,PPA,SUCD1m
pa_hs_c_97	Phosphatidic acid synthesis	5	16	54	83	0.092593	0.296296	0.238073	0	ENO,GLCt4_2,HCO3_NAt,PFK,PIt8	ACCOAC,ACITL,ADK1,AKGMALtm,CYOR-u10m,FACOAL160i,FACOAL1821,FUMm,GLCt2r,GPAM_hs,ICDHyrm,MDHm,PDHm,PGM,PPA,SUCD1m
h2o2_m_19	Hydrogen peroxide synthesis	4	8	25	37	0.16	0.32	0.238501	0	2HCO3_NAt,ENO,GLCt2_2,GLCt4_2	FBP,GND,LDH_D,PGL,PGM,TALA,TKT1,TKT2
h2o2_m_71	Hydrogen peroxide synthesis	4	8	25	37	0.16	0.32	0.238501	0	2HCO3_NAt,ENO,GLCt2_2,NAt3_1	FBP,GND,LDH_D,PGL,PGM,TALA,TKT1,TKT2
h2o2_m_73	Hydrogen peroxide synthesis	4	8	25	37	0.16	0.32	0.238501	0	2HCO3_NAt,ENO,GLCt4_2,NAt3_1	FBP,GND,LDH_D,PGL,PGM,TALA,TKT1,TKT2
h2o2_m_92	Hydrogen peroxide synthesis	4	8	25	37	0.16	0.32	0.238501	0	2HCO3_NAt,ENO,GLCt2_2,GLCt4_2	FBP,GND,LDH_D,PGL,PGM,TALA,TKT1,TKT2
dag_hs_c_57	Diacylglycerol synthesis	7	17	54	82	0.12963	0.314815	0.242171	0	ENO,G3PD2m,GLCt4_2,MTHFD2m,MTHFDm,PFK,PPAP	ACCOAC,ACITL,ACONT,ADK1,AKGMALtm,CYOR-u10m,FACOAL160i,FACOAL1821,FUMm,GLCt2r,GLCt4,GPAM_hs,MDHm,PDHm,PGM,PPA,SUCD1m
pa_hs_c_1	Phosphatidic acid synthesis	7	17	54	83	0.12963	0.314815	0.242171	0	ENO,G3PD2m,GLCt4_2,MTHFD2m,MTHFDm,PFK,PIt8	ACCOAC,ACITL,ADK1,AKGMALtm,CYOR-u10m,FACOAL160i,FACOAL1821,FUMm,GLCt2r,GLCt4,GPAM_hs,ICDHyrm,MDHm,PDHm,PGM,PPA,SUCD1m
pa_hs_c_71	Phosphatidic acid synthesis	7	17	54	83	0.12963	0.314815	0.242171	0	2HCO3_NAt,ENO,G3PD2m,MTHFD2m,MTHFDm,PFK,PIt8	ACCOAC,ACITL,ADK1,AKGMALtm,CYOR-u10m,FACOAL160i,FACOAL1821,FUMm,GLCt2r,GLCt4,GPAM_hs,ICDHyrm,MDHm,PDHm,PGM,PPA,SUCD1m
crm_hs_c_7	Ceramide synthesis	9	25	80	115	0.1125	0.3125	0.243016	0	ENO,GLCt4_2,HCO3_NAt,ME2m,NAt5,OCOAT1m,PFK,SERPT,VALTA	AACOAT,ACACT1r,ACACT1rm,ACCOAC,ADK1,AKGMALtm,AKGt4_3,CYOR-u10m,FACOAL160i,FACOAL1821,FUMm,HIStiDF,MACACI,MDHm,PDHm,PGCD,PGM,PHEt4,PPA,PSERT,PSP_L,RDH3a,SUCD1m,THBPT4ACAMDASE,VALtec
tag_hs_c_101	Triacylglycerol synthesis	7	18	58	84	0.12069	0.310345	0.24361	0	3HCO3_NAt,ENO,G3PD2m,MTHFD2m,MTHFDm,PFK,PPAP	ACCOAC,ACITL,ACONT,ADK1,AKGMALtm,CYOR-u10m,DGAT,FACOAL160i,FACOAL1821,FUMm,GLCt4,GPAM_hs,MDHm,PDHm,PGM,PPA,RDH3a,SUCD1m
tag_hs_c_191	Triacylglycerol synthesis	7	18	58	84	0.12069	0.310345	0.24361	0	ENO,G3PD2m,MTHFD2m,MTHFDm,NAt3_1,PFK,PPAP	ACCOAC,ACITL,ACONT,ADK1,AKGMALtm,CYOR-u10m,DGAT,FACOAL160i,FACOAL1821,FUMm,GLCt2r,GPAM_hs,MDHm,PDHm,PGM,PPA,RDH2a,SUCD1m
tag_hs_c_208	Triacylglycerol synthesis	7	18	58	84	0.12069	0.310345	0.24361	0	ENO,G3PD2m,LPS,MTHFD2m,MTHFDm,PFK,PPAP	ACCOAC,ACITL,ADK1,AKGMALtm,CYOR-u10m,DGAT,FACOAL160i,FACOAL1821,FUMm,GLCt4,GPAM_hs,ICDHyrm,MDHm,PDHm,PGM,PPA,RDH2a,SUCD1m
tag_hs_c_8	Triacylglycerol synthesis	7	18	58	84	0.12069	0.310345	0.24361	0	ENO,G3PD2m,LPS,MTHFD2m,MTHFDm,PFK,PPAP	ACCOAC,ACITL,ACONT,ADK1,AKGMALtm,CYOR-u10m,DGAT,FACOAL160i,FACOAL1821,FUMm,GLCt4,GPAM_hs,MDHm,PDHm,PGM,PPA,RDH3a,SUCD1m
tag_hs_c_96	Triacylglycerol synthesis	7	18	58	84	0.12069	0.310345	0.24361	0	ENO,G3PD2m,MTHFD2m,MTHFDm,NAt3_1,PFK,PPAP	ACCOAC,ACITL,ADK1,AKGMALtm,CYOR-u10m,DGAT,FACOAL160i,FACOAL1821,FUMm,GLCt2r,GPAM_hs,ICDHyrm,MDHm,PDHm,PGM,PPA,RDH3a,SUCD1m
o2s_m_12	Superoxide anion synthesis	4	9	30	42	0.133333	0.3	0.244347	0	34DHXMANDACOX,ENO,G3PD2m,GLCt2_2	ACYP,CYOR-u10m,GLCt4,GND,PGL,PGM,TALA,TKT1,TKT2
o2s_m_56	Superoxide anion synthesis	4	9	30	42	0.133333	0.3	0.244347	0	34DHPLACOX,ENO,G3PD2m,NAt3_1	ACYP,CYOR-u10m,GLCt4,GND,PGL,PGM,TALA,TKT1,TKT2
o2s_m_90	Superoxide anion synthesis	4	9	30	42	0.133333	0.3	0.244347	0	ENO,G3PD2m,GLCt2_2,GLCt4_2	ACYP,CYOR-u10m,GND,P5CR,PGL,PGM,TALA,TKT1,TKT2
o2s_m_95	Superoxide anion synthesis	4	9	30	42	0.133333	0.3	0.244347	0	34DHPLACOX,ENO,G3PD2m,GLCt2_2	ACYP,CYOR-u10m,GLCt4,GND,PGL,PGM,TALA,TKT1,TKT2
dag_hs_c_230	Diacylglycerol synthesis	6	17	56	82	0.107143	0.303571	0.247025	0	ENO,G3PD2m,MTHFD2m,MTHFDm,PFK,PPAP	ACCOAC,ACITL,ACONT,ADK1,AKGMALtm,CYOR-u10m,FACOAL160i,FACOAL1821,FUMm,GLCt2r,GLCt4,GPAM_hs,MDHm,PDHm,PGM,PPA,SUCD1m
dag_hs_c_4	Diacylglycerol synthesis	6	17	56	82	0.107143	0.303571	0.247025	0	ENO,G3PD2m,MTHFD2m,MTHFDm,PFK,PPAP	ACCOAC,ACITL,ADK1,AKGMALtm,CYOR-u10m,FACOAL160i,FACOAL1821,FUMm,GLCt2r,GLCt4,GPAM_hs,ICDHyrm,MDHm,PDHm,PGM,PPA,SUCD1m
pa_hs_c_140	Phosphatidic acid synthesis	6	17	56	83	0.107143	0.303571	0.247025	0	ENO,G3PD2m,GLCt2_2,MTHFD2m,MTHFDm,PFK	ACCOAC,ACITL,ADK1,AKGMALtm,CYOR-u10m,FACOAL160i,FACOAL1821,FUMm,GLCt4,GPAM_hs,ICDHyrm,MDHm,PDHm,PGM,PPA,RDH3a,SUCD1m
pa_hs_c_224	Phosphatidic acid synthesis	6	17	56	83	0.107143	0.303571	0.247025	0	2HCO3_NAt,ENO,G3PD2m,MTHFD2m,MTHFDm,PFK	ACCOAC,ACITL,ADK1,AKGMALtm,CYOR-u10m,FACOAL160i,FACOAL1821,FUMm,GLCt4,GPAM_hs,ICDHyrm,MDHm,PDHm,PGM,PPA,RDH2a,SUCD1m
pa_hs_c_37	Phosphatidic acid synthesis	6	17	56	83	0.107143	0.303571	0.247025	0	ENO,G3PD2m,HCO3_NAt,MTHFD2m,MTHFDm,PFK	ACCOAC,ACITL,ADK1,AKGMALtm,CYOR-u10m,FACOAL160i,FACOAL1821,FUMm,GLCt4,GPAM_hs,ICDHxm,MDHm,PDHm,PGM,PPA,RDH3a,SUCD1m
pa_hs_c_63	Phosphatidic acid synthesis	6	17	56	83	0.107143	0.303571	0.247025	0	ENO,G3PD2m,GLCt2_2,MTHFD2m,MTHFDm,PFK	ACCOAC,ACITL,ADK1,AKGMALtm,CYOR-u10m,FACOAL160i,FACOAL1821,FUMm,GLCt4,GPAM_hs,ICDHyrm,MDHm,PDHm,PGM,PPA,RDH2a,SUCD1m
pa_hs_c_78	Phosphatidic acid synthesis	6	17	56	83	0.107143	0.303571	0.247025	0	3HCO3_NAt,ENO,G3PD2m,MTHFD2m,MTHFDm,PFK	ACCOAC,ACITL,ADK1,AKGMALtm,CYOR-u10m,FACOAL160i,FACOAL1821,FUMm,GLCt4,GPAM_hs,ICDHyrm,MDHm,PDHm,PGM,PPA,RDH3a,SUCD1m
pa_hs_c_92	Phosphatidic acid synthesis	6	17	56	83	0.107143	0.303571	0.247025	0	2HCO3_NAt,ENO,G3PD2m,MTHFD2m,MTHFDm,PFK	ACCOAC,ACITL,ADK1,AKGMALtm,CYOR-u10m,FACOAL160i,FACOAL1821,FUMm,GLCt4,GPAM_hs,ICDHxm,MDHm,PDHm,PGM,PPA,RDH2a,SUCD1m
tag_hs_c_128	Triacylglycerol synthesis	6	17	56	84	0.107143	0.303571	0.247025	0	3HCO3_NAt,ENO,GLCt4_2,NAt3_1,PFK,PPAP	ACCOAC,ACITL,ADK1,AKGMALtm,CYOR-u10m,DGAT,FACOAL160i,FACOAL1821,FUMm,GLCt4,GPAM_hs,ICDHyrm,MDHm,PDHm,PGM,PPA,SUCD1m
tag_hs_c_154	Triacylglycerol synthesis	6	17	56	84	0.107143	0.303571	0.247025	0	2HCO3_NAt,3HCO3_NAt,ENO,GLCt2_2,PFK,PPAP	ACCOAC,ACITL,ADK1,AKGMALtm,CYOR-u10m,DGAT,FACOAL160i,FACOAL1821,FUMm,GLCt4,GPAM_hs,ICDHyrm,MDHm,PDHm,PGM,PPA,SUCD1m
tag_hs_c_172	Triacylglycerol synthesis	6	17	56	84	0.107143	0.303571	0.247025	0	ENO,GLCt2_2,HCO3_NAt,NAt3_1,PFK,PPAP	ACCOAC,ACITL,ADK1,AKGMALtm,CYOR-u10m,DGAT,FACOAL160i,FACOAL1821,FUMm,GLCt4,GPAM_hs,ICDHyrm,MDHm,PDHm,PGM,PPA,SUCD1m
tag_hs_c_36	Triacylglycerol synthesis	6	17	56	84	0.107143	0.303571	0.247025	0	2HCO3_NAt,ENO,HCO3_NAt,NAt3_1,PFK,PPAP	ACCOAC,ACITL,ADK1,AKGMALtm,CYOR-u10m,DGAT,FACOAL160i,FACOAL1821,FUMm,GLCt2r,GPAM_hs,ICDHyrm,MDHm,PDHm,PGM,PPA,SUCD1m
tag_hs_c_81	Triacylglycerol synthesis	6	17	56	84	0.107143	0.303571	0.247025	0	3HCO3_NAt,ENO,GLCt2_2,NAt3_1,PFK,PPAP	ACCOAC,ACITL,ADK1,AKGMALtm,CYOR-u10m,DGAT,FACOAL160i,FACOAL1821,FUMm,GLCt4,GPAM_hs,ICDHyrm,MDHm,PDHm,PGM,PPA,SUCD1m
pail_hs_c_112	Phosphatidylinositol synthesis	7	20	65	94	0.107692	0.307692	0.249474	0	ENO,G3PD2m,MTHFD2m,MTHFDm,OCOAT1m,PFK,PIt8	AACOAT,ACACT1r,ACACT1rm,ACCOAC,ADK1,AKGMALtm,CYOR-u10m,FACOAL160i,FACOAL1821,FUMm,GLCt2r,GLCt4,GPAM_hs,ICDHyrm,MDHm,MI1PP,PDHm,PGM,PPA,SUCD1m
pail_hs_c_44	Phosphatidylinositol synthesis	7	20	65	94	0.107692	0.307692	0.249474	0	3HCO3_NAt,ENO,G3PD2m,MTHFD2m,MTHFDm,OCOAT1m,PFK	AACOAT,ACACT1r,ACACT1rm,ACCOAC,ADK1,AKGMALtm,CYOR-u10m,FACOAL160i,FACOAL1821,FUMm,GLCt4,GPAM_hs,ICDHxm,MDHm,MI1PP,PDHm,PGM,PPA,RDH2a,SUCD1m
pail_hs_c_64	Phosphatidylinositol synthesis	7	20	65	94	0.107692	0.307692	0.249474	0	ENO,G3PD2m,GLCt4_2,MTHFD2m,MTHFDm,OCOAT1m,PFK	AACOAT,ACACT1r,ACACT1rm,ACCOAC,ADK1,AKGMALtm,CYOR-u10m,FACOAL160i,FACOAL1821,FUMm,GLCt2r,GLCt4,GPAM_hs,ICDHyrm,MDHm,MI1PP,PDHm,PGM,PPA,SUCD1m
tag_hs_c_12	Triacylglycerol synthesis	8	19	58	84	0.137931	0.327586	0.250623	0	2HCO3_NAt,ENO,G3PD2m,HCO3_NAt,MTHFD2m,MTHFDm,PFK,PPAP	ACCOAC,ACITL,ACONT,ADK1,AKGMALtm,CYOR-u10m,DGAT,FACOAL160i,FACOAL1821,FUMm,GLCt4,GPAM_hs,MDHm,PDHm,PGM,PPA,RDH1,RDH1a,SUCD1m
tag_hs_c_170	Triacylglycerol synthesis	8	19	58	84	0.137931	0.327586	0.250623	0	ENO,G3PD2m,GLCt2_2,GLCt4_2,MTHFD2m,MTHFDm,PFK,PPAP	ACCOAC,ACITL,ADK1,AKGMALtm,CYOR-u10m,DGAT,FACOAL160i,FACOAL1821,FUMm,GLCt4,GPAM_hs,ICDHyrm,MDHm,PDHm,PGM,PPA,RDH1,RDH1a,SUCD1m
tag_hs_c_236	Triacylglycerol synthesis	8	19	58	84	0.137931	0.327586	0.250623	0	3HCO3_NAt,ENO,G3PD2m,GLCt4_2,MTHFD2m,MTHFDm,PFK,PPAP	ACCOAC,ACITL,ACONT,ADK1,AKGMALtm,CYOR-u10m,DGAT,FACOAL160i,FACOAL1821,FUMm,GLCt4,GPAM_hs,MDHm,PDHm,PGM,PPA,RDH1,RDH1a,SUCD1m
pa_hs_c_102	Phosphatidic acid synthesis	4	16	54	83	0.074074	0.296296	0.252048	0	3HCO3_NAt,ENO,NAt3_1,PFK	ACCOAC,ACITL,ADK1,AKGMALtm,CYOR-u10m,FACOAL160i,FACOAL1821,FUMm,GLCt4,GPAM_hs,ICDHyrm,MDHm,PDHm,PGM,PPA,SUCD1m
tag_hs_c_108	Triacylglycerol synthesis	8	19	57	84	0.140351	0.333333	0.259664	0	2HCO3_NAt,ENO,G3PD2m,HCO3_NAt,MTHFD2m,MTHFDm,PFK,PPAP	ACCOAC,ACITL,ADK1,AKGMALtm,CYOR-u10m,DGAT,FACOAL160i,FACOAL1821,FUMm,GLCt4,GPAM_hs,ICDHyrm,MDHm,PDHm,PGM,PPA,RDH1,RDH1a,SUCD1m
tag_hs_c_130	Triacylglycerol synthesis	8	19	57	84	0.140351	0.333333	0.259664	0	ENO,G3PD2m,GLCt4_2,LPS,MTHFD2m,MTHFDm,PFK,PPAP	ACCOAC,ACITL,ADK1,AKGMALtm,CYOR-u10m,DGAT,FACOAL160i,FACOAL1821,FUMm,GLCt4,GPAM_hs,ICDHyrm,MDHm,PDHm,PGM,PPA,RDH1,RDH1a,SUCD1m
tag_hs_c_161	Triacylglycerol synthesis	8	19	57	84	0.140351	0.333333	0.259664	0	ENO,G3PD2m,GLCt2_2,GLCt4_2,MTHFD2m,MTHFDm,PFK,PPAP	ACCOAC,ACITL,ADK1,AKGMALtm,CYOR-u10m,DGAT,FACOAL160i,FACOAL1821,FUMm,GLCt4,GPAM_hs,ICDHyrm,MDHm,PDHm,PGM,PPA,RDH1,RDH1a,SUCD1m
tag_hs_c_238	Triacylglycerol synthesis	8	19	57	84	0.140351	0.333333	0.259664	0	ENO,G3PD2m,GLCt4_2,LPS,MTHFD2m,MTHFDm,PFK,PPAP	ACCOAC,ACITL,ADK1,AKGMALtm,CYOR-u10m,DGAT,FACOAL160i,FACOAL1821,FUMm,GLCt4,GPAM_hs,ICDHyrm,MDHm,PDHm,PGM,PPA,RDH1,RDH1a,SUCD1m
dag_hs_c_211	Diacylglycerol synthesis	7	18	57	82	0.122807	0.315789	0.261409	0	3HCO3_NAt,ENO,G3PD2m,MTHFD2m,MTHFDm,PFK,PPAP	ACCOAC,ACITL,ADK1,AKGMALtm,CYOR-u10m,FACOAL160i,FACOAL1821,FUMm,GLCt4,GPAM_hs,ICDHyrm,MDHm,PDHm,PGM,PPA,RDH1,RDH1a,SUCD1m
pa_hs_c_105	Phosphatidic acid synthesis	7	18	57	83	0.122807	0.315789	0.261409	0	ENO,G3PD2m,GLCt4_2,MTHFD2m,MTHFDm,PFK,PIt8	ACCOAC,ACITL,ADK1,AKGMALtm,CYOR-u10m,FACOAL160i,FACOAL1821,FUMm,GLCt2r,GPAM_hs,ICDHxm,MDHm,PDHm,PGM,PPA,RDH1,RDH1a,SUCD1m
pa_hs_c_238	Phosphatidic acid synthesis	7	18	57	83	0.122807	0.315789	0.261409	0	ENO,G3PD2m,GLCt2_2,MTHFD2m,MTHFDm,PFK,PIt8	ACCOAC,ACITL,ACONT,ADK1,AKGMALtm,CYOR-u10m,FACOAL160i,FACOAL1821,FUMm,GLCt4,GPAM_hs,MDHm,PDHm,PGM,PPA,RDH1,RDH1a,SUCD1m
pa_hs_c_26	Phosphatidic acid synthesis	7	18	57	83	0.122807	0.315789	0.261409	0	ENO,G3PD2m,HCO3_NAt,MTHFD2m,MTHFDm,PFK,PIt8	ACCOAC,ACITL,ADK1,AKGMALtm,CYOR-u10m,FACOAL160i,FACOAL1821,FUMm,GLCt4,GPAM_hs,ICDHxm,MDHm,PDHm,PGM,PPA,RDH1,RDH1a,SUCD1m
pa_hs_c_51	Phosphatidic acid synthesis	7	18	57	83	0.122807	0.315789	0.261409	0	ENO,G3PD2m,HCO3_NAt,MTHFD2m,MTHFDm,PFK,PIt8	ACCOAC,ACITL,ADK1,AKGMALtm,CYOR-u10m,FACOAL160i,FACOAL1821,FUMm,GLCt2r,GLCt4,GPAM_hs,ICDHyrm,MDHm,PDHm,PGM,PPA,RDH3a,SUCD1m
pa_hs_c_58	Phosphatidic acid synthesis	7	18	57	83	0.122807	0.315789	0.261409	0	3HCO3_NAt,ENO,G3PD2m,MTHFD2m,MTHFDm,PFK,PIt8	ACCOAC,ACITL,ADK1,AKGMALtm,CYOR-u10m,FACOAL160i,FACOAL1821,FUMm,GLCt2r,GLCt4,GPAM_hs,ICDHyrm,MDHm,PDHm,PGM,PPA,RDH2a,SUCD1m
tag_hs_c_104	Triacylglycerol synthesis	7	18	57	84	0.122807	0.315789	0.261409	0	2HCO3_NAt,ENO,G3PD2m,MTHFD2m,MTHFDm,PFK,PPAP	ACCOAC,ACITL,ACONT,ADK1,AKGMALtm,CYOR-u10m,DGAT,FACOAL160i,FACOAL1821,FUMm,GLCt4,GPAM_hs,MDHm,PDHm,PGM,PPA,RDH2a,SUCD1m
tag_hs_c_109	Triacylglycerol synthesis	7	18	57	84	0.122807	0.315789	0.261409	0	ENO,G3PD2m,LPS,MTHFD2m,MTHFDm,PFK,PPAP	ACCOAC,ACITL,ACONT,ADK1,AKGMALtm,CYOR-u10m,DGAT,FACOAL160i,FACOAL1821,FUMm,GLCt4,GPAM_hs,MDHm,PDHm,PGM,PPA,RDH2a,SUCD1m
tag_hs_c_111	Triacylglycerol synthesis	7	18	57	84	0.122807	0.315789	0.261409	0	ENO,G3PD2m,GLCt2_2,MTHFD2m,MTHFDm,PFK,PPAP	ACCOAC,ACITL,ACONT,ADK1,AKGMALtm,CYOR-u10m,DGAT,FACOAL160i,FACOAL1821,FUMm,GLCt4,GPAM_hs,MDHm,PDHm,PGM,PPA,RDH2a,SUCD1m
tag_hs_c_114	Triacylglycerol synthesis	7	18	57	84	0.122807	0.315789	0.261409	0	ENO,G3PD2m,GLCt4_2,MTHFD2m,MTHFDm,PFK,PPAP	ACCOAC,ACITL,ADK1,AKGMALtm,CYOR-u10m,DGAT,FACOAL160i,FACOAL1821,FUMm,GLCt2r,GPAM_hs,ICDHxm,MDHm,PDHm,PGM,PPA,RDH3a,SUCD1m
tag_hs_c_119	Triacylglycerol synthesis	7	18	57	84	0.122807	0.315789	0.261409	0	ENO,G3PD2m,GLCt2_2,MTHFD2m,MTHFDm,PFK,PPAP	ACCOAC,ACITL,ACONT,ADK1,AKGMALtm,CYOR-u10m,DGAT,FACOAL160i,FACOAL1821,FUMm,GLCt4,GPAM_hs,MDHm,PDHm,PGM,PPA,RDH2a,SUCD1m
tag_hs_c_13	Triacylglycerol synthesis	7	18	57	84	0.122807	0.315789	0.261409	0	ENO,G3PD2m,HCO3_NAt,MTHFD2m,MTHFDm,PFK,PPAP	ACCOAC,ACITL,ADK1,AKGMALtm,CYOR-u10m,DGAT,FACOAL160i,FACOAL1821,FUMm,GLCt4,GPAM_hs,ICDHxm,MDHm,PDHm,PGM,PPA,RDH3a,SUCD1m
tag_hs_c_138	Triacylglycerol synthesis	7	18	57	84	0.122807	0.315789	0.261409	0	3HCO3_NAt,ENO,G3PD2m,MTHFD2m,MTHFDm,PFK,PPAP	ACCOAC,ACITL,ACONT,ADK1,AKGMALtm,CYOR-u10m,DGAT,FACOAL160i,FACOAL1821,FUMm,GLCt4,GPAM_hs,MDHm,PDHm,PGM,PPA,RDH3a,SUCD1m
tag_hs_c_139	Triacylglycerol synthesis	7	18	57	84	0.122807	0.315789	0.261409	0	2HCO3_NAt,ENO,G3PD2m,MTHFD2m,MTHFDm,PFK,PPAP	ACCOAC,ACITL,ADK1,AKGMALtm,CYOR-u10m,DGAT,FACOAL160i,FACOAL1821,FUMm,GLCt4,GPAM_hs,ICDHyrm,MDHm,PDHm,PGM,PPA,RDH3a,SUCD1m
tag_hs_c_14	Triacylglycerol synthesis	7	18	57	84	0.122807	0.315789	0.261409	0	ENO,G3PD2m,GLCt2_2,MTHFD2m,MTHFDm,PFK,PPAP	ACCOAC,ACITL,ACONT,ADK1,AKGMALtm,CYOR-u10m,DGAT,FACOAL160i,FACOAL1821,FUMm,GLCt4,GPAM_hs,MDHm,PDHm,PGM,PPA,RDH3a,SUCD1m
tag_hs_c_169	Triacylglycerol synthesis	7	18	57	84	0.122807	0.315789	0.261409	0	ENO,G3PD2m,HCO3_NAt,MTHFD2m,MTHFDm,PFK,PPAP	ACCOAC,ACITL,ADK1,AKGMALtm,CYOR-u10m,DGAT,FACOAL160i,FACOAL1821,FUMm,GLCt4,GPAM_hs,ICDHxm,MDHm,PDHm,PGM,PPA,RDH2a,SUCD1m
tag_hs_c_179	Triacylglycerol synthesis	7	18	57	84	0.122807	0.315789	0.261409	0	3HCO3_NAt,ENO,G3PD2m,MTHFD2m,MTHFDm,PFK,PPAP	ACCOAC,ACITL,ADK1,AKGMALtm,CYOR-u10m,DGAT,FACOAL160i,FACOAL1821,FUMm,GLCt4,GPAM_hs,ICDHyrm,MDHm,PDHm,PGM,PPA,RDH3a,SUCD1m
tag_hs_c_180	Triacylglycerol synthesis	7	18	57	84	0.122807	0.315789	0.261409	0	2HCO3_NAt,ENO,G3PD2m,MTHFD2m,MTHFDm,PFK,PPAP	ACCOAC,ACITL,ADK1,AKGMALtm,CYOR-u10m,DGAT,FACOAL160i,FACOAL1821,FUMm,GLCt4,GPAM_hs,ICDHyrm,MDHm,PDHm,PGM,PPA,RDH2a,SUCD1m
tag_hs_c_197	Triacylglycerol synthesis	7	18	57	84	0.122807	0.315789	0.261409	0	3HCO3_NAt,ENO,G3PD2m,MTHFD2m,MTHFDm,PFK,PPAP	ACCOAC,ACITL,ADK1,AKGMALtm,CYOR-u10m,DGAT,FACOAL160i,FACOAL1821,FUMm,GLCt4,GPAM_hs,ICDHxm,MDHm,PDHm,PGM,PPA,RDH3a,SUCD1m
tag_hs_c_198	Triacylglycerol synthesis	7	18	57	84	0.122807	0.315789	0.261409	0	ENO,G3PD2m,HCO3_NAt,MTHFD2m,MTHFDm,PFK,PPAP	ACCOAC,ACITL,ACONT,ADK1,AKGMALtm,CYOR-u10m,DGAT,FACOAL160i,FACOAL1821,FUMm,GLCt4,GPAM_hs,MDHm,PDHm,PGM,PPA,RDH3a,SUCD1m
tag_hs_c_212	Triacylglycerol synthesis	7	18	57	84	0.122807	0.315789	0.261409	0	ENO,G3PD2m,LPS,MTHFD2m,MTHFDm,PFK,PPAP	ACCOAC,ACITL,ADK1,AKGMALtm,CYOR-u10m,DGAT,FACOAL160i,FACOAL1821,FUMm,GLCt4,GPAM_hs,ICDHyrm,MDHm,PDHm,PGM,PPA,RDH3a,SUCD1m
tag_hs_c_219	Triacylglycerol synthesis	7	18	57	84	0.122807	0.315789	0.261409	0	ENO,G3PD2m,GLCt4_2,MTHFD2m,MTHFDm,PFK,PPAP	ACCOAC,ACITL,ADK1,AKGMALtm,CYOR-u10m,DGAT,FACOAL160i,FACOAL1821,FUMm,GLCt2r,GLCt4,GPAM_hs,ICDHxm,MDHm,PDHm,PGM,PPA,SUCD1m
tag_hs_c_3	Triacylglycerol synthesis	7	18	57	84	0.122807	0.315789	0.261409	0	ENO,G3PD2m,GLCt4_2,MTHFD2m,MTHFDm,PFK,PPAP	ACCOAC,ACITL,ADK1,AKGMALtm,CYOR-u10m,DGAT,FACOAL160i,FACOAL1821,FUMm,GLCt2r,GLCt4,GPAM_hs,ICDHyrm,MDHm,PDHm,PGM,PPA,SUCD1m
tag_hs_c_30	Triacylglycerol synthesis	7	18	57	84	0.122807	0.315789	0.261409	0	ENO,G3PD2m,GLCt2_2,MTHFD2m,MTHFDm,PFK,PPAP	ACCOAC,ACITL,ADK1,AKGMALtm,CYOR-u10m,DGAT,FACOAL160i,FACOAL1821,FUMm,GLCt4,GPAM_hs,ICDHyrm,MDHm,PDHm,PGM,PPA,RDH2a,SUCD1m
tag_hs_c_43	Triacylglycerol synthesis	7	18	57	84	0.122807	0.315789	0.261409	0	2HCO3_NAt,3HCO3_NAt,ENO,GLCt2_2,GLCt4_2,PFK,PPAP	ACCOAC,ACITL,ACYP,ADK1,AKGMALtm,CYOR-u10m,DGAT,FACOAL160i,FACOAL1821,FUMm,GPAM_hs,ICDHyrm,MDHm,PDHm,PGM,PPA,RDH2a,SUCD1m
o2s_m_118	Superoxide anion synthesis	4	9	29	42	0.137931	0.310345	0.263142	0	ENO,G3PD2m,GLCt2_2,GLCt4_2	ACYP,CYOR-u10m,GLCt4,GND,PGL,PGM,TALA,TKT1,TKT2
o2s_m_122	Superoxide anion synthesis	4	9	29	42	0.137931	0.310345	0.263142	0	ENO,G3PD2m,GLCt2_2,GLCt4_2	ACYP,CYOR-u10m,GLCt4,GND,PGL,PGM,TALA,TKT1,TKT2
o2s_m_142	Superoxide anion synthesis	4	9	29	42	0.137931	0.310345	0.263142	0	ENO,G3PD2m,GLCt4_2,NAt3_1	ACYP,CYOR-u10m,GLCt4,GND,PGL,PGM,TALA,TKT1,TKT2
o2s_m_69	Superoxide anion synthesis	4	9	29	42	0.137931	0.310345	0.263142	0	ENO,G3PD2m,GLCt2_2,GLCt4_2	ACYP,CYOR-u10m,GLCt4,GND,PGL,PGM,TALA,TKT1,TKT2
pail_hs_c_1	Phosphatidylinositol synthesis	8	21	66	94	0.121212	0.318182	0.264155	0	2HCO3_NAt,ENO,G3PD2m,MTHFD2m,MTHFDm,OCOAT1m,PFK,PIt8	AACOAT,ACACT1r,ACACT1rm,ACCOAC,ADK1,AKGMALtm,CYOR-u10m,FACOAL160i,FACOAL1821,FUMm,GLCt2r,GLCt4,GPAM_hs,ICDHyrm,MDHm,MI1PP,PDHm,PGM,PPA,RDH3a,SUCD1m
pail_hs_c_188	Phosphatidylinositol synthesis	8	21	66	94	0.121212	0.318182	0.264155	0	ENO,G3PD2m,GLCt2_2,MTHFD2m,MTHFDm,OCOAT1m,PFK,PIt8	AACOAT,ACACT1r,ACACT1rm,ACCOAC,ADK1,AKGMALtm,CYOR-u10m,FACOAL160i,FACOAL1821,FUMm,GLCt4,GPAM_hs,ICDHxm,MDHm,MI1PP,PDHm,PGM,PPA,RDH1,RDH1a,SUCD1m
pail_hs_c_7	Phosphatidylinositol synthesis	8	21	66	94	0.121212	0.318182	0.264155	0	2HCO3_NAt,ENO,G3PD2m,GLCt4_2,MTHFD2m,MTHFDm,OCOAT1m,PFK	AACOAT,ACACT1r,ACACT1rm,ACCOAC,ADK1,AKGMALtm,CYOR-u10m,FACOAL160i,FACOAL1821,FUMm,GLCt4,GPAM_hs,ICDHyrm,MDHm,MI1PP,PDHm,PGM,PPA,RDH1,RDH1a,SUCD1m
o2s_m_117	Superoxide anion synthesis	3	7	24	42	0.125	0.291667	0.264221	0	G3PD2m,GLCt2_2,GLCt4_2	CYOR-u10m,GND,P5CR,PGL,TALA,TKT1,TKT2
o2s_m_134	Superoxide anion synthesis	3	7	24	42	0.125	0.291667	0.264221	0	34DHPLACOX,G3PD2m,GLCt2_2	CYOR-u10m,GLCt4,GND,PGL,TALA,TKT1,TKT2
o2s_m_27	Superoxide anion synthesis	3	7	24	42	0.125	0.291667	0.264221	0	34DHPLACOX,G3PD2m,NAt3_1	CYOR-u10m,GLCt4,GND,PGL,TALA,TKT1,TKT2
o2s_m_28	Superoxide anion synthesis	3	7	24	42	0.125	0.291667	0.264221	0	34DHXMANDACOX,G3PD2m,NAt3_1	CYOR-u10m,GLCt2r,GND,PGL,TALA,TKT1,TKT2
o2s_m_47	Superoxide anion synthesis	3	7	24	42	0.125	0.291667	0.264221	0	34DHXMANDACOX,G3PD2m,GLCt2_2	CYOR-u10m,GLCt4,GND,PGL,TALA,TKT1,TKT2
o2s_m_52	Superoxide anion synthesis	3	7	24	42	0.125	0.291667	0.264221	0	G3PD2m,GLCt4_2,NAt3_1	CYOR-u10m,GND,P5CR,PGL,TALA,TKT1,TKT2
o2s_m_62	Superoxide anion synthesis	3	7	24	42	0.125	0.291667	0.264221	0	34DHXMANDACOX,G3PD2m,NAt3_1	CYOR-u10m,GLCt4,GND,PGL,TALA,TKT1,TKT2
o2s_m_74	Superoxide anion synthesis	3	7	24	42	0.125	0.291667	0.264221	0	34DHPLACOX,G3PD2m,NAt3_1	CYOR-u10m,GLCt2r,GND,PGL,TALA,TKT1,TKT2
o2s_m_93	Superoxide anion synthesis	3	7	24	42	0.125	0.291667	0.264221	0	G3PD2m,GLCt2_2,NAt3_1	CYOR-u10m,GND,P5CR,PGL,TALA,TKT1,TKT2
o2s_m_94	Superoxide anion synthesis	3	7	24	42	0.125	0.291667	0.264221	0	34DHPLACOX,G3PD2m,GLCt2_2	CYOR-u10m,GLCt4,GND,PGL,TALA,TKT1,TKT2
pa_hs_c_157	Phosphatidic acid synthesis	5	16	53	83	0.09434	0.301887	0.264493	0	3HCO3_NAt,ENO,NAt3_1,PFK,PIt8	ACCOAC,ACITL,ADK1,AKGMALtm,CYOR-u10m,FACOAL160i,FACOAL1821,FUMm,GLCt4,GPAM_hs,ICDHyrm,MDHm,PDHm,PGM,PPA,SUCD1m
pa_hs_c_56	Phosphatidic acid synthesis	5	16	53	83	0.09434	0.301887	0.264493	0	2HCO3_NAt,ENO,GLCt4_2,PFK,PIt7ir	ACCOAC,ACITL,ADK1,AKGMALtm,CYOR-u10m,FACOAL160i,FACOAL1821,FUMm,GLCt2r,GPAM_hs,ICDHyrm,MDHm,PDHm,PGM,PPA,SUCD1m
pa_hs_c_80	Phosphatidic acid synthesis	5	16	53	83	0.09434	0.301887	0.264493	0	3HCO3_NAt,ENO,NAt3_1,PFK,PIt8	ACCOAC,ACITL,ADK1,AKGMALtm,CYOR-u10m,FACOAL160i,FACOAL1821,FUMm,GLCt4,GPAM_hs,ICDHyrm,MDHm,PDHm,PGM,PPA,SUCD1m
crm_hs_c_3	Ceramide synthesis	8	25	80	115	0.1	0.3125	0.266696	0	2HCO3_NAt,ENO,ME2m,NAt5,OCOAT1m,PFK,SERPT,VALTA	AACOAT,ACACT1r,ACACT1rm,ACCOAC,ADK1,AKGMALtm,AKGt4_3,CYOR-u10m,FACOAL160i,FACOAL1821,FUMm,GLCt4,HIStiDF,MACACI,MDHm,PDHm,PGCD,PGM,PHEt4,PPA,PSERT,PSP_L,SUCD1m,THBPT4ACAMDASE,VALtec
o2s_m_111	Superoxide anion synthesis	5	11	31	42	0.16129	0.354839	0.269087	0	ALR2,ENO,G3PD2m,GLCt4_2,NAt3_1	ACTLMO,ACYP,CYOR-u10m,GLCt4,GND,P5CR,PGL,PGM,TALA,TKT1,TKT2
o2s_m_130	Superoxide anion synthesis	5	11	31	42	0.16129	0.354839	0.269087	0	ALR2,ENO,G3PD2m,GLCt2_2,NAt3_1	ACTLMO,ACYP,CYOR-u10m,GLCt4,GND,P5CR,PGL,PGM,TALA,TKT1,TKT2
o2s_m_133	Superoxide anion synthesis	5	11	31	42	0.16129	0.354839	0.269087	0	ALR2,ENO,G3PD2m,GLCt2_2,GLCt4_2	ACTLMO,ACYP,CYOR-u10m,GLCt4,GND,P5CR,PGL,PGM,TALA,TKT1,TKT2
o2s_m_17	Superoxide anion synthesis	5	11	31	42	0.16129	0.354839	0.269087	0	ALR2,ENO,G3PD2m,GLCt2_2,NAt3_1	ACTLMO,ACYP,CYOR-u10m,GLCt4,GND,P5CR,PGL,PGM,TALA,TKT1,TKT2
o2s_m_32	Superoxide anion synthesis	5	11	31	42	0.16129	0.354839	0.269087	0	ALR2,ENO,G3PD2m,GLCt4_2,NAt3_1	ACTLMO,ACYP,CYOR-u10m,GLCt4,GND,P5CR,PGL,PGM,TALA,TKT1,TKT2
o2s_m_71	Superoxide anion synthesis	5	11	31	42	0.16129	0.354839	0.269087	0	ALR2,ENO,G3PD2m,GLCt2_2,GLCt4_2	ACTLMO,ACYP,CYOR-u10m,GLCt4,GND,P5CR,PGL,PGM,TALA,TKT1,TKT2
o2s_m_87	Superoxide anion synthesis	5	11	31	42	0.16129	0.354839	0.269087	0	ALR2,ENO,G3PD2m,GLCt2_2,GLCt4_2	ACTLMO,ACYP,CYOR-u10m,GLCt4,GND,P5CR,PGL,PGM,TALA,TKT1,TKT2
o2s_m_98	Superoxide anion synthesis	5	11	31	42	0.16129	0.354839	0.269087	0	ALR2,ENO,G3PD2m,GLCt2_2,NAt3_1	ACTLMO,ACYP,CYOR-u10m,GLCt4,GND,P5CR,PGL,PGM,TALA,TKT1,TKT2
tag_hs_c_195	Triacylglycerol synthesis	6	17	55	84	0.109091	0.309091	0.26989	0	2HCO3_NAt,ENO,GLCt4_2,NAt3_1,PFK,PPAP	ACCOAC,ACITL,ACYP,ADK1,AKGMALtm,CYOR-u10m,DGAT,FACOAL160i,FACOAL1821,FUMm,GPAM_hs,ICDHyrm,MDHm,PDHm,PGM,PPA,SUCD1m
tag_hs_c_224	Triacylglycerol synthesis	6	17	55	84	0.109091	0.309091	0.26989	0	2HCO3_NAt,ENO,GLCt2_2,GLCt4_2,PFK,PPAP	ACCOAC,ACITL,ADK1,AKGMALtm,CYOR-u10m,DGAT,FACOAL160i,FACOAL1821,FBP,FUMm,GPAM_hs,ICDHyrm,MDHm,PDHm,PGM,PPA,SUCD1m
tag_hs_c_89	Triacylglycerol synthesis	6	17	55	84	0.109091	0.309091	0.26989	0	3HCO3_NAt,ENO,GLCt2_2,NAt3_1,PFK,PPAP	ACCOAC,ACITL,ACYP,ADK1,AKGMALtm,CYOR-u10m,DGAT,FACOAL160i,FACOAL1821,FUMm,GPAM_hs,ICDHyrm,MDHm,PDHm,PGM,PPA,SUCD1m
pail_hs_c_165	Phosphatidylinositol synthesis	7	20	64	94	0.109375	0.3125	0.270993	0	ENO,G3PD2m,MTHFD2m,MTHFDm,OCOAT1m,PFK,PIt8	AACOAT,ACACT1r,ACACT1rm,ACCOAC,ADK1,AKGMALtm,CYOR-u10m,FACOAL160i,FACOAL1821,FUMm,GLCt2r,GLCt4,GPAM_hs,ICDHyrm,MDHm,MI1PP,PDHm,PGM,PPA,SUCD1m
pail_hs_c_5	Phosphatidylinositol synthesis	7	20	64	94	0.109375	0.3125	0.270993	0	ENO,G3PD2m,MTHFD2m,MTHFDm,OCOAT1m,PFK,PIt8	AACOAT,ACACT1r,ACACT1rm,ACCOAC,ADK1,AKGMALtm,CYOR-u10m,FACOAL160i,FACOAL1821,FUMm,GLCt2r,GLCt4,GPAM_hs,ICDHxm,MDHm,MI1PP,PDHm,PGM,PPA,SUCD1m
dag_hs_c_153	Diacylglycerol synthesis	7	18	56	82	0.125	0.321429	0.278352	0	ENO,G3PD2m,GLCt4_2,MTHFD2m,MTHFDm,PFK,PPAP	ACCOAC,ACITL,ACONT,ADK1,AKGMALtm,CYOR-u10m,FACOAL160i,FACOAL1821,FUMm,GLCt2r,GLCt4,GPAM_hs,MDHm,PDHm,PGM,PPA,RDH2a,SUCD1m
dag_hs_c_155	Diacylglycerol synthesis	7	18	56	82	0.125	0.321429	0.278352	0	ENO,G3PD2m,GLCt2_2,MTHFD2m,MTHFDm,PFK,PPAP	ACCOAC,ACITL,ADK1,AKGMALtm,CYOR-u10m,FACOAL160i,FACOAL1821,FUMm,GLCt4,GPAM_hs,ICDHyrm,MDHm,PDHm,PGM,PPA,RDH1,RDH1a,SUCD1m
dag_hs_c_194	Diacylglycerol synthesis	7	18	56	82	0.125	0.321429	0.278352	0	ENO,G3PD2m,GLCt4_2,MTHFD2m,MTHFDm,PFK,PPAP	ACCOAC,ACITL,ACONT,ADK1,AKGMALtm,CYOR-u10m,FACOAL160i,FACOAL1821,FUMm,GLCt2r,GLCt4,GPAM_hs,MDHm,PDHm,PGM,PPA,RDH3a,SUCD1m
tag_hs_c_53	Triacylglycerol synthesis	7	18	56	84	0.125	0.321429	0.278352	0	ENO,G3PD2m,GLCt4_2,MTHFD2m,MTHFDm,PFK,PPAP	ACCOAC,ACITL,ADK1,AKGMALtm,CYOR-u10m,DGAT,FACOAL160i,FACOAL1821,FUMm,GLCt2r,GLCt4,GPAM_hs,ICDHxm,MDHm,PDHm,PGM,PPA,SUCD1m
tag_hs_c_184	Triacylglycerol synthesis	6	18	58	84	0.103448	0.310345	0.281637	0	3HCO3_NAt,ENO,GLCt4_2,HCO3_NAt,PFK,PPAP	ACCOAC,ACITL,ACYP,ADK1,AKGMALtm,CYOR-u10m,DGAT,FACOAL160i,FACOAL1821,FUMm,GLCt2r,GPAM_hs,ICDHyrm,MDHm,PDHm,PGM,PPA,SUCD1m
crm_hs_c_5	Ceramide synthesis	7	25	80	115	0.0875	0.3125	0.281962	0	ENO,GLCt4_2,ME2m,OCOAT1m,PFK,SERPT,VALTA	AACOAT,ACACT1r,ACACT1rm,ACCOAC,ADK1,AKGMALtm,AKGt4_3,CYOR-u10m,FACOAL160i,FACOAL1821,FUMm,GLCt4,MACACI,MDHm,PDHm,PGCD,PGM,PHEt4,PPA,PSERT,PSP_L,RDH2a,SUCD1m,THBPT4ACAMDASE,VALtec
pa_hs_c_10	Phosphatidic acid synthesis	4	16	53	83	0.075472	0.301887	0.281998	0	3HCO3_NAt,ENO,NAt3_1,PFK	ACCOAC,ACITL,ADK1,AKGMALtm,CYOR-u10m,FACOAL160i,FACOAL1821,FUMm,GLCt4,GPAM_hs,ICDHyrm,MDHm,PDHm,PGM,PPA,SUCD1m
pa_hs_c_28	Phosphatidic acid synthesis	4	16	53	83	0.075472	0.301887	0.281998	0	3HCO3_NAt,ENO,NAt3_1,PFK	ACCOAC,ACITL,ADK1,AKGMALtm,CYOR-u10m,FACOAL160i,FACOAL1821,FUMm,GLCt4,GPAM_hs,ICDHyrm,MDHm,PDHm,PGM,PPA,SUCD1m
o2s_m_60	Superoxide anion synthesis	3	7	23	42	0.130435	0.304348	0.289655	0	G3PD2m,GLCt2_2,GLCt4_2	CYOR-u10m,GLCt4,GND,PGL,TALA,TKT1,TKT2
o2s_m_61	Superoxide anion synthesis	3	7	23	42	0.130435	0.304348	0.289655	0	G3PD2m,GLCt4_2,NAt3_1	CYOR-u10m,GLCt4,GND,PGL,TALA,TKT1,TKT2
crm_hs_c_8	Ceramide synthesis	6	25	80	115	0.075	0.3125	0.290378	0	ENO,ME2m,OCOAT1m,PFK,SERPT,VALTA	AACOAT,ACACT1r,ACACT1rm,ACCOAC,ADK1,AKGMALtm,AKGt4_3,CYOR-u10m,FACOAL160i,FACOAL1821,FUMm,GLCt4,MACACI,MDHm,PDHm,PGCD,PGM,PHEt4,PPA,PSERT,PSP_L,RDH2a,SUCD1m,THBPT4ACAMDASE,VALtec
dag_hs_c_143	Diacylglycerol synthesis	5	16	52	82	0.096154	0.307692	0.29184	0	ENO,GLCt4_2,HCO3_NAt,PFK,PPAP	ACCOAC,ACITL,ADK1,AKGMALtm,CYOR-u10m,FACOAL160i,FACOAL1821,FUMm,GLCt2r,GPAM_hs,ICDHyrm,MDHm,PDHm,PGM,PPA,SUCD1m
pa_hs_c_85	Phosphatidic acid synthesis	5	16	52	83	0.096154	0.307692	0.29184	0	2HCO3_NAt,ENO,GLCt4_2,PFK,PIt7ir	ACCOAC,ACITL,ADK1,AKGMALtm,CYOR-u10m,FACOAL160i,FACOAL1821,FUMm,GLCt2r,GPAM_hs,ICDHyrm,MDHm,PDHm,PGM,PPA,SUCD1m
pail_hs_c_13	Phosphatidylinositol synthesis	7	20	63	94	0.111111	0.31746	0.292488	0	ENO,G3PD2m,HCO3_NAt,MTHFD2m,MTHFDm,OCOAT1m,PFK	AACOAT,ACACT1r,ACACT1rm,ACCOAC,ADK1,AKGMALtm,CYOR-u10m,FACOAL160i,FACOAL1821,FUMm,GLCt2r,GLCt4,GPAM_hs,ICDHxm,MDHm,MI1PP,PDHm,PGM,PPA,SUCD1m
dag_hs_c_17	Diacylglycerol synthesis	6	17	54	82	0.111111	0.314815	0.292724	0	ENO,G3PD2m,MTHFD2m,MTHFDm,PFK,PPAP	ACCOAC,ACITL,ADK1,AKGMALtm,CYOR-u10m,FACOAL160i,FACOAL1821,FUMm,GLCt2r,GLCt4,GPAM_hs,ICDHxm,MDHm,PDHm,PGM,PPA,SUCD1m
dag_hs_c_3	Diacylglycerol synthesis	6	17	54	82	0.111111	0.314815	0.292724	0	ENO,G3PD2m,MTHFD2m,MTHFDm,PFK,PPAP	ACCOAC,ACITL,ADK1,AKGMALtm,CYOR-u10m,FACOAL160i,FACOAL1821,FUMm,GLCt2r,GLCt4,GPAM_hs,ICDHxm,MDHm,PDHm,PGM,PPA,SUCD1m
dag_hs_c_51	Diacylglycerol synthesis	6	17	54	82	0.111111	0.314815	0.292724	0	ENO,G3PD2m,MTHFD2m,MTHFDm,PFK,PPAP	ACCOAC,ACITL,ADK1,AKGMALtm,CYOR-u10m,FACOAL160i,FACOAL1821,FUMm,GLCt2r,GLCt4,GPAM_hs,ICDHxm,MDHm,PDHm,PGM,PPA,SUCD1m
pa_hs_c_124	Phosphatidic acid synthesis	6	17	54	83	0.111111	0.314815	0.292724	0	ENO,G3PD2m,MTHFD2m,MTHFDm,PFK,PIt8	ACCOAC,ACITL,ACONT,ADK1,AKGMALtm,CYOR-u10m,FACOAL160i,FACOAL1821,FUMm,GLCt2r,GLCt4,GPAM_hs,MDHm,PDHm,PGM,PPA,SUCD1m
pa_hs_c_162	Phosphatidic acid synthesis	6	17	54	83	0.111111	0.314815	0.292724	0	ENO,G3PD2m,MTHFD2m,MTHFDm,PFK,PIt8	ACCOAC,ACITL,ADK1,AKGMALtm,CYOR-u10m,FACOAL160i,FACOAL1821,FUMm,GLCt2r,GLCt4,GPAM_hs,ICDHyrm,MDHm,PDHm,PGM,PPA,SUCD1m
pa_hs_c_60	Phosphatidic acid synthesis	6	17	54	83	0.111111	0.314815	0.292724	0	ENO,G3PD2m,MTHFD2m,MTHFDm,PFK,PIt8	ACCOAC,ACITL,ACONT,ADK1,AKGMALtm,CYOR-u10m,FACOAL160i,FACOAL1821,FUMm,GLCt2r,GLCt4,GPAM_hs,MDHm,PDHm,PGM,PPA,SUCD1m
tag_hs_c_142	Triacylglycerol synthesis	6	17	54	84	0.111111	0.314815	0.292724	0	2HCO3_NAt,ENO,GLCt2_2,GLCt4_2,PFK,PPAP	ACCOAC,ACITL,ADK1,AKGMALtm,CYOR-u10m,DGAT,FACOAL160i,FACOAL1821,FUMm,GLCt4,GPAM_hs,ICDHyrm,MDHm,PDHm,PGM,PPA,SUCD1m
tag_hs_c_200	Triacylglycerol synthesis	7	18	55	84	0.127273	0.327273	0.294055	0	ENO,G3PD2m,GLCt4_2,MTHFD2m,MTHFDm,PFK,PPAP	ACCOAC,ACITL,ADK1,AKGMALtm,CYOR-u10m,DGAT,FACOAL160i,FACOAL1821,FUMm,GLCt2r,GLCt4,GPAM_hs,ICDHyrm,MDHm,PDHm,PGM,PPA,SUCD1m
h2o2_m_10	Hydrogen peroxide synthesis	4	9	26	37	0.153846	0.346154	0.299429	0	2HCO3_NAt,ENO,GLCt4_2,NAt3_1	ACYP,FBP,GND,LDH_D,PGL,PGM,TALA,TKT1,TKT2
h2o2_m_100	Hydrogen peroxide synthesis	4	9	26	37	0.153846	0.346154	0.299429	0	2HCO3_NAt,ENO,GLCt4_2,HCO3_NAt	FBP,GLCt2r,GND,LDH_D,PGL,PGM,TALA,TKT1,TKT2
h2o2_m_102	Hydrogen peroxide synthesis	4	9	26	37	0.153846	0.346154	0.299429	0	ENO,GLCt2_2,GLCt4_2,HCO3_NAt	FBP,GLCt4,GND,LDH_D,PGL,PGM,TALA,TKT1,TKT2
h2o2_m_109	Hydrogen peroxide synthesis	4	9	26	37	0.153846	0.346154	0.299429	0	ENO,GLCt2_2,GLCt4_2,HCO3_NAt	FBP,GLCt4,GND,LDH_D,PGL,PGM,TALA,TKT1,TKT2
h2o2_m_11	Hydrogen peroxide synthesis	4	9	26	37	0.153846	0.346154	0.299429	0	2HCO3_NAt,3HCO3_NAt,ENO,GLCt2_2	FBP,GLCt4,GND,LDH_D,PGL,PGM,TALA,TKT1,TKT2
h2o2_m_114	Hydrogen peroxide synthesis	4	9	26	37	0.153846	0.346154	0.299429	0	3HCO3_NAt,ENO,GLCt2_2,GLCt4_2	FBP,GLCt4,GND,LDH_D,PGL,PGM,TALA,TKT1,TKT2
h2o2_m_115	Hydrogen peroxide synthesis	4	9	26	37	0.153846	0.346154	0.299429	0	2HCO3_NAt,ENO,GLCt2_2,GLCt4_2	FBP,GLCt4,GND,LDH_D,PGL,PGM,TALA,TKT1,TKT2
h2o2_m_116	Hydrogen peroxide synthesis	4	9	26	37	0.153846	0.346154	0.299429	0	ENO,GLCt2_2,GLCt4_2,HCO3_NAt	FBP,GLCt2r,GND,LDH_D,PGL,PGM,TALA,TKT1,TKT2
h2o2_m_117	Hydrogen peroxide synthesis	4	9	26	37	0.153846	0.346154	0.299429	0	3HCO3_NAt,ENO,GLCt2_2,NAt3_1	FBP,GLCt4,GND,LDH_D,PGL,PGM,TALA,TKT1,TKT2
h2o2_m_125	Hydrogen peroxide synthesis	4	9	26	37	0.153846	0.346154	0.299429	0	3HCO3_NAt,ENO,GLCt2_2,NAt3_1	FBP,GLCt4,GND,LDH_D,PGL,PGM,TALA,TKT1,TKT2
h2o2_m_126	Hydrogen peroxide synthesis	4	9	26	37	0.153846	0.346154	0.299429	0	3HCO3_NAt,ENO,HCO3_NAt,NAt3_1	FBP,GLCt4,GND,LDH_D,PGL,PGM,TALA,TKT1,TKT2
h2o2_m_15	Hydrogen peroxide synthesis	4	9	26	37	0.153846	0.346154	0.299429	0	ENO,GLCt4_2,HCO3_NAt,NAt3_1	FBP,GLCt4,GND,LDH_D,PGL,PGM,TALA,TKT1,TKT2
h2o2_m_16	Hydrogen peroxide synthesis	4	9	26	37	0.153846	0.346154	0.299429	0	ENO,GLCt2_2,GLCt4_2,HCO3_NAt	FBP,GLCt2r,GND,LDH_D,PGL,PGM,TALA,TKT1,TKT2
h2o2_m_17	Hydrogen peroxide synthesis	4	9	26	37	0.153846	0.346154	0.299429	0	ENO,GLCt2_2,GLCt4_2,HCO3_NAt	FBP,GLCt4,GND,LDH_D,PGL,PGM,TALA,TKT1,TKT2
h2o2_m_21	Hydrogen peroxide synthesis	4	9	26	37	0.153846	0.346154	0.299429	0	2HCO3_NAt,ENO,GLCt2_2,GLCt4_2	ACYP,FBP,GND,LDH_D,PGL,PGM,TALA,TKT1,TKT2
h2o2_m_28	Hydrogen peroxide synthesis	4	9	26	37	0.153846	0.346154	0.299429	0	2HCO3_NAt,ENO,GLCt4_2,NAt3_1	FBP,GLCt4,GND,LDH_D,PGL,PGM,TALA,TKT1,TKT2
h2o2_m_35	Hydrogen peroxide synthesis	4	9	26	37	0.153846	0.346154	0.299429	0	3HCO3_NAt,ENO,GLCt2_2,NAt3_1	FBP,GLCt4,GND,LDH_D,PGL,PGM,TALA,TKT1,TKT2
h2o2_m_36	Hydrogen peroxide synthesis	4	9	26	37	0.153846	0.346154	0.299429	0	2HCO3_NAt,ENO,HCO3_NAt,NAt3_1	FBP,GLCt4,GND,LDH_D,PGL,PGM,TALA,TKT1,TKT2
h2o2_m_40	Hydrogen peroxide synthesis	4	9	26	37	0.153846	0.346154	0.299429	0	2HCO3_NAt,ENO,GLCt2_2,NAt3_1	FBP,GLCt4,GND,LDH_D,PGL,PGM,TALA,TKT1,TKT2
h2o2_m_41	Hydrogen peroxide synthesis	4	9	26	37	0.153846	0.346154	0.299429	0	3HCO3_NAt,ENO,HCO3_NAt,NAt3_1	FBP,GLCt4,GND,LDH_D,PGL,PGM,TALA,TKT1,TKT2
h2o2_m_42	Hydrogen peroxide synthesis	4	9	26	37	0.153846	0.346154	0.299429	0	2HCO3_NAt,ENO,GLCt4_2,HCO3_NAt	FBP,GLCt2r,GND,LDH_D,PGL,PGM,TALA,TKT1,TKT2
h2o2_m_45	Hydrogen peroxide synthesis	4	9	26	37	0.153846	0.346154	0.299429	0	3HCO3_NAt,ENO,GLCt2_2,GLCt4_2	FBP,GLCt4,GND,LDH_D,PGL,PGM,TALA,TKT1,TKT2
h2o2_m_49	Hydrogen peroxide synthesis	4	9	26	37	0.153846	0.346154	0.299429	0	2HCO3_NAt,ENO,GLCt2_2,NAt3_1	ACYP,FBP,GND,LDH_D,PGL,PGM,TALA,TKT1,TKT2
h2o2_m_50	Hydrogen peroxide synthesis	4	9	26	37	0.153846	0.346154	0.299429	0	2HCO3_NAt,3HCO3_NAt,ENO,NAt3_1	FBP,GLCt2r,GND,LDH_D,PGL,PGM,TALA,TKT1,TKT2
h2o2_m_51	Hydrogen peroxide synthesis	4	9	26	37	0.153846	0.346154	0.299429	0	2HCO3_NAt,ENO,HCO3_NAt,NAt3_1	FBP,GLCt2r,GND,LDH_D,PGL,PGM,TALA,TKT1,TKT2
h2o2_m_52	Hydrogen peroxide synthesis	4	9	26	37	0.153846	0.346154	0.299429	0	2HCO3_NAt,ENO,GLCt2_2,HCO3_NAt	FBP,GLCt4,GND,LDH_D,PGL,PGM,TALA,TKT1,TKT2
h2o2_m_53	Hydrogen peroxide synthesis	4	9	26	37	0.153846	0.346154	0.299429	0	3HCO3_NAt,ENO,HCO3_NAt,NAt3_1	FBP,GLCt2r,GND,LDH_D,PGL,PGM,TALA,TKT1,TKT2
h2o2_m_60	Hydrogen peroxide synthesis	4	9	26	37	0.153846	0.346154	0.299429	0	ENO,GLCt4_2,HCO3_NAt,NAt3_1	FBP,GLCt2r,GND,LDH_D,PGL,PGM,TALA,TKT1,TKT2
h2o2_m_61	Hydrogen peroxide synthesis	4	9	26	37	0.153846	0.346154	0.299429	0	3HCO3_NAt,ENO,GLCt4_2,HCO3_NAt	FBP,GLCt2r,GND,LDH_D,PGL,PGM,TALA,TKT1,TKT2
h2o2_m_62	Hydrogen peroxide synthesis	4	9	26	37	0.153846	0.346154	0.299429	0	3HCO3_NAt,ENO,GLCt4_2,NAt3_1	FBP,GLCt4,GND,LDH_D,PGL,PGM,TALA,TKT1,TKT2
h2o2_m_63	Hydrogen peroxide synthesis	4	9	26	37	0.153846	0.346154	0.299429	0	3HCO3_NAt,ENO,GLCt2_2,HCO3_NAt	FBP,GLCt4,GND,LDH_D,PGL,PGM,TALA,TKT1,TKT2
h2o2_m_66	Hydrogen peroxide synthesis	4	9	26	37	0.153846	0.346154	0.299429	0	2HCO3_NAt,3HCO3_NAt,ENO,NAt3_1	FBP,GLCt4,GND,LDH_D,PGL,PGM,TALA,TKT1,TKT2
h2o2_m_69	Hydrogen peroxide synthesis	4	9	26	37	0.153846	0.346154	0.299429	0	3HCO3_NAt,ENO,GLCt4_2,NAt3_1	FBP,GLCt2r,GND,LDH_D,PGL,PGM,TALA,TKT1,TKT2
h2o2_m_7	Hydrogen peroxide synthesis	4	9	26	37	0.153846	0.346154	0.299429	0	2HCO3_NAt,ENO,GLCt2_2,GLCt4_2	FBP,GLCt4,GND,LDH_D,PGL,PGM,TALA,TKT1,TKT2
h2o2_m_74	Hydrogen peroxide synthesis	4	9	26	37	0.153846	0.346154	0.299429	0	2HCO3_NAt,ENO,GLCt4_2,NAt3_1	FBP,GLCt2r,GND,LDH_D,PGL,PGM,TALA,TKT1,TKT2
h2o2_m_75	Hydrogen peroxide synthesis	4	9	26	37	0.153846	0.346154	0.299429	0	ENO,GLCt2_2,HCO3_NAt,NAt3_1	FBP,GLCt4,GND,LDH_D,PGL,PGM,TALA,TKT1,TKT2
h2o2_m_78	Hydrogen peroxide synthesis	4	9	26	37	0.153846	0.346154	0.299429	0	ENO,GLCt2_2,GLCt4_2,HCO3_NAt	FBP,GLCt2r,GND,LDH_D,PGL,PGM,TALA,TKT1,TKT2
h2o2_m_79	Hydrogen peroxide synthesis	4	9	26	37	0.153846	0.346154	0.299429	0	2HCO3_NAt,ENO,GLCt2_2,GLCt4_2	FBP,GLCt4,GND,LDH_D,PGL,PGM,TALA,TKT1,TKT2
h2o2_m_80	Hydrogen peroxide synthesis	4	9	26	37	0.153846	0.346154	0.299429	0	3HCO3_NAt,ENO,GLCt4_2,HCO3_NAt	FBP,GLCt2r,GND,LDH_D,PGL,PGM,TALA,TKT1,TKT2
h2o2_m_81	Hydrogen peroxide synthesis	4	9	26	37	0.153846	0.346154	0.299429	0	2HCO3_NAt,3HCO3_NAt,ENO,NAt3_1	FBP,GLCt4,GND,LDH_D,PGL,PGM,TALA,TKT1,TKT2
h2o2_m_82	Hydrogen peroxide synthesis	4	9	26	37	0.153846	0.346154	0.299429	0	2HCO3_NAt,ENO,GLCt2_2,GLCt4_2	FBP,GLCt4,GND,LDH_D,PGL,PGM,TALA,TKT1,TKT2
h2o2_m_83	Hydrogen peroxide synthesis	4	9	26	37	0.153846	0.346154	0.299429	0	2HCO3_NAt,3HCO3_NAt,ENO,GLCt2_2	FBP,GLCt4,GND,LDH_D,PGL,PGM,TALA,TKT1,TKT2
h2o2_m_87	Hydrogen peroxide synthesis	4	9	26	37	0.153846	0.346154	0.299429	0	2HCO3_NAt,ENO,GLCt4_2,NAt3_1	FBP,GLCt2r,GND,LDH_D,PGL,PGM,TALA,TKT1,TKT2
h2o2_m_88	Hydrogen peroxide synthesis	4	9	26	37	0.153846	0.346154	0.299429	0	2HCO3_NAt,ENO,GLCt2_2,HCO3_NAt	FBP,GLCt4,GND,LDH_D,PGL,PGM,TALA,TKT1,TKT2
h2o2_m_90	Hydrogen peroxide synthesis	4	9	26	37	0.153846	0.346154	0.299429	0	2HCO3_NAt,ENO,GLCt4_2,HCO3_NAt	FBP,GLCt2r,GND,LDH_D,PGL,PGM,TALA,TKT1,TKT2
h2o2_m_91	Hydrogen peroxide synthesis	4	9	26	37	0.153846	0.346154	0.299429	0	ENO,GLCt2_2,GLCt4_2,HCO3_NAt	FBP,GLCt4,GND,LDH_D,PGL,PGM,TALA,TKT1,TKT2
h2o2_m_97	Hydrogen peroxide synthesis	4	9	26	37	0.153846	0.346154	0.299429	0	2HCO3_NAt,3HCO3_NAt,ENO,GLCt2_2	FBP,GLCt4,GND,LDH_D,PGL,PGM,TALA,TKT1,TKT2
h2o2_m_98	Hydrogen peroxide synthesis	4	9	26	37	0.153846	0.346154	0.299429	0	2HCO3_NAt,ENO,HCO3_NAt,NAt3_1	FBP,GLCt2r,GND,LDH_D,PGL,PGM,TALA,TKT1,TKT2
dag_hs_c_147	Diacylglycerol synthesis	5	17	55	82	0.090909	0.309091	0.300259	0	ENO,GLCt4_2,HCO3_NAt,PFK,PPAP	ACCOAC,ACITL,ACYP,ADK1,AKGMALtm,CYOR-u10m,FACOAL160i,FACOAL1821,FUMm,GLCt2r,GPAM_hs,ICDHyrm,MDHm,PDHm,PGM,PPA,SUCD1m
pa_hs_c_117	Phosphatidic acid synthesis	5	17	55	83	0.090909	0.309091	0.300259	0	ENO,G3PD2m,MTHFD2m,MTHFDm,PFK	ACCOAC,ACITL,ADK1,AKGMALtm,CYOR-u10m,FACOAL160i,FACOAL1821,FUMm,GLCt2r,GLCt4,GPAM_hs,ICDHyrm,MDHm,PDHm,PGM,PPA,SUCD1m
tag_hs_c_216	Triacylglycerol synthesis	5	17	55	84	0.090909	0.309091	0.300259	0	3HCO3_NAt,ENO,NAt3_1,PFK,PPAP	ACCOAC,ACITL,ADK1,AKGMALtm,CYOR-u10m,DGAT,FACOAL160i,FACOAL1821,FUMm,GLCt4,GPAM_hs,ICDHyrm,MDHm,PDHm,PGM,PPA,SUCD1m
dag_hs_c_156	Diacylglycerol synthesis	6	18	57	82	0.105263	0.315789	0.306097	0	ENO,G3PD2m,MTHFD2m,MTHFDm,PFK,PPAP	ACCOAC,ACITL,ACONT,ADK1,AKGMALtm,CYOR-u10m,FACOAL160i,FACOAL1821,FUMm,GLCt2r,GLCt4,GPAM_hs,MDHm,PDHm,PGM,PPA,RDH3a,SUCD1m
pa_hs_c_172	Phosphatidic acid synthesis	6	18	57	83	0.105263	0.315789	0.306097	0	ENO,G3PD2m,MTHFD2m,MTHFDm,PFK,PIt8	ACCOAC,ACITL,ACONT,ADK1,AKGMALtm,CYOR-u10m,FACOAL160i,FACOAL1821,FUMm,GLCt2r,GLCt4,GPAM_hs,MDHm,PDHm,PGM,PPA,RDH2a,SUCD1m
pa_hs_c_179	Phosphatidic acid synthesis	6	18	57	83	0.105263	0.315789	0.306097	0	3HCO3_NAt,ENO,G3PD2m,MTHFD2m,MTHFDm,PFK	ACCOAC,ACITL,ACONT,ADK1,AKGMALtm,CYOR-u10m,FACOAL160i,FACOAL1821,FUMm,GLCt2r,GLCt4,GPAM_hs,MDHm,PDHm,PGM,PPA,RDH2a,SUCD1m
pa_hs_c_53	Phosphatidic acid synthesis	6	18	57	83	0.105263	0.315789	0.306097	0	3HCO3_NAt,ENO,G3PD2m,MTHFD2m,MTHFDm,PFK	ACCOAC,ACITL,ACONT,ADK1,AKGMALtm,CYOR-u10m,FACOAL160i,FACOAL1821,FUMm,GLCt2r,GLCt4,GPAM_hs,MDHm,PDHm,PGM,PPA,RDH2a,SUCD1m
tag_hs_c_202	Triacylglycerol synthesis	6	18	57	84	0.105263	0.315789	0.306097	0	2HCO3_NAt,ENO,GLCt4_2,NAt3_1,PFK,PPAP	ACCOAC,ACITL,ACYP,ADK1,AKGMALtm,CYOR-u10m,DGAT,FACOAL160i,FACOAL1821,FUMm,GPAM_hs,ICDHyrm,MDHm,PDHm,PGM,PPA,RDH3a,SUCD1m
tag_hs_c_225	Triacylglycerol synthesis	6	18	57	84	0.105263	0.315789	0.306097	0	ENO,GLCt2_2,GLCt4_2,HCO3_NAt,PFK,PPAP	ACCOAC,ACITL,ACYP,ADK1,AKGMALtm,CYOR-u10m,DGAT,FACOAL160i,FACOAL1821,FUMm,GLCt4,GPAM_hs,ICDHyrm,MDHm,PDHm,PGM,PPA,SUCD1m
tag_hs_c_226	Triacylglycerol synthesis	6	18	57	84	0.105263	0.315789	0.306097	0	3HCO3_NAt,ENO,GLCt2_2,GLCt4_2,PFK,PPAP	ACCOAC,ACITL,ACYP,ADK1,AKGMALtm,CYOR-u10m,DGAT,FACOAL160i,FACOAL1821,FUMm,GLCt4,GPAM_hs,ICDHyrm,MDHm,PDHm,PGM,PPA,SUCD1m
tag_hs_c_239	Triacylglycerol synthesis	6	18	57	84	0.105263	0.315789	0.306097	0	3HCO3_NAt,ENO,HCO3_NAt,NAt3_1,PFK,PPAP	ACCOAC,ACITL,ADK1,AKGMALtm,CYOR-u10m,DGAT,FACOAL160i,FACOAL1821,FUMm,GLCt4,GPAM_hs,ICDHyrm,MDHm,PDHm,PGM,PPA,RDH3a,SUCD1m
tag_hs_c_27	Triacylglycerol synthesis	6	18	57	84	0.105263	0.315789	0.306097	0	2HCO3_NAt,ENO,GLCt2_2,HCO3_NAt,PFK,PPAP	ACCOAC,ACITL,ADK1,AKGMALtm,CYOR-u10m,DGAT,FACOAL160i,FACOAL1821,FUMm,GLCt4,GPAM_hs,ICDHyrm,MDHm,PDHm,PGM,PPA,RDH2a,SUCD1m
tag_hs_c_56	Triacylglycerol synthesis	6	18	57	84	0.105263	0.315789	0.306097	0	2HCO3_NAt,ENO,GLCt4_2,NAt3_1,PFK,PPAP	ACCOAC,ACITL,ACYP,ADK1,AKGMALtm,CYOR-u10m,DGAT,FACOAL160i,FACOAL1821,FUMm,GLCt4,GPAM_hs,ICDHyrm,MDHm,PDHm,PGM,PPA,SUCD1m
tag_hs_c_163	Triacylglycerol synthesis	5	18	58	84	0.086207	0.310345	0.306797	0	ENO,GLCt2_2,HCO3_NAt,PFK,PPAP	ACCOAC,ACITL,ADK1,AKGMALtm,CYOR-u10m,DGAT,FACOAL160i,FACOAL1821,FUMm,GLCt4,GPAM_hs,ICDHyrm,MDHm,PDHm,PGM,PPA,RDH2a,SUCD1m
pa_hs_c_104	Phosphatidic acid synthesis	4	16	52	83	0.076923	0.307692	0.313579	0	ENO,GLCt4_2,HCO3_NAt,PFK	ACCOAC,ACITL,ADK1,AKGMALtm,CYOR-u10m,FACOAL160i,FACOAL1821,FUMm,GLCt2r,GPAM_hs,ICDHyrm,MDHm,PDHm,PGM,PPA,SUCD1m
pa_hs_c_125	Phosphatidic acid synthesis	4	16	52	83	0.076923	0.307692	0.313579	0	ENO,GLCt4_2,HCO3_NAt,PFK	ACCOAC,ACITL,ADK1,AKGMALtm,CYOR-u10m,FACOAL160i,FACOAL1821,FUMm,GLCt2r,GPAM_hs,ICDHyrm,MDHm,PDHm,PGM,PPA,SUCD1m
pa_hs_c_69	Phosphatidic acid synthesis	4	16	52	83	0.076923	0.307692	0.313579	0	3HCO3_NAt,ENO,NAt3_1,PFK	ACCOAC,ACITL,ADK1,AKGMALtm,CYOR-u10m,FACOAL160i,FACOAL1821,FUMm,GLCt4,GPAM_hs,ICDHyrm,MDHm,PDHm,PGM,PPA,SUCD1m
pa_hs_c_7	Phosphatidic acid synthesis	4	16	52	83	0.076923	0.307692	0.313579	0	3HCO3_NAt,ENO,NAt3_1,PFK	ACCOAC,ACITL,ADK1,AKGMALtm,CYOR-u10m,FACOAL160i,FACOAL1821,FUMm,GLCt4,GPAM_hs,ICDHyrm,MDHm,PDHm,PGM,PPA,SUCD1m
tag_hs_c_66	Triacylglycerol synthesis	7	19	58	84	0.12069	0.327586	0.315554	0	ENO,G3PD2m,GLCt4_2,MTHFD2m,MTHFDm,PFK,PPAP	ACCOAC,ACITL,ACONT,ADK1,AKGMALtm,CYOR-u10m,DGAT,FACOAL160i,FACOAL1821,FUMm,GLCt2r,GPAM_hs,MDHm,PDHm,PGM,PPA,RDH1,RDH1a,SUCD1m
ps_hs_c_2	Phosphatidylserine synthesis	9	29	90	125	0.1	0.322222	0.31617	0	ENO,ETHAK,MTHFD2m,MTHFDm,NAt5,OCOAT1m,PFK,PPAP,VALTA	AACOAT,ACACT1r,ACACT1rm,ACCOAC,ACONT,ADK1,AKGMALtm,AKGt4_3,CYOR-u10m,FACOAL160i,FACOAL1821,FUM,GLCt4,GPAM_hs,ICDHyrm,MACACI,MDHm,PDHm,PGCD,PGM,PHEt4,PPA,PSERT,PSP_L,PSSA2_hs,RDH1,RDH1a,SUCD1m,THBPT4ACAMDASE
pa_hs_c_74	Phosphatidic acid synthesis	5	16	51	83	0.098039	0.313725	0.319746	0	2HCO3_NAt,ENO,GLCt4_2,PFK,PIt7ir	ACCOAC,ACITL,ADK1,AKGMALtm,CYOR-u10m,FACOAL160i,FACOAL1821,FUMm,GLCt2r,GPAM_hs,ICDHyrm,MDHm,PDHm,PGM,PPA,SUCD1m
pail_hs_c_143	Phosphatidylinositol synthesis	7	21	65	94	0.107692	0.323077	0.327272	0	ENO,G3PD2m,MTHFD2m,MTHFDm,OCOAT1m,PFK,PIt8	AACOAT,ACACT1r,ACACT1rm,ACCOAC,ADK1,AKGMALtm,CYOR-u10m,FACOAL160i,FACOAL1821,FUMm,GLCt2r,GLCt4,GPAM_hs,ICDHyrm,MDHm,MI1PP,PDHm,PGM,PPA,RDH3a,SUCD1m
dag_hs_c_148	Diacylglycerol synthesis	5	17	54	82	0.092593	0.314815	0.329211	0	ENO,GLCt4_2,HCO3_NAt,PFK,PPAP	ACCOAC,ACITL,ADK1,AKGMALtm,CYOR-u10m,FACOAL160i,FACOAL1821,FUMm,GLCt2r,GPAM_hs,ICDHyrm,MDHm,PDHm,PGM,PPA,RDH3a,SUCD1m
dag_hs_c_97	Diacylglycerol synthesis	5	17	54	82	0.092593	0.314815	0.329211	0	ENO,GLCt4_2,HCO3_NAt,PFK,PPAP	ACCOAC,ACITL,ADK1,AKGMALtm,CYOR-u10m,FACOAL160i,FACOAL1821,FUMm,GLCt2r,GPAM_hs,ICDHyrm,MDHm,PDHm,PGM,PPA,RDH3a,SUCD1m
tag_hs_c_71	Triacylglycerol synthesis	5	17	54	84	0.092593	0.314815	0.329211	0	2HCO3_NAt,ENO,NAt3_1,PFK,PPAP	ACCOAC,ACITL,ADK1,AKGMALtm,CYOR-u10m,DGAT,FACOAL160i,FACOAL1821,FUMm,GLCt2r,GPAM_hs,ICDHyrm,MDHm,PDHm,PGM,PPA,SUCD1m
tag_hs_c_99	Triacylglycerol synthesis	5	17	54	84	0.092593	0.314815	0.329211	0	2HCO3_NAt,ENO,NAt3_1,PFK,PPAP	ACCOAC,ACITL,ADK1,AKGMALtm,CYOR-u10m,DGAT,FACOAL160i,FACOAL1821,FUMm,GLCt4,GPAM_hs,ICDHyrm,MDHm,PDHm,PGM,PPA,SUCD1m
dag_hs_c_1	Diacylglycerol synthesis	6	18	56	82	0.107143	0.321429	0.33039	0	ENO,G3PD2m,MTHFD2m,MTHFDm,PFK,PPAP	ACCOAC,ACITL,ADK1,AKGMALtm,CYOR-u10m,FACOAL160i,FACOAL1821,FUMm,GLCt2r,GLCt4,GPAM_hs,ICDHyrm,MDHm,PDHm,PGM,PPA,RDH2a,SUCD1m
dag_hs_c_219	Diacylglycerol synthesis	6	18	56	82	0.107143	0.321429	0.33039	0	ENO,G3PD2m,MTHFD2m,MTHFDm,PFK,PPAP	ACCOAC,ACITL,ADK1,AKGMALtm,CYOR-u10m,FACOAL160i,FACOAL1821,FUMm,GLCt2r,GLCt4,GPAM_hs,ICDHxm,MDHm,PDHm,PGM,PPA,RDH3a,SUCD1m
dag_hs_c_48	Diacylglycerol synthesis	6	18	56	82	0.107143	0.321429	0.33039	0	ENO,G3PD2m,MTHFD2m,MTHFDm,PFK,PPAP	ACCOAC,ACITL,ACONT,ADK1,AKGMALtm,CYOR-u10m,FACOAL160i,FACOAL1821,FUMm,GLCt2r,GLCt4,GPAM_hs,MDHm,PDHm,PGM,PPA,RDH3a,SUCD1m
dag_hs_c_77	Diacylglycerol synthesis	6	18	56	82	0.107143	0.321429	0.33039	0	ENO,G3PD2m,MTHFD2m,MTHFDm,PFK,PPAP	ACCOAC,ACITL,ADK1,AKGMALtm,CYOR-u10m,FACOAL160i,FACOAL1821,FUMm,GLCt2r,GLCt4,GPAM_hs,ICDHyrm,MDHm,PDHm,PGM,PPA,RDH2a,SUCD1m
pa_hs_c_103	Phosphatidic acid synthesis	6	18	56	83	0.107143	0.321429	0.33039	0	3HCO3_NAt,ENO,G3PD2m,MTHFD2m,MTHFDm,PFK	ACCOAC,ACITL,ADK1,AKGMALtm,CYOR-u10m,FACOAL160i,FACOAL1821,FUMm,GLCt4,GPAM_hs,ICDHyrm,MDHm,PDHm,PGM,PPA,RDH1,RDH1a,SUCD1m
pa_hs_c_110	Phosphatidic acid synthesis	6	18	56	83	0.107143	0.321429	0.33039	0	ENO,G3PD2m,GLCt4_2,MTHFD2m,MTHFDm,PFK	ACCOAC,ACITL,ADK1,AKGMALtm,CYOR-u10m,FACOAL160i,FACOAL1821,FUMm,GLCt2r,GLCt4,GPAM_hs,ICDHyrm,MDHm,PDHm,PGM,PPA,RDH3a,SUCD1m
pa_hs_c_16	Phosphatidic acid synthesis	6	18	56	83	0.107143	0.321429	0.33039	0	ENO,G3PD2m,GLCt2_2,MTHFD2m,MTHFDm,PFK	ACCOAC,ACITL,ADK1,AKGMALtm,CYOR-u10m,FACOAL160i,FACOAL1821,FUMm,GLCt4,GPAM_hs,ICDHyrm,MDHm,PDHm,PGM,PPA,RDH1,RDH1a,SUCD1m
tag_hs_c_173	Triacylglycerol synthesis	6	18	56	84	0.107143	0.321429	0.33039	0	2HCO3_NAt,ENO,GLCt2_2,GLCt4_2,PFK,PPAP	ACCOAC,ACITL,ACYP,ADK1,AKGMALtm,CYOR-u10m,DGAT,FACOAL160i,FACOAL1821,FUMm,GLCt4,GPAM_hs,ICDHyrm,MDHm,PDHm,PGM,PPA,SUCD1m
tag_hs_c_21	Triacylglycerol synthesis	6	18	56	84	0.107143	0.321429	0.33039	0	3HCO3_NAt,ENO,GLCt4_2,HCO3_NAt,PFK,PPAP	ACCOAC,ACITL,ACYP,ADK1,AKGMALtm,CYOR-u10m,DGAT,FACOAL160i,FACOAL1821,FUMm,GLCt2r,GPAM_hs,ICDHyrm,MDHm,PDHm,PGM,PPA,SUCD1m
tag_hs_c_235	Triacylglycerol synthesis	6	18	56	84	0.107143	0.321429	0.33039	0	ENO,G3PD2m,MTHFD2m,MTHFDm,PFK,PPAP	ACCOAC,ACITL,ADK1,AKGMALtm,CYOR-u10m,DGAT,FACOAL160i,FACOAL1821,FUMm,GLCt2r,GLCt4,GPAM_hs,ICDHyrm,MDHm,PDHm,PGM,PPA,SUCD1m
tag_hs_c_242	Triacylglycerol synthesis	6	18	56	84	0.107143	0.321429	0.33039	0	ENO,G3PD2m,MTHFD2m,MTHFDm,PFK,PPAP	ACCOAC,ACITL,ADK1,AKGMALtm,CYOR-u10m,DGAT,FACOAL160i,FACOAL1821,FUMm,GLCt2r,GLCt4,GPAM_hs,ICDHyrm,MDHm,PDHm,PGM,PPA,SUCD1m
tag_hs_c_59	Triacylglycerol synthesis	6	18	56	84	0.107143	0.321429	0.33039	0	ENO,GLCt2_2,HCO3_NAt,NAt3_1,PFK,PPAP	ACCOAC,ACITL,ACYP,ADK1,AKGMALtm,CYOR-u10m,DGAT,FACOAL160i,FACOAL1821,FUMm,GLCt4,GPAM_hs,ICDHyrm,MDHm,PDHm,PGM,PPA,SUCD1m
o2s_m_127	Superoxide anion synthesis	4	10	30	42	0.133333	0.333333	0.331881	0	ALR2,ENO,G3PD2m,GLCt2_2	ACTLMO,ACYP,CYOR-u10m,GLCt4,GND,PGL,PGM,TALA,TKT1,TKT2
o2s_m_14	Superoxide anion synthesis	4	10	30	42	0.133333	0.333333	0.331881	0	ALR2,ENO,G3PD2m,NAt3_1	ACTLMO,ACYP,CYOR-u10m,GLCt4,GND,PGL,PGM,TALA,TKT1,TKT2
o2s_m_144	Superoxide anion synthesis	4	10	30	42	0.133333	0.333333	0.331881	0	ENO,G3PD2m,GLCt2_2,GLCt4_2	ACYP,CYOR-u10m,GLCt4,GND,P5CR,PGL,PGM,TALA,TKT1,TKT2
o2s_m_22	Superoxide anion synthesis	4	10	30	42	0.133333	0.333333	0.331881	0	ALR2,ENO,G3PD2m,GLCt2_2	ACTLMO,ACYP,CYOR-u10m,GLCt4,GND,PGL,PGM,TALA,TKT1,TKT2
o2s_m_31	Superoxide anion synthesis	4	10	30	42	0.133333	0.333333	0.331881	0	ALR2,ENO,G3PD2m,NAt3_1	ACTLMO,ACYP,CYOR-u10m,GLCt2r,GND,PGL,PGM,TALA,TKT1,TKT2
o2s_m_64	Superoxide anion synthesis	4	10	30	42	0.133333	0.333333	0.331881	0	ALR2,ENO,G3PD2m,NAt3_1	ACTLMO,ACYP,CYOR-u10m,GLCt4,GND,PGL,PGM,TALA,TKT1,TKT2
o2s_m_82	Superoxide anion synthesis	4	10	30	42	0.133333	0.333333	0.331881	0	ALR2,ENO,G3PD2m,GLCt2_2	ACTLMO,ACYP,CYOR-u10m,GLCt4,GND,PGL,PGM,TALA,TKT1,TKT2
tag_hs_c_146	Triacylglycerol synthesis	7	19	57	84	0.122807	0.333333	0.332382	0	ENO,G3PD2m,GLCt2_2,MTHFD2m,MTHFDm,PFK,PPAP	ACCOAC,ACITL,ACONT,ADK1,AKGMALtm,CYOR-u10m,DGAT,FACOAL160i,FACOAL1821,FUMm,GLCt4,GPAM_hs,MDHm,PDHm,PGM,PPA,RDH1,RDH1a,SUCD1m
tag_hs_c_167	Triacylglycerol synthesis	7	19	57	84	0.122807	0.333333	0.332382	0	ENO,G3PD2m,GLCt4_2,MTHFD2m,MTHFDm,PFK,PPAP	ACCOAC,ACITL,ADK1,AKGMALtm,CYOR-u10m,DGAT,FACOAL160i,FACOAL1821,FUMm,GLCt2r,GLCt4,GPAM_hs,ICDHxm,MDHm,PDHm,PGM,PPA,RDH3a,SUCD1m
tag_hs_c_204	Triacylglycerol synthesis	7	19	57	84	0.122807	0.333333	0.332382	0	ENO,G3PD2m,LPS,MTHFD2m,MTHFDm,PFK,PPAP	ACCOAC,ACITL,ADK1,AKGMALtm,CYOR-u10m,DGAT,FACOAL160i,FACOAL1821,FUMm,GLCt4,GPAM_hs,ICDHxm,MDHm,PDHm,PGM,PPA,RDH1,RDH1a,SUCD1m
tag_hs_c_55	Triacylglycerol synthesis	7	19	57	84	0.122807	0.333333	0.332382	0	ENO,G3PD2m,MTHFD2m,MTHFDm,NAt3_1,PFK,PPAP	ACCOAC,ACITL,ADK1,AKGMALtm,CYOR-u10m,DGAT,FACOAL160i,FACOAL1821,FUMm,GLCt2r,GPAM_hs,ICDHxm,MDHm,PDHm,PGM,PPA,RDH1,RDH1a,SUCD1m
tag_hs_c_97	Triacylglycerol synthesis	7	19	57	84	0.122807	0.333333	0.332382	0	3HCO3_NAt,ENO,G3PD2m,MTHFD2m,MTHFDm,PFK,PPAP	ACCOAC,ACITL,ADK1,AKGMALtm,CYOR-u10m,DGAT,FACOAL160i,FACOAL1821,FUMm,GLCt4,GPAM_hs,ICDHxm,MDHm,PDHm,PGM,PPA,RDH1,RDH1a,SUCD1m
pa_hs_c_135	Phosphatidic acid synthesis	5	18	57	83	0.087719	0.315789	0.33646	0	ENO,G3PD2m,MTHFD2m,MTHFDm,PFK	ACCOAC,ACITL,ADK1,AKGMALtm,CYOR-u10m,FACOAL160i,FACOAL1821,FUMm,GLCt2r,GLCt4,GPAM_hs,ICDHyrm,MDHm,PDHm,PGM,PPA,RDH3a,SUCD1m
pail_hs_c_169	Phosphatidylinositol synthesis	6	22	69	94	0.086957	0.318841	0.337524	0	3HCO3_NAt,ENO,GLCt4_2,NAt3_1,PFK,PIt7ir	ACCOAC,ACITL,ADK1,AKGMALtm,CRNtim,CYOR-u10m,FACOAL160i,FACOAL1821,FAOXC182806m,FAOXC80,FUMm,GPAM_hs,ICDHxm,ICDHyrm,LNLCCPT1,LNLCCRNt,MDHm,MI1PP,PDHm,PGM,PPA,SUCD1m
o2s_m_121	Superoxide anion synthesis	3	9	29	42	0.103448	0.310345	0.34375	0	ENO,G3PD2m,GLCt2_2	ACYP,CYOR-u10m,GLCt4,GND,PGL,PGM,TALA,TKT1,TKT2
o2s_m_92	Superoxide anion synthesis	3	9	29	42	0.103448	0.310345	0.34375	0	ENO,G3PD2m,GLCt2_2	ACYP,CYOR-u10m,GLCt4,GND,PGL,PGM,TALA,TKT1,TKT2
pa_hs_c_95	Phosphatidic acid synthesis	4	16	51	83	0.078431	0.313725	0.346502	0	2HCO3_NAt,ENO,GLCt4_2,PFK	ACCOAC,ACITL,ADK1,AKGMALtm,CYOR-u10m,FACOAL160i,FACOAL1821,FUMm,GLCt2r,GPAM_hs,ICDHyrm,MDHm,PDHm,PGM,PPA,SUCD1m
pa_hs_c_146	Phosphatidic acid synthesis	4	17	54	83	0.074074	0.314815	0.350473	0	3HCO3_NAt,ENO,NAt3_1,PFK	ACCOAC,ACITL,ADK1,AKGMALtm,CYOR-u10m,FACOAL160i,FACOAL1821,FUMm,GLCt4,GPAM_hs,ICDHyrm,MDHm,PDHm,PGM,PPA,RDH3a,SUCD1m
pa_hs_c_49	Phosphatidic acid synthesis	4	17	54	83	0.074074	0.314815	0.350473	0	ENO,GLCt4_2,HCO3_NAt,PFK	ACCOAC,ACITL,ADK1,AKGMALtm,CYOR-u10m,FACOAL160i,FACOAL1821,FUMm,GLCt2r,GPAM_hs,ICDHyrm,MDHm,PDHm,PGM,PPA,RDH3a,SUCD1m
tag_hs_c_133	Triacylglycerol synthesis	6	18	55	84	0.109091	0.327273	0.354086	0	2HCO3_NAt,3HCO3_NAt,ENO,GLCt2_2,PFK,PPAP	ACCOAC,ACITL,ACYP,ADK1,AKGMALtm,CYOR-u10m,DGAT,FACOAL160i,FACOAL1821,FUMm,GLCt4,GPAM_hs,ICDHyrm,MDHm,PDHm,PGM,PPA,SUCD1m
tag_hs_c_177	Triacylglycerol synthesis	6	18	55	84	0.109091	0.327273	0.354086	0	2HCO3_NAt,ENO,GLCt2_2,GLCt4_2,PFK,PPAP	ACCOAC,ACITL,ACYP,ADK1,AKGMALtm,CYOR-u10m,DGAT,FACOAL160i,FACOAL1821,FUMm,GLCt4,GPAM_hs,ICDHyrm,MDHm,PDHm,PGM,PPA,SUCD1m
tag_hs_c_82	Triacylglycerol synthesis	6	18	55	84	0.109091	0.327273	0.354086	0	ENO,G3PD2m,MTHFD2m,MTHFDm,PFK,PPAP	ACCOAC,ACITL,ACONT,ADK1,AKGMALtm,CYOR-u10m,DGAT,FACOAL160i,FACOAL1821,FUMm,GLCt2r,GLCt4,GPAM_hs,MDHm,PDHm,PGM,PPA,SUCD1m
ps_hs_c_5	Phosphatidylserine synthesis	10	30	90	125	0.111111	0.333333	0.357919	0	CHOLK,ENO,MTHFD2m,MTHFDm,NAt5,OCOAT1m,PFK,PIt8,PPAP,VALTA	AACOAT,ACACT1r,ACACT1rm,ACCOAC,ACONT,ADK1,AKGMALtm,AKGt4_3,CYOR-u10m,FACOAL160i,FACOAL1821,FUM,GLCt4,GPAM_hs,HIStiDF,ICDHyrm,MACACI,MDHm,PDHm,PGCD,PGM,PHEt4,PPA,PSERT,PSP_L,PSSA1_hs,RDH2a,SUCD1m,THBPT4ACAMDASE,VALtec
dag_hs_c_27	Diacylglycerol synthesis	5	17	53	82	0.09434	0.320755	0.358544	0	ENO,GLCt4_2,HCO3_NAt,PFK,PPAP	ACCOAC,ACITL,ACYP,ADK1,AKGMALtm,CYOR-u10m,FACOAL160i,FACOAL1821,FUMm,GLCt2r,GPAM_hs,ICDHyrm,MDHm,PDHm,PGM,PPA,SUCD1m
dag_hs_c_40	Diacylglycerol synthesis	5	17	53	82	0.09434	0.320755	0.358544	0	ENO,GLCt4_2,HCO3_NAt,PFK,PPAP	ACCOAC,ACITL,ACYP,ADK1,AKGMALtm,CYOR-u10m,FACOAL160i,FACOAL1821,FUMm,GLCt2r,GPAM_hs,ICDHyrm,MDHm,PDHm,PGM,PPA,SUCD1m
pail_hs_c_124	Phosphatidylinositol synthesis	6	22	68	94	0.088235	0.323529	0.366028	0	ENO,GLCt2_2,HCO3_NAt,NAt3_1,PFK,PIt7ir	ACCOAC,ACITL,ADK1,AKGMALtm,CRNtim,CYOR-u10m,FACOAL160i,FACOAL1821,FAOXC182806m,FAOXC80,FUMm,GPAM_hs,ICDHxm,ICDHyrm,LNLCCPT1,LNLCCRNt,MDHm,MI1PP,PDHm,PGM,PPA,SUCD1m
tag_hs_c_159	Triacylglycerol synthesis	5	18	56	84	0.089286	0.321429	0.366714	0	3HCO3_NAt,ENO,GLCt2_2,PFK,PPAP	ACCOAC,ACITL,ACYP,ADK1,AKGMALtm,CYOR-u10m,DGAT,FACOAL160i,FACOAL1821,FUMm,GLCt4,GPAM_hs,ICDHyrm,MDHm,PDHm,PGM,PPA,SUCD1m
tag_hs_c_250	Triacylglycerol synthesis	5	18	56	84	0.089286	0.321429	0.366714	0	2HCO3_NAt,ENO,GLCt2_2,PFK,PPAP	ACCOAC,ACITL,ACYP,ADK1,AKGMALtm,CYOR-u10m,DGAT,FACOAL160i,FACOAL1821,FUMm,GLCt4,GPAM_hs,ICDHyrm,MDHm,PDHm,PGM,PPA,SUCD1m
tag_hs_c_26	Triacylglycerol synthesis	5	18	56	84	0.089286	0.321429	0.366714	0	3HCO3_NAt,ENO,HCO3_NAt,PFK,PPAP	ACCOAC,ACITL,ADK1,AKGMALtm,CYOR-u10m,DGAT,FACOAL160i,FACOAL1821,FUMm,GLCt2r,GLCt4,GPAM_hs,ICDHyrm,MDHm,PDHm,PGM,PPA,SUCD1m
tag_hs_c_78	Triacylglycerol synthesis	5	18	56	84	0.089286	0.321429	0.366714	0	ENO,GLCt4_2,HCO3_NAt,PFK,PPAP	ACCOAC,ACITL,ADK1,AKGMALtm,CYOR-u10m,DGAT,FACOAL160i,FACOAL1821,FUMm,GLCt2r,GPAM_hs,ICDHyrm,MDHm,PDHm,PGM,PPA,RDH3a,SUCD1m
tag_hs_c_187	Triacylglycerol synthesis	6	19	58	84	0.103448	0.327586	0.368314	0	3HCO3_NAt,ENO,GLCt2_2,GLCt4_2,PFK,PPAP	ACCOAC,ACITL,ADK1,AKGMALtm,CYOR-u10m,DGAT,FACOAL160i,FACOAL1821,FBP,FUMm,GLCt4,GPAM_hs,ICDHyrm,MDHm,PDHm,PGM,PPA,RDH2a,SUCD1m
tag_hs_c_190	Triacylglycerol synthesis	6	19	58	84	0.103448	0.327586	0.368314	0	ENO,GLCt2_2,GLCt4_2,HCO3_NAt,PFK,PPAP	ACCOAC,ACITL,ADK1,AKGMALtm,CYOR-u10m,DGAT,FACOAL160i,FACOAL1821,FBP,FUMm,GLCt4,GPAM_hs,ICDHyrm,MDHm,PDHm,PGM,PPA,RDH3a,SUCD1m
tag_hs_c_20	Triacylglycerol synthesis	6	19	58	84	0.103448	0.327586	0.368314	0	ENO,G3PD2m,MTHFD2m,MTHFDm,PFK,PPAP	ACCOAC,ACITL,ADK1,AKGMALtm,CYOR-u10m,DGAT,FACOAL160i,FACOAL1821,FUMm,GLCt2r,GLCt4,GPAM_hs,ICDHyrm,MDHm,PDHm,PGM,PPA,RDH3a,SUCD1m
tag_hs_c_31	Triacylglycerol synthesis	6	19	58	84	0.103448	0.327586	0.368314	0	2HCO3_NAt,ENO,GLCt4_2,NAt3_1,PFK,PPAP	ACCOAC,ACITL,ADK1,AKGMALtm,CYOR-u10m,DGAT,FACOAL160i,FACOAL1821,FBP,FUMm,GLCt4,GPAM_hs,ICDHyrm,MDHm,PDHm,PGM,PPA,RDH3a,SUCD1m
o2s_m_140	Superoxide anion synthesis	2	7	23	42	0.086957	0.304348	0.372276	0	G3PD2m,GLCt2_2	CYOR-u10m,GLCt4,GND,PGL,TALA,TKT1,TKT2
o2s_m_3	Superoxide anion synthesis	2	7	23	42	0.086957	0.304348	0.372276	0	G3PD2m,GLCt2_2	CYOR-u10m,GLCt4,GND,PGL,TALA,TKT1,TKT2
o2s_m_7	Superoxide anion synthesis	2	7	23	42	0.086957	0.304348	0.372276	0	G3PD2m,NAt3_1	CYOR-u10m,GLCt4,GND,PGL,TALA,TKT1,TKT2
o2s_m_125	Superoxide anion synthesis	3	8	24	42	0.125	0.333333	0.372476	0	G3PD2m,GLCt2_2,GLCt4_2	CYOR-u10m,GLCt4,GND,P5CR,PGL,TALA,TKT1,TKT2
o2s_m_143	Superoxide anion synthesis	3	8	24	42	0.125	0.333333	0.372476	0	G3PD2m,GLCt4_2,NAt3_1	CYOR-u10m,GLCt4,GND,P5CR,PGL,TALA,TKT1,TKT2
o2s_m_29	Superoxide anion synthesis	3	8	24	42	0.125	0.333333	0.372476	0	G3PD2m,GLCt2_2,NAt3_1	CYOR-u10m,GLCt4,GND,P5CR,PGL,TALA,TKT1,TKT2
o2s_m_41	Superoxide anion synthesis	3	8	24	42	0.125	0.333333	0.372476	0	G3PD2m,GLCt2_2,GLCt4_2	CYOR-u10m,GLCt4,GND,P5CR,PGL,TALA,TKT1,TKT2
o2s_m_83	Superoxide anion synthesis	3	8	24	42	0.125	0.333333	0.372476	0	G3PD2m,GLCt4_2,NAt3_1	CYOR-u10m,GLCt4,GND,P5CR,PGL,TALA,TKT1,TKT2
pail_hs_c_206	Phosphatidylinositol synthesis	5	22	68	94	0.073529	0.323529	0.381503	0	3HCO3_NAt,ENO,GLCt4_2,PFK,PIt8	ACCOAC,ACITL,ADK1,AKGMALtm,CRNtim,CYOR-u10m,FACOAL160i,FACOAL1821,FAOXC182806m,FAOXC80,FUMm,GPAM_hs,ICDHxm,ICDHyrm,LNLCCPT1,LNLCCRNt,MDHm,MI1PP,PDHm,PGM,PPA,SUCD1m
pail_hs_c_177	Phosphatidylinositol synthesis	7	22	66	94	0.106061	0.333333	0.385678	0	2HCO3_NAt,3HCO3_NAt,ENO,GLCt2_2,GLCt4_2,PFK,PIt8	ACCOAC,ACITL,ADK1,AKGMALtm,CRNtim,CYOR-u10m,FACOAL160i,FACOAL1821,FAOXC182806m,FAOXC80,FUMm,GPAM_hs,ICDHxm,ICDHyrm,LNLCCPT1,LNLCCRNt,MDHm,MI1PP,PDHm,PGM,PPA,SUCD1m
tag_hs_c_102	Triacylglycerol synthesis	4	18	56	84	0.071429	0.321429	0.387207	0	ENO,HCO3_NAt,PFK,PPAP	ACCOAC,ACITL,ADK1,AKGMALtm,CYOR-u10m,DGAT,FACOAL160i,FACOAL1821,FUMm,GLCt2r,GLCt4,GPAM_hs,ICDHyrm,MDHm,PDHm,PGM,PPA,SUCD1m
pail_hs_c_85	Phosphatidylinositol synthesis	4	22	68	94	0.058824	0.323529	0.388565	0	3HCO3_NAt,ENO,GLCt4_2,PFK	ACCOAC,ACITL,ADK1,AKGMALtm,CRNtim,CYOR-u10m,FACOAL160i,FACOAL1821,FAOXC182806m,FAOXC80,FUMm,GPAM_hs,ICDHxm,ICDHyrm,LNLCCPT1,LNLCCRNt,MDHm,MI1PP,PDHm,PGM,PPA,SUCD1m
tag_hs_c_158	Triacylglycerol synthesis	6	19	57	84	0.105263	0.333333	0.393087	0	3HCO3_NAt,ENO,GLCt2_2,GLCt4_2,PFK,PPAP	ACCOAC,ACITL,ACYP,ADK1,AKGMALtm,CYOR-u10m,DGAT,FACOAL160i,FACOAL1821,FUMm,GLCt4,GPAM_hs,ICDHyrm,MDHm,PDHm,PGM,PPA,RDH2a,SUCD1m
tag_hs_c_165	Triacylglycerol synthesis	6	19	57	84	0.105263	0.333333	0.393087	0	3HCO3_NAt,ENO,GLCt4_2,NAt3_1,PFK,PPAP	ACCOAC,ACITL,ACYP,ADK1,AKGMALtm,CYOR-u10m,DGAT,FACOAL160i,FACOAL1821,FUMm,GLCt4,GPAM_hs,ICDHyrm,MDHm,PDHm,PGM,PPA,RDH3a,SUCD1m
tag_hs_c_171	Triacylglycerol synthesis	6	19	57	84	0.105263	0.333333	0.393087	0	2HCO3_NAt,ENO,GLCt2_2,GLCt4_2,PFK,PPAP	ACCOAC,ACITL,ACYP,ADK1,AKGMALtm,CYOR-u10m,DGAT,FACOAL160i,FACOAL1821,FUMm,GLCt4,GPAM_hs,ICDHyrm,MDHm,PDHm,PGM,PPA,RDH3a,SUCD1m
tag_hs_c_50	Triacylglycerol synthesis	6	19	57	84	0.105263	0.333333	0.393087	0	ENO,G3PD2m,MTHFD2m,MTHFDm,PFK,PPAP	ACCOAC,ACITL,ADK1,AKGMALtm,CYOR-u10m,DGAT,FACOAL160i,FACOAL1821,FUMm,GLCt2r,GLCt4,GPAM_hs,ICDHyrm,MDHm,PDHm,PGM,PPA,RDH3a,SUCD1m
dag_hs_c_104	Diacylglycerol synthesis	5	18	55	82	0.090909	0.327273	0.39716	0	ENO,GLCt4_2,HCO3_NAt,PFK,PPAP	ACCOAC,ACITL,ACYP,ADK1,AKGMALtm,CYOR-u10m,FACOAL160i,FACOAL1821,FUMm,GLCt2r,GPAM_hs,ICDHyrm,MDHm,PDHm,PGM,PPA,RDH3a,SUCD1m
dag_hs_c_118	Diacylglycerol synthesis	5	18	55	82	0.090909	0.327273	0.39716	0	ENO,GLCt4_2,HCO3_NAt,PFK,PPAP	ACCOAC,ACITL,ACYP,ADK1,AKGMALtm,CYOR-u10m,FACOAL160i,FACOAL1821,FUMm,GLCt2r,GPAM_hs,ICDHyrm,MDHm,PDHm,PGM,PPA,RDH3a,SUCD1m
dag_hs_c_178	Diacylglycerol synthesis	5	18	55	82	0.090909	0.327273	0.39716	0	ENO,GLCt4_2,HCO3_NAt,PFK,PPAP	ACCOAC,ACITL,ADK1,AKGMALtm,CYOR-u10m,FACOAL160i,FACOAL1821,FBP,FUMm,GLCt2r,GPAM_hs,ICDHyrm,MDHm,PDHm,PGM,PPA,RDH3a,SUCD1m
dag_hs_c_46	Diacylglycerol synthesis	5	18	55	82	0.090909	0.327273	0.39716	0	ENO,GLCt4_2,HCO3_NAt,PFK,PPAP	ACCOAC,ACITL,ACYP,ADK1,AKGMALtm,CYOR-u10m,FACOAL160i,FACOAL1821,FUMm,GLCt2r,GPAM_hs,ICDHyrm,MDHm,PDHm,PGM,PPA,RDH2a,SUCD1m
tag_hs_c_153	Triacylglycerol synthesis	5	18	55	84	0.090909	0.327273	0.39716	0	2HCO3_NAt,ENO,GLCt2_2,PFK,PPAP	ACCOAC,ACITL,ACYP,ADK1,AKGMALtm,CYOR-u10m,DGAT,FACOAL160i,FACOAL1821,FUMm,GLCt4,GPAM_hs,ICDHyrm,MDHm,PDHm,PGM,PPA,SUCD1m
tag_hs_c_205	Triacylglycerol synthesis	5	18	55	84	0.090909	0.327273	0.39716	0	2HCO3_NAt,ENO,NAt3_1,PFK,PPAP	ACCOAC,ACITL,ADK1,AKGMALtm,CYOR-u10m,DGAT,FACOAL160i,FACOAL1821,FBP,FUMm,GLCt4,GPAM_hs,ICDHyrm,MDHm,PDHm,PGM,PPA,SUCD1m
o2s_m_101	Superoxide anion synthesis	4	11	31	42	0.129032	0.354839	0.399811	0	ALR2,ENO,G3PD2m,NAt3_1	ACTLMO,ACYP,CYOR-u10m,GLCt2r,GND,P5CR,PGL,PGM,TALA,TKT1,TKT2
o2s_m_104	Superoxide anion synthesis	4	11	31	42	0.129032	0.354839	0.399811	0	ALR2,ENO,G3PD2m,NAt3_1	ACTLMO,ACYP,CYOR-u10m,GLCt4,GND,P5CR,PGL,PGM,TALA,TKT1,TKT2
o2s_m_129	Superoxide anion synthesis	4	11	31	42	0.129032	0.354839	0.399811	0	ALR2,ENO,G3PD2m,GLCt2_2	ACTLMO,ACYP,CYOR-u10m,GLCt4,GND,P5CR,PGL,PGM,TALA,TKT1,TKT2
o2s_m_131	Superoxide anion synthesis	4	11	31	42	0.129032	0.354839	0.399811	0	ALR2,ENO,G3PD2m,GLCt2_2	ACTLMO,ACYP,CYOR-u10m,GLCt4,GND,P5CR,PGL,PGM,TALA,TKT1,TKT2
o2s_m_24	Superoxide anion synthesis	4	11	31	42	0.129032	0.354839	0.399811	0	ALR2,ENO,G3PD2m,GLCt2_2	ACTLMO,ACYP,CYOR-u10m,GLCt4,GND,P5CR,PGL,PGM,TALA,TKT1,TKT2
o2s_m_26	Superoxide anion synthesis	4	11	31	42	0.129032	0.354839	0.399811	0	ALR2,ENO,G3PD2m,GLCt2_2	ACTLMO,ACYP,CYOR-u10m,GLCt4,GND,P5CR,PGL,PGM,TALA,TKT1,TKT2
o2s_m_36	Superoxide anion synthesis	4	11	31	42	0.129032	0.354839	0.399811	0	ALR2,ENO,G3PD2m,NAt3_1	ACTLMO,ACYP,CYOR-u10m,GLCt4,GND,P5CR,PGL,PGM,TALA,TKT1,TKT2
o2s_m_99	Superoxide anion synthesis	4	11	31	42	0.129032	0.354839	0.399811	0	34DHXMANDACOX,ALR2,ENO,G3PD2m	ACTLMO,ACYP,CYOR-u10m,GLCt2r,GLCt4,GND,PGL,PGM,TALA,TKT1,TKT2
tag_hs_c_136	Triacylglycerol synthesis	5	19	58	84	0.086207	0.327586	0.403968	0	3HCO3_NAt,ENO,GLCt4_2,PFK,PPAP	ACCOAC,ACITL,ADK1,AKGMALtm,CYOR-u10m,DGAT,FACOAL160i,FACOAL1821,FBP,FUMm,GLCt2r,GLCt4,GPAM_hs,ICDHyrm,MDHm,PDHm,PGM,PPA,SUCD1m
tag_hs_c_234	Triacylglycerol synthesis	5	19	58	84	0.086207	0.327586	0.403968	0	2HCO3_NAt,ENO,GLCt2_2,PFK,PPAP	ACCOAC,ACITL,ACYP,ADK1,AKGMALtm,CYOR-u10m,DGAT,FACOAL160i,FACOAL1821,FUMm,GLCt4,GPAM_hs,ICDHyrm,MDHm,PDHm,PGM,PPA,RDH2a,SUCD1m
tag_hs_c_70	Triacylglycerol synthesis	5	19	58	84	0.086207	0.327586	0.403968	0	ENO,HCO3_NAt,NAt3_1,PFK,PPAP	ACCOAC,ACITL,ADK1,AKGMALtm,CYOR-u10m,DGAT,FACOAL160i,FACOAL1821,FUMm,GLCt4,GPAM_hs,ICDHyrm,MDHm,PDHm,PGM,PPA,RDH1,RDH1a,SUCD1m
pa_hs_c_35	Phosphatidic acid synthesis	4	17	52	83	0.076923	0.326923	0.419398	0	2HCO3_NAt,ENO,GLCt4_2,PFK	ACCOAC,ACITL,ACYP,ADK1,AKGMALtm,CYOR-u10m,FACOAL160i,FACOAL1821,FUMm,GLCt2r,GPAM_hs,ICDHyrm,MDHm,PDHm,PGM,PPA,SUCD1m
pa_hs_c_77	Phosphatidic acid synthesis	4	17	52	83	0.076923	0.326923	0.419398	0	2HCO3_NAt,ENO,GLCt4_2,PFK	ACCOAC,ACITL,ACYP,ADK1,AKGMALtm,CYOR-u10m,FACOAL160i,FACOAL1821,FUMm,GLCt2r,GPAM_hs,ICDHyrm,MDHm,PDHm,PGM,PPA,SUCD1m
pail_hs_c_180	Phosphatidylinositol synthesis	7	23	68	94	0.102941	0.338235	0.421582	0	3HCO3_NAt,ENO,GLCt4_2,HCO3_NAt,NAt3_1,PFK,PIt8	ACCOAC,ACITL,ADK1,AKGMALtm,CRNtim,CYOR-u10m,FACOAL160i,FACOAL1821,FAOXC182806m,FAOXC80,FUMm,GPAM_hs,ICDHxm,ICDHyrm,LNLCCPT1,LNLCCRNt,MDHm,MI1PP,PDHm,PGM,PPA,RDH3a,SUCD1m
pail_hs_c_84	Phosphatidylinositol synthesis	7	23	68	94	0.102941	0.338235	0.421582	0	3HCO3_NAt,ENO,GLCt2_2,HCO3_NAt,NAt3_1,PFK,PIt7ir	ACCOAC,ACITL,ADK1,AKGMALtm,CRNtim,CYOR-u10m,FACOAL160i,FACOAL1821,FAOXC182806m,FAOXC80,FUMm,GPAM_hs,ICDHxm,ICDHyrm,LNLCCPT1,LNLCCRNt,MDHm,MI1PP,PDHm,PGM,PPA,RDH3a,SUCD1m
pail_hs_c_110	Phosphatidylinositol synthesis	6	22	66	94	0.090909	0.333333	0.423681	0	2HCO3_NAt,ENO,GLCt4_2,NAt3_1,PFK,PIt8	ACCOAC,ACITL,ADK1,AKGMALtm,CRNtim,CYOR-u10m,FACOAL160i,FACOAL1821,FAOXC182806m,FAOXC80,FUMm,GPAM_hs,ICDHxm,ICDHyrm,LNLCCPT1,LNLCCRNt,MDHm,MI1PP,PDHm,PGM,PPA,SUCD1m
pail_hs_c_164	Phosphatidylinositol synthesis	6	22	66	94	0.090909	0.333333	0.423681	0	3HCO3_NAt,ENO,GLCt2_2,GLCt4_2,PFK,PIt7ir	ACCOAC,ACITL,ADK1,AKGMALtm,CRNtim,CYOR-u10m,FACOAL160i,FACOAL1821,FAOXC182806m,FAOXC80,FUMm,GPAM_hs,ICDHxm,ICDHyrm,LNLCCPT1,LNLCCRNt,MDHm,MI1PP,PDHm,PGM,PPA,SUCD1m
pail_hs_c_26	Phosphatidylinositol synthesis	6	22	66	94	0.090909	0.333333	0.423681	0	2HCO3_NAt,ENO,GLCt4_2,NAt3_1,PFK,PIt8	ACCOAC,ACITL,ADK1,AKGMALtm,CRNtim,CYOR-u10m,FACOAL160i,FACOAL1821,FAOXC182806m,FAOXC80,FUMm,GPAM_hs,ICDHxm,ICDHyrm,LNLCCPT1,LNLCCRNt,MDHm,MI1PP,PDHm,PGM,PPA,SUCD1m
dag_hs_c_98	Diacylglycerol synthesis	5	18	54	82	0.092593	0.333333	0.427347	0	ENO,GLCt4_2,HCO3_NAt,PFK,PPAP	ACCOAC,ACITL,ADK1,AKGMALtm,CYOR-u10m,FACOAL160i,FACOAL1821,FUMm,GLCt2r,GPAM_hs,ICDHyrm,MDHm,PDHm,PGM,PPA,RDH1,RDH1a,SUCD1m
pa_hs_c_87	Phosphatidic acid synthesis	5	18	54	83	0.092593	0.333333	0.427347	0	2HCO3_NAt,ENO,GLCt4_2,PFK,PIt7ir	ACCOAC,ACITL,ADK1,AKGMALtm,CYOR-u10m,FACOAL160i,FACOAL1821,FBP,FUMm,GLCt2r,GPAM_hs,ICDHyrm,MDHm,PDHm,PGM,PPA,RDH2a,SUCD1m
tag_hs_c_1	Triacylglycerol synthesis	5	18	54	84	0.092593	0.333333	0.427347	0	ENO,GLCt4_2,HCO3_NAt,PFK,PPAP	ACCOAC,ACITL,ADK1,AKGMALtm,CYOR-u10m,DGAT,FACOAL160i,FACOAL1821,FUMm,GLCt2r,GPAM_hs,ICDHyrm,MDHm,PDHm,PGM,PPA,RDH3a,SUCD1m
tag_hs_c_144	Triacylglycerol synthesis	5	18	54	84	0.092593	0.333333	0.427347	0	2HCO3_NAt,ENO,NAt3_1,PFK,PPAP	ACCOAC,ACITL,ACYP,ADK1,AKGMALtm,CYOR-u10m,DGAT,FACOAL160i,FACOAL1821,FUMm,GLCt2r,GPAM_hs,ICDHyrm,MDHm,PDHm,PGM,PPA,SUCD1m
tag_hs_c_19	Triacylglycerol synthesis	5	18	54	84	0.092593	0.333333	0.427347	0	2HCO3_NAt,ENO,NAt3_1,PFK,PPAP	ACCOAC,ACITL,ADK1,AKGMALtm,CYOR-u10m,DGAT,FACOAL160i,FACOAL1821,FBP,FUMm,GLCt2r,GPAM_hs,ICDHyrm,MDHm,PDHm,PGM,PPA,SUCD1m
tag_hs_c_52	Triacylglycerol synthesis	5	18	54	84	0.092593	0.333333	0.427347	0	2HCO3_NAt,ENO,NAt3_1,PFK,PPAP	ACCOAC,ACITL,ADK1,AKGMALtm,CYOR-u10m,DGAT,FACOAL160i,FACOAL1821,FUMm,GLCt4,GPAM_hs,ICDHyrm,MDHm,PDHm,PGM,PPA,RDH2a,SUCD1m
tag_hs_c_84	Triacylglycerol synthesis	5	18	54	84	0.092593	0.333333	0.427347	0	2HCO3_NAt,ENO,NAt3_1,PFK,PPAP	ACCOAC,ACITL,ACYP,ADK1,AKGMALtm,CYOR-u10m,DGAT,FACOAL160i,FACOAL1821,FUMm,GLCt4,GPAM_hs,ICDHyrm,MDHm,PDHm,PGM,PPA,SUCD1m
pail_hs_c_157	Phosphatidylinositol synthesis	6	23	69	94	0.086957	0.333333	0.429082	0	3HCO3_NAt,ENO,HCO3_NAt,NAt3_1,PFK,PIt7ir	ACCOAC,ACITL,ADK1,AKGMALtm,CRNtim,CYOR-u10m,FACOAL160i,FACOAL1821,FAOXC182806m,FAOXC80,FUMm,GLCt4,GPAM_hs,ICDHxm,ICDHyrm,LNLCCPT1,LNLCCRNt,MDHm,MI1PP,PDHm,PGM,PPA,SUCD1m
o2s_m_115	Superoxide anion synthesis	3	10	30	42	0.1	0.333333	0.430037	0	ENO,G3PD2m,GLCt2_2	ACYP,CYOR-u10m,GLCt4,GND,P5CR,PGL,PGM,TALA,TKT1,TKT2
o2s_m_15	Superoxide anion synthesis	3	10	30	42	0.1	0.333333	0.430037	0	ENO,G3PD2m,NAt3_1	ACYP,CYOR-u10m,GLCt4,GND,P5CR,PGL,PGM,TALA,TKT1,TKT2
o2s_m_91	Superoxide anion synthesis	3	10	30	42	0.1	0.333333	0.430037	0	ENO,G3PD2m,GLCt2_2	ACYP,CYOR-u10m,GLCt4,GND,P5CR,PGL,PGM,TALA,TKT1,TKT2
h2o2_m_1	Hydrogen peroxide synthesis	3	9	26	37	0.115385	0.346154	0.431451	0	ENO,HCO3_NAt,NAt3_1	FBP,GLCt4,GND,LDH_D,PGL,PGM,TALA,TKT1,TKT2
h2o2_m_106	Hydrogen peroxide synthesis	3	9	26	37	0.115385	0.346154	0.431451	0	2HCO3_NAt,ENO,GLCt2_2	FBP,GLCt4,GND,LDH_D,PGL,PGM,TALA,TKT1,TKT2
h2o2_m_108	Hydrogen peroxide synthesis	3	9	26	37	0.115385	0.346154	0.431451	0	3HCO3_NAt,ENO,GLCt2_2	FBP,GLCt4,GND,LDH_D,PGL,PGM,TALA,TKT1,TKT2
h2o2_m_112	Hydrogen peroxide synthesis	3	9	26	37	0.115385	0.346154	0.431451	0	2HCO3_NAt,ENO,NAt3_1	FBP,GLCt2r,GND,LDH_D,PGL,PGM,TALA,TKT1,TKT2
h2o2_m_119	Hydrogen peroxide synthesis	3	9	26	37	0.115385	0.346154	0.431451	0	3HCO3_NAt,ENO,GLCt2_2	FBP,GLCt4,GND,LDH_D,PGL,PGM,TALA,TKT1,TKT2
h2o2_m_23	Hydrogen peroxide synthesis	3	9	26	37	0.115385	0.346154	0.431451	0	2HCO3_NAt,ENO,GLCt2_2	FBP,GLCt4,GND,LDH_D,PGL,PGM,TALA,TKT1,TKT2
h2o2_m_32	Hydrogen peroxide synthesis	3	9	26	37	0.115385	0.346154	0.431451	0	ENO,HCO3_NAt,NAt3_1	FBP,GLCt2r,GND,LDH_D,PGL,PGM,TALA,TKT1,TKT2
h2o2_m_37	Hydrogen peroxide synthesis	3	9	26	37	0.115385	0.346154	0.431451	0	ENO,GLCt4_2,HCO3_NAt	FBP,GLCt2r,GND,LDH_D,PGL,PGM,TALA,TKT1,TKT2
h2o2_m_39	Hydrogen peroxide synthesis	3	9	26	37	0.115385	0.346154	0.431451	0	3HCO3_NAt,ENO,NAt3_1	FBP,GLCt4,GND,LDH_D,PGL,PGM,TALA,TKT1,TKT2
h2o2_m_4	Hydrogen peroxide synthesis	3	9	26	37	0.115385	0.346154	0.431451	0	2HCO3_NAt,ENO,NAt3_1	FBP,GLCt2r,GND,LDH_D,PGL,PGM,TALA,TKT1,TKT2
h2o2_m_48	Hydrogen peroxide synthesis	3	9	26	37	0.115385	0.346154	0.431451	0	3HCO3_NAt,ENO,NAt3_1	FBP,GLCt2r,GND,LDH_D,PGL,PGM,TALA,TKT1,TKT2
h2o2_m_5	Hydrogen peroxide synthesis	3	9	26	37	0.115385	0.346154	0.431451	0	ENO,GLCt2_2,HCO3_NAt	FBP,GLCt4,GND,LDH_D,PGL,PGM,TALA,TKT1,TKT2
h2o2_m_56	Hydrogen peroxide synthesis	3	9	26	37	0.115385	0.346154	0.431451	0	2HCO3_NAt,ENO,NAt3_1	FBP,GLCt4,GND,LDH_D,PGL,PGM,TALA,TKT1,TKT2
h2o2_m_57	Hydrogen peroxide synthesis	3	9	26	37	0.115385	0.346154	0.431451	0	3HCO3_NAt,ENO,GLCt4_2	FBP,GLCt2r,GND,LDH_D,PGL,PGM,TALA,TKT1,TKT2
h2o2_m_59	Hydrogen peroxide synthesis	3	9	26	37	0.115385	0.346154	0.431451	0	2HCO3_NAt,ENO,GLCt4_2	FBP,GLCt2r,GND,LDH_D,PGL,PGM,TALA,TKT1,TKT2
h2o2_m_64	Hydrogen peroxide synthesis	3	9	26	37	0.115385	0.346154	0.431451	0	3HCO3_NAt,ENO,GLCt2_2	FBP,GLCt4,GND,LDH_D,PGL,PGM,TALA,TKT1,TKT2
h2o2_m_94	Hydrogen peroxide synthesis	3	9	26	37	0.115385	0.346154	0.431451	0	2HCO3_NAt,ENO,GLCt2_2	FBP,GLCt4,GND,LDH_D,PGL,PGM,TALA,TKT1,TKT2
pa_hs_c_36	Phosphatidic acid synthesis	3	18	55	83	0.054545	0.327273	0.433354	0	3HCO3_NAt,ENO,PFK	ACCOAC,ACITL,ADK1,AKGMALtm,CYOR-u10m,FACOAL160i,FACOAL1821,FUMm,GLCt2r,GLCt4,GPAM_hs,ICDHyrm,MDHm,PDHm,PGM,PPA,RDH3a,SUCD1m
tag_hs_c_118	Triacylglycerol synthesis	5	19	57	84	0.087719	0.333333	0.435213	0	3HCO3_NAt,ENO,GLCt4_2,PFK,PPAP	ACCOAC,ACITL,ADK1,AKGMALtm,CYOR-u10m,DGAT,FACOAL160i,FACOAL1821,FBP,FUMm,GLCt2r,GLCt4,GPAM_hs,ICDHyrm,MDHm,PDHm,PGM,PPA,SUCD1m
tag_hs_c_199	Triacylglycerol synthesis	5	19	57	84	0.087719	0.333333	0.435213	0	3HCO3_NAt,ENO,NAt3_1,PFK,PPAP	ACCOAC,ACITL,ADK1,AKGMALtm,CYOR-u10m,DGAT,FACOAL160i,FACOAL1821,FBP,FUMm,GLCt4,GPAM_hs,ICDHyrm,MDHm,PDHm,PGM,PPA,RDH3a,SUCD1m
tag_hs_c_213	Triacylglycerol synthesis	5	19	57	84	0.087719	0.333333	0.435213	0	3HCO3_NAt,ENO,GLCt2_2,PFK,PPAP	ACCOAC,ACITL,ACYP,ADK1,AKGMALtm,CYOR-u10m,DGAT,FACOAL160i,FACOAL1821,FUMm,GLCt4,GPAM_hs,ICDHyrm,MDHm,PDHm,PGM,PPA,RDH3a,SUCD1m
tag_hs_c_46	Triacylglycerol synthesis	5	19	57	84	0.087719	0.333333	0.435213	0	3HCO3_NAt,ENO,GLCt2_2,PFK,PPAP	ACCOAC,ACITL,ADK1,AKGMALtm,CYOR-u10m,DGAT,FACOAL160i,FACOAL1821,FBP,FUMm,GLCt4,GPAM_hs,ICDHyrm,MDHm,PDHm,PGM,PPA,RDH3a,SUCD1m
tag_hs_c_62	Triacylglycerol synthesis	5	19	57	84	0.087719	0.333333	0.435213	0	ENO,HCO3_NAt,NAt3_1,PFK,PPAP	ACCOAC,ACITL,ACYP,ADK1,AKGMALtm,CYOR-u10m,DGAT,FACOAL160i,FACOAL1821,FUMm,GLCt4,GPAM_hs,ICDHyrm,MDHm,PDHm,PGM,PPA,RDH2a,SUCD1m
pail_hs_c_128	Phosphatidylinositol synthesis	5	22	66	94	0.075758	0.333333	0.446032	0	3HCO3_NAt,ENO,GLCt4_2,PFK,PIt8	ACCOAC,ACITL,ADK1,AKGMALtm,CRNtim,CYOR-u10m,FACOAL160i,FACOAL1821,FAOXC182806m,FAOXC80,FUMm,GPAM_hs,ICDHxm,ICDHyrm,LNLCCPT1,LNLCCRNt,MDHm,MI1PP,PDHm,PGM,PPA,SUCD1m
pail_hs_c_210	Phosphatidylinositol synthesis	5	22	66	94	0.075758	0.333333	0.446032	0	3HCO3_NAt,ENO,GLCt4_2,PFK,PIt7ir	ACCOAC,ACITL,ADK1,AKGMALtm,CRNtim,CYOR-u10m,FACOAL160i,FACOAL1821,FAOXC182806m,FAOXC80,FUMm,GPAM_hs,ICDHxm,ICDHyrm,LNLCCPT1,LNLCCRNt,MDHm,MI1PP,PDHm,PGM,PPA,SUCD1m
pail_hs_c_134	Phosphatidylinositol synthesis	5	23	69	94	0.072464	0.333333	0.446756	0	2HCO3_NAt,ENO,GLCt2_2,GLCt4_2,PFK	ACCOAC,ACITL,ADK1,AKGMALtm,CRNtim,CYOR-u10m,FACOAL160i,FACOAL1821,FAOXC182806m,FAOXC80,FUMm,GPAM_hs,ICDHxm,ICDHyrm,LNLCCPT1,LNLCCRNt,MDHm,MI1PP,PDHm,PGM,PPA,RDH2a,SUCD1m
pail_hs_c_149	Phosphatidylinositol synthesis	6	22	65	94	0.092308	0.338462	0.452138	0	ENO,GLCt2_2,GLCt4_2,HCO3_NAt,PFK,PIt8	ACCOAC,ACITL,ADK1,AKGMALtm,CRNtim,CYOR-u10m,FACOAL160i,FACOAL1821,FAOXC182806m,FAOXC80,FUMm,GPAM_hs,ICDHxm,ICDHyrm,LNLCCPT1,LNLCCRNt,MDHm,MI1PP,PDHm,PGM,PPA,SUCD1m
pail_hs_c_187	Phosphatidylinositol synthesis	6	22	65	94	0.092308	0.338462	0.452138	0	ENO,GLCt2_2,GLCt4_2,HCO3_NAt,PFK,PIt7ir	ACCOAC,ACITL,ADK1,AKGMALtm,CRNtim,CYOR-u10m,FACOAL160i,FACOAL1821,FAOXC182806m,FAOXC80,FUMm,GPAM_hs,ICDHxm,ICDHyrm,LNLCCPT1,LNLCCRNt,MDHm,MI1PP,PDHm,PGM,PPA,SUCD1m
h2o2_m_38	Hydrogen peroxide synthesis	3	9	25	37	0.12	0.36	0.452458	0	3HCO3_NAt,ENO,GLCt2_2	FBP,GLCt4,GND,LDH_D,PGL,PGM,TALA,TKT1,TKT2
pail_hs_c_193	Phosphatidylinositol synthesis	4	23	69	94	0.057971	0.333333	0.454788	0	3HCO3_NAt,ENO,GLCt2_2,PFK	ACCOAC,ACITL,ADK1,AKGMALtm,CRNtim,CYOR-u10m,FACOAL160i,FACOAL1821,FAOXC182806m,FAOXC80,FUMm,GLCt4,GPAM_hs,ICDHxm,ICDHyrm,LNLCCPT1,LNLCCRNt,MDHm,MI1PP,PDHm,PGM,PPA,SUCD1m
tag_hs_c_113	Triacylglycerol synthesis	5	18	53	84	0.09434	0.339623	0.456781	0	ENO,GLCt4_2,HCO3_NAt,PFK,PPAP	ACCOAC,ACITL,ACYP,ADK1,AKGMALtm,CYOR-u10m,DGAT,FACOAL160i,FACOAL1821,FUMm,GLCt2r,GPAM_hs,ICDHyrm,MDHm,PDHm,PGM,PPA,SUCD1m
tag_hs_c_116	Triacylglycerol synthesis	5	18	53	84	0.09434	0.339623	0.456781	0	2HCO3_NAt,ENO,NAt3_1,PFK,PPAP	ACCOAC,ACITL,ACYP,ADK1,AKGMALtm,CYOR-u10m,DGAT,FACOAL160i,FACOAL1821,FUMm,GLCt4,GPAM_hs,ICDHyrm,MDHm,PDHm,PGM,PPA,SUCD1m
tag_hs_c_160	Triacylglycerol synthesis	5	18	53	84	0.09434	0.339623	0.456781	0	ENO,GLCt4_2,HCO3_NAt,PFK,PPAP	ACCOAC,ACITL,ACYP,ADK1,AKGMALtm,CYOR-u10m,DGAT,FACOAL160i,FACOAL1821,FUMm,GLCt2r,GPAM_hs,ICDHyrm,MDHm,PDHm,PGM,PPA,SUCD1m
tag_hs_c_178	Triacylglycerol synthesis	5	18	53	84	0.09434	0.339623	0.456781	0	2HCO3_NAt,ENO,NAt3_1,PFK,PPAP	ACCOAC,ACITL,ACYP,ADK1,AKGMALtm,CYOR-u10m,DGAT,FACOAL160i,FACOAL1821,FUMm,GLCt2r,GPAM_hs,ICDHyrm,MDHm,PDHm,PGM,PPA,SUCD1m
tag_hs_c_194	Triacylglycerol synthesis	5	18	53	84	0.09434	0.339623	0.456781	0	2HCO3_NAt,ENO,NAt3_1,PFK,PPAP	ACCOAC,ACITL,ACYP,ADK1,AKGMALtm,CYOR-u10m,DGAT,FACOAL160i,FACOAL1821,FUMm,GLCt4,GPAM_hs,ICDHyrm,MDHm,PDHm,PGM,PPA,SUCD1m
tag_hs_c_58	Triacylglycerol synthesis	5	18	53	84	0.09434	0.339623	0.456781	0	ENO,GLCt4_2,HCO3_NAt,PFK,PPAP	ACCOAC,ACITL,ACYP,ADK1,AKGMALtm,CYOR-u10m,DGAT,FACOAL160i,FACOAL1821,FUMm,GLCt2r,GPAM_hs,ICDHyrm,MDHm,PDHm,PGM,PPA,SUCD1m
tag_hs_c_68	Triacylglycerol synthesis	5	18	53	84	0.09434	0.339623	0.456781	0	ENO,GLCt4_2,HCO3_NAt,PFK,PPAP	ACCOAC,ACITL,ACYP,ADK1,AKGMALtm,CYOR-u10m,DGAT,FACOAL160i,FACOAL1821,FUMm,GLCt2r,GPAM_hs,ICDHyrm,MDHm,PDHm,PGM,PPA,SUCD1m
tag_hs_c_75	Triacylglycerol synthesis	5	18	53	84	0.09434	0.339623	0.456781	0	2HCO3_NAt,ENO,NAt3_1,PFK,PPAP	ACCOAC,ACITL,ACYP,ADK1,AKGMALtm,CYOR-u10m,DGAT,FACOAL160i,FACOAL1821,FUMm,GLCt4,GPAM_hs,ICDHyrm,MDHm,PDHm,PGM,PPA,SUCD1m
pa_hs_c_220	Phosphatidic acid synthesis	4	18	54	83	0.074074	0.333333	0.457504	0	2HCO3_NAt,ENO,GLCt4_2,PFK	ACCOAC,ACITL,ACYP,ADK1,AKGMALtm,CYOR-u10m,FACOAL160i,FACOAL1821,FUMm,GLCt2r,GPAM_hs,ICDHyrm,MDHm,PDHm,PGM,PPA,RDH2a,SUCD1m
pail_hs_c_148	Phosphatidylinositol synthesis	6	23	68	94	0.088235	0.338235	0.458445	0	3HCO3_NAt,ENO,GLCt4_2,HCO3_NAt,PFK,PIt8	ACCOAC,ACITL,ADK1,AKGMALtm,CRNtim,CYOR-u10m,FACOAL160i,FACOAL1821,FAOXC182806m,FAOXC80,FUMm,GPAM_hs,ICDHxm,ICDHyrm,LNLCCPT1,LNLCCRNt,MDHm,MI1PP,PDHm,PGM,PPA,RDH2a,SUCD1m
pail_hs_c_170	Phosphatidylinositol synthesis	6	23	68	94	0.088235	0.338235	0.458445	0	3HCO3_NAt,ENO,GLCt2_2,GLCt4_2,PFK,PIt8	ACCOAC,ACITL,ADK1,AKGMALtm,CRNtim,CYOR-u10m,FACOAL160i,FACOAL1821,FAOXC182806m,FAOXC80,FUMm,GPAM_hs,ICDHxm,ICDHyrm,LNLCCPT1,LNLCCRNt,MDHm,MI1PP,PDHm,PGM,PPA,RDH3a,SUCD1m
pail_hs_c_39	Phosphatidylinositol synthesis	6	23	68	94	0.088235	0.338235	0.458445	0	2HCO3_NAt,ENO,GLCt4_2,NAt3_1,PFK,PIt7ir	ACCOAC,ACITL,ADK1,AKGMALtm,CRNtim,CYOR-u10m,FACOAL160i,FACOAL1821,FAOXC182806m,FAOXC80,FUMm,GPAM_hs,ICDHxm,ICDHyrm,LNLCCPT1,LNLCCRNt,MDHm,MI1PP,PDHm,PGM,PPA,RDH3a,SUCD1m
hdca_c_125	Hexadecanoate synthesis	7	21	56	75	0.125	0.375	0.467366	0	2HCO3_NAt,ENO,GLCt2_2,GLCt4_2,HCO3_NAt,OCOAT1m,PFK	AACOAT,ACACT1r,ACACT1rm,ACCOAC,ADK1,AKGMALtm,CRNtim,CYOR-u10m,FACOAL1821,FAOXC182806m,FAOXC80,FUMm,ICDHxm,LNLCCPT1,LNLCCRNt,MDHm,PDHm,PGM,PPA,RDH3a,SUCD1m
hdca_c_203	Hexadecanoate synthesis	7	21	56	75	0.125	0.375	0.467366	0	2HCO3_NAt,3HCO3_NAt,ENO,GLCt2_2,NAt3_1,OCOAT1m,PFK	AACOAT,ACACT1r,ACACT1rm,ACCOAC,ADK1,AKGMALtm,CRNtim,CYOR-u10m,FACOAL1821,FAOXC182806m,FAOXC80,FUMm,ICDHxm,LNLCCPT1,LNLCCRNt,MDHm,PDHm,PGM,PPA,RDH3a,SUCD1m
hdca_c_27	Hexadecanoate synthesis	7	21	55	75	0.127273	0.381818	0.470054	0	2HCO3_NAt,3HCO3_NAt,ENO,GLCt2_2,NAt3_1,OCOAT1m,PFK	AACOAT,ACACT1r,ACACT1rm,ACCOAC,ADK1,AKGMALtm,CRNtim,CYOR-u10m,FACOAL1821,FAOXC182806m,FAOXC80,FUMm,ICDHxm,LNLCCPT1,LNLCCRNt,MDHm,PDHm,PGM,PPA,RDH3a,SUCD1m
pa_hs_c_66	Phosphatidic acid synthesis	3	18	54	83	0.055556	0.333333	0.471438	0	3HCO3_NAt,ENO,PFK	ACCOAC,ACITL,ADK1,AKGMALtm,CYOR-u10m,FACOAL160i,FACOAL1821,FUMm,GLCt2r,GLCt4,GPAM_hs,ICDHyrm,MDHm,PDHm,PGM,PPA,RDH2a,SUCD1m
o2s_m_23	Superoxide anion synthesis	2	8	24	42	0.083333	0.333333	0.474377	0	G3PD2m,GLCt2_2	CYOR-u10m,GLCt4,GND,P5CR,PGL,TALA,TKT1,TKT2
o2s_m_34	Superoxide anion synthesis	2	8	24	42	0.083333	0.333333	0.474377	0	G3PD2m,NAt3_1	CYOR-u10m,GLCt2r,GND,P5CR,PGL,TALA,TKT1,TKT2
o2s_m_77	Superoxide anion synthesis	2	8	24	42	0.083333	0.333333	0.474377	0	34DHPLACOX,G3PD2m	CYOR-u10m,GLCt2r,GLCt4,GND,PGL,TALA,TKT1,TKT2
o2s_m_88	Superoxide anion synthesis	2	8	24	42	0.083333	0.333333	0.474377	0	G3PD2m,NAt3_1	CYOR-u10m,GLCt4,GND,P5CR,PGL,TALA,TKT1,TKT2
tag_hs_c_131	Triacylglycerol synthesis	6	20	57	84	0.105263	0.350877	0.478497	0	ENO,G3PD2m,MTHFD2m,MTHFDm,PFK,PPAP	ACCOAC,ACITL,ADK1,AKGMALtm,CYOR-u10m,DGAT,FACOAL160i,FACOAL1821,FUMm,GLCt2r,GLCt4,GPAM_hs,ICDHxm,MDHm,PDHm,PGM,PPA,RDH1,RDH1a,SUCD1m
pail_hs_c_219	Phosphatidylinositol synthesis	5	22	65	94	0.076923	0.338462	0.478704	0	2HCO3_NAt,ENO,GLCt2_2,NAt3_1,PFK	ACCOAC,ACITL,ADK1,AKGMALtm,CRNtim,CYOR-u10m,FACOAL160i,FACOAL1821,FAOXC182806m,FAOXC80,FUMm,GPAM_hs,ICDHxm,ICDHyrm,LNLCCPT1,LNLCCRNt,MDHm,MI1PP,PDHm,PGM,PPA,SUCD1m
pail_hs_c_98	Phosphatidylinositol synthesis	5	22	65	94	0.076923	0.338462	0.478704	0	3HCO3_NAt,ENO,GLCt4_2,PFK,PIt8	ACCOAC,ACITL,ADK1,AKGMALtm,CRNtim,CYOR-u10m,FACOAL160i,FACOAL1821,FAOXC182806m,FAOXC80,FUMm,GPAM_hs,ICDHxm,ICDHyrm,LNLCCPT1,LNLCCRNt,MDHm,MI1PP,PDHm,PGM,PPA,SUCD1m
pail_hs_c_215	Phosphatidylinositol synthesis	5	23	68	94	0.073529	0.338235	0.479535	0	3HCO3_NAt,ENO,GLCt4_2,PFK,PIt8	ACCOAC,ACITL,ADK1,AKGMALtm,CRNtim,CYOR-u10m,FACOAL160i,FACOAL1821,FAOXC182806m,FAOXC80,FUMm,GLCt2r,GPAM_hs,ICDHxm,ICDHyrm,LNLCCPT1,LNLCCRNt,MDHm,MI1PP,PDHm,PGM,PPA,SUCD1m
pail_hs_c_27	Phosphatidylinositol synthesis	5	23	68	94	0.073529	0.338235	0.479535	0	2HCO3_NAt,ENO,GLCt2_2,PFK,PIt8	ACCOAC,ACITL,ADK1,AKGMALtm,CRNtim,CYOR-u10m,FACOAL160i,FACOAL1821,FAOXC182806m,FAOXC80,FUMm,GLCt4,GPAM_hs,ICDHxm,ICDHyrm,LNLCCPT1,LNLCCRNt,MDHm,MI1PP,PDHm,PGM,PPA,SUCD1m
pail_hs_c_58	Phosphatidylinositol synthesis	5	23	68	94	0.073529	0.338235	0.479535	0	2HCO3_NAt,ENO,GLCt2_2,GLCt4_2,PFK	ACCOAC,ACITL,ADK1,AKGMALtm,CRNtim,CYOR-u10m,FACOAL160i,FACOAL1821,FAOXC182806m,FAOXC80,FUMm,GPAM_hs,ICDHxm,ICDHyrm,LNLCCPT1,LNLCCRNt,MDHm,MI1PP,PDHm,PGM,PPA,RDH3a,SUCD1m
pail_hs_c_91	Phosphatidylinositol synthesis	6	23	67	94	0.089552	0.343284	0.487293	0	2HCO3_NAt,ENO,HCO3_NAt,NAt3_1,PFK,PIt7ir	ACCOAC,ACITL,ADK1,AKGMALtm,CRNtim,CYOR-u10m,FACOAL160i,FACOAL1821,FAOXC182806m,FAOXC80,FUMm,GLCt4,GPAM_hs,ICDHxm,ICDHyrm,LNLCCPT1,LNLCCRNt,MDHm,MI1PP,PDHm,PGM,PPA,SUCD1m
pail_hs_c_231	Phosphatidylinositol synthesis	4	23	68	94	0.058824	0.338235	0.489333	0	3HCO3_NAt,ENO,GLCt4_2,PFK	ACCOAC,ACITL,ADK1,AKGMALtm,CRNtim,CYOR-u10m,FACOAL160i,FACOAL1821,FAOXC182806m,FAOXC80,FUMm,GLCt4,GPAM_hs,ICDHxm,ICDHyrm,LNLCCPT1,LNLCCRNt,MDHm,MI1PP,PDHm,PGM,PPA,SUCD1m
pail_hs_c_17	Phosphatidylinositol synthesis	4	22	65	94	0.061538	0.338462	0.491677	0	3HCO3_NAt,ENO,GLCt4_2,PFK	ACCOAC,ACITL,ADK1,AKGMALtm,CRNtim,CYOR-u10m,FACOAL160i,FACOAL1821,FAOXC182806m,FAOXC80,FUMm,GPAM_hs,ICDHxm,ICDHyrm,LNLCCPT1,LNLCCRNt,MDHm,MI1PP,PDHm,PGM,PPA,SUCD1m
dag_hs_c_62	Diacylglycerol synthesis	5	19	55	82	0.090909	0.345455	0.495877	0	ENO,GLCt4_2,HCO3_NAt,PFK,PPAP	ACCOAC,ACITL,ACYP,ADK1,AKGMALtm,CYOR-u10m,FACOAL160i,FACOAL1821,FUMm,GLCt2r,GPAM_hs,ICDHyrm,MDHm,PDHm,PGM,PPA,RDH1,RDH1a,SUCD1m
tag_hs_c_149	Triacylglycerol synthesis	5	19	55	84	0.090909	0.345455	0.495877	0	3HCO3_NAt,ENO,GLCt4_2,PFK,PPAP	ACCOAC,ACITL,ACYP,ADK1,AKGMALtm,CYOR-u10m,DGAT,FACOAL160i,FACOAL1821,FUMm,GLCt2r,GLCt4,GPAM_hs,ICDHyrm,MDHm,PDHm,PGM,PPA,SUCD1m
tag_hs_c_65	Triacylglycerol synthesis	5	19	55	84	0.090909	0.345455	0.495877	0	2HCO3_NAt,ENO,NAt3_1,PFK,PPAP	ACCOAC,ACITL,ACYP,ADK1,AKGMALtm,CYOR-u10m,DGAT,FACOAL160i,FACOAL1821,FUMm,GLCt4,GPAM_hs,ICDHyrm,MDHm,PDHm,PGM,PPA,RDH2a,SUCD1m
tag_hs_c_92	Triacylglycerol synthesis	5	19	55	84	0.090909	0.345455	0.495877	0	2HCO3_NAt,ENO,NAt3_1,PFK,PPAP	ACCOAC,ACITL,ACYP,ADK1,AKGMALtm,CYOR-u10m,DGAT,FACOAL160i,FACOAL1821,FUMm,GLCt2r,GPAM_hs,ICDHyrm,MDHm,PDHm,PGM,PPA,RDH2a,SUCD1m
pail_hs_c_118	Phosphatidylinositol synthesis	5	23	67	94	0.074627	0.343284	0.51228	0	3HCO3_NAt,ENO,GLCt2_2,PFK,PIt8	ACCOAC,ACITL,ADK1,AKGMALtm,CRNtim,CYOR-u10m,FACOAL160i,FACOAL1821,FAOXC182806m,FAOXC80,FUMm,GLCt4,GPAM_hs,ICDHxm,ICDHyrm,LNLCCPT1,LNLCCRNt,MDHm,MI1PP,PDHm,PGM,PPA,SUCD1m
pail_hs_c_129	Phosphatidylinositol synthesis	5	23	67	94	0.074627	0.343284	0.51228	0	3HCO3_NAt,ENO,GLCt4_2,PFK,PIt8	ACCOAC,ACITL,ADK1,AKGMALtm,CRNtim,CYOR-u10m,FACOAL160i,FACOAL1821,FAOXC182806m,FAOXC80,FUMm,GPAM_hs,ICDHxm,ICDHyrm,LNLCCPT1,LNLCCRNt,MDHm,MI1PP,PDHm,PGM,PPA,RDH3a,SUCD1m
pail_hs_c_194	Phosphatidylinositol synthesis	5	23	67	94	0.074627	0.343284	0.51228	0	2HCO3_NAt,ENO,GLCt2_2,PFK,PIt8	ACCOAC,ACITL,ADK1,AKGMALtm,CRNtim,CYOR-u10m,FACOAL160i,FACOAL1821,FAOXC182806m,FAOXC80,FUMm,GLCt4,GPAM_hs,ICDHxm,ICDHyrm,LNLCCPT1,LNLCCRNt,MDHm,MI1PP,PDHm,PGM,PPA,SUCD1m
pail_hs_c_211	Phosphatidylinositol synthesis	5	23	67	94	0.074627	0.343284	0.51228	0	ENO,GLCt2_2,NAt3_1,PFK,PIt8	ACCOAC,ACITL,ADK1,AKGMALtm,CRNtim,CYOR-u10m,FACOAL160i,FACOAL1821,FAOXC182806m,FAOXC80,FUMm,GLCt4,GPAM_hs,ICDHxm,ICDHyrm,LNLCCPT1,LNLCCRNt,MDHm,MI1PP,PDHm,PGM,PPA,SUCD1m
pail_hs_c_22	Phosphatidylinositol synthesis	5	23	67	94	0.074627	0.343284	0.51228	0	2HCO3_NAt,ENO,GLCt4_2,NAt3_1,PFK	ACCOAC,ACITL,ADK1,AKGMALtm,CRNtim,CYOR-u10m,FACOAL160i,FACOAL1821,FAOXC182806m,FAOXC80,FUMm,GPAM_hs,ICDHxm,ICDHyrm,LNLCCPT1,LNLCCRNt,MDHm,MI1PP,PDHm,PGM,PPA,RDH2a,SUCD1m
pail_hs_c_32	Phosphatidylinositol synthesis	5	23	67	94	0.074627	0.343284	0.51228	0	ENO,GLCt2_2,HCO3_NAt,PFK,PIt8	ACCOAC,ACITL,ADK1,AKGMALtm,CRNtim,CYOR-u10m,FACOAL160i,FACOAL1821,FAOXC182806m,FAOXC80,FUMm,GLCt4,GPAM_hs,ICDHxm,ICDHyrm,LNLCCPT1,LNLCCRNt,MDHm,MI1PP,PDHm,PGM,PPA,SUCD1m
pail_hs_c_54	Phosphatidylinositol synthesis	5	23	67	94	0.074627	0.343284	0.51228	0	3HCO3_NAt,ENO,GLCt4_2,PFK,PIt8	ACCOAC,ACITL,ADK1,AKGMALtm,CRNtim,CYOR-u10m,FACOAL160i,FACOAL1821,FAOXC182806m,FAOXC80,FUMm,GPAM_hs,ICDHxm,ICDHyrm,LNLCCPT1,LNLCCRNt,MDHm,MI1PP,PDHm,PGM,PPA,RDH3a,SUCD1m
pail_hs_c_140	Phosphatidylinositol synthesis	6	23	66	94	0.090909	0.348485	0.515256	0	2HCO3_NAt,ENO,HCO3_NAt,NAt3_1,PFK,PIt7ir	ACCOAC,ACITL,ADK1,AKGMALtm,CRNtim,CYOR-u10m,FACOAL160i,FACOAL1821,FAOXC182806m,FAOXC80,FUMm,GLCt4,GPAM_hs,ICDHxm,ICDHyrm,LNLCCPT1,LNLCCRNt,MDHm,MI1PP,PDHm,PGM,PPA,SUCD1m
pail_hs_c_151	Phosphatidylinositol synthesis	6	23	66	94	0.090909	0.348485	0.515256	0	2HCO3_NAt,ENO,GLCt2_2,NAt3_1,PFK,PIt7ir	ACCOAC,ACITL,ADK1,AKGMALtm,CRNtim,CYOR-u10m,FACOAL160i,FACOAL1821,FAOXC182806m,FAOXC80,FUMm,GLCt4,GPAM_hs,ICDHxm,ICDHyrm,LNLCCPT1,LNLCCRNt,MDHm,MI1PP,PDHm,PGM,PPA,SUCD1m
hdca_c_160	Hexadecanoate synthesis	6	20	55	75	0.109091	0.363636	0.516535	0	3HCO3_NAt,ENO,GLCt2_2,GLCt4_2,OCOAT1m,PFK	AACOAT,ACACT1r,ACACT1rm,ACCOAC,ADK1,AKGMALtm,CRNtim,CYOR-u10m,FACOAL1821,FAOXC182806m,FAOXC80,FUMm,ICDHxm,LNLCCPT1,LNLCCRNt,MDHm,PDHm,PGM,PPA,SUCD1m
hdca_c_247	Hexadecanoate synthesis	6	20	55	75	0.109091	0.363636	0.516535	0	2HCO3_NAt,ENO,GLCt4_2,HCO3_NAt,OCOAT1m,PFK	AACOAT,ACACT1r,ACACT1rm,ACCOAC,ADK1,AKGMALtm,CRNtim,CYOR-u10m,FACOAL1821,FAOXC182806m,FAOXC80,FUMm,ICDHxm,LNLCCPT1,LNLCCRNt,MDHm,PDHm,PGM,PPA,SUCD1m
hdca_c_92	Hexadecanoate synthesis	6	20	55	75	0.109091	0.363636	0.516535	0	2HCO3_NAt,3HCO3_NAt,ENO,GLCt4_2,OCOAT1m,PFK	AACOAT,ACACT1r,ACACT1rm,ACCOAC,ADK1,AKGMALtm,CRNtim,CYOR-u10m,FACOAL1821,FAOXC182806m,FAOXC80,FUMm,ICDHxm,LNLCCPT1,LNLCCRNt,MDHm,PDHm,PGM,PPA,SUCD1m
pail_hs_c_116	Phosphatidylinositol synthesis	6	24	69	94	0.086957	0.347826	0.521396	0	2HCO3_NAt,3HCO3_NAt,ENO,GLCt2_2,PFK,PIt8	ACCOAC,ACITL,ADK1,AKGMALtm,CRNtim,CYOR-u10m,FACOAL160i,FACOAL1821,FAOXC182806m,FAOXC80,FUMm,GLCt4,GPAM_hs,ICDHxm,ICDHyrm,LNLCCPT1,LNLCCRNt,MDHm,MI1PP,PDHm,PGM,PPA,RDH3a,SUCD1m
pail_hs_c_114	Phosphatidylinositol synthesis	4	23	67	94	0.059701	0.343284	0.52415	0	ENO,GLCt4_2,NAt3_1,PFK	ACCOAC,ACITL,ADK1,AKGMALtm,CRNtim,CYOR-u10m,FACOAL160i,FACOAL1821,FAOXC182806m,FAOXC80,FUMm,GPAM_hs,ICDHxm,ICDHyrm,LNLCCPT1,LNLCCRNt,MDHm,MI1PP,PDHm,PGM,PPA,RDH2a,SUCD1m
pail_hs_c_130	Phosphatidylinositol synthesis	4	23	67	94	0.059701	0.343284	0.52415	0	3HCO3_NAt,ENO,GLCt2_2,PFK	ACCOAC,ACITL,ADK1,AKGMALtm,CRNtim,CYOR-u10m,FACOAL160i,FACOAL1821,FAOXC182806m,FAOXC80,FUMm,GLCt4,GPAM_hs,ICDHxm,ICDHyrm,LNLCCPT1,LNLCCRNt,MDHm,MI1PP,PDHm,PGM,PPA,SUCD1m
pail_hs_c_142	Phosphatidylinositol synthesis	4	23	67	94	0.059701	0.343284	0.52415	0	ENO,HCO3_NAt,NAt3_1,PFK	ACCOAC,ACITL,ADK1,AKGMALtm,CRNtim,CYOR-u10m,FACOAL160i,FACOAL1821,FAOXC182806m,FAOXC80,FUMm,GLCt4,GPAM_hs,ICDHxm,ICDHyrm,LNLCCPT1,LNLCCRNt,MDHm,MI1PP,PDHm,PGM,PPA,SUCD1m
pail_hs_c_152	Phosphatidylinositol synthesis	4	23	67	94	0.059701	0.343284	0.52415	0	ENO,GLCt4_2,NAt3_1,PFK	ACCOAC,ACITL,ADK1,AKGMALtm,CRNtim,CYOR-u10m,FACOAL160i,FACOAL1821,FAOXC182806m,FAOXC80,FUMm,GLCt2r,GPAM_hs,ICDHxm,ICDHyrm,LNLCCPT1,LNLCCRNt,MDHm,MI1PP,PDHm,PGM,PPA,SUCD1m
pail_hs_c_185	Phosphatidylinositol synthesis	4	23	67	94	0.059701	0.343284	0.52415	0	ENO,HCO3_NAt,PFK,PIt8	ACCOAC,ACITL,ADK1,AKGMALtm,CRNtim,CYOR-u10m,FACOAL160i,FACOAL1821,FAOXC182806m,FAOXC80,FUMm,GLCt4,GPAM_hs,ICDHxm,ICDHyrm,LNLCCPT1,LNLCCRNt,MDHm,MI1PP,PDHm,PGM,PPA,SUCD1m
pail_hs_c_226	Phosphatidylinositol synthesis	4	23	67	94	0.059701	0.343284	0.52415	0	3HCO3_NAt,ENO,GLCt4_2,PFK	ACCOAC,ACITL,ADK1,AKGMALtm,CRNtim,CYOR-u10m,FACOAL160i,FACOAL1821,FAOXC182806m,FAOXC80,FUMm,GLCt2r,GPAM_hs,ICDHxm,ICDHyrm,LNLCCPT1,LNLCCRNt,MDHm,MI1PP,PDHm,PGM,PPA,SUCD1m
pail_hs_c_38	Phosphatidylinositol synthesis	4	23	67	94	0.059701	0.343284	0.52415	0	ENO,HCO3_NAt,PFK,PIt7ir	ACCOAC,ACITL,ADK1,AKGMALtm,CRNtim,CYOR-u10m,FACOAL160i,FACOAL1821,FAOXC182806m,FAOXC80,FUMm,GLCt4,GPAM_hs,ICDHxm,ICDHyrm,LNLCCPT1,LNLCCRNt,MDHm,MI1PP,PDHm,PGM,PPA,SUCD1m
pail_hs_c_90	Phosphatidylinositol synthesis	4	23	67	94	0.059701	0.343284	0.52415	0	ENO,HCO3_NAt,PFK,PIt8	ACCOAC,ACITL,ADK1,AKGMALtm,CRNtim,CYOR-u10m,FACOAL160i,FACOAL1821,FAOXC182806m,FAOXC80,FUMm,GLCt4,GPAM_hs,ICDHxm,ICDHyrm,LNLCCPT1,LNLCCRNt,MDHm,MI1PP,PDHm,PGM,PPA,SUCD1m
pail_hs_c_99	Phosphatidylinositol synthesis	4	23	67	94	0.059701	0.343284	0.52415	0	ENO,NAt3_1,PFK,PIt7ir	ACCOAC,ACITL,ADK1,AKGMALtm,CRNtim,CYOR-u10m,FACOAL160i,FACOAL1821,FAOXC182806m,FAOXC80,FUMm,GLCt4,GPAM_hs,ICDHxm,ICDHyrm,LNLCCPT1,LNLCCRNt,MDHm,MI1PP,PDHm,PGM,PPA,SUCD1m
h2o2_m_103	Hydrogen peroxide synthesis	3	10	26	37	0.115385	0.384615	0.525676	0	3HCO3_NAt,ENO,HCO3_NAt	FBP,GLCt2r,GLCt4,GND,LDH_D,PGL,PGM,TALA,TKT1,TKT2
h2o2_m_104	Hydrogen peroxide synthesis	3	10	26	37	0.115385	0.384615	0.525676	0	ENO,GLCt4_2,HCO3_NAt	FBP,GLCt2r,GLCt4,GND,LDH_D,PGL,PGM,TALA,TKT1,TKT2
h2o2_m_118	Hydrogen peroxide synthesis	3	10	26	37	0.115385	0.384615	0.525676	0	3HCO3_NAt,ENO,HCO3_NAt	FBP,GLCt2r,GLCt4,GND,LDH_D,PGL,PGM,TALA,TKT1,TKT2
h2o2_m_12	Hydrogen peroxide synthesis	3	10	26	37	0.115385	0.384615	0.525676	0	3HCO3_NAt,ENO,GLCt2_2	FBP,GLCt2r,GLCt4,GND,LDH_D,PGL,PGM,TALA,TKT1,TKT2
h2o2_m_120	Hydrogen peroxide synthesis	3	10	26	37	0.115385	0.384615	0.525676	0	2HCO3_NAt,ENO,HCO3_NAt	FBP,GLCt2r,GLCt4,GND,LDH_D,PGL,PGM,TALA,TKT1,TKT2
h2o2_m_22	Hydrogen peroxide synthesis	3	10	26	37	0.115385	0.384615	0.525676	0	ENO,GLCt4_2,HCO3_NAt	FBP,GLCt2r,GLCt4,GND,LDH_D,PGL,PGM,TALA,TKT1,TKT2
h2o2_m_27	Hydrogen peroxide synthesis	3	10	26	37	0.115385	0.384615	0.525676	0	2HCO3_NAt,ENO,HCO3_NAt	FBP,GLCt2r,GLCt4,GND,LDH_D,PGL,PGM,TALA,TKT1,TKT2
h2o2_m_30	Hydrogen peroxide synthesis	3	10	26	37	0.115385	0.384615	0.525676	0	2HCO3_NAt,ENO,GLCt4_2	FBP,GLCt2r,GLCt4,GND,LDH_D,PGL,PGM,TALA,TKT1,TKT2
h2o2_m_55	Hydrogen peroxide synthesis	3	10	26	37	0.115385	0.384615	0.525676	0	3HCO3_NAt,ENO,HCO3_NAt	FBP,GLCt2r,GLCt4,GND,LDH_D,PGL,PGM,TALA,TKT1,TKT2
h2o2_m_6	Hydrogen peroxide synthesis	3	10	26	37	0.115385	0.384615	0.525676	0	3HCO3_NAt,ENO,GLCt4_2	FBP,GLCt2r,GLCt4,GND,LDH_D,PGL,PGM,TALA,TKT1,TKT2
h2o2_m_68	Hydrogen peroxide synthesis	3	10	26	37	0.115385	0.384615	0.525676	0	2HCO3_NAt,3HCO3_NAt,ENO	FBP,GLCt2r,GLCt4,GND,LDH_D,PGL,PGM,TALA,TKT1,TKT2
h2o2_m_8	Hydrogen peroxide synthesis	3	10	26	37	0.115385	0.384615	0.525676	0	2HCO3_NAt,ENO,GLCt2_2	FBP,GLCt2r,GLCt4,GND,LDH_D,PGL,PGM,TALA,TKT1,TKT2
h2o2_m_85	Hydrogen peroxide synthesis	3	10	26	37	0.115385	0.384615	0.525676	0	3HCO3_NAt,ENO,HCO3_NAt	FBP,GLCt2r,GLCt4,GND,LDH_D,PGL,PGM,TALA,TKT1,TKT2
pail_hs_c_167	Phosphatidylinositol synthesis	3	23	67	94	0.044776	0.343284	0.528547	0	2HCO3_NAt,ENO,PFK	ACCOAC,ACITL,ADK1,AKGMALtm,CRNtim,CYOR-u10m,FACOAL160i,FACOAL1821,FAOXC182806m,FAOXC80,FUMm,GLCt4,GPAM_hs,ICDHxm,ICDHyrm,LNLCCPT1,LNLCCRNt,MDHm,MI1PP,PDHm,PGM,PPA,SUCD1m
pail_hs_c_186	Phosphatidylinositol synthesis	3	23	67	94	0.044776	0.343284	0.528547	0	2HCO3_NAt,ENO,PFK	ACCOAC,ACITL,ADK1,AKGMALtm,CRNtim,CYOR-u10m,FACOAL160i,FACOAL1821,FAOXC182806m,FAOXC80,FUMm,GLCt4,GPAM_hs,ICDHxm,ICDHyrm,LNLCCPT1,LNLCCRNt,MDHm,MI1PP,PDHm,PGM,PPA,SUCD1m
pail_hs_c_33	Phosphatidylinositol synthesis	3	23	67	94	0.044776	0.343284	0.528547	0	2HCO3_NAt,ENO,PFK	ACCOAC,ACITL,ADK1,AKGMALtm,CRNtim,CYOR-u10m,FACOAL160i,FACOAL1821,FAOXC182806m,FAOXC80,FUMm,GLCt4,GPAM_hs,ICDHxm,ICDHyrm,LNLCCPT1,LNLCCRNt,MDHm,MI1PP,PDHm,PGM,PPA,SUCD1m
tag_hs_c_140	Triacylglycerol synthesis	4	19	55	84	0.072727	0.345455	0.529791	0	2HCO3_NAt,ENO,PFK,PPAP	ACCOAC,ACITL,ACYP,ADK1,AKGMALtm,CYOR-u10m,DGAT,FACOAL160i,FACOAL1821,FUMm,GLCt2r,GLCt4,GPAM_hs,ICDHyrm,MDHm,PDHm,PGM,PPA,SUCD1m
hdca_c_111	Hexadecanoate synthesis	6	20	54	75	0.111111	0.37037	0.531305	0	2HCO3_NAt,3HCO3_NAt,ENO,GLCt4_2,OCOAT1m,PFK	AACOAT,ACACT1r,ACACT1rm,ACCOAC,ADK1,AKGMALtm,CRNtim,CYOR-u10m,FACOAL1821,FAOXC182806m,FAOXC80,FUMm,ICDHxm,LNLCCPT1,LNLCCRNt,MDHm,PDHm,PGM,PPA,SUCD1m
hdca_c_156	Hexadecanoate synthesis	6	20	54	75	0.111111	0.37037	0.531305	0	2HCO3_NAt,3HCO3_NAt,ENO,GLCt4_2,OCOAT1m,PFK	AACOAT,ACACT1r,ACACT1rm,ACCOAC,ADK1,AKGMALtm,CRNtim,CYOR-u10m,FACOAL1821,FAOXC182806m,FAOXC80,FUMm,ICDHxm,LNLCCPT1,LNLCCRNt,MDHm,PDHm,PGM,PPA,SUCD1m
hdca_c_185	Hexadecanoate synthesis	6	20	54	75	0.111111	0.37037	0.531305	0	3HCO3_NAt,ENO,GLCt2_2,GLCt4_2,OCOAT1m,PFK	AACOAT,ACACT1r,ACACT1rm,ACCOAC,ADK1,AKGMALtm,CRNtim,CYOR-u10m,FACOAL1821,FAOXC182806m,FAOXC80,FUMm,ICDHxm,LNLCCPT1,LNLCCRNt,MDHm,PDHm,PGM,PPA,SUCD1m
hdca_c_242	Hexadecanoate synthesis	6	20	54	75	0.111111	0.37037	0.531305	0	3HCO3_NAt,ENO,GLCt2_2,GLCt4_2,OCOAT1m,PFK	AACOAT,ACACT1r,ACACT1rm,ACCOAC,ADK1,AKGMALtm,CRNtim,CYOR-u10m,FACOAL1821,FAOXC182806m,FAOXC80,FUMm,ICDHxm,LNLCCPT1,LNLCCRNt,MDHm,PDHm,PGM,PPA,SUCD1m
hdca_c_250	Hexadecanoate synthesis	6	20	54	75	0.111111	0.37037	0.531305	0	3HCO3_NAt,ENO,GLCt4_2,HCO3_NAt,OCOAT1m,PFK	AACOAT,ACACT1r,ACACT1rm,ACCOAC,ADK1,AKGMALtm,CRNtim,CYOR-u10m,FACOAL1821,FAOXC182806m,FAOXC80,FUMm,ICDHxm,LNLCCPT1,LNLCCRNt,MDHm,PDHm,PGM,PPA,SUCD1m
hdca_c_254	Hexadecanoate synthesis	6	20	54	75	0.111111	0.37037	0.531305	0	ENO,GLCt2_2,GLCt4_2,HCO3_NAt,OCOAT1m,PFK	AACOAT,ACACT1r,ACACT1rm,ACCOAC,ADK1,AKGMALtm,CRNtim,CYOR-u10m,FACOAL1821,FAOXC182806m,FAOXC80,FUMm,ICDHxm,LNLCCPT1,LNLCCRNt,MDHm,PDHm,PGM,PPA,SUCD1m
o2s_m_107	Superoxide anion synthesis	3	11	30	42	0.1	0.366667	0.540953	0	ALR2,ENO,G3PD2m	ACTLMO,ACYP,CYOR-u10m,GLCt2r,GLCt4,GND,PGL,PGM,TALA,TKT1,TKT2
o2s_m_123	Superoxide anion synthesis	3	11	30	42	0.1	0.366667	0.540953	0	ALR2,ENO,G3PD2m	ACTLMO,ACYP,CYOR-u10m,GLCt2r,GLCt4,GND,PGL,PGM,TALA,TKT1,TKT2
pail_hs_c_137	Phosphatidylinositol synthesis	6	23	65	94	0.092308	0.353846	0.541955	0	2HCO3_NAt,3HCO3_NAt,ENO,NAt3_1,PFK,PIt7ir	ACCOAC,ACITL,ADK1,AKGMALtm,CRNtim,CYOR-u10m,FACOAL160i,FACOAL1821,FAOXC182806m,FAOXC80,FUMm,GLCt4,GPAM_hs,ICDHxm,ICDHyrm,LNLCCPT1,LNLCCRNt,MDHm,MI1PP,PDHm,PGM,PPA,SUCD1m
pail_hs_c_221	Phosphatidylinositol synthesis	6	23	65	94	0.092308	0.353846	0.541955	0	3HCO3_NAt,ENO,GLCt4_2,PFK,PIt7ir,PIt8	ACCOAC,ACITL,ADK1,AKGMALtm,CRNtim,CYOR-u10m,FACOAL160i,FACOAL1821,FAOXC182806m,FAOXC80,FUMm,GLCt2r,GPAM_hs,ICDHxm,ICDHyrm,LNLCCPT1,LNLCCRNt,MDHm,MI1PP,PDHm,PGM,PPA,SUCD1m
pail_hs_c_222	Phosphatidylinositol synthesis	6	23	65	94	0.092308	0.353846	0.541955	0	3HCO3_NAt,ENO,GLCt2_2,GLCt4_2,PFK,PIt8	ACCOAC,ACITL,ADK1,AKGMALtm,CRNtim,CYOR-u10m,FACOAL160i,FACOAL1821,FAOXC182806m,FAOXC80,FUMm,GLCt4,GPAM_hs,ICDHxm,ICDHyrm,LNLCCPT1,LNLCCRNt,MDHm,MI1PP,PDHm,PGM,PPA,SUCD1m
hdca_c_230	Hexadecanoate synthesis	6	20	53	75	0.113208	0.377358	0.542832	0	ENO,GLCt2_2,GLCt4_2,HCO3_NAt,OCOAT1m,PFK	AACOAT,ACACT1r,ACACT1rm,ACCOAC,ADK1,AKGMALtm,CRNtim,CYOR-u10m,FACOAL1821,FAOXC182806m,FAOXC80,FUMm,ICDHxm,LNLCCPT1,LNLCCRNt,MDHm,PDHm,PGM,PPA,SUCD1m
hdca_c_232	Hexadecanoate synthesis	6	20	53	75	0.113208	0.377358	0.542832	0	3HCO3_NAt,ENO,GLCt2_2,GLCt4_2,OCOAT1m,PFK	AACOAT,ACACT1r,ACACT1rm,ACCOAC,ADK1,AKGMALtm,CRNtim,CYOR-u10m,FACOAL1821,FAOXC182806m,FAOXC80,FUMm,ICDHxm,LNLCCPT1,LNLCCRNt,MDHm,PDHm,PGM,PPA,SUCD1m
hdca_c_244	Hexadecanoate synthesis	6	20	53	75	0.113208	0.377358	0.542832	0	2HCO3_NAt,ENO,GLCt2_2,GLCt4_2,OCOAT1m,PFK	AACOAT,ACACT1r,ACACT1rm,ACCOAC,ADK1,AKGMALtm,CRNtim,CYOR-u10m,FACOAL1821,FAOXC182806m,FAOXC80,FUMm,ICDHxm,LNLCCPT1,LNLCCRNt,MDHm,PDHm,PGM,PPA,SUCD1m
hdca_c_260	Hexadecanoate synthesis	6	20	53	75	0.113208	0.377358	0.542832	0	2HCO3_NAt,3HCO3_NAt,ENO,GLCt4_2,OCOAT1m,PFK	AACOAT,ACACT1r,ACACT1rm,ACCOAC,ADK1,AKGMALtm,CRNtim,CYOR-u10m,FACOAL1821,FAOXC182806m,FAOXC80,FUMm,ICDHxm,LNLCCPT1,LNLCCRNt,MDHm,PDHm,PGM,PPA,SUCD1m
hdca_c_38	Hexadecanoate synthesis	6	20	53	75	0.113208	0.377358	0.542832	0	3HCO3_NAt,ENO,GLCt2_2,GLCt4_2,OCOAT1m,PFK	AACOAT,ACACT1r,ACACT1rm,ACCOAC,ADK1,AKGMALtm,CRNtim,CYOR-u10m,FACOAL1821,FAOXC182806m,FAOXC80,FUMm,ICDHxm,LNLCCPT1,LNLCCRNt,MDHm,PDHm,PGM,PPA,SUCD1m
pail_hs_c_113	Phosphatidylinositol synthesis	5	23	66	94	0.075758	0.348485	0.544645	0	2HCO3_NAt,ENO,GLCt2_2,PFK,PIt8	ACCOAC,ACITL,ADK1,AKGMALtm,CRNtim,CYOR-u10m,FACOAL160i,FACOAL1821,FAOXC182806m,FAOXC80,FUMm,GLCt4,GPAM_hs,ICDHxm,ICDHyrm,LNLCCPT1,LNLCCRNt,MDHm,MI1PP,PDHm,PGM,PPA,SUCD1m
pail_hs_c_120	Phosphatidylinositol synthesis	5	23	66	94	0.075758	0.348485	0.544645	0	ENO,HCO3_NAt,NAt3_1,PFK,PIt7ir	ACCOAC,ACITL,ADK1,AKGMALtm,CRNtim,CYOR-u10m,FACOAL160i,FACOAL1821,FAOXC182806m,FAOXC80,FUMm,GLCt4,GPAM_hs,ICDHxm,ICDHyrm,LNLCCPT1,LNLCCRNt,MDHm,MI1PP,PDHm,PGM,PPA,SUCD1m
pail_hs_c_150	Phosphatidylinositol synthesis	5	23	66	94	0.075758	0.348485	0.544645	0	2HCO3_NAt,ENO,GLCt4_2,HCO3_NAt,PFK	ACCOAC,ACITL,ADK1,AKGMALtm,CRNtim,CYOR-u10m,FACOAL160i,FACOAL1821,FAOXC182806m,FAOXC80,FUMm,GLCt2r,GPAM_hs,ICDHxm,ICDHyrm,LNLCCPT1,LNLCCRNt,MDHm,MI1PP,PDHm,PGM,PPA,SUCD1m
pail_hs_c_183	Phosphatidylinositol synthesis	5	23	66	94	0.075758	0.348485	0.544645	0	3HCO3_NAt,ENO,GLCt4_2,PFK,PIt7ir	ACCOAC,ACITL,ADK1,AKGMALtm,CRNtim,CYOR-u10m,FACOAL160i,FACOAL1821,FAOXC182806m,FAOXC80,FUMm,GLCt4,GPAM_hs,ICDHxm,ICDHyrm,LNLCCPT1,LNLCCRNt,MDHm,MI1PP,PDHm,PGM,PPA,SUCD1m
pail_hs_c_234	Phosphatidylinositol synthesis	5	23	66	94	0.075758	0.348485	0.544645	0	ENO,GLCt4_2,HCO3_NAt,PFK,PIt8	ACCOAC,ACITL,ADK1,AKGMALtm,CRNtim,CYOR-u10m,FACOAL160i,FACOAL1821,FAOXC182806m,FAOXC80,FUMm,GLCt4,GPAM_hs,ICDHxm,ICDHyrm,LNLCCPT1,LNLCCRNt,MDHm,MI1PP,PDHm,PGM,PPA,SUCD1m
pail_hs_c_57	Phosphatidylinositol synthesis	5	23	66	94	0.075758	0.348485	0.544645	0	3HCO3_NAt,ENO,NAt3_1,PFK,PIt8	ACCOAC,ACITL,ADK1,AKGMALtm,CRNtim,CYOR-u10m,FACOAL160i,FACOAL1821,FAOXC182806m,FAOXC80,FUMm,GLCt4,GPAM_hs,ICDHxm,ICDHyrm,LNLCCPT1,LNLCCRNt,MDHm,MI1PP,PDHm,PGM,PPA,SUCD1m
pail_hs_c_6	Phosphatidylinositol synthesis	5	23	66	94	0.075758	0.348485	0.544645	0	ENO,GLCt4_2,NAt3_1,PFK,PIt8	ACCOAC,ACITL,ADK1,AKGMALtm,CRNtim,CYOR-u10m,FACOAL160i,FACOAL1821,FAOXC182806m,FAOXC80,FUMm,GLCt4,GPAM_hs,ICDHxm,ICDHyrm,LNLCCPT1,LNLCCRNt,MDHm,MI1PP,PDHm,PGM,PPA,SUCD1m
pail_hs_c_126	Phosphatidylinositol synthesis	5	24	69	94	0.072464	0.347826	0.544678	0	3HCO3_NAt,ENO,NAt3_1,PFK,PIt8	ACCOAC,ACITL,ADK1,AKGMALtm,CRNtim,CYOR-u10m,FACOAL160i,FACOAL1821,FAOXC182806m,FAOXC80,FUMm,GLCt4,GPAM_hs,ICDHxm,ICDHyrm,LNLCCPT1,LNLCCRNt,MDHm,MI1PP,PDHm,PGM,PPA,RDH3a,SUCD1m
pail_hs_c_190	Phosphatidylinositol synthesis	5	24	69	94	0.072464	0.347826	0.544678	0	3HCO3_NAt,ENO,GLCt2_2,GLCt4_2,PFK	ACCOAC,ACITL,ADK1,AKGMALtm,CRNtim,CYOR-u10m,FACOAL160i,FACOAL1821,FAOXC182806m,FAOXC80,FUMm,GLCt4,GPAM_hs,ICDHxm,ICDHyrm,LNLCCPT1,LNLCCRNt,MDHm,MI1PP,PDHm,PGM,PPA,RDH2a,SUCD1m
pail_hs_c_212	Phosphatidylinositol synthesis	5	24	69	94	0.072464	0.347826	0.544678	0	ENO,GLCt2_2,HCO3_NAt,PFK,PIt8	ACCOAC,ACITL,ADK1,AKGMALtm,CRNtim,CYOR-u10m,FACOAL160i,FACOAL1821,FAOXC182806m,FAOXC80,FUMm,GLCt4,GPAM_hs,ICDHxm,ICDHyrm,LNLCCPT1,LNLCCRNt,MDHm,MI1PP,PDHm,PGM,PPA,RDH2a,SUCD1m
pail_hs_c_119	Phosphatidylinositol synthesis	6	24	68	94	0.088235	0.352941	0.549396	0	2HCO3_NAt,3HCO3_NAt,ENO,GLCt4_2,PFK,PIt7ir	ACCOAC,ACITL,ADK1,AKGMALtm,CRNtim,CYOR-u10m,FACOAL160i,FACOAL1821,FAOXC182806m,FAOXC80,FUMm,GLCt2r,GPAM_hs,ICDHxm,ICDHyrm,LNLCCPT1,LNLCCRNt,MDHm,MI1PP,PDHm,PGM,PPA,RDH2a,SUCD1m
pail_hs_c_205	Phosphatidylinositol synthesis	6	24	68	94	0.088235	0.352941	0.549396	0	3HCO3_NAt,ENO,GLCt2_2,GLCt4_2,PFK,PIt8	ACCOAC,ACITL,ADK1,AKGMALtm,CRNtim,CYOR-u10m,FACOAL160i,FACOAL1821,FAOXC182806m,FAOXC80,FUMm,GLCt4,GPAM_hs,ICDHxm,ICDHyrm,LNLCCPT1,LNLCCRNt,MDHm,MI1PP,PDHm,PGM,PPA,RDH2a,SUCD1m
pail_hs_c_75	Phosphatidylinositol synthesis	6	24	68	94	0.088235	0.352941	0.549396	0	3HCO3_NAt,ENO,GLCt4_2,NAt3_1,PFK,PIt8	ACCOAC,ACITL,ADK1,AKGMALtm,CRNtim,CYOR-u10m,FACOAL160i,FACOAL1821,FAOXC182806m,FAOXC80,FUMm,GLCt2r,GPAM_hs,ICDHxm,ICDHyrm,LNLCCPT1,LNLCCRNt,MDHm,MI1PP,PDHm,PGM,PPA,RDH3a,SUCD1m
pail_hs_c_77	Phosphatidylinositol synthesis	6	24	68	94	0.088235	0.352941	0.549396	0	2HCO3_NAt,3HCO3_NAt,ENO,GLCt2_2,PFK,PIt8	ACCOAC,ACITL,ADK1,AKGMALtm,CRNtim,CYOR-u10m,FACOAL160i,FACOAL1821,FAOXC182806m,FAOXC80,FUMm,GLCt4,GPAM_hs,ICDHxm,ICDHyrm,LNLCCPT1,LNLCCRNt,MDHm,MI1PP,PDHm,PGM,PPA,RDH3a,SUCD1m
pail_hs_c_101	Phosphatidylinositol synthesis	4	23	66	94	0.060606	0.348485	0.558926	0	ENO,HCO3_NAt,PFK,PIt8	ACCOAC,ACITL,ADK1,AKGMALtm,CRNtim,CYOR-u10m,FACOAL160i,FACOAL1821,FAOXC182806m,FAOXC80,FUMm,GLCt4,GPAM_hs,ICDHxm,ICDHyrm,LNLCCPT1,LNLCCRNt,MDHm,MI1PP,PDHm,PGM,PPA,SUCD1m
pail_hs_c_125	Phosphatidylinositol synthesis	4	23	66	94	0.060606	0.348485	0.558926	0	3HCO3_NAt,ENO,PFK,PIt7ir	ACCOAC,ACITL,ADK1,AKGMALtm,CRNtim,CYOR-u10m,FACOAL160i,FACOAL1821,FAOXC182806m,FAOXC80,FUMm,GLCt4,GPAM_hs,ICDHxm,ICDHyrm,LNLCCPT1,LNLCCRNt,MDHm,MI1PP,PDHm,PGM,PPA,SUCD1m
pail_hs_c_166	Phosphatidylinositol synthesis	4	23	66	94	0.060606	0.348485	0.558926	0	3HCO3_NAt,ENO,GLCt2_2,PFK	ACCOAC,ACITL,ADK1,AKGMALtm,CRNtim,CYOR-u10m,FACOAL160i,FACOAL1821,FAOXC182806m,FAOXC80,FUMm,GLCt4,GPAM_hs,ICDHxm,ICDHyrm,LNLCCPT1,LNLCCRNt,MDHm,MI1PP,PDHm,PGM,PPA,SUCD1m
pail_hs_c_168	Phosphatidylinositol synthesis	4	23	66	94	0.060606	0.348485	0.558926	0	2HCO3_NAt,ENO,PFK,PIt8	ACCOAC,ACITL,ADK1,AKGMALtm,CRNtim,CYOR-u10m,FACOAL160i,FACOAL1821,FAOXC182806m,FAOXC80,FUMm,GLCt4,GPAM_hs,ICDHxm,ICDHyrm,LNLCCPT1,LNLCCRNt,MDHm,MI1PP,PDHm,PGM,PPA,SUCD1m
pail_hs_c_181	Phosphatidylinositol synthesis	4	23	66	94	0.060606	0.348485	0.558926	0	3HCO3_NAt,ENO,GLCt2_2,PFK	ACCOAC,ACITL,ADK1,AKGMALtm,CRNtim,CYOR-u10m,FACOAL160i,FACOAL1821,FAOXC182806m,FAOXC80,FUMm,GLCt4,GPAM_hs,ICDHxm,ICDHyrm,LNLCCPT1,LNLCCRNt,MDHm,MI1PP,PDHm,PGM,PPA,SUCD1m
pail_hs_c_76	Phosphatidylinositol synthesis	4	23	66	94	0.060606	0.348485	0.558926	0	2HCO3_NAt,ENO,GLCt2_2,PFK	ACCOAC,ACITL,ADK1,AKGMALtm,CRNtim,CYOR-u10m,FACOAL160i,FACOAL1821,FAOXC182806m,FAOXC80,FUMm,GLCt4,GPAM_hs,ICDHxm,ICDHyrm,LNLCCPT1,LNLCCRNt,MDHm,MI1PP,PDHm,PGM,PPA,SUCD1m
pail_hs_c_87	Phosphatidylinositol synthesis	4	23	66	94	0.060606	0.348485	0.558926	0	ENO,NAt3_1,PFK,PIt8	ACCOAC,ACITL,ADK1,AKGMALtm,CRNtim,CYOR-u10m,FACOAL160i,FACOAL1821,FAOXC182806m,FAOXC80,FUMm,GLCt2r,GPAM_hs,ICDHxm,ICDHyrm,LNLCCPT1,LNLCCRNt,MDHm,MI1PP,PDHm,PGM,PPA,SUCD1m
pail_hs_c_93	Phosphatidylinositol synthesis	4	23	66	94	0.060606	0.348485	0.558926	0	2HCO3_NAt,ENO,PFK,PIt8	ACCOAC,ACITL,ADK1,AKGMALtm,CRNtim,CYOR-u10m,FACOAL160i,FACOAL1821,FAOXC182806m,FAOXC80,FUMm,GLCt4,GPAM_hs,ICDHxm,ICDHyrm,LNLCCPT1,LNLCCRNt,MDHm,MI1PP,PDHm,PGM,PPA,SUCD1m
pail_hs_c_105	Phosphatidylinositol synthesis	3	23	66	94	0.045455	0.348485	0.564334	0	ENO,GLCt2_2,PFK	ACCOAC,ACITL,ADK1,AKGMALtm,CRNtim,CYOR-u10m,FACOAL160i,FACOAL1821,FAOXC182806m,FAOXC80,FUMm,GLCt4,GPAM_hs,ICDHxm,ICDHyrm,LNLCCPT1,LNLCCRNt,MDHm,MI1PP,PDHm,PGM,PPA,SUCD1m
pail_hs_c_19	Phosphatidylinositol synthesis	3	23	66	94	0.045455	0.348485	0.564334	0	ENO,GLCt2_2,PFK	ACCOAC,ACITL,ADK1,AKGMALtm,CRNtim,CYOR-u10m,FACOAL160i,FACOAL1821,FAOXC182806m,FAOXC80,FUMm,GLCt4,GPAM_hs,ICDHxm,ICDHyrm,LNLCCPT1,LNLCCRNt,MDHm,MI1PP,PDHm,PGM,PPA,SUCD1m
pail_hs_c_204	Phosphatidylinositol synthesis	3	23	66	94	0.045455	0.348485	0.564334	0	2HCO3_NAt,ENO,PFK	ACCOAC,ACITL,ADK1,AKGMALtm,CRNtim,CYOR-u10m,FACOAL160i,FACOAL1821,FAOXC182806m,FAOXC80,FUMm,GLCt4,GPAM_hs,ICDHxm,ICDHyrm,LNLCCPT1,LNLCCRNt,MDHm,MI1PP,PDHm,PGM,PPA,SUCD1m
pail_hs_c_235	Phosphatidylinositol synthesis	3	23	66	94	0.045455	0.348485	0.564334	0	ENO,GLCt4_2,PFK	ACCOAC,ACITL,ADK1,AKGMALtm,CRNtim,CYOR-u10m,FACOAL160i,FACOAL1821,FAOXC182806m,FAOXC80,FUMm,GLCt2r,GPAM_hs,ICDHxm,ICDHyrm,LNLCCPT1,LNLCCRNt,MDHm,MI1PP,PDHm,PGM,PPA,SUCD1m
hdca_c_10	Hexadecanoate synthesis	4	19	54	75	0.074074	0.351852	0.564433	0	2HCO3_NAt,ENO,NAt3_1,PFK	ACCOAC,ACITL,ADK1,AKGMALtm,CRNtim,CYOR-u10m,FACOAL1821,FAOXC182806m,FAOXC80,FUMm,GLCt2r,ICDHxm,LNLCCPT1,LNLCCRNt,MDHm,PDHm,PGM,PPA,SUCD1m
hdca_c_123	Hexadecanoate synthesis	4	19	54	75	0.074074	0.351852	0.564433	0	2HCO3_NAt,ENO,NAt3_1,PFK	ACCOAC,ACITL,ADK1,AKGMALtm,CRNtim,CYOR-u10m,FACOAL1821,FAOXC182806m,FAOXC80,FUMm,GLCt4,ICDHxm,LNLCCPT1,LNLCCRNt,MDHm,PDHm,PGM,PPA,SUCD1m
hdca_c_225	Hexadecanoate synthesis	6	21	56	75	0.107143	0.375	0.570884	0	3HCO3_NAt,ENO,GLCt2_2,GLCt4_2,OCOAT1m,PFK	AACOAT,ACACT1r,ACACT1rm,ACCOAC,ADK1,AKGMALtm,CRNtim,CYOR-u10m,FACOAL1821,FAOXC182806m,FAOXC80,FUMm,GLCt4,ICDHxm,LNLCCPT1,LNLCCRNt,MDHm,PDHm,PGM,PPA,SUCD1m
hdca_c_231	Hexadecanoate synthesis	6	21	56	75	0.107143	0.375	0.570884	0	2HCO3_NAt,3HCO3_NAt,ENO,GLCt4_2,OCOAT1m,PFK	AACOAT,ACACT1r,ACACT1rm,ACCOAC,ADK1,AKGMALtm,CRNtim,CYOR-u10m,FACOAL1821,FAOXC182806m,FAOXC80,FUMm,ICDHxm,LNLCCPT1,LNLCCRNt,MDHm,PDHm,PGM,PPA,RDH3a,SUCD1m
hdca_c_252	Hexadecanoate synthesis	6	21	56	75	0.107143	0.375	0.570884	0	3HCO3_NAt,ENO,GLCt4_2,HCO3_NAt,OCOAT1m,PFK	AACOAT,ACACT1r,ACACT1rm,ACCOAC,ADK1,AKGMALtm,CRNtim,CYOR-u10m,FACOAL1821,FAOXC182806m,FAOXC80,FUMm,ICDHxm,LNLCCPT1,LNLCCRNt,MDHm,PDHm,PGM,PPA,RDH3a,SUCD1m
pail_hs_c_155	Phosphatidylinositol synthesis	6	24	67	94	0.089552	0.358209	0.576031	0	3HCO3_NAt,ENO,GLCt2_2,HCO3_NAt,PFK,PIt8	ACCOAC,ACITL,ADK1,AKGMALtm,CRNtim,CYOR-u10m,FACOAL160i,FACOAL1821,FAOXC182806m,FAOXC80,FUMm,GLCt2r,GPAM_hs,ICDHxm,ICDHyrm,LNLCCPT1,LNLCCRNt,MDHm,MI1PP,PDHm,PGM,PPA,RDH2a,SUCD1m
pail_hs_c_53	Phosphatidylinositol synthesis	6	24	67	94	0.089552	0.358209	0.576031	0	2HCO3_NAt,ENO,GLCt4_2,HCO3_NAt,PFK,PIt8	ACCOAC,ACITL,ADK1,AKGMALtm,CRNtim,CYOR-u10m,FACOAL160i,FACOAL1821,FAOXC182806m,FAOXC80,FUMm,GLCt2r,GPAM_hs,ICDHxm,ICDHyrm,LNLCCPT1,LNLCCRNt,MDHm,MI1PP,PDHm,PGM,PPA,RDH3a,SUCD1m
pail_hs_c_147	Phosphatidylinositol synthesis	5	23	65	94	0.076923	0.353846	0.576269	0	ENO,GLCt4_2,NAt3_1,PFK,PIt8	ACCOAC,ACITL,ADK1,AKGMALtm,CRNtim,CYOR-u10m,FACOAL160i,FACOAL1821,FAOXC182806m,FAOXC80,FUMm,GLCt4,GPAM_hs,ICDHxm,ICDHyrm,LNLCCPT1,LNLCCRNt,MDHm,MI1PP,PDHm,PGM,PPA,SUCD1m
pail_hs_c_156	Phosphatidylinositol synthesis	5	23	65	94	0.076923	0.353846	0.576269	0	3HCO3_NAt,ENO,GLCt2_2,PFK,PIt8	ACCOAC,ACITL,ADK1,AKGMALtm,CRNtim,CYOR-u10m,FACOAL160i,FACOAL1821,FAOXC182806m,FAOXC80,FUMm,GLCt4,GPAM_hs,ICDHxm,ICDHyrm,LNLCCPT1,LNLCCRNt,MDHm,MI1PP,PDHm,PGM,PPA,SUCD1m
pail_hs_c_208	Phosphatidylinositol synthesis	5	23	65	94	0.076923	0.353846	0.576269	0	ENO,GLCt2_2,GLCt4_2,PFK,PIt8	ACCOAC,ACITL,ADK1,AKGMALtm,CRNtim,CYOR-u10m,FACOAL160i,FACOAL1821,FAOXC182806m,FAOXC80,FUMm,GLCt4,GPAM_hs,ICDHxm,ICDHyrm,LNLCCPT1,LNLCCRNt,MDHm,MI1PP,PDHm,PGM,PPA,SUCD1m
pail_hs_c_42	Phosphatidylinositol synthesis	5	23	65	94	0.076923	0.353846	0.576269	0	3HCO3_NAt,ENO,GLCt2_2,GLCt4_2,PFK	ACCOAC,ACITL,ADK1,AKGMALtm,CRNtim,CYOR-u10m,FACOAL160i,FACOAL1821,FAOXC182806m,FAOXC80,FUMm,GLCt4,GPAM_hs,ICDHxm,ICDHyrm,LNLCCPT1,LNLCCRNt,MDHm,MI1PP,PDHm,PGM,PPA,SUCD1m
pail_hs_c_50	Phosphatidylinositol synthesis	5	23	65	94	0.076923	0.353846	0.576269	0	2HCO3_NAt,ENO,GLCt4_2,PFK,PIt7ir	ACCOAC,ACITL,ADK1,AKGMALtm,CRNtim,CYOR-u10m,FACOAL160i,FACOAL1821,FAOXC182806m,FAOXC80,FUMm,GLCt2r,GPAM_hs,ICDHxm,ICDHyrm,LNLCCPT1,LNLCCRNt,MDHm,MI1PP,PDHm,PGM,PPA,SUCD1m
pail_hs_c_102	Phosphatidylinositol synthesis	5	24	68	94	0.073529	0.352941	0.576706	0	ENO,GLCt4_2,NAt3_1,PFK,PIt8	ACCOAC,ACITL,ADK1,AKGMALtm,CRNtim,CYOR-u10m,FACOAL160i,FACOAL1821,FAOXC182806m,FAOXC80,FUMm,GLCt2r,GPAM_hs,ICDHxm,ICDHyrm,LNLCCPT1,LNLCCRNt,MDHm,MI1PP,PDHm,PGM,PPA,RDH3a,SUCD1m
pail_hs_c_179	Phosphatidylinositol synthesis	5	24	68	94	0.073529	0.352941	0.576706	0	2HCO3_NAt,3HCO3_NAt,ENO,GLCt2_2,PFK	ACCOAC,ACITL,ADK1,AKGMALtm,CRNtim,CYOR-u10m,FACOAL160i,FACOAL1821,FAOXC182806m,FAOXC80,FUMm,GLCt4,GPAM_hs,ICDHxm,ICDHyrm,LNLCCPT1,LNLCCRNt,MDHm,MI1PP,PDHm,PGM,PPA,RDH2a,SUCD1m
pail_hs_c_36	Phosphatidylinositol synthesis	5	24	68	94	0.073529	0.352941	0.576706	0	3HCO3_NAt,ENO,GLCt2_2,GLCt4_2,PFK	ACCOAC,ACITL,ADK1,AKGMALtm,CRNtim,CYOR-u10m,FACOAL160i,FACOAL1821,FAOXC182806m,FAOXC80,FUMm,GLCt4,GPAM_hs,ICDHxm,ICDHyrm,LNLCCPT1,LNLCCRNt,MDHm,MI1PP,PDHm,PGM,PPA,RDH3a,SUCD1m
pail_hs_c_62	Phosphatidylinositol synthesis	5	24	68	94	0.073529	0.352941	0.576706	0	3HCO3_NAt,ENO,GLCt4_2,HCO3_NAt,PFK	ACCOAC,ACITL,ADK1,AKGMALtm,CRNtim,CYOR-u10m,FACOAL160i,FACOAL1821,FAOXC182806m,FAOXC80,FUMm,GLCt2r,GPAM_hs,ICDHxm,ICDHyrm,LNLCCPT1,LNLCCRNt,MDHm,MI1PP,PDHm,PGM,PPA,RDH2a,SUCD1m
pail_hs_c_82	Phosphatidylinositol synthesis	5	24	68	94	0.073529	0.352941	0.576706	0	2HCO3_NAt,ENO,GLCt2_2,PFK,PIt8	ACCOAC,ACITL,ADK1,AKGMALtm,CRNtim,CYOR-u10m,FACOAL160i,FACOAL1821,FAOXC182806m,FAOXC80,FUMm,GLCt4,GPAM_hs,ICDHxm,ICDHyrm,LNLCCPT1,LNLCCRNt,MDHm,MI1PP,PDHm,PGM,PPA,RDH3a,SUCD1m
pail_hs_c_88	Phosphatidylinositol synthesis	5	24	68	94	0.073529	0.352941	0.576706	0	2HCO3_NAt,ENO,GLCt2_2,PFK,PIt8	ACCOAC,ACITL,ADK1,AKGMALtm,CRNtim,CYOR-u10m,FACOAL160i,FACOAL1821,FAOXC182806m,FAOXC80,FUMm,GLCt4,GPAM_hs,ICDHxm,ICDHyrm,LNLCCPT1,LNLCCRNt,MDHm,MI1PP,PDHm,PGM,PPA,RDH2a,SUCD1m
o2s_m_33	Superoxide anion synthesis	1	8	23	42	0.043478	0.347826	0.581297	0	G3PD2m	CYOR-u10m,GLCt2r,GLCt4,GND,PGL,TALA,TKT1,TKT2
hdca_c_15	Hexadecanoate synthesis	6	21	55	75	0.109091	0.381818	0.582705	0	3HCO3_NAt,ENO,HCO3_NAt,NAt3_1,OCOAT1m,PFK	AACOAT,ACACT1r,ACACT1rm,ACCOAC,ADK1,AKGMALtm,CRNtim,CYOR-u10m,FACOAL1821,FAOXC182806m,FAOXC80,FUMm,GLCt4,ICDHxm,LNLCCPT1,LNLCCRNt,MDHm,PDHm,PGM,PPA,SUCD1m
hdca_c_168	Hexadecanoate synthesis	6	21	55	75	0.109091	0.381818	0.582705	0	3HCO3_NAt,ENO,GLCt2_2,GLCt4_2,OCOAT1m,PFK	AACOAT,ACACT1r,ACACT1rm,ACCOAC,ADK1,AKGMALtm,CRNtim,CYOR-u10m,FACOAL1821,FAOXC182806m,FAOXC80,FUMm,GLCt2r,ICDHxm,LNLCCPT1,LNLCCRNt,MDHm,PDHm,PGM,PPA,SUCD1m
hdca_c_19	Hexadecanoate synthesis	6	21	55	75	0.109091	0.381818	0.582705	0	3HCO3_NAt,ENO,GLCt4_2,HCO3_NAt,OCOAT1m,PFK	AACOAT,ACACT1r,ACACT1rm,ACCOAC,ADK1,AKGMALtm,CRNtim,CYOR-u10m,FACOAL1821,FAOXC182806m,FAOXC80,FUMm,ICDHxm,LNLCCPT1,LNLCCRNt,MDHm,PDHm,PGM,PPA,RDH3a,SUCD1m
hdca_c_194	Hexadecanoate synthesis	6	21	55	75	0.109091	0.381818	0.582705	0	2HCO3_NAt,ENO,GLCt2_2,GLCt4_2,OCOAT1m,PFK	AACOAT,ACACT1r,ACACT1rm,ACCOAC,ADK1,AKGMALtm,CRNtim,CYOR-u10m,FACOAL1821,FAOXC182806m,FAOXC80,FUMm,ICDHxm,LNLCCPT1,LNLCCRNt,MDHm,PDHm,PGM,PPA,RDH2a,SUCD1m
hdca_c_21	Hexadecanoate synthesis	6	21	55	75	0.109091	0.381818	0.582705	0	2HCO3_NAt,ENO,GLCt2_2,GLCt4_2,OCOAT1m,PFK	AACOAT,ACACT1r,ACACT1rm,ACCOAC,ADK1,AKGMALtm,CRNtim,CYOR-u10m,FACOAL1821,FAOXC182806m,FAOXC80,FUMm,ICDHxm,LNLCCPT1,LNLCCRNt,MDHm,PDHm,PGM,PPA,RDH3a,SUCD1m
hdca_c_212	Hexadecanoate synthesis	6	21	55	75	0.109091	0.381818	0.582705	0	3HCO3_NAt,ENO,GLCt2_2,GLCt4_2,OCOAT1m,PFK	AACOAT,ACACT1r,ACACT1rm,ACCOAC,ADK1,AKGMALtm,CRNtim,CYOR-u10m,FACOAL1821,FAOXC182806m,FAOXC80,FUMm,GLCt4,ICDHxm,LNLCCPT1,LNLCCRNt,MDHm,PDHm,PGM,PPA,SUCD1m
hdca_c_266	Hexadecanoate synthesis	6	21	55	75	0.109091	0.381818	0.582705	0	3HCO3_NAt,ENO,GLCt2_2,GLCt4_2,OCOAT1m,PFK	AACOAT,ACACT1r,ACACT1rm,ACCOAC,ADK1,AKGMALtm,CRNtim,CYOR-u10m,FACOAL1821,FAOXC182806m,FAOXC80,FUMm,ICDHxm,LNLCCPT1,LNLCCRNt,MDHm,PDHm,PGM,PPA,RDH2a,SUCD1m
hdca_c_81	Hexadecanoate synthesis	6	21	55	75	0.109091	0.381818	0.582705	0	ENO,GLCt4_2,HCO3_NAt,NAt3_1,OCOAT1m,PFK	AACOAT,ACACT1r,ACACT1rm,ACCOAC,ADK1,AKGMALtm,CRNtim,CYOR-u10m,FACOAL1821,FAOXC182806m,FAOXC80,FUMm,GLCt2r,ICDHxm,LNLCCPT1,LNLCCRNt,MDHm,PDHm,PGM,PPA,SUCD1m
hdca_c_88	Hexadecanoate synthesis	6	21	55	75	0.109091	0.381818	0.582705	0	2HCO3_NAt,3HCO3_NAt,ENO,GLCt4_2,OCOAT1m,PFK	AACOAT,ACACT1r,ACACT1rm,ACCOAC,ADK1,AKGMALtm,CRNtim,CYOR-u10m,FACOAL1821,FAOXC182806m,FAOXC80,FUMm,ICDHxm,LNLCCPT1,LNLCCRNt,MDHm,PDHm,PGM,PPA,RDH3a,SUCD1m
hdca_c_115	Hexadecanoate synthesis	5	20	55	75	0.090909	0.363636	0.588426	0	3HCO3_NAt,ENO,GLCt4_2,OCOAT1m,PFK	AACOAT,ACACT1r,ACACT1rm,ACCOAC,ADK1,AKGMALtm,CRNtim,CYOR-u10m,FACOAL1821,FAOXC182806m,FAOXC80,FUMm,ICDHxm,LNLCCPT1,LNLCCRNt,MDHm,PDHm,PGM,PPA,SUCD1m
hdca_c_147	Hexadecanoate synthesis	5	20	55	75	0.090909	0.363636	0.588426	0	ENO,GLCt4_2,HCO3_NAt,OCOAT1m,PFK	AACOAT,ACACT1r,ACACT1rm,ACCOAC,ADK1,AKGMALtm,CRNtim,CYOR-u10m,FACOAL1821,FAOXC182806m,FAOXC80,FUMm,ICDHxm,LNLCCPT1,LNLCCRNt,MDHm,PDHm,PGM,PPA,SUCD1m
hdca_c_176	Hexadecanoate synthesis	5	20	55	75	0.090909	0.363636	0.588426	0	ENO,GLCt4_2,NAt3_1,OCOAT1m,PFK	AACOAT,ACACT1r,ACACT1rm,ACCOAC,ADK1,AKGMALtm,CRNtim,CYOR-u10m,FACOAL1821,FAOXC182806m,FAOXC80,FUMm,ICDHxm,LNLCCPT1,LNLCCRNt,MDHm,PDHm,PGM,PPA,SUCD1m
hdca_c_184	Hexadecanoate synthesis	5	20	55	75	0.090909	0.363636	0.588426	0	2HCO3_NAt,ENO,GLCt4_2,OCOAT1m,PFK	AACOAT,ACACT1r,ACACT1rm,ACCOAC,ADK1,AKGMALtm,CRNtim,CYOR-u10m,FACOAL1821,FAOXC182806m,FAOXC80,FUMm,ICDHxm,LNLCCPT1,LNLCCRNt,MDHm,PDHm,PGM,PPA,SUCD1m
hdca_c_196	Hexadecanoate synthesis	5	20	55	75	0.090909	0.363636	0.588426	0	ENO,GLCt2_2,GLCt4_2,OCOAT1m,PFK	AACOAT,ACACT1r,ACACT1rm,ACCOAC,ADK1,AKGMALtm,CRNtim,CYOR-u10m,FACOAL1821,FAOXC182806m,FAOXC80,FUMm,ICDHxm,LNLCCPT1,LNLCCRNt,MDHm,PDHm,PGM,PPA,SUCD1m
hdca_c_64	Hexadecanoate synthesis	5	20	55	75	0.090909	0.363636	0.588426	0	ENO,GLCt4_2,HCO3_NAt,OCOAT1m,PFK	AACOAT,ACACT1r,ACACT1rm,ACCOAC,ADK1,AKGMALtm,CRNtim,CYOR-u10m,FACOAL1821,FAOXC182806m,FAOXC80,FUMm,ICDHxm,LNLCCPT1,LNLCCRNt,MDHm,PDHm,PGM,PPA,SUCD1m
hdca_c_66	Hexadecanoate synthesis	5	20	55	75	0.090909	0.363636	0.588426	0	3HCO3_NAt,ENO,GLCt4_2,OCOAT1m,PFK	AACOAT,ACACT1r,ACACT1rm,ACCOAC,ADK1,AKGMALtm,CRNtim,CYOR-u10m,FACOAL1821,FAOXC182806m,FAOXC80,FUMm,ICDHxm,LNLCCPT1,LNLCCRNt,MDHm,PDHm,PGM,PPA,SUCD1m
pail_hs_c_203	Phosphatidylinositol synthesis	4	24	68	94	0.058824	0.352941	0.589615	0	2HCO3_NAt,ENO,GLCt4_2,PFK	ACCOAC,ACITL,ADK1,AKGMALtm,CRNtim,CYOR-u10m,FACOAL160i,FACOAL1821,FAOXC182806m,FAOXC80,FUMm,GLCt4,GPAM_hs,ICDHxm,ICDHyrm,LNLCCPT1,LNLCCRNt,MDHm,MI1PP,PDHm,PGM,PPA,RDH2a,SUCD1m
pail_hs_c_23	Phosphatidylinositol synthesis	4	24	68	94	0.058824	0.352941	0.589615	0	ENO,HCO3_NAt,PFK,PIt8	ACCOAC,ACITL,ADK1,AKGMALtm,CRNtim,CYOR-u10m,FACOAL160i,FACOAL1821,FAOXC182806m,FAOXC80,FUMm,GLCt4,GPAM_hs,ICDHxm,ICDHyrm,LNLCCPT1,LNLCCRNt,MDHm,MI1PP,PDHm,PGM,PPA,RDH2a,SUCD1m
pail_hs_c_232	Phosphatidylinositol synthesis	4	24	68	94	0.058824	0.352941	0.589615	0	3HCO3_NAt,ENO,GLCt4_2,PFK	ACCOAC,ACITL,ADK1,AKGMALtm,CRNtim,CYOR-u10m,FACOAL160i,FACOAL1821,FAOXC182806m,FAOXC80,FUMm,GLCt2r,GLCt4,GPAM_hs,ICDHxm,ICDHyrm,LNLCCPT1,LNLCCRNt,MDHm,MI1PP,PDHm,PGM,PPA,SUCD1m
pail_hs_c_237	Phosphatidylinositol synthesis	4	24	68	94	0.058824	0.352941	0.589615	0	3HCO3_NAt,ENO,GLCt4_2,PFK	ACCOAC,ACITL,ADK1,AKGMALtm,CRNtim,CYOR-u10m,FACOAL160i,FACOAL1821,FAOXC182806m,FAOXC80,FUMm,GLCt2r,GLCt4,GPAM_hs,ICDHxm,ICDHyrm,LNLCCPT1,LNLCCRNt,MDHm,MI1PP,PDHm,PGM,PPA,SUCD1m
hdca_c_136	Hexadecanoate synthesis	6	21	54	75	0.111111	0.388889	0.591117	0	3HCO3_NAt,ENO,GLCt2_2,GLCt4_2,OCOAT1m,PFK	AACOAT,ACACT1r,ACACT1rm,ACCOAC,ADK1,AKGMALtm,CRNtim,CYOR-u10m,FACOAL1821,FAOXC182806m,FAOXC80,FUMm,GLCt4,ICDHxm,LNLCCPT1,LNLCCRNt,MDHm,PDHm,PGM,PPA,SUCD1m
hdca_c_164	Hexadecanoate synthesis	6	21	54	75	0.111111	0.388889	0.591117	0	2HCO3_NAt,ENO,GLCt2_2,GLCt4_2,OCOAT1m,PFK	AACOAT,ACACT1r,ACACT1rm,ACCOAC,ADK1,AKGMALtm,CRNtim,CYOR-u10m,FACOAL1821,FAOXC182806m,FAOXC80,FUMm,GLCt4,ICDHxm,LNLCCPT1,LNLCCRNt,MDHm,PDHm,PGM,PPA,SUCD1m
hdca_c_167	Hexadecanoate synthesis	6	21	54	75	0.111111	0.388889	0.591117	0	3HCO3_NAt,ENO,GLCt2_2,GLCt4_2,OCOAT1m,PFK	AACOAT,ACACT1r,ACACT1rm,ACCOAC,ADK1,AKGMALtm,CRNtim,CYOR-u10m,FACOAL1821,FAOXC182806m,FAOXC80,FUMm,GLCt2r,ICDHxm,LNLCCPT1,LNLCCRNt,MDHm,PDHm,PGM,PPA,SUCD1m
hdca_c_210	Hexadecanoate synthesis	6	21	54	75	0.111111	0.388889	0.591117	0	ENO,GLCt2_2,GLCt4_2,HCO3_NAt,OCOAT1m,PFK	AACOAT,ACACT1r,ACACT1rm,ACCOAC,ADK1,AKGMALtm,CRNtim,CYOR-u10m,FACOAL1821,FAOXC182806m,FAOXC80,FUMm,GLCt4,ICDHxm,LNLCCPT1,LNLCCRNt,MDHm,PDHm,PGM,PPA,SUCD1m
hdca_c_236	Hexadecanoate synthesis	6	21	54	75	0.111111	0.388889	0.591117	0	3HCO3_NAt,ENO,GLCt2_2,GLCt4_2,OCOAT1m,PFK	AACOAT,ACACT1r,ACACT1rm,ACCOAC,ADK1,AKGMALtm,CRNtim,CYOR-u10m,FACOAL1821,FAOXC182806m,FAOXC80,FUMm,GLCt4,ICDHxm,LNLCCPT1,LNLCCRNt,MDHm,PDHm,PGM,PPA,SUCD1m
hdca_c_243	Hexadecanoate synthesis	6	21	54	75	0.111111	0.388889	0.591117	0	ENO,GLCt4_2,HCO3_NAt,NAt3_1,OCOAT1m,PFK	AACOAT,ACACT1r,ACACT1rm,ACCOAC,ADK1,AKGMALtm,CRNtim,CYOR-u10m,FACOAL1821,FAOXC182806m,FAOXC80,FUMm,GLCt4,ICDHxm,LNLCCPT1,LNLCCRNt,MDHm,PDHm,PGM,PPA,SUCD1m
hdca_c_55	Hexadecanoate synthesis	6	21	54	75	0.111111	0.388889	0.591117	0	ENO,GLCt2_2,GLCt4_2,HCO3_NAt,OCOAT1m,PFK	AACOAT,ACACT1r,ACACT1rm,ACCOAC,ADK1,AKGMALtm,CRNtim,CYOR-u10m,FACOAL1821,FAOXC182806m,FAOXC80,FUMm,GLCt2r,ICDHxm,LNLCCPT1,LNLCCRNt,MDHm,PDHm,PGM,PPA,SUCD1m
pail_hs_c_201	Phosphatidylinositol synthesis	4	23	65	94	0.061538	0.353846	0.593328	0	2HCO3_NAt,ENO,PFK,PIt8	ACCOAC,ACITL,ADK1,AKGMALtm,CRNtim,CYOR-u10m,FACOAL160i,FACOAL1821,FAOXC182806m,FAOXC80,FUMm,GLCt4,GPAM_hs,ICDHxm,ICDHyrm,LNLCCPT1,LNLCCRNt,MDHm,MI1PP,PDHm,PGM,PPA,SUCD1m
pail_hs_c_207	Phosphatidylinositol synthesis	4	23	65	94	0.061538	0.353846	0.593328	0	2HCO3_NAt,ENO,PFK,PIt8	ACCOAC,ACITL,ADK1,AKGMALtm,CRNtim,CYOR-u10m,FACOAL160i,FACOAL1821,FAOXC182806m,FAOXC80,FUMm,GLCt4,GPAM_hs,ICDHxm,ICDHyrm,LNLCCPT1,LNLCCRNt,MDHm,MI1PP,PDHm,PGM,PPA,SUCD1m
pail_hs_c_218	Phosphatidylinositol synthesis	4	23	65	94	0.061538	0.353846	0.593328	0	2HCO3_NAt,ENO,PFK,PIt8	ACCOAC,ACITL,ADK1,AKGMALtm,CRNtim,CYOR-u10m,FACOAL160i,FACOAL1821,FAOXC182806m,FAOXC80,FUMm,GLCt4,GPAM_hs,ICDHxm,ICDHyrm,LNLCCPT1,LNLCCRNt,MDHm,MI1PP,PDHm,PGM,PPA,SUCD1m
pail_hs_c_28	Phosphatidylinositol synthesis	4	23	65	94	0.061538	0.353846	0.593328	0	3HCO3_NAt,ENO,PFK,PIt8	ACCOAC,ACITL,ADK1,AKGMALtm,CRNtim,CYOR-u10m,FACOAL160i,FACOAL1821,FAOXC182806m,FAOXC80,FUMm,GLCt4,GPAM_hs,ICDHxm,ICDHyrm,LNLCCPT1,LNLCCRNt,MDHm,MI1PP,PDHm,PGM,PPA,SUCD1m
pail_hs_c_46	Phosphatidylinositol synthesis	4	23	65	94	0.061538	0.353846	0.593328	0	ENO,HCO3_NAt,PFK,PIt8	ACCOAC,ACITL,ADK1,AKGMALtm,CRNtim,CYOR-u10m,FACOAL160i,FACOAL1821,FAOXC182806m,FAOXC80,FUMm,GLCt4,GPAM_hs,ICDHxm,ICDHyrm,LNLCCPT1,LNLCCRNt,MDHm,MI1PP,PDHm,PGM,PPA,SUCD1m
pail_hs_c_51	Phosphatidylinositol synthesis	4	23	65	94	0.061538	0.353846	0.593328	0	ENO,GLCt2_2,PFK,PIt8	ACCOAC,ACITL,ADK1,AKGMALtm,CRNtim,CYOR-u10m,FACOAL160i,FACOAL1821,FAOXC182806m,FAOXC80,FUMm,GLCt4,GPAM_hs,ICDHxm,ICDHyrm,LNLCCPT1,LNLCCRNt,MDHm,MI1PP,PDHm,PGM,PPA,SUCD1m
pail_hs_c_56	Phosphatidylinositol synthesis	4	23	65	94	0.061538	0.353846	0.593328	0	ENO,GLCt4_2,HCO3_NAt,PFK	ACCOAC,ACITL,ADK1,AKGMALtm,CRNtim,CYOR-u10m,FACOAL160i,FACOAL1821,FAOXC182806m,FAOXC80,FUMm,GLCt2r,GPAM_hs,ICDHxm,ICDHyrm,LNLCCPT1,LNLCCRNt,MDHm,MI1PP,PDHm,PGM,PPA,SUCD1m
pail_hs_c_86	Phosphatidylinositol synthesis	4	23	65	94	0.061538	0.353846	0.593328	0	2HCO3_NAt,ENO,PFK,PIt8	ACCOAC,ACITL,ADK1,AKGMALtm,CRNtim,CYOR-u10m,FACOAL160i,FACOAL1821,FAOXC182806m,FAOXC80,FUMm,GLCt4,GPAM_hs,ICDHxm,ICDHyrm,LNLCCPT1,LNLCCRNt,MDHm,MI1PP,PDHm,PGM,PPA,SUCD1m
pail_hs_c_153	Phosphatidylinositol synthesis	3	24	68	94	0.044118	0.352941	0.594373	0	2HCO3_NAt,ENO,PFK	ACCOAC,ACITL,ADK1,AKGMALtm,CRNtim,CYOR-u10m,FACOAL160i,FACOAL1821,FAOXC182806m,FAOXC80,FUMm,GLCt4,GPAM_hs,ICDHxm,ICDHyrm,LNLCCPT1,LNLCCRNt,MDHm,MI1PP,PDHm,PGM,PPA,RDH3a,SUCD1m
pail_hs_c_176	Phosphatidylinositol synthesis	3	24	68	94	0.044118	0.352941	0.594373	0	ENO,PFK,PIt8	ACCOAC,ACITL,ADK1,AKGMALtm,CRNtim,CYOR-u10m,FACOAL160i,FACOAL1821,FAOXC182806m,FAOXC80,FUMm,GLCt2r,GLCt4,GPAM_hs,ICDHxm,ICDHyrm,LNLCCPT1,LNLCCRNt,MDHm,MI1PP,PDHm,PGM,PPA,SUCD1m
hdca_c_148	Hexadecanoate synthesis	6	21	53	75	0.113208	0.396226	0.596006	0	3HCO3_NAt,ENO,GLCt2_2,NAt3_1,OCOAT1m,PFK	AACOAT,ACACT1r,ACACT1rm,ACCOAC,ADK1,AKGMALtm,CRNtim,CYOR-u10m,FACOAL1821,FAOXC182806m,FAOXC80,FUMm,GLCt4,ICDHxm,LNLCCPT1,LNLCCRNt,MDHm,PDHm,PGM,PPA,SUCD1m
hdca_c_157	Hexadecanoate synthesis	6	21	53	75	0.113208	0.396226	0.596006	0	3HCO3_NAt,ENO,GLCt2_2,GLCt4_2,OCOAT1m,PFK	AACOAT,ACACT1r,ACACT1rm,ACCOAC,ADK1,AKGMALtm,CRNtim,CYOR-u10m,FACOAL1821,FAOXC182806m,FAOXC80,FUMm,GLCt4,ICDHxm,LNLCCPT1,LNLCCRNt,MDHm,PDHm,PGM,PPA,SUCD1m
hdca_c_195	Hexadecanoate synthesis	6	21	53	75	0.113208	0.396226	0.596006	0	3HCO3_NAt,ENO,GLCt2_2,NAt3_1,OCOAT1m,PFK	AACOAT,ACACT1r,ACACT1rm,ACCOAC,ADK1,AKGMALtm,CRNtim,CYOR-u10m,FACOAL1821,FAOXC182806m,FAOXC80,FUMm,GLCt2r,ICDHxm,LNLCCPT1,LNLCCRNt,MDHm,PDHm,PGM,PPA,SUCD1m
hdca_c_198	Hexadecanoate synthesis	6	21	53	75	0.113208	0.396226	0.596006	0	3HCO3_NAt,ENO,GLCt2_2,GLCt4_2,OCOAT1m,PFK	AACOAT,ACACT1r,ACACT1rm,ACCOAC,ADK1,AKGMALtm,CRNtim,CYOR-u10m,FACOAL1821,FAOXC182806m,FAOXC80,FUMm,GLCt2r,ICDHxm,LNLCCPT1,LNLCCRNt,MDHm,PDHm,PGM,PPA,SUCD1m
hdca_c_5	Hexadecanoate synthesis	6	21	53	75	0.113208	0.396226	0.596006	0	ENO,GLCt2_2,GLCt4_2,HCO3_NAt,OCOAT1m,PFK	AACOAT,ACACT1r,ACACT1rm,ACCOAC,ADK1,AKGMALtm,CRNtim,CYOR-u10m,FACOAL1821,FAOXC182806m,FAOXC80,FUMm,GLCt2r,ICDHxm,LNLCCPT1,LNLCCRNt,MDHm,PDHm,PGM,PPA,SUCD1m
hdca_c_94	Hexadecanoate synthesis	6	21	53	75	0.113208	0.396226	0.596006	0	2HCO3_NAt,ENO,GLCt2_2,GLCt4_2,OCOAT1m,PFK	AACOAT,ACACT1r,ACACT1rm,ACCOAC,ADK1,AKGMALtm,CRNtim,CYOR-u10m,FACOAL1821,FAOXC182806m,FAOXC80,FUMm,GLCt4,ICDHxm,LNLCCPT1,LNLCCRNt,MDHm,PDHm,PGM,PPA,SUCD1m
hdca_c_129	Hexadecanoate synthesis	4	19	53	75	0.075472	0.358491	0.597878	0	2HCO3_NAt,ENO,NAt3_1,PFK	ACCOAC,ACITL,ADK1,AKGMALtm,CRNtim,CYOR-u10m,FACOAL1821,FAOXC182806m,FAOXC80,FUMm,GLCt4,ICDHxm,LNLCCPT1,LNLCCRNt,MDHm,PDHm,PGM,PPA,SUCD1m
tag_hs_c_73	Triacylglycerol synthesis	4	19	53	84	0.075472	0.358491	0.597878	0	2HCO3_NAt,ENO,PFK,PPAP	ACCOAC,ACITL,ACYP,ADK1,AKGMALtm,CYOR-u10m,DGAT,FACOAL160i,FACOAL1821,FUMm,GLCt2r,GLCt4,GPAM_hs,ICDHyrm,MDHm,PDHm,PGM,PPA,SUCD1m
pail_hs_c_108	Phosphatidylinositol synthesis	3	23	65	94	0.046154	0.353846	0.599935	0	3HCO3_NAt,ENO,PFK	ACCOAC,ACITL,ADK1,AKGMALtm,CRNtim,CYOR-u10m,FACOAL160i,FACOAL1821,FAOXC182806m,FAOXC80,FUMm,GLCt4,GPAM_hs,ICDHxm,ICDHyrm,LNLCCPT1,LNLCCRNt,MDHm,MI1PP,PDHm,PGM,PPA,SUCD1m
pail_hs_c_115	Phosphatidylinositol synthesis	3	23	65	94	0.046154	0.353846	0.599935	0	2HCO3_NAt,ENO,PFK	ACCOAC,ACITL,ADK1,AKGMALtm,CRNtim,CYOR-u10m,FACOAL160i,FACOAL1821,FAOXC182806m,FAOXC80,FUMm,GLCt4,GPAM_hs,ICDHxm,ICDHyrm,LNLCCPT1,LNLCCRNt,MDHm,MI1PP,PDHm,PGM,PPA,SUCD1m
pail_hs_c_158	Phosphatidylinositol synthesis	5	24	67	94	0.074627	0.358209	0.607838	0	2HCO3_NAt,ENO,GLCt4_2,PFK,PIt7ir	ACCOAC,ACITL,ADK1,AKGMALtm,CRNtim,CYOR-u10m,FACOAL160i,FACOAL1821,FAOXC182806m,FAOXC80,FUMm,GLCt4,GPAM_hs,ICDHxm,ICDHyrm,LNLCCPT1,LNLCCRNt,MDHm,MI1PP,PDHm,PGM,PPA,RDH3a,SUCD1m
pail_hs_c_2	Phosphatidylinositol synthesis	5	24	67	94	0.074627	0.358209	0.607838	0	3HCO3_NAt,ENO,GLCt2_2,PFK,PIt8	ACCOAC,ACITL,ADK1,AKGMALtm,CRNtim,CYOR-u10m,FACOAL160i,FACOAL1821,FAOXC182806m,FAOXC80,FUMm,GLCt2r,GPAM_hs,ICDHxm,ICDHyrm,LNLCCPT1,LNLCCRNt,MDHm,MI1PP,PDHm,PGM,PPA,RDH2a,SUCD1m
pail_hs_c_47	Phosphatidylinositol synthesis	5	24	67	94	0.074627	0.358209	0.607838	0	2HCO3_NAt,3HCO3_NAt,ENO,PFK,PIt8	ACCOAC,ACITL,ADK1,AKGMALtm,CRNtim,CYOR-u10m,FACOAL160i,FACOAL1821,FAOXC182806m,FAOXC80,FUMm,GLCt4,GPAM_hs,ICDHxm,ICDHyrm,LNLCCPT1,LNLCCRNt,MDHm,MI1PP,PDHm,PGM,PPA,RDH3a,SUCD1m
pail_hs_c_65	Phosphatidylinositol synthesis	5	24	67	94	0.074627	0.358209	0.607838	0	2HCO3_NAt,3HCO3_NAt,ENO,GLCt2_2,PFK	ACCOAC,ACITL,ADK1,AKGMALtm,CRNtim,CYOR-u10m,FACOAL160i,FACOAL1821,FAOXC182806m,FAOXC80,FUMm,GLCt4,GPAM_hs,ICDHxm,ICDHyrm,LNLCCPT1,LNLCCRNt,MDHm,MI1PP,PDHm,PGM,PPA,RDH2a,SUCD1m
pail_hs_c_73	Phosphatidylinositol synthesis	5	24	67	94	0.074627	0.358209	0.607838	0	ENO,GLCt2_2,HCO3_NAt,PFK,PIt7ir	ACCOAC,ACITL,ADK1,AKGMALtm,CRNtim,CYOR-u10m,FACOAL160i,FACOAL1821,FAOXC182806m,FAOXC80,FUMm,GLCt2r,GPAM_hs,ICDHxm,ICDHyrm,LNLCCPT1,LNLCCRNt,MDHm,MI1PP,PDHm,PGM,PPA,RDH3a,SUCD1m
pail_hs_c_74	Phosphatidylinositol synthesis	5	24	67	94	0.074627	0.358209	0.607838	0	3HCO3_NAt,ENO,GLCt4_2,PFK,PIt7ir	ACCOAC,ACITL,ADK1,AKGMALtm,CRNtim,CYOR-u10m,FACOAL160i,FACOAL1821,FAOXC182806m,FAOXC80,FUMm,GLCt4,GPAM_hs,ICDHxm,ICDHyrm,LNLCCPT1,LNLCCRNt,MDHm,MI1PP,PDHm,PGM,PPA,RDH2a,SUCD1m
pail_hs_c_80	Phosphatidylinositol synthesis	5	24	67	94	0.074627	0.358209	0.607838	0	3HCO3_NAt,ENO,GLCt4_2,PFK,PIt7ir	ACCOAC,ACITL,ADK1,AKGMALtm,CRNtim,CYOR-u10m,FACOAL160i,FACOAL1821,FAOXC182806m,FAOXC80,FUMm,GLCt2r,GLCt4,GPAM_hs,ICDHxm,ICDHyrm,LNLCCPT1,LNLCCRNt,MDHm,MI1PP,PDHm,PGM,PPA,SUCD1m
pail_hs_c_81	Phosphatidylinositol synthesis	5	24	67	94	0.074627	0.358209	0.607838	0	3HCO3_NAt,ENO,GLCt2_2,PFK,PIt7ir	ACCOAC,ACITL,ADK1,AKGMALtm,CRNtim,CYOR-u10m,FACOAL160i,FACOAL1821,FAOXC182806m,FAOXC80,FUMm,GLCt4,GPAM_hs,ICDHxm,ICDHyrm,LNLCCPT1,LNLCCRNt,MDHm,MI1PP,PDHm,PGM,PPA,RDH3a,SUCD1m
pail_hs_c_97	Phosphatidylinositol synthesis	5	24	67	94	0.074627	0.358209	0.607838	0	2HCO3_NAt,3HCO3_NAt,ENO,PFK,PIt8	ACCOAC,ACITL,ADK1,AKGMALtm,CRNtim,CYOR-u10m,FACOAL160i,FACOAL1821,FAOXC182806m,FAOXC80,FUMm,GLCt4,GPAM_hs,ICDHxm,ICDHyrm,LNLCCPT1,LNLCCRNt,MDHm,MI1PP,PDHm,PGM,PPA,RDH2a,SUCD1m
hdca_c_119	Hexadecanoate synthesis	5	20	54	75	0.092593	0.37037	0.612423	0	3HCO3_NAt,ENO,GLCt4_2,OCOAT1m,PFK	AACOAT,ACACT1r,ACACT1rm,ACCOAC,ADK1,AKGMALtm,CRNtim,CYOR-u10m,FACOAL1821,FAOXC182806m,FAOXC80,FUMm,ICDHxm,LNLCCPT1,LNLCCRNt,MDHm,PDHm,PGM,PPA,SUCD1m
hdca_c_140	Hexadecanoate synthesis	5	20	54	75	0.092593	0.37037	0.612423	0	ENO,GLCt4_2,NAt3_1,OCOAT1m,PFK	AACOAT,ACACT1r,ACACT1rm,ACCOAC,ADK1,AKGMALtm,CRNtim,CYOR-u10m,FACOAL1821,FAOXC182806m,FAOXC80,FUMm,ICDHxm,LNLCCPT1,LNLCCRNt,MDHm,PDHm,PGM,PPA,SUCD1m
hdca_c_155	Hexadecanoate synthesis	5	20	54	75	0.092593	0.37037	0.612423	0	3HCO3_NAt,ENO,GLCt4_2,OCOAT1m,PFK	AACOAT,ACACT1r,ACACT1rm,ACCOAC,ADK1,AKGMALtm,CRNtim,CYOR-u10m,FACOAL1821,FAOXC182806m,FAOXC80,FUMm,ICDHxm,LNLCCPT1,LNLCCRNt,MDHm,PDHm,PGM,PPA,SUCD1m
hdca_c_189	Hexadecanoate synthesis	5	20	54	75	0.092593	0.37037	0.612423	0	2HCO3_NAt,ENO,GLCt4_2,OCOAT1m,PFK	AACOAT,ACACT1r,ACACT1rm,ACCOAC,ADK1,AKGMALtm,CRNtim,CYOR-u10m,FACOAL1821,FAOXC182806m,FAOXC80,FUMm,ICDHxm,LNLCCPT1,LNLCCRNt,MDHm,PDHm,PGM,PPA,SUCD1m
hdca_c_255	Hexadecanoate synthesis	5	20	54	75	0.092593	0.37037	0.612423	0	ENO,GLCt2_2,NAt3_1,OCOAT1m,PFK	AACOAT,ACACT1r,ACACT1rm,ACCOAC,ADK1,AKGMALtm,CRNtim,CYOR-u10m,FACOAL1821,FAOXC182806m,FAOXC80,FUMm,ICDHxm,LNLCCPT1,LNLCCRNt,MDHm,PDHm,PGM,PPA,SUCD1m
hdca_c_43	Hexadecanoate synthesis	5	20	54	75	0.092593	0.37037	0.612423	0	ENO,GLCt2_2,GLCt4_2,OCOAT1m,PFK	AACOAT,ACACT1r,ACACT1rm,ACCOAC,ADK1,AKGMALtm,CRNtim,CYOR-u10m,FACOAL1821,FAOXC182806m,FAOXC80,FUMm,ICDHxm,LNLCCPT1,LNLCCRNt,MDHm,PDHm,PGM,PPA,SUCD1m
o2s_m_126	Superoxide anion synthesis	3	12	31	42	0.096774	0.387097	0.612872	0	ALR2,ENO,G3PD2m	ACTLMO,ACYP,CYOR-u10m,GLCt2r,GLCt4,GND,P5CR,PGL,PGM,TALA,TKT1,TKT2
o2s_m_55	Superoxide anion synthesis	3	12	31	42	0.096774	0.387097	0.612872	0	ALR2,ENO,G3PD2m	ACTLMO,ACYP,CYOR-u10m,GLCt2r,GLCt4,GND,P5CR,PGL,PGM,TALA,TKT1,TKT2
pail_hs_c_107	Phosphatidylinositol synthesis	4	24	67	94	0.059701	0.358209	0.623209	0	3HCO3_NAt,ENO,PFK,PIt7ir	ACCOAC,ACITL,ADK1,AKGMALtm,CRNtim,CYOR-u10m,FACOAL160i,FACOAL1821,FAOXC182806m,FAOXC80,FUMm,GLCt4,GPAM_hs,ICDHxm,ICDHyrm,LNLCCPT1,LNLCCRNt,MDHm,MI1PP,PDHm,PGM,PPA,RDH3a,SUCD1m
pail_hs_c_122	Phosphatidylinositol synthesis	4	24	67	94	0.059701	0.358209	0.623209	0	2HCO3_NAt,ENO,GLCt4_2,PFK	ACCOAC,ACITL,ADK1,AKGMALtm,CRNtim,CYOR-u10m,FACOAL160i,FACOAL1821,FAOXC182806m,FAOXC80,FUMm,GLCt2r,GLCt4,GPAM_hs,ICDHxm,ICDHyrm,LNLCCPT1,LNLCCRNt,MDHm,MI1PP,PDHm,PGM,PPA,SUCD1m
pail_hs_c_127	Phosphatidylinositol synthesis	4	24	67	94	0.059701	0.358209	0.623209	0	3HCO3_NAt,ENO,PFK,PIt8	ACCOAC,ACITL,ADK1,AKGMALtm,CRNtim,CYOR-u10m,FACOAL160i,FACOAL1821,FAOXC182806m,FAOXC80,FUMm,GLCt4,GPAM_hs,ICDHxm,ICDHyrm,LNLCCPT1,LNLCCRNt,MDHm,MI1PP,PDHm,PGM,PPA,RDH3a,SUCD1m
pail_hs_c_135	Phosphatidylinositol synthesis	4	24	67	94	0.059701	0.358209	0.623209	0	2HCO3_NAt,ENO,HCO3_NAt,PFK	ACCOAC,ACITL,ADK1,AKGMALtm,CRNtim,CYOR-u10m,FACOAL160i,FACOAL1821,FAOXC182806m,FAOXC80,FUMm,GLCt4,GPAM_hs,ICDHxm,ICDHyrm,LNLCCPT1,LNLCCRNt,MDHm,MI1PP,PDHm,PGM,PPA,RDH3a,SUCD1m
pail_hs_c_144	Phosphatidylinositol synthesis	4	24	67	94	0.059701	0.358209	0.623209	0	3HCO3_NAt,ENO,NAt3_1,PFK	ACCOAC,ACITL,ADK1,AKGMALtm,CRNtim,CYOR-u10m,FACOAL160i,FACOAL1821,FAOXC182806m,FAOXC80,FUMm,GLCt2r,GPAM_hs,ICDHxm,ICDHyrm,LNLCCPT1,LNLCCRNt,MDHm,MI1PP,PDHm,PGM,PPA,RDH3a,SUCD1m
pail_hs_c_154	Phosphatidylinositol synthesis	4	24	67	94	0.059701	0.358209	0.623209	0	3HCO3_NAt,ENO,PFK,PIt7ir	ACCOAC,ACITL,ADK1,AKGMALtm,CRNtim,CYOR-u10m,FACOAL160i,FACOAL1821,FAOXC182806m,FAOXC80,FUMm,GLCt4,GPAM_hs,ICDHxm,ICDHyrm,LNLCCPT1,LNLCCRNt,MDHm,MI1PP,PDHm,PGM,PPA,RDH2a,SUCD1m
pail_hs_c_20	Phosphatidylinositol synthesis	4	24	67	94	0.059701	0.358209	0.623209	0	3HCO3_NAt,ENO,GLCt2_2,PFK	ACCOAC,ACITL,ADK1,AKGMALtm,CRNtim,CYOR-u10m,FACOAL160i,FACOAL1821,FAOXC182806m,FAOXC80,FUMm,GLCt2r,GPAM_hs,ICDHxm,ICDHyrm,LNLCCPT1,LNLCCRNt,MDHm,MI1PP,PDHm,PGM,PPA,RDH2a,SUCD1m
pail_hs_c_209	Phosphatidylinositol synthesis	4	24	67	94	0.059701	0.358209	0.623209	0	2HCO3_NAt,ENO,PFK,PIt8	ACCOAC,ACITL,ADK1,AKGMALtm,CRNtim,CYOR-u10m,FACOAL160i,FACOAL1821,FAOXC182806m,FAOXC80,FUMm,GLCt4,GPAM_hs,ICDHxm,ICDHyrm,LNLCCPT1,LNLCCRNt,MDHm,MI1PP,PDHm,PGM,PPA,RDH2a,SUCD1m
pail_hs_c_228	Phosphatidylinositol synthesis	4	24	67	94	0.059701	0.358209	0.623209	0	3HCO3_NAt,ENO,PFK,PIt8	ACCOAC,ACITL,ADK1,AKGMALtm,CRNtim,CYOR-u10m,FACOAL160i,FACOAL1821,FAOXC182806m,FAOXC80,FUMm,GLCt4,GPAM_hs,ICDHxm,ICDHyrm,LNLCCPT1,LNLCCRNt,MDHm,MI1PP,PDHm,PGM,PPA,RDH2a,SUCD1m
pail_hs_c_230	Phosphatidylinositol synthesis	4	24	67	94	0.059701	0.358209	0.623209	0	ENO,GLCt2_2,PFK,PIt8	ACCOAC,ACITL,ADK1,AKGMALtm,CRNtim,CYOR-u10m,FACOAL160i,FACOAL1821,FAOXC182806m,FAOXC80,FUMm,GLCt4,GPAM_hs,ICDHxm,ICDHyrm,LNLCCPT1,LNLCCRNt,MDHm,MI1PP,PDHm,PGM,PPA,RDH3a,SUCD1m
pail_hs_c_25	Phosphatidylinositol synthesis	4	24	67	94	0.059701	0.358209	0.623209	0	2HCO3_NAt,ENO,GLCt2_2,PFK	ACCOAC,ACITL,ADK1,AKGMALtm,CRNtim,CYOR-u10m,FACOAL160i,FACOAL1821,FAOXC182806m,FAOXC80,FUMm,GLCt2r,GPAM_hs,ICDHxm,ICDHyrm,LNLCCPT1,LNLCCRNt,MDHm,MI1PP,PDHm,PGM,PPA,RDH2a,SUCD1m
pail_hs_c_29	Phosphatidylinositol synthesis	4	24	67	94	0.059701	0.358209	0.623209	0	2HCO3_NAt,ENO,PFK,PIt8	ACCOAC,ACITL,ADK1,AKGMALtm,CRNtim,CYOR-u10m,FACOAL160i,FACOAL1821,FAOXC182806m,FAOXC80,FUMm,GLCt4,GPAM_hs,ICDHxm,ICDHyrm,LNLCCPT1,LNLCCRNt,MDHm,MI1PP,PDHm,PGM,PPA,RDH2a,SUCD1m
pail_hs_c_37	Phosphatidylinositol synthesis	4	24	67	94	0.059701	0.358209	0.623209	0	3HCO3_NAt,ENO,GLCt4_2,PFK	ACCOAC,ACITL,ADK1,AKGMALtm,CRNtim,CYOR-u10m,FACOAL160i,FACOAL1821,FAOXC182806m,FAOXC80,FUMm,GLCt4,GPAM_hs,ICDHxm,ICDHyrm,LNLCCPT1,LNLCCRNt,MDHm,MI1PP,PDHm,PGM,PPA,RDH3a,SUCD1m
pail_hs_c_45	Phosphatidylinositol synthesis	4	24	67	94	0.059701	0.358209	0.623209	0	ENO,GLCt2_2,PFK,PIt8	ACCOAC,ACITL,ADK1,AKGMALtm,CRNtim,CYOR-u10m,FACOAL160i,FACOAL1821,FAOXC182806m,FAOXC80,FUMm,GLCt4,GPAM_hs,ICDHxm,ICDHyrm,LNLCCPT1,LNLCCRNt,MDHm,MI1PP,PDHm,PGM,PPA,RDH2a,SUCD1m
pail_hs_c_52	Phosphatidylinositol synthesis	4	24	67	94	0.059701	0.358209	0.623209	0	3HCO3_NAt,ENO,GLCt4_2,PFK	ACCOAC,ACITL,ADK1,AKGMALtm,CRNtim,CYOR-u10m,FACOAL160i,FACOAL1821,FAOXC182806m,FAOXC80,FUMm,GLCt2r,GLCt4,GPAM_hs,ICDHxm,ICDHyrm,LNLCCPT1,LNLCCRNt,MDHm,MI1PP,PDHm,PGM,PPA,SUCD1m
pail_hs_c_55	Phosphatidylinositol synthesis	4	24	67	94	0.059701	0.358209	0.623209	0	ENO,GLCt2_2,PFK,PIt8	ACCOAC,ACITL,ADK1,AKGMALtm,CRNtim,CYOR-u10m,FACOAL160i,FACOAL1821,FAOXC182806m,FAOXC80,FUMm,GLCt4,GPAM_hs,ICDHxm,ICDHyrm,LNLCCPT1,LNLCCRNt,MDHm,MI1PP,PDHm,PGM,PPA,RDH3a,SUCD1m
pail_hs_c_139	Phosphatidylinositol synthesis	3	24	67	94	0.044776	0.358209	0.629001	0	3HCO3_NAt,ENO,PFK	ACCOAC,ACITL,ADK1,AKGMALtm,CRNtim,CYOR-u10m,FACOAL160i,FACOAL1821,FAOXC182806m,FAOXC80,FUMm,GLCt4,GPAM_hs,ICDHxm,ICDHyrm,LNLCCPT1,LNLCCRNt,MDHm,MI1PP,PDHm,PGM,PPA,RDH2a,SUCD1m
pail_hs_c_178	Phosphatidylinositol synthesis	3	24	67	94	0.044776	0.358209	0.629001	0	ENO,GLCt4_2,PFK	ACCOAC,ACITL,ADK1,AKGMALtm,CRNtim,CYOR-u10m,FACOAL160i,FACOAL1821,FAOXC182806m,FAOXC80,FUMm,GLCt2r,GPAM_hs,ICDHxm,ICDHyrm,LNLCCPT1,LNLCCRNt,MDHm,MI1PP,PDHm,PGM,PPA,RDH3a,SUCD1m
pail_hs_c_3	Phosphatidylinositol synthesis	3	24	67	94	0.044776	0.358209	0.629001	0	ENO,HCO3_NAt,PFK	ACCOAC,ACITL,ADK1,AKGMALtm,CRNtim,CYOR-u10m,FACOAL160i,FACOAL1821,FAOXC182806m,FAOXC80,FUMm,GLCt4,GPAM_hs,ICDHxm,ICDHyrm,LNLCCPT1,LNLCCRNt,MDHm,MI1PP,PDHm,PGM,PPA,RDH3a,SUCD1m
hdca_c_105	Hexadecanoate synthesis	6	22	56	75	0.107143	0.392857	0.629206	0	3HCO3_NAt,ENO,GLCt2_2,GLCt4_2,OCOAT1m,PFK	AACOAT,ACACT1r,ACACT1rm,ACCOAC,ADK1,AKGMALtm,CRNtim,CYOR-u10m,FACOAL1821,FAOXC182806m,FAOXC80,FUMm,GLCt2r,ICDHxm,LNLCCPT1,LNLCCRNt,MDHm,PDHm,PGM,PPA,RDH3a,SUCD1m
hdca_c_172	Hexadecanoate synthesis	6	22	56	75	0.107143	0.392857	0.629206	0	2HCO3_NAt,ENO,GLCt2_2,GLCt4_2,OCOAT1m,PFK	AACOAT,ACACT1r,ACACT1rm,ACCOAC,ADK1,AKGMALtm,CRNtim,CYOR-u10m,FACOAL1821,FAOXC182806m,FAOXC80,FUMm,GLCt4,ICDHxm,LNLCCPT1,LNLCCRNt,MDHm,PDHm,PGM,PPA,RDH2a,SUCD1m
hdca_c_211	Hexadecanoate synthesis	6	22	56	75	0.107143	0.392857	0.629206	0	3HCO3_NAt,ENO,HCO3_NAt,NAt3_1,OCOAT1m,PFK	AACOAT,ACACT1r,ACACT1rm,ACCOAC,ADK1,AKGMALtm,CRNtim,CYOR-u10m,FACOAL1821,FAOXC182806m,FAOXC80,FUMm,GLCt2r,ICDHxm,LNLCCPT1,LNLCCRNt,MDHm,PDHm,PGM,PPA,RDH2a,SUCD1m
hdca_c_240	Hexadecanoate synthesis	6	22	56	75	0.107143	0.392857	0.629206	0	3HCO3_NAt,ENO,GLCt2_2,NAt3_1,OCOAT1m,PFK	AACOAT,ACACT1r,ACACT1rm,ACCOAC,ADK1,AKGMALtm,CRNtim,CYOR-u10m,FACOAL1821,FAOXC182806m,FAOXC80,FUMm,GLCt4,ICDHxm,LNLCCPT1,LNLCCRNt,MDHm,PDHm,PGM,PPA,RDH2a,SUCD1m
hdca_c_249	Hexadecanoate synthesis	6	22	56	75	0.107143	0.392857	0.629206	0	ENO,GLCt4_2,HCO3_NAt,NAt3_1,OCOAT1m,PFK	AACOAT,ACACT1r,ACACT1rm,ACCOAC,ADK1,AKGMALtm,CRNtim,CYOR-u10m,FACOAL1821,FAOXC182806m,FAOXC80,FUMm,GLCt2r,ICDHxm,LNLCCPT1,LNLCCRNt,MDHm,PDHm,PGM,PPA,RDH3a,SUCD1m
hdca_c_261	Hexadecanoate synthesis	6	22	56	75	0.107143	0.392857	0.629206	0	3HCO3_NAt,ENO,GLCt2_2,NAt3_1,OCOAT1m,PFK	AACOAT,ACACT1r,ACACT1rm,ACCOAC,ADK1,AKGMALtm,CRNtim,CYOR-u10m,FACOAL1821,FAOXC182806m,FAOXC80,FUMm,GLCt2r,ICDHxm,LNLCCPT1,LNLCCRNt,MDHm,PDHm,PGM,PPA,RDH2a,SUCD1m
hdca_c_28	Hexadecanoate synthesis	6	22	56	75	0.107143	0.392857	0.629206	0	2HCO3_NAt,ENO,GLCt2_2,HCO3_NAt,OCOAT1m,PFK	AACOAT,ACACT1r,ACACT1rm,ACCOAC,ADK1,AKGMALtm,CRNtim,CYOR-u10m,FACOAL1821,FAOXC182806m,FAOXC80,FUMm,GLCt4,ICDHxm,LNLCCPT1,LNLCCRNt,MDHm,PDHm,PGM,PPA,RDH3a,SUCD1m
hdca_c_83	Hexadecanoate synthesis	6	22	56	75	0.107143	0.392857	0.629206	0	2HCO3_NAt,ENO,HCO3_NAt,NAt3_1,OCOAT1m,PFK	AACOAT,ACACT1r,ACACT1rm,ACCOAC,ADK1,AKGMALtm,CRNtim,CYOR-u10m,FACOAL1821,FAOXC182806m,FAOXC80,FUMm,GLCt4,ICDHxm,LNLCCPT1,LNLCCRNt,MDHm,PDHm,PGM,PPA,RDH3a,SUCD1m
hdca_c_96	Hexadecanoate synthesis	6	22	56	75	0.107143	0.392857	0.629206	0	2HCO3_NAt,3HCO3_NAt,ENO,GLCt4_2,OCOAT1m,PFK	AACOAT,ACACT1r,ACACT1rm,ACCOAC,ADK1,AKGMALtm,CRNtim,CYOR-u10m,FACOAL1821,FAOXC182806m,FAOXC80,FUMm,ICDHxm,LNLCCPT1,LNLCCRNt,MDHm,PDHm,PGM,PPA,RDH1,RDH1a,SUCD1m
hdca_c_100	Hexadecanoate synthesis	4	19	52	75	0.076923	0.365385	0.629634	0	2HCO3_NAt,ENO,NAt3_1,PFK	ACCOAC,ACITL,ADK1,AKGMALtm,CRNtim,CYOR-u10m,FACOAL1821,FAOXC182806m,FAOXC80,FUMm,GLCt4,ICDHxm,LNLCCPT1,LNLCCRNt,MDHm,PDHm,PGM,PPA,SUCD1m
hdca_c_150	Hexadecanoate synthesis	4	19	52	75	0.076923	0.365385	0.629634	0	2HCO3_NAt,ENO,NAt3_1,PFK	ACCOAC,ACITL,ADK1,AKGMALtm,CRNtim,CYOR-u10m,FACOAL1821,FAOXC182806m,FAOXC80,FUMm,GLCt4,ICDHxm,LNLCCPT1,LNLCCRNt,MDHm,PDHm,PGM,PPA,SUCD1m
hdca_c_207	Hexadecanoate synthesis	4	19	52	75	0.076923	0.365385	0.629634	0	2HCO3_NAt,ENO,NAt3_1,PFK	ACCOAC,ACITL,ADK1,AKGMALtm,CRNtim,CYOR-u10m,FACOAL1821,FAOXC182806m,FAOXC80,FUMm,GLCt2r,ICDHxm,LNLCCPT1,LNLCCRNt,MDHm,PDHm,PGM,PPA,SUCD1m
hdca_c_141	Hexadecanoate synthesis	5	20	53	75	0.09434	0.377358	0.633566	0	3HCO3_NAt,ENO,GLCt4_2,OCOAT1m,PFK	AACOAT,ACACT1r,ACACT1rm,ACCOAC,ADK1,AKGMALtm,CRNtim,CYOR-u10m,FACOAL1821,FAOXC182806m,FAOXC80,FUMm,ICDHxm,LNLCCPT1,LNLCCRNt,MDHm,PDHm,PGM,PPA,SUCD1m
hdca_c_163	Hexadecanoate synthesis	5	20	53	75	0.09434	0.377358	0.633566	0	ENO,GLCt4_2,HCO3_NAt,OCOAT1m,PFK	AACOAT,ACACT1r,ACACT1rm,ACCOAC,ADK1,AKGMALtm,CRNtim,CYOR-u10m,FACOAL1821,FAOXC182806m,FAOXC80,FUMm,ICDHxm,LNLCCPT1,LNLCCRNt,MDHm,PDHm,PGM,PPA,SUCD1m
hdca_c_209	Hexadecanoate synthesis	5	20	53	75	0.09434	0.377358	0.633566	0	ENO,GLCt2_2,GLCt4_2,OCOAT1m,PFK	AACOAT,ACACT1r,ACACT1rm,ACCOAC,ADK1,AKGMALtm,CRNtim,CYOR-u10m,FACOAL1821,FAOXC182806m,FAOXC80,FUMm,ICDHxm,LNLCCPT1,LNLCCRNt,MDHm,PDHm,PGM,PPA,SUCD1m
hdca_c_4	Hexadecanoate synthesis	5	20	53	75	0.09434	0.377358	0.633566	0	ENO,GLCt2_2,NAt3_1,OCOAT1m,PFK	AACOAT,ACACT1r,ACACT1rm,ACCOAC,ADK1,AKGMALtm,CRNtim,CYOR-u10m,FACOAL1821,FAOXC182806m,FAOXC80,FUMm,ICDHxm,LNLCCPT1,LNLCCRNt,MDHm,PDHm,PGM,PPA,SUCD1m
hdca_c_6	Hexadecanoate synthesis	5	20	53	75	0.09434	0.377358	0.633566	0	2HCO3_NAt,ENO,GLCt4_2,OCOAT1m,PFK	AACOAT,ACACT1r,ACACT1rm,ACCOAC,ADK1,AKGMALtm,CRNtim,CYOR-u10m,FACOAL1821,FAOXC182806m,FAOXC80,FUMm,ICDHxm,LNLCCPT1,LNLCCRNt,MDHm,PDHm,PGM,PPA,SUCD1m
hdca_c_65	Hexadecanoate synthesis	5	20	53	75	0.09434	0.377358	0.633566	0	3HCO3_NAt,ENO,GLCt4_2,OCOAT1m,PFK	AACOAT,ACACT1r,ACACT1rm,ACCOAC,ADK1,AKGMALtm,CRNtim,CYOR-u10m,FACOAL1821,FAOXC182806m,FAOXC80,FUMm,ICDHxm,LNLCCPT1,LNLCCRNt,MDHm,PDHm,PGM,PPA,SUCD1m
hdca_c_8	Hexadecanoate synthesis	5	20	53	75	0.09434	0.377358	0.633566	0	ENO,GLCt2_2,NAt3_1,OCOAT1m,PFK	AACOAT,ACACT1r,ACACT1rm,ACCOAC,ADK1,AKGMALtm,CRNtim,CYOR-u10m,FACOAL1821,FAOXC182806m,FAOXC80,FUMm,ICDHxm,LNLCCPT1,LNLCCRNt,MDHm,PDHm,PGM,PPA,SUCD1m
hdca_c_84	Hexadecanoate synthesis	5	20	53	75	0.09434	0.377358	0.633566	0	ENO,GLCt2_2,GLCt4_2,OCOAT1m,PFK	AACOAT,ACACT1r,ACACT1rm,ACCOAC,ADK1,AKGMALtm,CRNtim,CYOR-u10m,FACOAL1821,FAOXC182806m,FAOXC80,FUMm,ICDHxm,LNLCCPT1,LNLCCRNt,MDHm,PDHm,PGM,PPA,SUCD1m
hdca_c_97	Hexadecanoate synthesis	5	20	53	75	0.09434	0.377358	0.633566	0	2HCO3_NAt,ENO,GLCt4_2,OCOAT1m,PFK	AACOAT,ACACT1r,ACACT1rm,ACCOAC,ADK1,AKGMALtm,CRNtim,CYOR-u10m,FACOAL1821,FAOXC182806m,FAOXC80,FUMm,ICDHxm,LNLCCPT1,LNLCCRNt,MDHm,PDHm,PGM,PPA,SUCD1m
hdca_c_124	Hexadecanoate synthesis	6	22	55	75	0.109091	0.4	0.634457	0	3HCO3_NAt,ENO,GLCt4_2,NAt3_1,OCOAT1m,PFK	AACOAT,ACACT1r,ACACT1rm,ACCOAC,ADK1,AKGMALtm,CRNtim,CYOR-u10m,FACOAL1821,FAOXC182806m,FAOXC80,FUMm,GLCt4,ICDHxm,LNLCCPT1,LNLCCRNt,MDHm,PDHm,PGM,PPA,RDH3a,SUCD1m
hdca_c_170	Hexadecanoate synthesis	6	22	55	75	0.109091	0.4	0.634457	0	3HCO3_NAt,ENO,GLCt2_2,NAt3_1,OCOAT1m,PFK	AACOAT,ACACT1r,ACACT1rm,ACCOAC,ADK1,AKGMALtm,CRNtim,CYOR-u10m,FACOAL1821,FAOXC182806m,FAOXC80,FUMm,GLCt4,ICDHxm,LNLCCPT1,LNLCCRNt,MDHm,PDHm,PGM,PPA,RDH2a,SUCD1m
hdca_c_197	Hexadecanoate synthesis	6	22	55	75	0.109091	0.4	0.634457	0	3HCO3_NAt,ENO,GLCt2_2,GLCt4_2,OCOAT1m,PFK	AACOAT,ACACT1r,ACACT1rm,ACCOAC,ADK1,AKGMALtm,CRNtim,CYOR-u10m,FACOAL1821,FAOXC182806m,FAOXC80,FUMm,GLCt2r,ICDHxm,LNLCCPT1,LNLCCRNt,MDHm,PDHm,PGM,PPA,RDH2a,SUCD1m
hdca_c_204	Hexadecanoate synthesis	6	22	55	75	0.109091	0.4	0.634457	0	3HCO3_NAt,ENO,GLCt2_2,GLCt4_2,OCOAT1m,PFK	AACOAT,ACACT1r,ACACT1rm,ACCOAC,ADK1,AKGMALtm,CRNtim,CYOR-u10m,FACOAL1821,FAOXC182806m,FAOXC80,FUMm,ICDHxm,LNLCCPT1,LNLCCRNt,MDHm,PDHm,PGM,PPA,RDH1,RDH1a,SUCD1m
hdca_c_216	Hexadecanoate synthesis	6	22	55	75	0.109091	0.4	0.634457	0	3HCO3_NAt,ENO,GLCt4_2,NAt3_1,OCOAT1m,PFK	AACOAT,ACACT1r,ACACT1rm,ACCOAC,ADK1,AKGMALtm,CRNtim,CYOR-u10m,FACOAL1821,FAOXC182806m,FAOXC80,FUMm,GLCt4,ICDHxm,LNLCCPT1,LNLCCRNt,MDHm,PDHm,PGM,PPA,RDH2a,SUCD1m
hdca_c_223	Hexadecanoate synthesis	6	22	55	75	0.109091	0.4	0.634457	0	3HCO3_NAt,ENO,GLCt2_2,GLCt4_2,OCOAT1m,PFK	AACOAT,ACACT1r,ACACT1rm,ACCOAC,ADK1,AKGMALtm,CRNtim,CYOR-u10m,FACOAL1821,FAOXC182806m,FAOXC80,FUMm,GLCt4,ICDHxm,LNLCCPT1,LNLCCRNt,MDHm,PDHm,PGM,PPA,RDH3a,SUCD1m
hdca_c_229	Hexadecanoate synthesis	6	22	55	75	0.109091	0.4	0.634457	0	3HCO3_NAt,ENO,GLCt2_2,NAt3_1,OCOAT1m,PFK	AACOAT,ACACT1r,ACACT1rm,ACCOAC,ADK1,AKGMALtm,CRNtim,CYOR-u10m,FACOAL1821,FAOXC182806m,FAOXC80,FUMm,ICDHxm,LNLCCPT1,LNLCCRNt,MDHm,PDHm,PGM,PPA,RDH1,RDH1a,SUCD1m
hdca_c_237	Hexadecanoate synthesis	6	22	55	75	0.109091	0.4	0.634457	0	2HCO3_NAt,3HCO3_NAt,ENO,GLCt2_2,OCOAT1m,PFK	AACOAT,ACACT1r,ACACT1rm,ACCOAC,ADK1,AKGMALtm,CRNtim,CYOR-u10m,FACOAL1821,FAOXC182806m,FAOXC80,FUMm,GLCt4,ICDHxm,LNLCCPT1,LNLCCRNt,MDHm,PDHm,PGM,PPA,RDH3a,SUCD1m
hdca_c_265	Hexadecanoate synthesis	6	22	55	75	0.109091	0.4	0.634457	0	3HCO3_NAt,ENO,GLCt2_2,NAt3_1,OCOAT1m,PFK	AACOAT,ACACT1r,ACACT1rm,ACCOAC,ADK1,AKGMALtm,CRNtim,CYOR-u10m,FACOAL1821,FAOXC182806m,FAOXC80,FUMm,GLCt2r,ICDHxm,LNLCCPT1,LNLCCRNt,MDHm,PDHm,PGM,PPA,RDH2a,SUCD1m
hdca_c_30	Hexadecanoate synthesis	6	22	55	75	0.109091	0.4	0.634457	0	3HCO3_NAt,ENO,GLCt2_2,GLCt4_2,OCOAT1m,PFK	AACOAT,ACACT1r,ACACT1rm,ACCOAC,ADK1,AKGMALtm,CRNtim,CYOR-u10m,FACOAL1821,FAOXC182806m,FAOXC80,FUMm,GLCt2r,ICDHxm,LNLCCPT1,LNLCCRNt,MDHm,PDHm,PGM,PPA,RDH3a,SUCD1m
hdca_c_32	Hexadecanoate synthesis	6	22	55	75	0.109091	0.4	0.634457	0	2HCO3_NAt,3HCO3_NAt,ENO,GLCt4_2,OCOAT1m,PFK	AACOAT,ACACT1r,ACACT1rm,ACCOAC,ADK1,AKGMALtm,CRNtim,CYOR-u10m,FACOAL1821,FAOXC182806m,FAOXC80,FUMm,ICDHxm,LNLCCPT1,LNLCCRNt,MDHm,PDHm,PGM,PPA,RDH1,RDH1a,SUCD1m
hdca_c_98	Hexadecanoate synthesis	6	22	55	75	0.109091	0.4	0.634457	0	ENO,GLCt4_2,HCO3_NAt,NAt3_1,OCOAT1m,PFK	AACOAT,ACACT1r,ACACT1rm,ACCOAC,ADK1,AKGMALtm,CRNtim,CYOR-u10m,FACOAL1821,FAOXC182806m,FAOXC80,FUMm,GLCt4,ICDHxm,LNLCCPT1,LNLCCRNt,MDHm,PDHm,PGM,PPA,RDH3a,SUCD1m
hdca_c_117	Hexadecanoate synthesis	5	21	56	75	0.089286	0.375	0.647548	0	3HCO3_NAt,ENO,GLCt4_2,OCOAT1m,PFK	AACOAT,ACACT1r,ACACT1rm,ACCOAC,ADK1,AKGMALtm,CRNtim,CYOR-u10m,FACOAL1821,FAOXC182806m,FAOXC80,FUMm,GLCt4,ICDHxm,LNLCCPT1,LNLCCRNt,MDHm,PDHm,PGM,PPA,SUCD1m
hdca_c_199	Hexadecanoate synthesis	5	21	56	75	0.089286	0.375	0.647548	0	ENO,GLCt2_2,GLCt4_2,OCOAT1m,PFK	AACOAT,ACACT1r,ACACT1rm,ACCOAC,ADK1,AKGMALtm,CRNtim,CYOR-u10m,FACOAL1821,FAOXC182806m,FAOXC80,FUMm,ICDHxm,LNLCCPT1,LNLCCRNt,MDHm,PDHm,PGM,PPA,RDH3a,SUCD1m
hdca_c_235	Hexadecanoate synthesis	5	21	56	75	0.089286	0.375	0.647548	0	3HCO3_NAt,ENO,GLCt4_2,OCOAT1m,PFK	AACOAT,ACACT1r,ACACT1rm,ACCOAC,ADK1,AKGMALtm,CRNtim,CYOR-u10m,FACOAL1821,FAOXC182806m,FAOXC80,FUMm,ICDHxm,LNLCCPT1,LNLCCRNt,MDHm,PDHm,PGM,PPA,RDH3a,SUCD1m
hdca_c_3	Hexadecanoate synthesis	5	21	56	75	0.089286	0.375	0.647548	0	ENO,GLCt2_2,GLCt4_2,OCOAT1m,PFK	AACOAT,ACACT1r,ACACT1rm,ACCOAC,ADK1,AKGMALtm,CRNtim,CYOR-u10m,FACOAL1821,FAOXC182806m,FAOXC80,FUMm,ICDHxm,LNLCCPT1,LNLCCRNt,MDHm,PDHm,PGM,PPA,RDH2a,SUCD1m
hdca_c_47	Hexadecanoate synthesis	5	21	56	75	0.089286	0.375	0.647548	0	ENO,GLCt2_2,GLCt4_2,OCOAT1m,PFK	AACOAT,ACACT1r,ACACT1rm,ACCOAC,ADK1,AKGMALtm,CRNtim,CYOR-u10m,FACOAL1821,FAOXC182806m,FAOXC80,FUMm,GLCt4,ICDHxm,LNLCCPT1,LNLCCRNt,MDHm,PDHm,PGM,PPA,SUCD1m
hdca_c_63	Hexadecanoate synthesis	5	21	56	75	0.089286	0.375	0.647548	0	3HCO3_NAt,ENO,GLCt4_2,OCOAT1m,PFK	AACOAT,ACACT1r,ACACT1rm,ACCOAC,ADK1,AKGMALtm,CRNtim,CYOR-u10m,FACOAL1821,FAOXC182806m,FAOXC80,FUMm,ICDHxm,LNLCCPT1,LNLCCRNt,MDHm,PDHm,PGM,PPA,RDH2a,SUCD1m
hdca_c_91	Hexadecanoate synthesis	5	21	56	75	0.089286	0.375	0.647548	0	2HCO3_NAt,3HCO3_NAt,ENO,OCOAT1m,PFK	AACOAT,ACACT1r,ACACT1rm,ACCOAC,ADK1,AKGMALtm,CRNtim,CYOR-u10m,FACOAL1821,FAOXC182806m,FAOXC80,FUMm,GLCt4,ICDHxm,LNLCCPT1,LNLCCRNt,MDHm,PDHm,PGM,PPA,SUCD1m
h2o2_m_13	Hydrogen peroxide synthesis	2	10	26	37	0.076923	0.384615	0.655731	0	ENO,HCO3_NAt	FBP,GLCt2r,GLCt4,GND,LDH_D,PGL,PGM,TALA,TKT1,TKT2
h2o2_m_33	Hydrogen peroxide synthesis	2	10	26	37	0.076923	0.384615	0.655731	0	2HCO3_NAt,ENO	FBP,GLCt2r,GLCt4,GND,LDH_D,PGL,PGM,TALA,TKT1,TKT2
h2o2_m_72	Hydrogen peroxide synthesis	2	10	26	37	0.076923	0.384615	0.655731	0	3HCO3_NAt,ENO	FBP,GLCt2r,GLCt4,GND,LDH_D,PGL,PGM,TALA,TKT1,TKT2
pail_hs_c_202	Phosphatidylinositol synthesis	3	25	69	94	0.043478	0.362319	0.656517	0	2HCO3_NAt,ENO,PFK	ACCOAC,ACITL,ADK1,AKGMALtm,CRNtim,CYOR-u10m,FACOAL160i,FACOAL1821,FAOXC182806m,FAOXC80,FUMm,GLCt2r,GLCt4,GPAM_hs,ICDHxm,ICDHyrm,LNLCCPT1,LNLCCRNt,MDHm,MI1PP,PDHm,PGM,PPA,RDH3a,SUCD1m
hdca_c_110	Hexadecanoate synthesis	4	20	54	75	0.074074	0.37037	0.662756	0	2HCO3_NAt,ENO,NAt3_1,PFK	ACCOAC,ACITL,ADK1,AKGMALtm,CRNtim,CYOR-u10m,FACOAL1821,FAOXC182806m,FAOXC80,FUMm,GLCt4,ICDHxm,LNLCCPT1,LNLCCRNt,MDHm,PDHm,PGM,PPA,RDH3a,SUCD1m
hdca_c_144	Hexadecanoate synthesis	4	20	54	75	0.074074	0.37037	0.662756	0	2HCO3_NAt,ENO,NAt3_1,PFK	ACCOAC,ACITL,ADK1,AKGMALtm,CRNtim,CYOR-u10m,FACOAL1821,FAOXC182806m,FAOXC80,FUMm,GLCt4,ICDHxm,LNLCCPT1,LNLCCRNt,MDHm,PDHm,PGM,PPA,RDH2a,SUCD1m
hdca_c_191	Hexadecanoate synthesis	4	20	54	75	0.074074	0.37037	0.662756	0	2HCO3_NAt,ENO,NAt3_1,PFK	ACCOAC,ACITL,ADK1,AKGMALtm,CRNtim,CYOR-u10m,FACOAL1821,FAOXC182806m,FAOXC80,FUMm,GLCt2r,ICDHxm,LNLCCPT1,LNLCCRNt,MDHm,PDHm,PGM,PPA,RDH3a,SUCD1m
hdca_c_72	Hexadecanoate synthesis	4	20	54	75	0.074074	0.37037	0.662756	0	2HCO3_NAt,ENO,NAt3_1,PFK	ACCOAC,ACITL,ADK1,AKGMALtm,CRNtim,CYOR-u10m,FACOAL1821,FAOXC182806m,FAOXC80,FUMm,GLCt2r,ICDHxm,LNLCCPT1,LNLCCRNt,MDHm,PDHm,PGM,PPA,RDH2a,SUCD1m
pail_hs_c_96	Phosphatidylinositol synthesis	3	24	66	94	0.045455	0.363636	0.662914	0	3HCO3_NAt,ENO,PFK	ACCOAC,ACITL,ADK1,AKGMALtm,CRNtim,CYOR-u10m,FACOAL160i,FACOAL1821,FAOXC182806m,FAOXC80,FUMm,GLCt2r,GLCt4,GPAM_hs,ICDHxm,ICDHyrm,LNLCCPT1,LNLCCRNt,MDHm,MI1PP,PDHm,PGM,PPA,SUCD1m
pail_hs_c_224	Phosphatidylinositol synthesis	5	25	68	94	0.073529	0.367647	0.666847	0	2HCO3_NAt,ENO,GLCt2_2,GLCt4_2,PFK	ACCOAC,ACITL,ADK1,AKGMALtm,CRNtim,CYOR-u10m,FACOAL160i,FACOAL1821,FAOXC182806m,FAOXC80,FUMm,GLCt4,GPAM_hs,ICDHxm,ICDHyrm,LNLCCPT1,LNLCCRNt,MDHm,MI1PP,PDHm,PGM,PPA,RDH1,RDH1a,SUCD1m
hdca_c_101	Hexadecanoate synthesis	5	21	55	75	0.090909	0.381818	0.668392	0	3HCO3_NAt,ENO,GLCt4_2,OCOAT1m,PFK	AACOAT,ACACT1r,ACACT1rm,ACCOAC,ADK1,AKGMALtm,CRNtim,CYOR-u10m,FACOAL1821,FAOXC182806m,FAOXC80,FUMm,GLCt4,ICDHxm,LNLCCPT1,LNLCCRNt,MDHm,PDHm,PGM,PPA,SUCD1m
hdca_c_174	Hexadecanoate synthesis	5	21	55	75	0.090909	0.381818	0.668392	0	2HCO3_NAt,ENO,GLCt4_2,OCOAT1m,PFK	AACOAT,ACACT1r,ACACT1rm,ACCOAC,ADK1,AKGMALtm,CRNtim,CYOR-u10m,FACOAL1821,FAOXC182806m,FAOXC80,FUMm,ICDHxm,LNLCCPT1,LNLCCRNt,MDHm,PDHm,PGM,PPA,RDH3a,SUCD1m
hdca_c_187	Hexadecanoate synthesis	5	21	55	75	0.090909	0.381818	0.668392	0	3HCO3_NAt,ENO,GLCt4_2,OCOAT1m,PFK	AACOAT,ACACT1r,ACACT1rm,ACCOAC,ADK1,AKGMALtm,CRNtim,CYOR-u10m,FACOAL1821,FAOXC182806m,FAOXC80,FUMm,ICDHxm,LNLCCPT1,LNLCCRNt,MDHm,PDHm,PGM,PPA,RDH3a,SUCD1m
hdca_c_188	Hexadecanoate synthesis	5	21	55	75	0.090909	0.381818	0.668392	0	2HCO3_NAt,ENO,HCO3_NAt,OCOAT1m,PFK	AACOAT,ACACT1r,ACACT1rm,ACCOAC,ADK1,AKGMALtm,CRNtim,CYOR-u10m,FACOAL1821,FAOXC182806m,FAOXC80,FUMm,GLCt4,ICDHxm,LNLCCPT1,LNLCCRNt,MDHm,PDHm,PGM,PPA,SUCD1m
hdca_c_193	Hexadecanoate synthesis	5	21	55	75	0.090909	0.381818	0.668392	0	3HCO3_NAt,ENO,HCO3_NAt,OCOAT1m,PFK	AACOAT,ACACT1r,ACACT1rm,ACCOAC,ADK1,AKGMALtm,CRNtim,CYOR-u10m,FACOAL1821,FAOXC182806m,FAOXC80,FUMm,GLCt4,ICDHxm,LNLCCPT1,LNLCCRNt,MDHm,PDHm,PGM,PPA,SUCD1m
hdca_c_2	Hexadecanoate synthesis	5	21	55	75	0.090909	0.381818	0.668392	0	3HCO3_NAt,ENO,GLCt4_2,OCOAT1m,PFK	AACOAT,ACACT1r,ACACT1rm,ACCOAC,ADK1,AKGMALtm,CRNtim,CYOR-u10m,FACOAL1821,FAOXC182806m,FAOXC80,FUMm,ICDHxm,LNLCCPT1,LNLCCRNt,MDHm,PDHm,PGM,PPA,RDH3a,SUCD1m
hdca_c_202	Hexadecanoate synthesis	5	21	55	75	0.090909	0.381818	0.668392	0	2HCO3_NAt,ENO,GLCt2_2,OCOAT1m,PFK	AACOAT,ACACT1r,ACACT1rm,ACCOAC,ADK1,AKGMALtm,CRNtim,CYOR-u10m,FACOAL1821,FAOXC182806m,FAOXC80,FUMm,GLCt4,ICDHxm,LNLCCPT1,LNLCCRNt,MDHm,PDHm,PGM,PPA,SUCD1m
hdca_c_215	Hexadecanoate synthesis	5	21	55	75	0.090909	0.381818	0.668392	0	ENO,GLCt4_2,NAt3_1,OCOAT1m,PFK	AACOAT,ACACT1r,ACACT1rm,ACCOAC,ADK1,AKGMALtm,CRNtim,CYOR-u10m,FACOAL1821,FAOXC182806m,FAOXC80,FUMm,GLCt4,ICDHxm,LNLCCPT1,LNLCCRNt,MDHm,PDHm,PGM,PPA,SUCD1m
hdca_c_224	Hexadecanoate synthesis	5	21	55	75	0.090909	0.381818	0.668392	0	ENO,GLCt2_2,GLCt4_2,OCOAT1m,PFK	AACOAT,ACACT1r,ACACT1rm,ACCOAC,ADK1,AKGMALtm,CRNtim,CYOR-u10m,FACOAL1821,FAOXC182806m,FAOXC80,FUMm,GLCt4,ICDHxm,LNLCCPT1,LNLCCRNt,MDHm,PDHm,PGM,PPA,SUCD1m
hdca_c_228	Hexadecanoate synthesis	5	21	55	75	0.090909	0.381818	0.668392	0	ENO,GLCt2_2,GLCt4_2,OCOAT1m,PFK	AACOAT,ACACT1r,ACACT1rm,ACCOAC,ADK1,AKGMALtm,CRNtim,CYOR-u10m,FACOAL1821,FAOXC182806m,FAOXC80,FUMm,ICDHxm,LNLCCPT1,LNLCCRNt,MDHm,PDHm,PGM,PPA,RDH2a,SUCD1m
hdca_c_238	Hexadecanoate synthesis	5	21	55	75	0.090909	0.381818	0.668392	0	ENO,GLCt4_2,HCO3_NAt,OCOAT1m,PFK	AACOAT,ACACT1r,ACACT1rm,ACCOAC,ADK1,AKGMALtm,CRNtim,CYOR-u10m,FACOAL1821,FAOXC182806m,FAOXC80,FUMm,ICDHxm,LNLCCPT1,LNLCCRNt,MDHm,PDHm,PGM,PPA,RDH3a,SUCD1m
hdca_c_246	Hexadecanoate synthesis	5	21	55	75	0.090909	0.381818	0.668392	0	ENO,GLCt2_2,GLCt4_2,OCOAT1m,PFK	AACOAT,ACACT1r,ACACT1rm,ACCOAC,ADK1,AKGMALtm,CRNtim,CYOR-u10m,FACOAL1821,FAOXC182806m,FAOXC80,FUMm,ICDHxm,LNLCCPT1,LNLCCRNt,MDHm,PDHm,PGM,PPA,RDH3a,SUCD1m
hdca_c_31	Hexadecanoate synthesis	5	21	55	75	0.090909	0.381818	0.668392	0	ENO,GLCt2_2,HCO3_NAt,OCOAT1m,PFK	AACOAT,ACACT1r,ACACT1rm,ACCOAC,ADK1,AKGMALtm,CRNtim,CYOR-u10m,FACOAL1821,FAOXC182806m,FAOXC80,FUMm,GLCt4,ICDHxm,LNLCCPT1,LNLCCRNt,MDHm,PDHm,PGM,PPA,SUCD1m
hdca_c_35	Hexadecanoate synthesis	5	21	55	75	0.090909	0.381818	0.668392	0	ENO,GLCt4_2,HCO3_NAt,OCOAT1m,PFK	AACOAT,ACACT1r,ACACT1rm,ACCOAC,ADK1,AKGMALtm,CRNtim,CYOR-u10m,FACOAL1821,FAOXC182806m,FAOXC80,FUMm,ICDHxm,LNLCCPT1,LNLCCRNt,MDHm,PDHm,PGM,PPA,RDH2a,SUCD1m
hdca_c_36	Hexadecanoate synthesis	5	21	55	75	0.090909	0.381818	0.668392	0	3HCO3_NAt,ENO,GLCt4_2,OCOAT1m,PFK	AACOAT,ACACT1r,ACACT1rm,ACCOAC,ADK1,AKGMALtm,CRNtim,CYOR-u10m,FACOAL1821,FAOXC182806m,FAOXC80,FUMm,ICDHxm,LNLCCPT1,LNLCCRNt,MDHm,PDHm,PGM,PPA,RDH2a,SUCD1m
hdca_c_48	Hexadecanoate synthesis	5	21	55	75	0.090909	0.381818	0.668392	0	ENO,GLCt2_2,GLCt4_2,OCOAT1m,PFK	AACOAT,ACACT1r,ACACT1rm,ACCOAC,ADK1,AKGMALtm,CRNtim,CYOR-u10m,FACOAL1821,FAOXC182806m,FAOXC80,FUMm,ICDHxm,LNLCCPT1,LNLCCRNt,MDHm,PDHm,PGM,PPA,RDH3a,SUCD1m
hdca_c_58	Hexadecanoate synthesis	5	21	55	75	0.090909	0.381818	0.668392	0	ENO,GLCt2_2,GLCt4_2,OCOAT1m,PFK	AACOAT,ACACT1r,ACACT1rm,ACCOAC,ADK1,AKGMALtm,CRNtim,CYOR-u10m,FACOAL1821,FAOXC182806m,FAOXC80,FUMm,GLCt4,ICDHxm,LNLCCPT1,LNLCCRNt,MDHm,PDHm,PGM,PPA,SUCD1m
hdca_c_76	Hexadecanoate synthesis	5	21	55	75	0.090909	0.381818	0.668392	0	ENO,GLCt2_2,NAt3_1,OCOAT1m,PFK	AACOAT,ACACT1r,ACACT1rm,ACCOAC,ADK1,AKGMALtm,CRNtim,CYOR-u10m,FACOAL1821,FAOXC182806m,FAOXC80,FUMm,GLCt4,ICDHxm,LNLCCPT1,LNLCCRNt,MDHm,PDHm,PGM,PPA,SUCD1m
hdca_c_93	Hexadecanoate synthesis	5	21	55	75	0.090909	0.381818	0.668392	0	3HCO3_NAt,ENO,GLCt4_2,OCOAT1m,PFK	AACOAT,ACACT1r,ACACT1rm,ACCOAC,ADK1,AKGMALtm,CRNtim,CYOR-u10m,FACOAL1821,FAOXC182806m,FAOXC80,FUMm,GLCt4,ICDHxm,LNLCCPT1,LNLCCRNt,MDHm,PDHm,PGM,PPA,SUCD1m
hdca_c_190	Hexadecanoate synthesis	6	23	55	75	0.109091	0.418182	0.671776	0	3HCO3_NAt,ENO,GLCt2_2,GLCt4_2,OCOAT1m,PFK	AACOAT,ACACT1r,ACACT1rm,ACCOAC,ADK1,AKGMALtm,CRNtim,CYOR-u10m,FACOAL1821,FAOXC182806m,FAOXC80,FUMm,GLCt4,ICDHxm,LNLCCPT1,LNLCCRNt,MDHm,PDHm,PGM,PPA,RDH1,RDH1a,SUCD1m
hdca_c_220	Hexadecanoate synthesis	6	23	55	75	0.109091	0.418182	0.671776	0	3HCO3_NAt,ENO,GLCt2_2,GLCt4_2,OCOAT1m,PFK	AACOAT,ACACT1r,ACACT1rm,ACCOAC,ADK1,AKGMALtm,CRNtim,CYOR-u10m,FACOAL1821,FAOXC182806m,FAOXC80,FUMm,GLCt2r,ICDHxm,LNLCCPT1,LNLCCRNt,MDHm,PDHm,PGM,PPA,RDH1,RDH1a,SUCD1m
hdca_c_241	Hexadecanoate synthesis	6	23	56	75	0.107143	0.410714	0.672778	0	3HCO3_NAt,ENO,GLCt2_2,GLCt4_2,OCOAT1m,PFK	AACOAT,ACACT1r,ACACT1rm,ACCOAC,ADK1,AKGMALtm,CRNtim,CYOR-u10m,FACOAL1821,FAOXC182806m,FAOXC80,FUMm,GLCt4,ICDHxm,LNLCCPT1,LNLCCRNt,MDHm,PDHm,PGM,PPA,RDH1,RDH1a,SUCD1m
hdca_c_259	Hexadecanoate synthesis	6	23	56	75	0.107143	0.410714	0.672778	0	ENO,GLCt2_2,GLCt4_2,HCO3_NAt,OCOAT1m,PFK	AACOAT,ACACT1r,ACACT1rm,ACCOAC,ADK1,AKGMALtm,CRNtim,CYOR-u10m,FACOAL1821,FAOXC182806m,FAOXC80,FUMm,GLCt2r,ICDHxm,LNLCCPT1,LNLCCRNt,MDHm,PDHm,PGM,PPA,RDH1,RDH1a,SUCD1m
o2s_m_16	Superoxide anion synthesis	1	9	24	42	0.041667	0.375	0.68008	0	G3PD2m	CYOR-u10m,GLCt2r,GLCt4,GND,P5CR,PGL,TALA,TKT1,TKT2
pail_hs_c_10	Phosphatidylinositol synthesis	4	25	68	94	0.058824	0.367647	0.683058	0	2HCO3_NAt,ENO,GLCt4_2,PFK	ACCOAC,ACITL,ADK1,AKGMALtm,CRNtim,CYOR-u10m,FACOAL160i,FACOAL1821,FAOXC182806m,FAOXC80,FUMm,GLCt2r,GLCt4,GPAM_hs,ICDHxm,ICDHyrm,LNLCCPT1,LNLCCRNt,MDHm,MI1PP,PDHm,PGM,PPA,RDH2a,SUCD1m
pail_hs_c_195	Phosphatidylinositol synthesis	4	25	68	94	0.058824	0.367647	0.683058	0	3HCO3_NAt,ENO,GLCt4_2,PFK	ACCOAC,ACITL,ADK1,AKGMALtm,CRNtim,CYOR-u10m,FACOAL160i,FACOAL1821,FAOXC182806m,FAOXC80,FUMm,GLCt4,GPAM_hs,ICDHxm,ICDHyrm,LNLCCPT1,LNLCCRNt,MDHm,MI1PP,PDHm,PGM,PPA,RDH1,RDH1a,SUCD1m
pail_hs_c_35	Phosphatidylinositol synthesis	4	25	68	94	0.058824	0.367647	0.683058	0	ENO,GLCt2_2,NAt3_1,PFK	ACCOAC,ACITL,ADK1,AKGMALtm,CRNtim,CYOR-u10m,FACOAL160i,FACOAL1821,FAOXC182806m,FAOXC80,FUMm,GLCt4,GPAM_hs,ICDHxm,ICDHyrm,LNLCCPT1,LNLCCRNt,MDHm,MI1PP,PDHm,PGM,PPA,RDH1,RDH1a,SUCD1m
pail_hs_c_71	Phosphatidylinositol synthesis	4	25	68	94	0.058824	0.367647	0.683058	0	2HCO3_NAt,ENO,PFK,PIt8	ACCOAC,ACITL,ADK1,AKGMALtm,CRNtim,CYOR-u10m,FACOAL160i,FACOAL1821,FAOXC182806m,FAOXC80,FUMm,GLCt4,GPAM_hs,ICDHxm,ICDHyrm,LNLCCPT1,LNLCCRNt,MDHm,MI1PP,PDHm,PGM,PPA,RDH1,RDH1a,SUCD1m
hdca_c_102	Hexadecanoate synthesis	5	21	54	75	0.092593	0.388889	0.686103	0	ENO,GLCt2_2,NAt3_1,OCOAT1m,PFK	AACOAT,ACACT1r,ACACT1rm,ACCOAC,ADK1,AKGMALtm,CRNtim,CYOR-u10m,FACOAL1821,FAOXC182806m,FAOXC80,FUMm,GLCt4,ICDHxm,LNLCCPT1,LNLCCRNt,MDHm,PDHm,PGM,PPA,SUCD1m
hdca_c_103	Hexadecanoate synthesis	5	21	54	75	0.092593	0.388889	0.686103	0	ENO,GLCt4_2,HCO3_NAt,OCOAT1m,PFK	AACOAT,ACACT1r,ACACT1rm,ACCOAC,ADK1,AKGMALtm,CRNtim,CYOR-u10m,FACOAL1821,FAOXC182806m,FAOXC80,FUMm,GLCt4,ICDHxm,LNLCCPT1,LNLCCRNt,MDHm,PDHm,PGM,PPA,SUCD1m
hdca_c_109	Hexadecanoate synthesis	5	21	54	75	0.092593	0.388889	0.686103	0	2HCO3_NAt,ENO,HCO3_NAt,OCOAT1m,PFK	AACOAT,ACACT1r,ACACT1rm,ACCOAC,ADK1,AKGMALtm,CRNtim,CYOR-u10m,FACOAL1821,FAOXC182806m,FAOXC80,FUMm,GLCt4,ICDHxm,LNLCCPT1,LNLCCRNt,MDHm,PDHm,PGM,PPA,SUCD1m
hdca_c_112	Hexadecanoate synthesis	5	21	54	75	0.092593	0.388889	0.686103	0	2HCO3_NAt,ENO,GLCt4_2,OCOAT1m,PFK	AACOAT,ACACT1r,ACACT1rm,ACCOAC,ADK1,AKGMALtm,CRNtim,CYOR-u10m,FACOAL1821,FAOXC182806m,FAOXC80,FUMm,GLCt4,ICDHxm,LNLCCPT1,LNLCCRNt,MDHm,PDHm,PGM,PPA,SUCD1m
hdca_c_113	Hexadecanoate synthesis	5	21	54	75	0.092593	0.388889	0.686103	0	3HCO3_NAt,ENO,GLCt4_2,OCOAT1m,PFK	AACOAT,ACACT1r,ACACT1rm,ACCOAC,ADK1,AKGMALtm,CRNtim,CYOR-u10m,FACOAL1821,FAOXC182806m,FAOXC80,FUMm,GLCt4,ICDHxm,LNLCCPT1,LNLCCRNt,MDHm,PDHm,PGM,PPA,SUCD1m
hdca_c_126	Hexadecanoate synthesis	5	21	54	75	0.092593	0.388889	0.686103	0	3HCO3_NAt,ENO,GLCt4_2,OCOAT1m,PFK	AACOAT,ACACT1r,ACACT1rm,ACCOAC,ADK1,AKGMALtm,CRNtim,CYOR-u10m,FACOAL1821,FAOXC182806m,FAOXC80,FUMm,GLCt4,ICDHxm,LNLCCPT1,LNLCCRNt,MDHm,PDHm,PGM,PPA,SUCD1m
hdca_c_154	Hexadecanoate synthesis	5	21	54	75	0.092593	0.388889	0.686103	0	3HCO3_NAt,ENO,HCO3_NAt,OCOAT1m,PFK	AACOAT,ACACT1r,ACACT1rm,ACCOAC,ADK1,AKGMALtm,CRNtim,CYOR-u10m,FACOAL1821,FAOXC182806m,FAOXC80,FUMm,GLCt4,ICDHxm,LNLCCPT1,LNLCCRNt,MDHm,PDHm,PGM,PPA,SUCD1m
hdca_c_161	Hexadecanoate synthesis	5	21	54	75	0.092593	0.388889	0.686103	0	ENO,GLCt2_2,GLCt4_2,OCOAT1m,PFK	AACOAT,ACACT1r,ACACT1rm,ACCOAC,ADK1,AKGMALtm,CRNtim,CYOR-u10m,FACOAL1821,FAOXC182806m,FAOXC80,FUMm,GLCt4,ICDHxm,LNLCCPT1,LNLCCRNt,MDHm,PDHm,PGM,PPA,SUCD1m
hdca_c_192	Hexadecanoate synthesis	5	21	54	75	0.092593	0.388889	0.686103	0	ENO,GLCt2_2,GLCt4_2,OCOAT1m,PFK	AACOAT,ACACT1r,ACACT1rm,ACCOAC,ADK1,AKGMALtm,CRNtim,CYOR-u10m,FACOAL1821,FAOXC182806m,FAOXC80,FUMm,GLCt4,ICDHxm,LNLCCPT1,LNLCCRNt,MDHm,PDHm,PGM,PPA,SUCD1m
hdca_c_201	Hexadecanoate synthesis	5	21	54	75	0.092593	0.388889	0.686103	0	3HCO3_NAt,ENO,GLCt4_2,OCOAT1m,PFK	AACOAT,ACACT1r,ACACT1rm,ACCOAC,ADK1,AKGMALtm,CRNtim,CYOR-u10m,FACOAL1821,FAOXC182806m,FAOXC80,FUMm,GLCt4,ICDHxm,LNLCCPT1,LNLCCRNt,MDHm,PDHm,PGM,PPA,SUCD1m
hdca_c_22	Hexadecanoate synthesis	5	21	54	75	0.092593	0.388889	0.686103	0	3HCO3_NAt,ENO,GLCt2_2,OCOAT1m,PFK	AACOAT,ACACT1r,ACACT1rm,ACCOAC,ADK1,AKGMALtm,CRNtim,CYOR-u10m,FACOAL1821,FAOXC182806m,FAOXC80,FUMm,GLCt4,ICDHxm,LNLCCPT1,LNLCCRNt,MDHm,PDHm,PGM,PPA,SUCD1m
hdca_c_251	Hexadecanoate synthesis	5	21	54	75	0.092593	0.388889	0.686103	0	3HCO3_NAt,ENO,HCO3_NAt,OCOAT1m,PFK	AACOAT,ACACT1r,ACACT1rm,ACCOAC,ADK1,AKGMALtm,CRNtim,CYOR-u10m,FACOAL1821,FAOXC182806m,FAOXC80,FUMm,GLCt4,ICDHxm,LNLCCPT1,LNLCCRNt,MDHm,PDHm,PGM,PPA,SUCD1m
hdca_c_257	Hexadecanoate synthesis	5	21	54	75	0.092593	0.388889	0.686103	0	ENO,GLCt2_2,NAt3_1,OCOAT1m,PFK	AACOAT,ACACT1r,ACACT1rm,ACCOAC,ADK1,AKGMALtm,CRNtim,CYOR-u10m,FACOAL1821,FAOXC182806m,FAOXC80,FUMm,GLCt4,ICDHxm,LNLCCPT1,LNLCCRNt,MDHm,PDHm,PGM,PPA,SUCD1m
hdca_c_71	Hexadecanoate synthesis	5	21	54	75	0.092593	0.388889	0.686103	0	ENO,GLCt2_2,GLCt4_2,OCOAT1m,PFK	AACOAT,ACACT1r,ACACT1rm,ACCOAC,ADK1,AKGMALtm,CRNtim,CYOR-u10m,FACOAL1821,FAOXC182806m,FAOXC80,FUMm,GLCt4,ICDHxm,LNLCCPT1,LNLCCRNt,MDHm,PDHm,PGM,PPA,SUCD1m
hdca_c_79	Hexadecanoate synthesis	3	20	54	75	0.055556	0.37037	0.686984	0	2HCO3_NAt,ENO,PFK	ACCOAC,ACITL,ADK1,AKGMALtm,CRNtim,CYOR-u10m,FACOAL1821,FAOXC182806m,FAOXC80,FUMm,GLCt2r,GLCt4,ICDHxm,LNLCCPT1,LNLCCRNt,MDHm,PDHm,PGM,PPA,SUCD1m
pail_hs_c_136	Phosphatidylinositol synthesis	4	24	65	94	0.061538	0.369231	0.687405	0	ENO,GLCt4_2,PFK,PIt7ir	ACCOAC,ACITL,ADK1,AKGMALtm,CRNtim,CYOR-u10m,FACOAL160i,FACOAL1821,FAOXC182806m,FAOXC80,FUMm,GLCt2r,GLCt4,GPAM_hs,ICDHxm,ICDHyrm,LNLCCPT1,LNLCCRNt,MDHm,MI1PP,PDHm,PGM,PPA,SUCD1m
pail_hs_c_15	Phosphatidylinositol synthesis	4	24	65	94	0.061538	0.369231	0.687405	0	ENO,GLCt4_2,PFK,PIt8	ACCOAC,ACITL,ADK1,AKGMALtm,CRNtim,CYOR-u10m,FACOAL160i,FACOAL1821,FAOXC182806m,FAOXC80,FUMm,GLCt2r,GLCt4,GPAM_hs,ICDHxm,ICDHyrm,LNLCCPT1,LNLCCRNt,MDHm,MI1PP,PDHm,PGM,PPA,SUCD1m
pail_hs_c_78	Phosphatidylinositol synthesis	3	25	68	94	0.044118	0.367647	0.689132	0	3HCO3_NAt,ENO,PFK	ACCOAC,ACITL,ADK1,AKGMALtm,CRNtim,CYOR-u10m,FACOAL160i,FACOAL1821,FAOXC182806m,FAOXC80,FUMm,GLCt2r,GLCt4,GPAM_hs,ICDHxm,ICDHyrm,LNLCCPT1,LNLCCRNt,MDHm,MI1PP,PDHm,PGM,PPA,RDH2a,SUCD1m
hdca_c_149	Hexadecanoate synthesis	4	21	56	75	0.071429	0.375	0.693461	0	ENO,NAt3_1,OCOAT1m,PFK	AACOAT,ACACT1r,ACACT1rm,ACCOAC,ADK1,AKGMALtm,CRNtim,CYOR-u10m,FACOAL1821,FAOXC182806m,FAOXC80,FUMm,GLCt4,ICDHxm,LNLCCPT1,LNLCCRNt,MDHm,PDHm,PGM,PPA,SUCD1m
hdca_c_162	Hexadecanoate synthesis	4	21	56	75	0.071429	0.375	0.693461	0	3HCO3_NAt,ENO,OCOAT1m,PFK	AACOAT,ACACT1r,ACACT1rm,ACCOAC,ADK1,AKGMALtm,CRNtim,CYOR-u10m,FACOAL1821,FAOXC182806m,FAOXC80,FUMm,GLCt4,ICDHxm,LNLCCPT1,LNLCCRNt,MDHm,PDHm,PGM,PPA,SUCD1m
pail_hs_c_117	Phosphatidylinositol synthesis	5	25	67	94	0.074627	0.373134	0.694317	0	3HCO3_NAt,ENO,HCO3_NAt,PFK,PIt8	ACCOAC,ACITL,ADK1,AKGMALtm,CRNtim,CYOR-u10m,FACOAL160i,FACOAL1821,FAOXC182806m,FAOXC80,FUMm,GLCt4,GPAM_hs,ICDHxm,ICDHyrm,LNLCCPT1,LNLCCRNt,MDHm,MI1PP,PDHm,PGM,PPA,RDH1,RDH1a,SUCD1m
pail_hs_c_30	Phosphatidylinositol synthesis	5	25	67	94	0.074627	0.373134	0.694317	0	ENO,GLCt2_2,GLCt4_2,PFK,PIt8	ACCOAC,ACITL,ADK1,AKGMALtm,CRNtim,CYOR-u10m,FACOAL160i,FACOAL1821,FAOXC182806m,FAOXC80,FUMm,GLCt4,GPAM_hs,ICDHxm,ICDHyrm,LNLCCPT1,LNLCCRNt,MDHm,MI1PP,PDHm,PGM,PPA,RDH1,RDH1a,SUCD1m
hdca_c_108	Hexadecanoate synthesis	5	21	53	75	0.09434	0.396226	0.700444	0	ENO,GLCt4_2,NAt3_1,OCOAT1m,PFK	AACOAT,ACACT1r,ACACT1rm,ACCOAC,ADK1,AKGMALtm,CRNtim,CYOR-u10m,FACOAL1821,FAOXC182806m,FAOXC80,FUMm,GLCt4,ICDHxm,LNLCCPT1,LNLCCRNt,MDHm,PDHm,PGM,PPA,SUCD1m
hdca_c_122	Hexadecanoate synthesis	5	21	53	75	0.09434	0.396226	0.700444	0	3HCO3_NAt,ENO,GLCt4_2,OCOAT1m,PFK	AACOAT,ACACT1r,ACACT1rm,ACCOAC,ADK1,AKGMALtm,CRNtim,CYOR-u10m,FACOAL1821,FAOXC182806m,FAOXC80,FUMm,GLCt4,ICDHxm,LNLCCPT1,LNLCCRNt,MDHm,PDHm,PGM,PPA,SUCD1m
hdca_c_127	Hexadecanoate synthesis	5	21	53	75	0.09434	0.396226	0.700444	0	2HCO3_NAt,ENO,GLCt4_2,OCOAT1m,PFK	AACOAT,ACACT1r,ACACT1rm,ACCOAC,ADK1,AKGMALtm,CRNtim,CYOR-u10m,FACOAL1821,FAOXC182806m,FAOXC80,FUMm,GLCt4,ICDHxm,LNLCCPT1,LNLCCRNt,MDHm,PDHm,PGM,PPA,SUCD1m
hdca_c_13	Hexadecanoate synthesis	5	21	53	75	0.09434	0.396226	0.700444	0	ENO,GLCt4_2,NAt3_1,OCOAT1m,PFK	AACOAT,ACACT1r,ACACT1rm,ACCOAC,ADK1,AKGMALtm,CRNtim,CYOR-u10m,FACOAL1821,FAOXC182806m,FAOXC80,FUMm,GLCt4,ICDHxm,LNLCCPT1,LNLCCRNt,MDHm,PDHm,PGM,PPA,SUCD1m
hdca_c_133	Hexadecanoate synthesis	5	21	53	75	0.09434	0.396226	0.700444	0	ENO,GLCt2_2,GLCt4_2,OCOAT1m,PFK	AACOAT,ACACT1r,ACACT1rm,ACCOAC,ADK1,AKGMALtm,CRNtim,CYOR-u10m,FACOAL1821,FAOXC182806m,FAOXC80,FUMm,GLCt4,ICDHxm,LNLCCPT1,LNLCCRNt,MDHm,PDHm,PGM,PPA,SUCD1m
hdca_c_226	Hexadecanoate synthesis	5	21	53	75	0.09434	0.396226	0.700444	0	2HCO3_NAt,3HCO3_NAt,ENO,OCOAT1m,PFK	AACOAT,ACACT1r,ACACT1rm,ACCOAC,ADK1,AKGMALtm,CRNtim,CYOR-u10m,FACOAL1821,FAOXC182806m,FAOXC80,FUMm,GLCt4,ICDHxm,LNLCCPT1,LNLCCRNt,MDHm,PDHm,PGM,PPA,SUCD1m
hdca_c_253	Hexadecanoate synthesis	5	21	53	75	0.09434	0.396226	0.700444	0	ENO,GLCt2_2,NAt3_1,OCOAT1m,PFK	AACOAT,ACACT1r,ACACT1rm,ACCOAC,ADK1,AKGMALtm,CRNtim,CYOR-u10m,FACOAL1821,FAOXC182806m,FAOXC80,FUMm,GLCt4,ICDHxm,LNLCCPT1,LNLCCRNt,MDHm,PDHm,PGM,PPA,SUCD1m
hdca_c_263	Hexadecanoate synthesis	5	21	53	75	0.09434	0.396226	0.700444	0	2HCO3_NAt,3HCO3_NAt,ENO,OCOAT1m,PFK	AACOAT,ACACT1r,ACACT1rm,ACCOAC,ADK1,AKGMALtm,CRNtim,CYOR-u10m,FACOAL1821,FAOXC182806m,FAOXC80,FUMm,GLCt4,ICDHxm,LNLCCPT1,LNLCCRNt,MDHm,PDHm,PGM,PPA,SUCD1m
hdca_c_40	Hexadecanoate synthesis	5	21	53	75	0.09434	0.396226	0.700444	0	2HCO3_NAt,ENO,GLCt4_2,OCOAT1m,PFK	AACOAT,ACACT1r,ACACT1rm,ACCOAC,ADK1,AKGMALtm,CRNtim,CYOR-u10m,FACOAL1821,FAOXC182806m,FAOXC80,FUMm,GLCt4,ICDHxm,LNLCCPT1,LNLCCRNt,MDHm,PDHm,PGM,PPA,SUCD1m
hdca_c_51	Hexadecanoate synthesis	5	21	53	75	0.09434	0.396226	0.700444	0	2HCO3_NAt,ENO,HCO3_NAt,OCOAT1m,PFK	AACOAT,ACACT1r,ACACT1rm,ACCOAC,ADK1,AKGMALtm,CRNtim,CYOR-u10m,FACOAL1821,FAOXC182806m,FAOXC80,FUMm,GLCt4,ICDHxm,LNLCCPT1,LNLCCRNt,MDHm,PDHm,PGM,PPA,SUCD1m
hdca_c_57	Hexadecanoate synthesis	5	21	53	75	0.09434	0.396226	0.700444	0	3HCO3_NAt,ENO,HCO3_NAt,OCOAT1m,PFK	AACOAT,ACACT1r,ACACT1rm,ACCOAC,ADK1,AKGMALtm,CRNtim,CYOR-u10m,FACOAL1821,FAOXC182806m,FAOXC80,FUMm,GLCt4,ICDHxm,LNLCCPT1,LNLCCRNt,MDHm,PDHm,PGM,PPA,SUCD1m
hdca_c_68	Hexadecanoate synthesis	5	21	53	75	0.09434	0.396226	0.700444	0	2HCO3_NAt,ENO,GLCt2_2,OCOAT1m,PFK	AACOAT,ACACT1r,ACACT1rm,ACCOAC,ADK1,AKGMALtm,CRNtim,CYOR-u10m,FACOAL1821,FAOXC182806m,FAOXC80,FUMm,GLCt4,ICDHxm,LNLCCPT1,LNLCCRNt,MDHm,PDHm,PGM,PPA,SUCD1m
hdca_c_89	Hexadecanoate synthesis	5	21	53	75	0.09434	0.396226	0.700444	0	3HCO3_NAt,ENO,GLCt2_2,OCOAT1m,PFK	AACOAT,ACACT1r,ACACT1rm,ACCOAC,ADK1,AKGMALtm,CRNtim,CYOR-u10m,FACOAL1821,FAOXC182806m,FAOXC80,FUMm,GLCt4,ICDHxm,LNLCCPT1,LNLCCRNt,MDHm,PDHm,PGM,PPA,SUCD1m
pail_hs_c_162	Phosphatidylinositol synthesis	4	25	67	94	0.059701	0.373134	0.713309	0	2HCO3_NAt,ENO,PFK,PIt7ir	ACCOAC,ACITL,ADK1,AKGMALtm,CRNtim,CYOR-u10m,FACOAL160i,FACOAL1821,FAOXC182806m,FAOXC80,FUMm,GLCt2r,GLCt4,GPAM_hs,ICDHxm,ICDHyrm,LNLCCPT1,LNLCCRNt,MDHm,MI1PP,PDHm,PGM,PPA,RDH3a,SUCD1m
pail_hs_c_174	Phosphatidylinositol synthesis	4	25	67	94	0.059701	0.373134	0.713309	0	ENO,GLCt2_2,PFK,PIt7ir	ACCOAC,ACITL,ADK1,AKGMALtm,CRNtim,CYOR-u10m,FACOAL160i,FACOAL1821,FAOXC182806m,FAOXC80,FUMm,GLCt4,GPAM_hs,ICDHxm,ICDHyrm,LNLCCPT1,LNLCCRNt,MDHm,MI1PP,PDHm,PGM,PPA,RDH1,RDH1a,SUCD1m
pail_hs_c_43	Phosphatidylinositol synthesis	4	25	67	94	0.059701	0.373134	0.713309	0	3HCO3_NAt,ENO,GLCt2_2,PFK	ACCOAC,ACITL,ADK1,AKGMALtm,CRNtim,CYOR-u10m,FACOAL160i,FACOAL1821,FAOXC182806m,FAOXC80,FUMm,GLCt2r,GPAM_hs,ICDHxm,ICDHyrm,LNLCCPT1,LNLCCRNt,MDHm,MI1PP,PDHm,PGM,PPA,RDH1,RDH1a,SUCD1m
hdca_c_121	Hexadecanoate synthesis	5	22	56	75	0.089286	0.392857	0.71803	0	2HCO3_NAt,ENO,GLCt4_2,OCOAT1m,PFK	AACOAT,ACACT1r,ACACT1rm,ACCOAC,ADK1,AKGMALtm,CRNtim,CYOR-u10m,FACOAL1821,FAOXC182806m,FAOXC80,FUMm,ICDHxm,LNLCCPT1,LNLCCRNt,MDHm,PDHm,PGM,PPA,RDH1,RDH1a,SUCD1m
hdca_c_137	Hexadecanoate synthesis	5	22	56	75	0.089286	0.392857	0.71803	0	3HCO3_NAt,ENO,GLCt4_2,OCOAT1m,PFK	AACOAT,ACACT1r,ACACT1rm,ACCOAC,ADK1,AKGMALtm,CRNtim,CYOR-u10m,FACOAL1821,FAOXC182806m,FAOXC80,FUMm,GLCt4,ICDHxm,LNLCCPT1,LNLCCRNt,MDHm,PDHm,PGM,PPA,RDH3a,SUCD1m
hdca_c_153	Hexadecanoate synthesis	5	22	56	75	0.089286	0.392857	0.71803	0	ENO,GLCt2_2,GLCt4_2,OCOAT1m,PFK	AACOAT,ACACT1r,ACACT1rm,ACCOAC,ADK1,AKGMALtm,CRNtim,CYOR-u10m,FACOAL1821,FAOXC182806m,FAOXC80,FUMm,GLCt4,ICDHxm,LNLCCPT1,LNLCCRNt,MDHm,PDHm,PGM,PPA,RDH3a,SUCD1m
hdca_c_171	Hexadecanoate synthesis	5	22	56	75	0.089286	0.392857	0.71803	0	ENO,GLCt4_2,HCO3_NAt,OCOAT1m,PFK	AACOAT,ACACT1r,ACACT1rm,ACCOAC,ADK1,AKGMALtm,CRNtim,CYOR-u10m,FACOAL1821,FAOXC182806m,FAOXC80,FUMm,GLCt4,ICDHxm,LNLCCPT1,LNLCCRNt,MDHm,PDHm,PGM,PPA,RDH2a,SUCD1m
hdca_c_213	Hexadecanoate synthesis	5	22	56	75	0.089286	0.392857	0.71803	0	2HCO3_NAt,3HCO3_NAt,ENO,OCOAT1m,PFK	AACOAT,ACACT1r,ACACT1rm,ACCOAC,ADK1,AKGMALtm,CRNtim,CYOR-u10m,FACOAL1821,FAOXC182806m,FAOXC80,FUMm,GLCt4,ICDHxm,LNLCCPT1,LNLCCRNt,MDHm,PDHm,PGM,PPA,RDH3a,SUCD1m
hdca_c_217	Hexadecanoate synthesis	5	22	56	75	0.089286	0.392857	0.71803	0	ENO,GLCt4_2,HCO3_NAt,OCOAT1m,PFK	AACOAT,ACACT1r,ACACT1rm,ACCOAC,ADK1,AKGMALtm,CRNtim,CYOR-u10m,FACOAL1821,FAOXC182806m,FAOXC80,FUMm,GLCt4,ICDHxm,LNLCCPT1,LNLCCRNt,MDHm,PDHm,PGM,PPA,RDH3a,SUCD1m
hdca_c_234	Hexadecanoate synthesis	5	22	56	75	0.089286	0.392857	0.71803	0	ENO,GLCt4_2,NAt3_1,OCOAT1m,PFK	AACOAT,ACACT1r,ACACT1rm,ACCOAC,ADK1,AKGMALtm,CRNtim,CYOR-u10m,FACOAL1821,FAOXC182806m,FAOXC80,FUMm,GLCt2r,ICDHxm,LNLCCPT1,LNLCCRNt,MDHm,PDHm,PGM,PPA,RDH3a,SUCD1m
hdca_c_25	Hexadecanoate synthesis	5	22	56	75	0.089286	0.392857	0.71803	0	2HCO3_NAt,ENO,HCO3_NAt,OCOAT1m,PFK	AACOAT,ACACT1r,ACACT1rm,ACCOAC,ADK1,AKGMALtm,CRNtim,CYOR-u10m,FACOAL1821,FAOXC182806m,FAOXC80,FUMm,GLCt4,ICDHxm,LNLCCPT1,LNLCCRNt,MDHm,PDHm,PGM,PPA,RDH3a,SUCD1m
hdca_c_37	Hexadecanoate synthesis	5	22	56	75	0.089286	0.392857	0.71803	0	ENO,GLCt2_2,NAt3_1,OCOAT1m,PFK	AACOAT,ACACT1r,ACACT1rm,ACCOAC,ADK1,AKGMALtm,CRNtim,CYOR-u10m,FACOAL1821,FAOXC182806m,FAOXC80,FUMm,GLCt4,ICDHxm,LNLCCPT1,LNLCCRNt,MDHm,PDHm,PGM,PPA,RDH3a,SUCD1m
hdca_c_50	Hexadecanoate synthesis	5	22	56	75	0.089286	0.392857	0.71803	0	ENO,GLCt4_2,NAt3_1,OCOAT1m,PFK	AACOAT,ACACT1r,ACACT1rm,ACCOAC,ADK1,AKGMALtm,CRNtim,CYOR-u10m,FACOAL1821,FAOXC182806m,FAOXC80,FUMm,GLCt2r,ICDHxm,LNLCCPT1,LNLCCRNt,MDHm,PDHm,PGM,PPA,RDH2a,SUCD1m
hdca_c_62	Hexadecanoate synthesis	5	22	56	75	0.089286	0.392857	0.71803	0	3HCO3_NAt,ENO,NAt3_1,OCOAT1m,PFK	AACOAT,ACACT1r,ACACT1rm,ACCOAC,ADK1,AKGMALtm,CRNtim,CYOR-u10m,FACOAL1821,FAOXC182806m,FAOXC80,FUMm,GLCt2r,ICDHxm,LNLCCPT1,LNLCCRNt,MDHm,PDHm,PGM,PPA,RDH2a,SUCD1m
hdca_c_7	Hexadecanoate synthesis	5	22	56	75	0.089286	0.392857	0.71803	0	3HCO3_NAt,ENO,HCO3_NAt,OCOAT1m,PFK	AACOAT,ACACT1r,ACACT1rm,ACCOAC,ADK1,AKGMALtm,CRNtim,CYOR-u10m,FACOAL1821,FAOXC182806m,FAOXC80,FUMm,GLCt4,ICDHxm,LNLCCPT1,LNLCCRNt,MDHm,PDHm,PGM,PPA,RDH3a,SUCD1m
hdca_c_86	Hexadecanoate synthesis	5	22	56	75	0.089286	0.392857	0.71803	0	3HCO3_NAt,ENO,GLCt4_2,OCOAT1m,PFK	AACOAT,ACACT1r,ACACT1rm,ACCOAC,ADK1,AKGMALtm,CRNtim,CYOR-u10m,FACOAL1821,FAOXC182806m,FAOXC80,FUMm,GLCt4,ICDHxm,LNLCCPT1,LNLCCRNt,MDHm,PDHm,PGM,PPA,RDH2a,SUCD1m
pail_hs_c_171	Phosphatidylinositol synthesis	3	25	67	94	0.044776	0.373134	0.720582	0	ENO,HCO3_NAt,PFK	ACCOAC,ACITL,ADK1,AKGMALtm,CRNtim,CYOR-u10m,FACOAL160i,FACOAL1821,FAOXC182806m,FAOXC80,FUMm,GLCt2r,GLCt4,GPAM_hs,ICDHxm,ICDHyrm,LNLCCPT1,LNLCCRNt,MDHm,MI1PP,PDHm,PGM,PPA,RDH2a,SUCD1m
pail_hs_c_227	Phosphatidylinositol synthesis	3	25	67	94	0.044776	0.373134	0.720582	0	3HCO3_NAt,ENO,PFK	ACCOAC,ACITL,ADK1,AKGMALtm,CRNtim,CYOR-u10m,FACOAL160i,FACOAL1821,FAOXC182806m,FAOXC80,FUMm,GLCt4,GPAM_hs,ICDHxm,ICDHyrm,LNLCCPT1,LNLCCRNt,MDHm,MI1PP,PDHm,PGM,PPA,RDH1,RDH1a,SUCD1m
hdca_c_142	Hexadecanoate synthesis	4	21	55	75	0.072727	0.381818	0.721084	0	ENO,GLCt2_2,OCOAT1m,PFK	AACOAT,ACACT1r,ACACT1rm,ACCOAC,ADK1,AKGMALtm,CRNtim,CYOR-u10m,FACOAL1821,FAOXC182806m,FAOXC80,FUMm,GLCt4,ICDHxm,LNLCCPT1,LNLCCRNt,MDHm,PDHm,PGM,PPA,SUCD1m
hdca_c_181	Hexadecanoate synthesis	4	21	55	75	0.072727	0.381818	0.721084	0	ENO,HCO3_NAt,OCOAT1m,PFK	AACOAT,ACACT1r,ACACT1rm,ACCOAC,ADK1,AKGMALtm,CRNtim,CYOR-u10m,FACOAL1821,FAOXC182806m,FAOXC80,FUMm,GLCt4,ICDHxm,LNLCCPT1,LNLCCRNt,MDHm,PDHm,PGM,PPA,SUCD1m
hdca_c_219	Hexadecanoate synthesis	4	21	55	75	0.072727	0.381818	0.721084	0	3HCO3_NAt,ENO,OCOAT1m,PFK	AACOAT,ACACT1r,ACACT1rm,ACCOAC,ADK1,AKGMALtm,CRNtim,CYOR-u10m,FACOAL1821,FAOXC182806m,FAOXC80,FUMm,GLCt4,ICDHxm,LNLCCPT1,LNLCCRNt,MDHm,PDHm,PGM,PPA,SUCD1m
hdca_c_245	Hexadecanoate synthesis	4	21	55	75	0.072727	0.381818	0.721084	0	ENO,GLCt4_2,OCOAT1m,PFK	AACOAT,ACACT1r,ACACT1rm,ACCOAC,ADK1,AKGMALtm,CRNtim,CYOR-u10m,FACOAL1821,FAOXC182806m,FAOXC80,FUMm,GLCt2r,ICDHxm,LNLCCPT1,LNLCCRNt,MDHm,PDHm,PGM,PPA,SUCD1m
hdca_c_45	Hexadecanoate synthesis	4	21	55	75	0.072727	0.381818	0.721084	0	ENO,NAt3_1,OCOAT1m,PFK	AACOAT,ACACT1r,ACACT1rm,ACCOAC,ADK1,AKGMALtm,CRNtim,CYOR-u10m,FACOAL1821,FAOXC182806m,FAOXC80,FUMm,GLCt4,ICDHxm,LNLCCPT1,LNLCCRNt,MDHm,PDHm,PGM,PPA,SUCD1m
hdca_c_46	Hexadecanoate synthesis	4	21	55	75	0.072727	0.381818	0.721084	0	ENO,GLCt2_2,OCOAT1m,PFK	AACOAT,ACACT1r,ACACT1rm,ACCOAC,ADK1,AKGMALtm,CRNtim,CYOR-u10m,FACOAL1821,FAOXC182806m,FAOXC80,FUMm,GLCt4,ICDHxm,LNLCCPT1,LNLCCRNt,MDHm,PDHm,PGM,PPA,SUCD1m
hdca_c_53	Hexadecanoate synthesis	4	21	55	75	0.072727	0.381818	0.721084	0	2HCO3_NAt,ENO,OCOAT1m,PFK	AACOAT,ACACT1r,ACACT1rm,ACCOAC,ADK1,AKGMALtm,CRNtim,CYOR-u10m,FACOAL1821,FAOXC182806m,FAOXC80,FUMm,GLCt4,ICDHxm,LNLCCPT1,LNLCCRNt,MDHm,PDHm,PGM,PPA,SUCD1m
hdca_c_69	Hexadecanoate synthesis	4	21	55	75	0.072727	0.381818	0.721084	0	3HCO3_NAt,ENO,OCOAT1m,PFK	AACOAT,ACACT1r,ACACT1rm,ACCOAC,ADK1,AKGMALtm,CRNtim,CYOR-u10m,FACOAL1821,FAOXC182806m,FAOXC80,FUMm,GLCt4,ICDHxm,LNLCCPT1,LNLCCRNt,MDHm,PDHm,PGM,PPA,SUCD1m
hdca_c_87	Hexadecanoate synthesis	4	21	55	75	0.072727	0.381818	0.721084	0	ENO,NAt3_1,OCOAT1m,PFK	AACOAT,ACACT1r,ACACT1rm,ACCOAC,ADK1,AKGMALtm,CRNtim,CYOR-u10m,FACOAL1821,FAOXC182806m,FAOXC80,FUMm,GLCt2r,ICDHxm,LNLCCPT1,LNLCCRNt,MDHm,PDHm,PGM,PPA,SUCD1m
hdca_c_99	Hexadecanoate synthesis	4	21	55	75	0.072727	0.381818	0.721084	0	3HCO3_NAt,ENO,OCOAT1m,PFK	AACOAT,ACACT1r,ACACT1rm,ACCOAC,ADK1,AKGMALtm,CRNtim,CYOR-u10m,FACOAL1821,FAOXC182806m,FAOXC80,FUMm,GLCt4,ICDHxm,LNLCCPT1,LNLCCRNt,MDHm,PDHm,PGM,PPA,SUCD1m
pail_hs_c_34	Phosphatidylinositol synthesis	2	25	67	94	0.029851	0.373134	0.722618	0	ENO,PFK	ACCOAC,ACITL,ADK1,AKGMALtm,CRNtim,CYOR-u10m,FACOAL160i,FACOAL1821,FAOXC182806m,FAOXC80,FUMm,GLCt2r,GLCt4,GPAM_hs,ICDHxm,ICDHyrm,LNLCCPT1,LNLCCRNt,MDHm,MI1PP,PDHm,PGM,PPA,RDH2a,SUCD1m
hdca_c_104	Hexadecanoate synthesis	5	22	55	75	0.090909	0.4	0.732144	0	ENO,GLCt4_2,HCO3_NAt,OCOAT1m,PFK	AACOAT,ACACT1r,ACACT1rm,ACCOAC,ADK1,AKGMALtm,CRNtim,CYOR-u10m,FACOAL1821,FAOXC182806m,FAOXC80,FUMm,ICDHxm,LNLCCPT1,LNLCCRNt,MDHm,PDHm,PGM,PPA,RDH1,RDH1a,SUCD1m
hdca_c_107	Hexadecanoate synthesis	5	22	55	75	0.090909	0.4	0.732144	0	2HCO3_NAt,3HCO3_NAt,ENO,OCOAT1m,PFK	AACOAT,ACACT1r,ACACT1rm,ACCOAC,ADK1,AKGMALtm,CRNtim,CYOR-u10m,FACOAL1821,FAOXC182806m,FAOXC80,FUMm,GLCt4,ICDHxm,LNLCCPT1,LNLCCRNt,MDHm,PDHm,PGM,PPA,RDH3a,SUCD1m
hdca_c_118	Hexadecanoate synthesis	5	22	55	75	0.090909	0.4	0.732144	0	ENO,GLCt4_2,HCO3_NAt,OCOAT1m,PFK	AACOAT,ACACT1r,ACACT1rm,ACCOAC,ADK1,AKGMALtm,CRNtim,CYOR-u10m,FACOAL1821,FAOXC182806m,FAOXC80,FUMm,GLCt4,ICDHxm,LNLCCPT1,LNLCCRNt,MDHm,PDHm,PGM,PPA,RDH2a,SUCD1m
hdca_c_128	Hexadecanoate synthesis	5	22	55	75	0.090909	0.4	0.732144	0	ENO,GLCt4_2,NAt3_1,OCOAT1m,PFK	AACOAT,ACACT1r,ACACT1rm,ACCOAC,ADK1,AKGMALtm,CRNtim,CYOR-u10m,FACOAL1821,FAOXC182806m,FAOXC80,FUMm,GLCt4,ICDHxm,LNLCCPT1,LNLCCRNt,MDHm,PDHm,PGM,PPA,RDH3a,SUCD1m
hdca_c_138	Hexadecanoate synthesis	5	22	55	75	0.090909	0.4	0.732144	0	ENO,GLCt4_2,HCO3_NAt,OCOAT1m,PFK	AACOAT,ACACT1r,ACACT1rm,ACCOAC,ADK1,AKGMALtm,CRNtim,CYOR-u10m,FACOAL1821,FAOXC182806m,FAOXC80,FUMm,GLCt4,ICDHxm,LNLCCPT1,LNLCCRNt,MDHm,PDHm,PGM,PPA,RDH3a,SUCD1m
hdca_c_14	Hexadecanoate synthesis	5	22	55	75	0.090909	0.4	0.732144	0	3HCO3_NAt,ENO,GLCt4_2,OCOAT1m,PFK	AACOAT,ACACT1r,ACACT1rm,ACCOAC,ADK1,AKGMALtm,CRNtim,CYOR-u10m,FACOAL1821,FAOXC182806m,FAOXC80,FUMm,ICDHxm,LNLCCPT1,LNLCCRNt,MDHm,PDHm,PGM,PPA,RDH1,RDH1a,SUCD1m
hdca_c_145	Hexadecanoate synthesis	5	22	55	75	0.090909	0.4	0.732144	0	3HCO3_NAt,ENO,GLCt4_2,OCOAT1m,PFK	AACOAT,ACACT1r,ACACT1rm,ACCOAC,ADK1,AKGMALtm,CRNtim,CYOR-u10m,FACOAL1821,FAOXC182806m,FAOXC80,FUMm,GLCt4,ICDHxm,LNLCCPT1,LNLCCRNt,MDHm,PDHm,PGM,PPA,RDH3a,SUCD1m
hdca_c_166	Hexadecanoate synthesis	5	22	55	75	0.090909	0.4	0.732144	0	3HCO3_NAt,ENO,GLCt4_2,OCOAT1m,PFK	AACOAT,ACACT1r,ACACT1rm,ACCOAC,ADK1,AKGMALtm,CRNtim,CYOR-u10m,FACOAL1821,FAOXC182806m,FAOXC80,FUMm,GLCt4,ICDHxm,LNLCCPT1,LNLCCRNt,MDHm,PDHm,PGM,PPA,RDH2a,SUCD1m
hdca_c_208	Hexadecanoate synthesis	5	22	55	75	0.090909	0.4	0.732144	0	2HCO3_NAt,ENO,HCO3_NAt,OCOAT1m,PFK	AACOAT,ACACT1r,ACACT1rm,ACCOAC,ADK1,AKGMALtm,CRNtim,CYOR-u10m,FACOAL1821,FAOXC182806m,FAOXC80,FUMm,GLCt4,ICDHxm,LNLCCPT1,LNLCCRNt,MDHm,PDHm,PGM,PPA,RDH3a,SUCD1m
hdca_c_227	Hexadecanoate synthesis	5	22	55	75	0.090909	0.4	0.732144	0	2HCO3_NAt,3HCO3_NAt,ENO,OCOAT1m,PFK	AACOAT,ACACT1r,ACACT1rm,ACCOAC,ADK1,AKGMALtm,CRNtim,CYOR-u10m,FACOAL1821,FAOXC182806m,FAOXC80,FUMm,GLCt4,ICDHxm,LNLCCPT1,LNLCCRNt,MDHm,PDHm,PGM,PPA,RDH2a,SUCD1m
hdca_c_56	Hexadecanoate synthesis	5	22	55	75	0.090909	0.4	0.732144	0	ENO,GLCt2_2,GLCt4_2,OCOAT1m,PFK	AACOAT,ACACT1r,ACACT1rm,ACCOAC,ADK1,AKGMALtm,CRNtim,CYOR-u10m,FACOAL1821,FAOXC182806m,FAOXC80,FUMm,GLCt4,ICDHxm,LNLCCPT1,LNLCCRNt,MDHm,PDHm,PGM,PPA,RDH2a,SUCD1m
hdca_c_82	Hexadecanoate synthesis	5	22	55	75	0.090909	0.4	0.732144	0	ENO,GLCt2_2,GLCt4_2,OCOAT1m,PFK	AACOAT,ACACT1r,ACACT1rm,ACCOAC,ADK1,AKGMALtm,CRNtim,CYOR-u10m,FACOAL1821,FAOXC182806m,FAOXC80,FUMm,GLCt4,ICDHxm,LNLCCPT1,LNLCCRNt,MDHm,PDHm,PGM,PPA,RDH3a,SUCD1m
hdca_c_151	Hexadecanoate synthesis	5	22	54	75	0.092593	0.407407	0.742891	0	2HCO3_NAt,ENO,HCO3_NAt,OCOAT1m,PFK	AACOAT,ACACT1r,ACACT1rm,ACCOAC,ADK1,AKGMALtm,CRNtim,CYOR-u10m,FACOAL1821,FAOXC182806m,FAOXC80,FUMm,GLCt2r,GLCt4,ICDHxm,LNLCCPT1,LNLCCRNt,MDHm,PDHm,PGM,PPA,SUCD1m
hdca_c_183	Hexadecanoate synthesis	5	22	54	75	0.092593	0.407407	0.742891	0	3HCO3_NAt,ENO,HCO3_NAt,OCOAT1m,PFK	AACOAT,ACACT1r,ACACT1rm,ACCOAC,ADK1,AKGMALtm,CRNtim,CYOR-u10m,FACOAL1821,FAOXC182806m,FAOXC80,FUMm,GLCt2r,GLCt4,ICDHxm,LNLCCPT1,LNLCCRNt,MDHm,PDHm,PGM,PPA,SUCD1m
hdca_c_205	Hexadecanoate synthesis	5	22	54	75	0.092593	0.407407	0.742891	0	3HCO3_NAt,ENO,GLCt4_2,OCOAT1m,PFK	AACOAT,ACACT1r,ACACT1rm,ACCOAC,ADK1,AKGMALtm,CRNtim,CYOR-u10m,FACOAL1821,FAOXC182806m,FAOXC80,FUMm,GLCt2r,GLCt4,ICDHxm,LNLCCPT1,LNLCCRNt,MDHm,PDHm,PGM,PPA,SUCD1m
hdca_c_49	Hexadecanoate synthesis	5	22	54	75	0.092593	0.407407	0.742891	0	3HCO3_NAt,ENO,GLCt4_2,OCOAT1m,PFK	AACOAT,ACACT1r,ACACT1rm,ACCOAC,ADK1,AKGMALtm,CRNtim,CYOR-u10m,FACOAL1821,FAOXC182806m,FAOXC80,FUMm,GLCt2r,GLCt4,ICDHxm,LNLCCPT1,LNLCCRNt,MDHm,PDHm,PGM,PPA,SUCD1m
hdca_c_114	Hexadecanoate synthesis	4	21	54	75	0.074074	0.388889	0.746095	0	3HCO3_NAt,ENO,OCOAT1m,PFK	AACOAT,ACACT1r,ACACT1rm,ACCOAC,ADK1,AKGMALtm,CRNtim,CYOR-u10m,FACOAL1821,FAOXC182806m,FAOXC80,FUMm,GLCt4,ICDHxm,LNLCCPT1,LNLCCRNt,MDHm,PDHm,PGM,PPA,SUCD1m
hdca_c_165	Hexadecanoate synthesis	4	21	54	75	0.074074	0.388889	0.746095	0	ENO,NAt3_1,OCOAT1m,PFK	AACOAT,ACACT1r,ACACT1rm,ACCOAC,ADK1,AKGMALtm,CRNtim,CYOR-u10m,FACOAL1821,FAOXC182806m,FAOXC80,FUMm,GLCt2r,ICDHxm,LNLCCPT1,LNLCCRNt,MDHm,PDHm,PGM,PPA,SUCD1m
hdca_c_178	Hexadecanoate synthesis	4	21	54	75	0.074074	0.388889	0.746095	0	ENO,GLCt2_2,OCOAT1m,PFK	AACOAT,ACACT1r,ACACT1rm,ACCOAC,ADK1,AKGMALtm,CRNtim,CYOR-u10m,FACOAL1821,FAOXC182806m,FAOXC80,FUMm,GLCt4,ICDHxm,LNLCCPT1,LNLCCRNt,MDHm,PDHm,PGM,PPA,SUCD1m
hdca_c_186	Hexadecanoate synthesis	4	21	54	75	0.074074	0.388889	0.746095	0	ENO,GLCt4_2,OCOAT1m,PFK	AACOAT,ACACT1r,ACACT1rm,ACCOAC,ADK1,AKGMALtm,CRNtim,CYOR-u10m,FACOAL1821,FAOXC182806m,FAOXC80,FUMm,GLCt2r,ICDHxm,LNLCCPT1,LNLCCRNt,MDHm,PDHm,PGM,PPA,SUCD1m
hdca_c_200	Hexadecanoate synthesis	4	21	54	75	0.074074	0.388889	0.746095	0	ENO,NAt3_1,OCOAT1m,PFK	AACOAT,ACACT1r,ACACT1rm,ACCOAC,ADK1,AKGMALtm,CRNtim,CYOR-u10m,FACOAL1821,FAOXC182806m,FAOXC80,FUMm,GLCt2r,ICDHxm,LNLCCPT1,LNLCCRNt,MDHm,PDHm,PGM,PPA,SUCD1m
hdca_c_221	Hexadecanoate synthesis	4	21	54	75	0.074074	0.388889	0.746095	0	ENO,GLCt2_2,OCOAT1m,PFK	AACOAT,ACACT1r,ACACT1rm,ACCOAC,ADK1,AKGMALtm,CRNtim,CYOR-u10m,FACOAL1821,FAOXC182806m,FAOXC80,FUMm,GLCt4,ICDHxm,LNLCCPT1,LNLCCRNt,MDHm,PDHm,PGM,PPA,SUCD1m
hdca_c_222	Hexadecanoate synthesis	4	21	54	75	0.074074	0.388889	0.746095	0	3HCO3_NAt,ENO,OCOAT1m,PFK	AACOAT,ACACT1r,ACACT1rm,ACCOAC,ADK1,AKGMALtm,CRNtim,CYOR-u10m,FACOAL1821,FAOXC182806m,FAOXC80,FUMm,GLCt4,ICDHxm,LNLCCPT1,LNLCCRNt,MDHm,PDHm,PGM,PPA,SUCD1m
hdca_c_233	Hexadecanoate synthesis	4	21	54	75	0.074074	0.388889	0.746095	0	ENO,HCO3_NAt,OCOAT1m,PFK	AACOAT,ACACT1r,ACACT1rm,ACCOAC,ADK1,AKGMALtm,CRNtim,CYOR-u10m,FACOAL1821,FAOXC182806m,FAOXC80,FUMm,GLCt4,ICDHxm,LNLCCPT1,LNLCCRNt,MDHm,PDHm,PGM,PPA,SUCD1m
hdca_c_24	Hexadecanoate synthesis	4	21	54	75	0.074074	0.388889	0.746095	0	2HCO3_NAt,ENO,OCOAT1m,PFK	AACOAT,ACACT1r,ACACT1rm,ACCOAC,ADK1,AKGMALtm,CRNtim,CYOR-u10m,FACOAL1821,FAOXC182806m,FAOXC80,FUMm,GLCt4,ICDHxm,LNLCCPT1,LNLCCRNt,MDHm,PDHm,PGM,PPA,SUCD1m
hdca_c_26	Hexadecanoate synthesis	4	21	54	75	0.074074	0.388889	0.746095	0	3HCO3_NAt,ENO,OCOAT1m,PFK	AACOAT,ACACT1r,ACACT1rm,ACCOAC,ADK1,AKGMALtm,CRNtim,CYOR-u10m,FACOAL1821,FAOXC182806m,FAOXC80,FUMm,GLCt4,ICDHxm,LNLCCPT1,LNLCCRNt,MDHm,PDHm,PGM,PPA,SUCD1m
hdca_c_70	Hexadecanoate synthesis	4	21	54	75	0.074074	0.388889	0.746095	0	ENO,HCO3_NAt,OCOAT1m,PFK	AACOAT,ACACT1r,ACACT1rm,ACCOAC,ADK1,AKGMALtm,CRNtim,CYOR-u10m,FACOAL1821,FAOXC182806m,FAOXC80,FUMm,GLCt4,ICDHxm,LNLCCPT1,LNLCCRNt,MDHm,PDHm,PGM,PPA,SUCD1m
hdca_c_73	Hexadecanoate synthesis	4	21	54	75	0.074074	0.388889	0.746095	0	2HCO3_NAt,ENO,NAt3_1,PFK	ACCOAC,ACITL,ADK1,AKGMALtm,CRNtim,CYOR-u10m,FACOAL1821,FAOXC182806m,FAOXC80,FUMm,GLCt4,ICDHxm,LNLCCPT1,LNLCCRNt,MDHm,PDHm,PGM,PPA,RDH1,RDH1a,SUCD1m
hdca_c_75	Hexadecanoate synthesis	4	21	54	75	0.074074	0.388889	0.746095	0	ENO,NAt3_1,OCOAT1m,PFK	AACOAT,ACACT1r,ACACT1rm,ACCOAC,ADK1,AKGMALtm,CRNtim,CYOR-u10m,FACOAL1821,FAOXC182806m,FAOXC80,FUMm,GLCt4,ICDHxm,LNLCCPT1,LNLCCRNt,MDHm,PDHm,PGM,PPA,SUCD1m
hdca_c_77	Hexadecanoate synthesis	4	21	54	75	0.074074	0.388889	0.746095	0	3HCO3_NAt,ENO,OCOAT1m,PFK	AACOAT,ACACT1r,ACACT1rm,ACCOAC,ADK1,AKGMALtm,CRNtim,CYOR-u10m,FACOAL1821,FAOXC182806m,FAOXC80,FUMm,GLCt4,ICDHxm,LNLCCPT1,LNLCCRNt,MDHm,PDHm,PGM,PPA,SUCD1m
hdca_c_130	Hexadecanoate synthesis	5	22	53	75	0.09434	0.415094	0.750212	0	3HCO3_NAt,ENO,HCO3_NAt,OCOAT1m,PFK	AACOAT,ACACT1r,ACACT1rm,ACCOAC,ADK1,AKGMALtm,CRNtim,CYOR-u10m,FACOAL1821,FAOXC182806m,FAOXC80,FUMm,GLCt2r,GLCt4,ICDHxm,LNLCCPT1,LNLCCRNt,MDHm,PDHm,PGM,PPA,SUCD1m
hdca_c_67	Hexadecanoate synthesis	3	20	52	75	0.057692	0.384615	0.751037	0	2HCO3_NAt,ENO,PFK	ACCOAC,ACITL,ADK1,AKGMALtm,CRNtim,CYOR-u10m,FACOAL1821,FAOXC182806m,FAOXC80,FUMm,GLCt2r,GLCt4,ICDHxm,LNLCCPT1,LNLCCRNt,MDHm,PDHm,PGM,PPA,SUCD1m
hdca_c_1	Hexadecanoate synthesis	4	21	53	75	0.075472	0.396226	0.76821	0	3HCO3_NAt,ENO,OCOAT1m,PFK	AACOAT,ACACT1r,ACACT1rm,ACCOAC,ADK1,AKGMALtm,CRNtim,CYOR-u10m,FACOAL1821,FAOXC182806m,FAOXC80,FUMm,GLCt4,ICDHxm,LNLCCPT1,LNLCCRNt,MDHm,PDHm,PGM,PPA,SUCD1m
hdca_c_11	Hexadecanoate synthesis	4	21	53	75	0.075472	0.396226	0.76821	0	3HCO3_NAt,ENO,OCOAT1m,PFK	AACOAT,ACACT1r,ACACT1rm,ACCOAC,ADK1,AKGMALtm,CRNtim,CYOR-u10m,FACOAL1821,FAOXC182806m,FAOXC80,FUMm,GLCt4,ICDHxm,LNLCCPT1,LNLCCRNt,MDHm,PDHm,PGM,PPA,SUCD1m
hdca_c_12	Hexadecanoate synthesis	4	21	53	75	0.075472	0.396226	0.76821	0	ENO,GLCt2_2,OCOAT1m,PFK	AACOAT,ACACT1r,ACACT1rm,ACCOAC,ADK1,AKGMALtm,CRNtim,CYOR-u10m,FACOAL1821,FAOXC182806m,FAOXC80,FUMm,GLCt4,ICDHxm,LNLCCPT1,LNLCCRNt,MDHm,PDHm,PGM,PPA,SUCD1m
hdca_c_134	Hexadecanoate synthesis	4	21	53	75	0.075472	0.396226	0.76821	0	3HCO3_NAt,ENO,OCOAT1m,PFK	AACOAT,ACACT1r,ACACT1rm,ACCOAC,ADK1,AKGMALtm,CRNtim,CYOR-u10m,FACOAL1821,FAOXC182806m,FAOXC80,FUMm,GLCt4,ICDHxm,LNLCCPT1,LNLCCRNt,MDHm,PDHm,PGM,PPA,SUCD1m
hdca_c_16	Hexadecanoate synthesis	4	21	53	75	0.075472	0.396226	0.76821	0	ENO,HCO3_NAt,OCOAT1m,PFK	AACOAT,ACACT1r,ACACT1rm,ACCOAC,ADK1,AKGMALtm,CRNtim,CYOR-u10m,FACOAL1821,FAOXC182806m,FAOXC80,FUMm,GLCt4,ICDHxm,LNLCCPT1,LNLCCRNt,MDHm,PDHm,PGM,PPA,SUCD1m
hdca_c_175	Hexadecanoate synthesis	4	21	53	75	0.075472	0.396226	0.76821	0	2HCO3_NAt,ENO,OCOAT1m,PFK	AACOAT,ACACT1r,ACACT1rm,ACCOAC,ADK1,AKGMALtm,CRNtim,CYOR-u10m,FACOAL1821,FAOXC182806m,FAOXC80,FUMm,GLCt4,ICDHxm,LNLCCPT1,LNLCCRNt,MDHm,PDHm,PGM,PPA,SUCD1m
hdca_c_180	Hexadecanoate synthesis	4	21	53	75	0.075472	0.396226	0.76821	0	ENO,GLCt4_2,OCOAT1m,PFK	AACOAT,ACACT1r,ACACT1rm,ACCOAC,ADK1,AKGMALtm,CRNtim,CYOR-u10m,FACOAL1821,FAOXC182806m,FAOXC80,FUMm,GLCt2r,ICDHxm,LNLCCPT1,LNLCCRNt,MDHm,PDHm,PGM,PPA,SUCD1m
hdca_c_206	Hexadecanoate synthesis	4	21	53	75	0.075472	0.396226	0.76821	0	ENO,GLCt4_2,OCOAT1m,PFK	AACOAT,ACACT1r,ACACT1rm,ACCOAC,ADK1,AKGMALtm,CRNtim,CYOR-u10m,FACOAL1821,FAOXC182806m,FAOXC80,FUMm,GLCt2r,ICDHxm,LNLCCPT1,LNLCCRNt,MDHm,PDHm,PGM,PPA,SUCD1m
hdca_c_29	Hexadecanoate synthesis	4	21	53	75	0.075472	0.396226	0.76821	0	3HCO3_NAt,ENO,OCOAT1m,PFK	AACOAT,ACACT1r,ACACT1rm,ACCOAC,ADK1,AKGMALtm,CRNtim,CYOR-u10m,FACOAL1821,FAOXC182806m,FAOXC80,FUMm,GLCt4,ICDHxm,LNLCCPT1,LNLCCRNt,MDHm,PDHm,PGM,PPA,SUCD1m
hdca_c_33	Hexadecanoate synthesis	4	21	53	75	0.075472	0.396226	0.76821	0	ENO,GLCt2_2,OCOAT1m,PFK	AACOAT,ACACT1r,ACACT1rm,ACCOAC,ADK1,AKGMALtm,CRNtim,CYOR-u10m,FACOAL1821,FAOXC182806m,FAOXC80,FUMm,GLCt4,ICDHxm,LNLCCPT1,LNLCCRNt,MDHm,PDHm,PGM,PPA,SUCD1m
hdca_c_39	Hexadecanoate synthesis	4	21	53	75	0.075472	0.396226	0.76821	0	ENO,GLCt2_2,OCOAT1m,PFK	AACOAT,ACACT1r,ACACT1rm,ACCOAC,ADK1,AKGMALtm,CRNtim,CYOR-u10m,FACOAL1821,FAOXC182806m,FAOXC80,FUMm,GLCt4,ICDHxm,LNLCCPT1,LNLCCRNt,MDHm,PDHm,PGM,PPA,SUCD1m
hdca_c_44	Hexadecanoate synthesis	4	21	53	75	0.075472	0.396226	0.76821	0	ENO,NAt3_1,OCOAT1m,PFK	AACOAT,ACACT1r,ACACT1rm,ACCOAC,ADK1,AKGMALtm,CRNtim,CYOR-u10m,FACOAL1821,FAOXC182806m,FAOXC80,FUMm,GLCt4,ICDHxm,LNLCCPT1,LNLCCRNt,MDHm,PDHm,PGM,PPA,SUCD1m
hdca_c_52	Hexadecanoate synthesis	4	21	53	75	0.075472	0.396226	0.76821	0	2HCO3_NAt,ENO,OCOAT1m,PFK	AACOAT,ACACT1r,ACACT1rm,ACCOAC,ADK1,AKGMALtm,CRNtim,CYOR-u10m,FACOAL1821,FAOXC182806m,FAOXC80,FUMm,GLCt4,ICDHxm,LNLCCPT1,LNLCCRNt,MDHm,PDHm,PGM,PPA,SUCD1m
hdca_c_95	Hexadecanoate synthesis	4	21	53	75	0.075472	0.396226	0.76821	0	ENO,GLCt2_2,OCOAT1m,PFK	AACOAT,ACACT1r,ACACT1rm,ACCOAC,ADK1,AKGMALtm,CRNtim,CYOR-u10m,FACOAL1821,FAOXC182806m,FAOXC80,FUMm,GLCt4,ICDHxm,LNLCCPT1,LNLCCRNt,MDHm,PDHm,PGM,PPA,SUCD1m
hdca_c_135	Hexadecanoate synthesis	5	23	56	75	0.089286	0.410714	0.771704	0	2HCO3_NAt,3HCO3_NAt,ENO,OCOAT1m,PFK	AACOAT,ACACT1r,ACACT1rm,ACCOAC,ADK1,AKGMALtm,CRNtim,CYOR-u10m,FACOAL1821,FAOXC182806m,FAOXC80,FUMm,GLCt2r,GLCt4,ICDHxm,LNLCCPT1,LNLCCRNt,MDHm,PDHm,PGM,PPA,RDH2a,SUCD1m
hdca_c_41	Hexadecanoate synthesis	5	23	56	75	0.089286	0.410714	0.771704	0	3HCO3_NAt,ENO,GLCt4_2,OCOAT1m,PFK	AACOAT,ACACT1r,ACACT1rm,ACCOAC,ADK1,AKGMALtm,CRNtim,CYOR-u10m,FACOAL1821,FAOXC182806m,FAOXC80,FUMm,GLCt4,ICDHxm,LNLCCPT1,LNLCCRNt,MDHm,PDHm,PGM,PPA,RDH1,RDH1a,SUCD1m
hdca_c_80	Hexadecanoate synthesis	5	23	56	75	0.089286	0.410714	0.771704	0	3HCO3_NAt,ENO,GLCt2_2,OCOAT1m,PFK	AACOAT,ACACT1r,ACACT1rm,ACCOAC,ADK1,AKGMALtm,CRNtim,CYOR-u10m,FACOAL1821,FAOXC182806m,FAOXC80,FUMm,GLCt2r,GLCt4,ICDHxm,LNLCCPT1,LNLCCRNt,MDHm,PDHm,PGM,PPA,RDH2a,SUCD1m
hdca_c_169	Hexadecanoate synthesis	4	22	56	75	0.071429	0.392857	0.772122	0	3HCO3_NAt,ENO,OCOAT1m,PFK	AACOAT,ACACT1r,ACACT1rm,ACCOAC,ADK1,AKGMALtm,CRNtim,CYOR-u10m,FACOAL1821,FAOXC182806m,FAOXC80,FUMm,GLCt4,ICDHxm,LNLCCPT1,LNLCCRNt,MDHm,PDHm,PGM,PPA,RDH3a,SUCD1m
hdca_c_214	Hexadecanoate synthesis	4	22	56	75	0.071429	0.392857	0.772122	0	3HCO3_NAt,ENO,OCOAT1m,PFK	AACOAT,ACACT1r,ACACT1rm,ACCOAC,ADK1,AKGMALtm,CRNtim,CYOR-u10m,FACOAL1821,FAOXC182806m,FAOXC80,FUMm,GLCt4,ICDHxm,LNLCCPT1,LNLCCRNt,MDHm,PDHm,PGM,PPA,RDH2a,SUCD1m
hdca_c_120	Hexadecanoate synthesis	3	21	54	75	0.055556	0.388889	0.775502	0	2HCO3_NAt,ENO,PFK	ACCOAC,ACITL,ADK1,AKGMALtm,CRNtim,CYOR-u10m,FACOAL1821,FAOXC182806m,FAOXC80,FUMm,GLCt2r,GLCt4,ICDHxm,LNLCCPT1,LNLCCRNt,MDHm,PDHm,PGM,PPA,RDH3a,SUCD1m
hdca_c_143	Hexadecanoate synthesis	3	21	54	75	0.055556	0.388889	0.775502	0	2HCO3_NAt,ENO,PFK	ACCOAC,ACITL,ADK1,AKGMALtm,CRNtim,CYOR-u10m,FACOAL1821,FAOXC182806m,FAOXC80,FUMm,GLCt2r,GLCt4,ICDHxm,LNLCCPT1,LNLCCRNt,MDHm,PDHm,PGM,PPA,RDH2a,SUCD1m
hdca_c_106	Hexadecanoate synthesis	5	23	55	75	0.090909	0.418182	0.77908	0	3HCO3_NAt,ENO,HCO3_NAt,OCOAT1m,PFK	AACOAT,ACACT1r,ACACT1rm,ACCOAC,ADK1,AKGMALtm,CRNtim,CYOR-u10m,FACOAL1821,FAOXC182806m,FAOXC80,FUMm,GLCt2r,GLCt4,ICDHxm,LNLCCPT1,LNLCCRNt,MDHm,PDHm,PGM,PPA,RDH3a,SUCD1m
hdca_c_132	Hexadecanoate synthesis	5	23	55	75	0.090909	0.418182	0.77908	0	ENO,GLCt4_2,HCO3_NAt,OCOAT1m,PFK	AACOAT,ACACT1r,ACACT1rm,ACCOAC,ADK1,AKGMALtm,CRNtim,CYOR-u10m,FACOAL1821,FAOXC182806m,FAOXC80,FUMm,GLCt4,ICDHxm,LNLCCPT1,LNLCCRNt,MDHm,PDHm,PGM,PPA,RDH1,RDH1a,SUCD1m
hdca_c_179	Hexadecanoate synthesis	5	23	55	75	0.090909	0.418182	0.77908	0	3HCO3_NAt,ENO,GLCt4_2,OCOAT1m,PFK	AACOAT,ACACT1r,ACACT1rm,ACCOAC,ADK1,AKGMALtm,CRNtim,CYOR-u10m,FACOAL1821,FAOXC182806m,FAOXC80,FUMm,GLCt4,ICDHxm,LNLCCPT1,LNLCCRNt,MDHm,PDHm,PGM,PPA,RDH1,RDH1a,SUCD1m
hdca_c_258	Hexadecanoate synthesis	5	23	55	75	0.090909	0.418182	0.77908	0	3HCO3_NAt,ENO,GLCt2_2,OCOAT1m,PFK	AACOAT,ACACT1r,ACACT1rm,ACCOAC,ADK1,AKGMALtm,CRNtim,CYOR-u10m,FACOAL1821,FAOXC182806m,FAOXC80,FUMm,GLCt4,ICDHxm,LNLCCPT1,LNLCCRNt,MDHm,PDHm,PGM,PPA,RDH1,RDH1a,SUCD1m
hdca_c_264	Hexadecanoate synthesis	5	23	55	75	0.090909	0.418182	0.77908	0	2HCO3_NAt,3HCO3_NAt,ENO,OCOAT1m,PFK	AACOAT,ACACT1r,ACACT1rm,ACCOAC,ADK1,AKGMALtm,CRNtim,CYOR-u10m,FACOAL1821,FAOXC182806m,FAOXC80,FUMm,GLCt4,ICDHxm,LNLCCPT1,LNLCCRNt,MDHm,PDHm,PGM,PPA,RDH1,RDH1a,SUCD1m
hdca_c_59	Hexadecanoate synthesis	5	23	55	75	0.090909	0.418182	0.77908	0	ENO,GLCt4_2,NAt3_1,OCOAT1m,PFK	AACOAT,ACACT1r,ACACT1rm,ACCOAC,ADK1,AKGMALtm,CRNtim,CYOR-u10m,FACOAL1821,FAOXC182806m,FAOXC80,FUMm,GLCt2r,ICDHxm,LNLCCPT1,LNLCCRNt,MDHm,PDHm,PGM,PPA,RDH1,RDH1a,SUCD1m
hdca_c_78	Hexadecanoate synthesis	5	23	55	75	0.090909	0.418182	0.77908	0	2HCO3_NAt,ENO,GLCt2_2,OCOAT1m,PFK	AACOAT,ACACT1r,ACACT1rm,ACCOAC,ADK1,AKGMALtm,CRNtim,CYOR-u10m,FACOAL1821,FAOXC182806m,FAOXC80,FUMm,GLCt2r,GLCt4,ICDHxm,LNLCCPT1,LNLCCRNt,MDHm,PDHm,PGM,PPA,RDH3a,SUCD1m
hdca_c_116	Hexadecanoate synthesis	4	22	55	75	0.072727	0.4	0.793193	0	3HCO3_NAt,ENO,OCOAT1m,PFK	AACOAT,ACACT1r,ACACT1rm,ACCOAC,ADK1,AKGMALtm,CRNtim,CYOR-u10m,FACOAL1821,FAOXC182806m,FAOXC80,FUMm,GLCt4,ICDHxm,LNLCCPT1,LNLCCRNt,MDHm,PDHm,PGM,PPA,RDH2a,SUCD1m
hdca_c_131	Hexadecanoate synthesis	4	22	55	75	0.072727	0.4	0.793193	0	2HCO3_NAt,ENO,OCOAT1m,PFK	AACOAT,ACACT1r,ACACT1rm,ACCOAC,ADK1,AKGMALtm,CRNtim,CYOR-u10m,FACOAL1821,FAOXC182806m,FAOXC80,FUMm,GLCt4,ICDHxm,LNLCCPT1,LNLCCRNt,MDHm,PDHm,PGM,PPA,RDH3a,SUCD1m
hdca_c_146	Hexadecanoate synthesis	4	22	55	75	0.072727	0.4	0.793193	0	2HCO3_NAt,ENO,OCOAT1m,PFK	AACOAT,ACACT1r,ACACT1rm,ACCOAC,ADK1,AKGMALtm,CRNtim,CYOR-u10m,FACOAL1821,FAOXC182806m,FAOXC80,FUMm,GLCt4,ICDHxm,LNLCCPT1,LNLCCRNt,MDHm,PDHm,PGM,PPA,RDH2a,SUCD1m
hdca_c_158	Hexadecanoate synthesis	4	22	55	75	0.072727	0.4	0.793193	0	ENO,NAt3_1,OCOAT1m,PFK	AACOAT,ACACT1r,ACACT1rm,ACCOAC,ADK1,AKGMALtm,CRNtim,CYOR-u10m,FACOAL1821,FAOXC182806m,FAOXC80,FUMm,GLCt4,ICDHxm,LNLCCPT1,LNLCCRNt,MDHm,PDHm,PGM,PPA,RDH3a,SUCD1m
hdca_c_17	Hexadecanoate synthesis	4	22	55	75	0.072727	0.4	0.793193	0	3HCO3_NAt,ENO,OCOAT1m,PFK	AACOAT,ACACT1r,ACACT1rm,ACCOAC,ADK1,AKGMALtm,CRNtim,CYOR-u10m,FACOAL1821,FAOXC182806m,FAOXC80,FUMm,GLCt4,ICDHxm,LNLCCPT1,LNLCCRNt,MDHm,PDHm,PGM,PPA,RDH3a,SUCD1m
hdca_c_173	Hexadecanoate synthesis	4	22	55	75	0.072727	0.4	0.793193	0	3HCO3_NAt,ENO,OCOAT1m,PFK	AACOAT,ACACT1r,ACACT1rm,ACCOAC,ADK1,AKGMALtm,CRNtim,CYOR-u10m,FACOAL1821,FAOXC182806m,FAOXC80,FUMm,GLCt4,ICDHxm,LNLCCPT1,LNLCCRNt,MDHm,PDHm,PGM,PPA,RDH2a,SUCD1m
hdca_c_177	Hexadecanoate synthesis	4	22	55	75	0.072727	0.4	0.793193	0	ENO,GLCt2_2,OCOAT1m,PFK	AACOAT,ACACT1r,ACACT1rm,ACCOAC,ADK1,AKGMALtm,CRNtim,CYOR-u10m,FACOAL1821,FAOXC182806m,FAOXC80,FUMm,GLCt4,ICDHxm,LNLCCPT1,LNLCCRNt,MDHm,PDHm,PGM,PPA,RDH3a,SUCD1m
hdca_c_182	Hexadecanoate synthesis	4	22	55	75	0.072727	0.4	0.793193	0	ENO,NAt3_1,OCOAT1m,PFK	AACOAT,ACACT1r,ACACT1rm,ACCOAC,ADK1,AKGMALtm,CRNtim,CYOR-u10m,FACOAL1821,FAOXC182806m,FAOXC80,FUMm,GLCt4,ICDHxm,LNLCCPT1,LNLCCRNt,MDHm,PDHm,PGM,PPA,RDH3a,SUCD1m
hdca_c_218	Hexadecanoate synthesis	4	22	55	75	0.072727	0.4	0.793193	0	ENO,HCO3_NAt,OCOAT1m,PFK	AACOAT,ACACT1r,ACACT1rm,ACCOAC,ADK1,AKGMALtm,CRNtim,CYOR-u10m,FACOAL1821,FAOXC182806m,FAOXC80,FUMm,GLCt4,ICDHxm,LNLCCPT1,LNLCCRNt,MDHm,PDHm,PGM,PPA,RDH3a,SUCD1m
hdca_c_23	Hexadecanoate synthesis	4	22	55	75	0.072727	0.4	0.793193	0	ENO,NAt3_1,OCOAT1m,PFK	AACOAT,ACACT1r,ACACT1rm,ACCOAC,ADK1,AKGMALtm,CRNtim,CYOR-u10m,FACOAL1821,FAOXC182806m,FAOXC80,FUMm,GLCt2r,ICDHxm,LNLCCPT1,LNLCCRNt,MDHm,PDHm,PGM,PPA,RDH3a,SUCD1m
hdca_c_239	Hexadecanoate synthesis	4	22	55	75	0.072727	0.4	0.793193	0	ENO,HCO3_NAt,OCOAT1m,PFK	AACOAT,ACACT1r,ACACT1rm,ACCOAC,ADK1,AKGMALtm,CRNtim,CYOR-u10m,FACOAL1821,FAOXC182806m,FAOXC80,FUMm,GLCt4,ICDHxm,LNLCCPT1,LNLCCRNt,MDHm,PDHm,PGM,PPA,RDH2a,SUCD1m
hdca_c_262	Hexadecanoate synthesis	4	22	55	75	0.072727	0.4	0.793193	0	ENO,GLCt2_2,OCOAT1m,PFK	AACOAT,ACACT1r,ACACT1rm,ACCOAC,ADK1,AKGMALtm,CRNtim,CYOR-u10m,FACOAL1821,FAOXC182806m,FAOXC80,FUMm,GLCt4,ICDHxm,LNLCCPT1,LNLCCRNt,MDHm,PDHm,PGM,PPA,RDH2a,SUCD1m
hdca_c_34	Hexadecanoate synthesis	4	22	55	75	0.072727	0.4	0.793193	0	3HCO3_NAt,ENO,OCOAT1m,PFK	AACOAT,ACACT1r,ACACT1rm,ACCOAC,ADK1,AKGMALtm,CRNtim,CYOR-u10m,FACOAL1821,FAOXC182806m,FAOXC80,FUMm,GLCt4,ICDHxm,LNLCCPT1,LNLCCRNt,MDHm,PDHm,PGM,PPA,RDH3a,SUCD1m
hdca_c_42	Hexadecanoate synthesis	4	22	55	75	0.072727	0.4	0.793193	0	ENO,GLCt4_2,OCOAT1m,PFK	AACOAT,ACACT1r,ACACT1rm,ACCOAC,ADK1,AKGMALtm,CRNtim,CYOR-u10m,FACOAL1821,FAOXC182806m,FAOXC80,FUMm,GLCt2r,ICDHxm,LNLCCPT1,LNLCCRNt,MDHm,PDHm,PGM,PPA,RDH2a,SUCD1m
hdca_c_60	Hexadecanoate synthesis	4	22	55	75	0.072727	0.4	0.793193	0	2HCO3_NAt,ENO,OCOAT1m,PFK	AACOAT,ACACT1r,ACACT1rm,ACCOAC,ADK1,AKGMALtm,CRNtim,CYOR-u10m,FACOAL1821,FAOXC182806m,FAOXC80,FUMm,GLCt2r,GLCt4,ICDHxm,LNLCCPT1,LNLCCRNt,MDHm,PDHm,PGM,PPA,SUCD1m
hdca_c_9	Hexadecanoate synthesis	4	22	55	75	0.072727	0.4	0.793193	0	ENO,GLCt2_2,OCOAT1m,PFK	AACOAT,ACACT1r,ACACT1rm,ACCOAC,ADK1,AKGMALtm,CRNtim,CYOR-u10m,FACOAL1821,FAOXC182806m,FAOXC80,FUMm,GLCt4,ICDHxm,LNLCCPT1,LNLCCRNt,MDHm,PDHm,PGM,PPA,RDH2a,SUCD1m
hdca_c_152	Hexadecanoate synthesis	4	22	54	75	0.074074	0.407407	0.811284	0	ENO,HCO3_NAt,OCOAT1m,PFK	AACOAT,ACACT1r,ACACT1rm,ACCOAC,ADK1,AKGMALtm,CRNtim,CYOR-u10m,FACOAL1821,FAOXC182806m,FAOXC80,FUMm,GLCt2r,GLCt4,ICDHxm,LNLCCPT1,LNLCCRNt,MDHm,PDHm,PGM,PPA,SUCD1m
hdca_c_159	Hexadecanoate synthesis	4	22	54	75	0.074074	0.407407	0.811284	0	ENO,GLCt4_2,OCOAT1m,PFK	AACOAT,ACACT1r,ACACT1rm,ACCOAC,ADK1,AKGMALtm,CRNtim,CYOR-u10m,FACOAL1821,FAOXC182806m,FAOXC80,FUMm,GLCt2r,GLCt4,ICDHxm,LNLCCPT1,LNLCCRNt,MDHm,PDHm,PGM,PPA,SUCD1m
hdca_c_256	Hexadecanoate synthesis	4	22	53	75	0.075472	0.415094	0.82628	0	3HCO3_NAt,ENO,OCOAT1m,PFK	AACOAT,ACACT1r,ACACT1rm,ACCOAC,ADK1,AKGMALtm,CRNtim,CYOR-u10m,FACOAL1821,FAOXC182806m,FAOXC80,FUMm,GLCt2r,GLCt4,ICDHxm,LNLCCPT1,LNLCCRNt,MDHm,PDHm,PGM,PPA,SUCD1m
hdca_c_18	Hexadecanoate synthesis	3	22	54	75	0.055556	0.407407	0.845356	0	2HCO3_NAt,ENO,PFK	ACCOAC,ACITL,ADK1,AKGMALtm,CRNtim,CYOR-u10m,FACOAL1821,FAOXC182806m,FAOXC80,FUMm,GLCt2r,GLCt4,ICDHxm,LNLCCPT1,LNLCCRNt,MDHm,PDHm,PGM,PPA,RDH1,RDH1a,SUCD1m
hdca_c_139	Hexadecanoate synthesis	4	23	55	75	0.072727	0.418182	0.847073	0	ENO,HCO3_NAt,OCOAT1m,PFK	AACOAT,ACACT1r,ACACT1rm,ACCOAC,ADK1,AKGMALtm,CRNtim,CYOR-u10m,FACOAL1821,FAOXC182806m,FAOXC80,FUMm,GLCt4,ICDHxm,LNLCCPT1,LNLCCRNt,MDHm,PDHm,PGM,PPA,RDH1,RDH1a,SUCD1m
hdca_c_20	Hexadecanoate synthesis	4	23	55	75	0.072727	0.418182	0.847073	0	3HCO3_NAt,ENO,OCOAT1m,PFK	AACOAT,ACACT1r,ACACT1rm,ACCOAC,ADK1,AKGMALtm,CRNtim,CYOR-u10m,FACOAL1821,FAOXC182806m,FAOXC80,FUMm,GLCt4,ICDHxm,LNLCCPT1,LNLCCRNt,MDHm,PDHm,PGM,PPA,RDH1,RDH1a,SUCD1m
hdca_c_248	Hexadecanoate synthesis	4	23	55	75	0.072727	0.418182	0.847073	0	ENO,HCO3_NAt,OCOAT1m,PFK	AACOAT,ACACT1r,ACACT1rm,ACCOAC,ADK1,AKGMALtm,CRNtim,CYOR-u10m,FACOAL1821,FAOXC182806m,FAOXC80,FUMm,GLCt2r,GLCt4,ICDHxm,LNLCCPT1,LNLCCRNt,MDHm,PDHm,PGM,PPA,RDH3a,SUCD1m
hdca_c_85	Hexadecanoate synthesis	4	23	55	75	0.072727	0.418182	0.847073	0	ENO,HCO3_NAt,OCOAT1m,PFK	AACOAT,ACACT1r,ACACT1rm,ACCOAC,ADK1,AKGMALtm,CRNtim,CYOR-u10m,FACOAL1821,FAOXC182806m,FAOXC80,FUMm,GLCt4,ICDHxm,LNLCCPT1,LNLCCRNt,MDHm,PDHm,PGM,PPA,RDH1,RDH1a,SUCD1m
hdca_c_90	Hexadecanoate synthesis	3	23	56	75	0.053571	0.410714	0.862199	0	ENO,OCOAT1m,PFK	AACOAT,ACACT1r,ACACT1rm,ACCOAC,ADK1,AKGMALtm,CRNtim,CYOR-u10m,FACOAL1821,FAOXC182806m,FAOXC80,FUMm,GLCt2r,GLCt4,ICDHxm,LNLCCPT1,LNLCCRNt,MDHm,PDHm,PGM,PPA,RDH2a,SUCD1m
hdca_c_54	Hexadecanoate synthesis	3	22	53	75	0.056604	0.415094	0.865175	0	ENO,OCOAT1m,PFK	AACOAT,ACACT1r,ACACT1rm,ACCOAC,ADK1,AKGMALtm,CRNtim,CYOR-u10m,FACOAL1821,FAOXC182806m,FAOXC80,FUMm,GLCt2r,GLCt4,ICDHxm,LNLCCPT1,LNLCCRNt,MDHm,PDHm,PGM,PPA,SUCD1m
hdca_c_74	Hexadecanoate synthesis	3	22	53	75	0.056604	0.415094	0.865175	0	ENO,OCOAT1m,PFK	AACOAT,ACACT1r,ACACT1rm,ACCOAC,ADK1,AKGMALtm,CRNtim,CYOR-u10m,FACOAL1821,FAOXC182806m,FAOXC80,FUMm,GLCt2r,GLCt4,ICDHxm,LNLCCPT1,LNLCCRNt,MDHm,PDHm,PGM,PPA,SUCD1m
hdca_c_61	Hexadecanoate synthesis	3	24	55	75	0.054545	0.436364	0.920886	0	ENO,OCOAT1m,PFK	AACOAT,ACACT1r,ACACT1rm,ACCOAC,ADK1,AKGMALtm,CRNtim,CYOR-u10m,FACOAL1821,FAOXC182806m,FAOXC80,FUMm,GLCt2r,GLCt4,ICDHxm,LNLCCPT1,LNLCCRNt,MDHm,PDHm,PGM,PPA,RDH1,RDH1a,SUCD1m
chsterol_c_17	Cholesterol synthesis	6	41	75	121	0.08	0.546667	0.934725	0	ENO,GLCt2_2,GLCt4_2,HSD17B8r,OCOAT1m,PFK	AACOAT,ACACT1r,ACACT1rm,ADK1,C3STDH1r,C3STKR2r,C4STMO2r,CRNtim,CYOR-u10m,DHCR242r,DHCR72r,DMATTx,DPMVDx,EBP1r,FACOAL1821,FACOAL191,FAOXC182806m,FAOXC80,GND,GRTTx,HMGCOARx,HMGCOASi,IPDDIx,LNLCCPT1,LNLCCRNt,LNS14DMr,LNSTLSr,LSTO2r,MEVK1x,P5CR,PDHm,PGL,PGM,PMEVKx,PPA,PTE3x,SQLEr,SQLSr,TALA,TKT1,TKT2
chsterol_c_20	Cholesterol synthesis	6	41	75	121	0.08	0.546667	0.934725	0	ENO,GLCt2_2,HSD17B8r,NAt3_1,OCOAT1m,PFK	AACOAT,ACACT1r,ACACT1rm,ADK1,C3STDH1r,C3STKR2r,C4STMO2r,CRNtim,CYOR-u10m,DHCR241r,DHCR72r,DMATTx,DPMVDx,EBP2r,FACOAL1821,FACOAL191,FAOXC182806m,FAOXC80,GND,GRTTx,HMGCOARx,HMGCOASi,IPDDIx,LNLCCPT1,LNLCCRNt,LNS14DMr,LNSTLSr,LSTO2r,MEVK1x,P5CR,PDHm,PGL,PGM,PMEVKx,PPA,PTE3x,SQLEr,SQLSr,TALA,TKT1,TKT2
chsterol_c_28	Cholesterol synthesis	6	41	75	121	0.08	0.546667	0.934725	0	ENO,GLCt2_2,GLCt4_2,HSD17B8r,OCOAT1m,PFK	AACOAT,ACACT1r,ACACT1rm,ADK1,C3STDH1r,C3STKR2r,C4STMO2r,CRNtim,CYOR-u10m,DHCR241r,DHCR72r,DMATTx,DPMVDx,EBP2r,FACOAL1821,FACOAL191,FAOXC182806m,FAOXC80,GND,GRTTx,HMGCOARx,HMGCOASi,IPDDIx,LNLCCPT1,LNLCCRNt,LNS14DMr,LNSTLSr,LSTO2r,MEVK1x,P5CR,PDHm,PGL,PGM,PMEVKx,PPA,PTE3x,SQLEr,SQLSr,TALA,TKT1,TKT2
chsterol_c_12	Cholesterol synthesis	6	42	75	121	0.08	0.56	0.934766	0	ENO,GLCt2_2,HSD17B8r,NAt3_1,OCOAT1m,PFK	AACOAT,ACACT1r,ACACT1rm,ADK1,C3STDH1r,C3STKR2r,C4STMO2r,CRNtim,CYOR-u10m,DHCR243r,DHCR71r,DMATTx,DPMVDx,EBP1r,FACOAL1821,FACOAL191,FAOXC182806m,FAOXC80,GLCt4,GND,GRTTx,HMGCOARx,HMGCOASi,IPDDIx,LNLCCPT1,LNLCCRNt,LNS14DMr,LNSTLSr,LSTO1r,MEVK1x,P5CR,PDHm,PGL,PGM,PMEVKx,PPA,PTE3x,SQLEr,SQLSr,TALA,TKT1,TKT2
chsterol_c_33	Cholesterol synthesis	6	42	75	121	0.08	0.56	0.934766	0	ENO,GLCt2_2,GLCt4_2,HSD17B8r,OCOAT1m,PFK	AACOAT,ACACT1r,ACACT1rm,ADK1,C3STDH1r,C3STKR2r,C4STMO2r,CRNtim,CYOR-u10m,DHCR242r,DHCR72r,DMATTx,DPMVDx,EBP1r,FACOAL1821,FACOAL191,FAOXC182806m,FAOXC80,GLCt4,GND,GRTTx,HMGCOARx,HMGCOASi,IPDDIx,LNLCCPT1,LNLCCRNt,LNS14DMr,LNSTLSr,LSTO2r,MEVK1x,P5CR,PDHm,PGL,PGM,PMEVKx,PPA,PTE3x,SQLEr,SQLSr,TALA,TKT1,TKT2
chsterol_c_57	Cholesterol synthesis	6	42	75	121	0.08	0.56	0.934766	0	ENO,GLCt4_2,HSD17B8r,NAt3_1,OCOAT1m,PFK	AACOAT,ACACT1r,ACACT1rm,ADK1,C3STDH1r,C3STKR2r,C4STMO2r,CRNtim,CYOR-u10m,DHCR241r,DHCR72r,DMATTx,DPMVDx,EBP2r,FACOAL1821,FACOAL191,FAOXC182806m,FAOXC80,GLCt2r,GND,GRTTx,HMGCOARx,HMGCOASi,IPDDIx,LNLCCPT1,LNLCCRNt,LNS14DMr,LNSTLSr,LSTO2r,MEVK1x,P5CR,PDHm,PGL,PGM,PMEVKx,PPA,PTE3x,SQLEr,SQLSr,TALA,TKT1,TKT2
chsterol_c_60	Cholesterol synthesis	6	42	75	121	0.08	0.56	0.934766	0	ENO,GLCt2_2,GLCt4_2,HSD17B8r,OCOAT1m,PFK	AACOAT,ACACT1r,ACACT1rm,ADK1,C3STDH1r,C3STKR2r,C4STMO2r,CRNtim,CYOR-u10m,DHCR241r,DHCR72r,DMATTx,DPMVDx,EBP2r,FACOAL1821,FACOAL191,FAOXC182806m,FAOXC80,GLCt4,GND,GRTTx,HMGCOARx,HMGCOASi,IPDDIx,LNLCCPT1,LNLCCRNt,LNS14DMr,LNSTLSr,LSTO2r,MEVK1x,P5CR,PDHm,PGL,PGM,PMEVKx,PPA,PTE3x,SQLEr,SQLSr,TALA,TKT1,TKT2
chsterol_c_8	Cholesterol synthesis	6	42	75	121	0.08	0.56	0.934766	0	ENO,GLCt4_2,HSD17B8r,NAt3_1,OCOAT1m,PFK	AACOAT,ACACT1r,ACACT1rm,ADK1,C3STDH1r,C3STKR2r,C4STMO2r,CRNtim,CYOR-u10m,DHCR243r,DHCR71r,DMATTx,DPMVDx,EBP1r,FACOAL1821,FACOAL191,FAOXC182806m,FAOXC80,GLCt4,GND,GRTTx,HMGCOARx,HMGCOASi,IPDDIx,LNLCCPT1,LNLCCRNt,LNS14DMr,LNSTLSr,LSTO1r,MEVK1x,P5CR,PDHm,PGL,PGM,PMEVKx,PPA,PTE3x,SQLEr,SQLSr,TALA,TKT1,TKT2
xolest_hs_c_225	Cholesteryl esters synthesis	6	43	82	131	0.073171	0.52439	0.963184	0	2HCO3_NAt,ENO,GLCt2_2,GLCt4_2,HCO3_NAt,PFK	ACACT1r,ACCOAC,ACITL,ACONT,ADK1,AKGMALtm,C3STDH1Pr,C3STKR2r,C4STMO2Pr,CRNtim,CYOR-u10m,DHCR242r,DHCR72r,DMATTx,DPMVDx,EBP1r,FACOAL160i,FACOAL1821,FACOAL191,FAOXC182806m,FAOXC80,FUMm,GRTTx,HMGCOARx,HMGCOASi,HSD17B7r,IPDDIx,LNLCCPT1,LNLCCRNt,LNS14DMr,LNSTLSr,LSTO2r,MDHm,MEVK1x,P5CRx,PDHm,PGM,PMEVKx,PPA,PTE3x,SQLEr,SQLSr,SUCD1m
xolest_hs_c_114	Cholesteryl esters synthesis	6	43	83	131	0.072289	0.518072	0.966079	0	2HCO3_NAt,ENO,GLCt2_2,GLCt4_2,HCO3_NAt,PFK	ACACT1r,ACCOAC,ACITL,ACONT,ADK1,AKGMALtm,C3STDH1Pr,C3STKR2r,C4STMO2Pr,CRNtim,CYOR-u10m,DHCR242r,DHCR72r,DMATTx,DPMVDx,EBP1r,FACOAL160i,FACOAL1821,FACOAL191,FAOXC182806m,FAOXC80,FUMm,GRTTx,HMGCOARx,HMGCOASi,HSD17B7r,IPDDIx,LNLCCPT1,LNLCCRNt,LNS14DMr,LNSTLSr,LSTO2r,MDHm,MEVK1x,P5CRx,PDHm,PGM,PMEVKx,PPA,PTE3x,SQLEr,SQLSr,SUCD1m
xolest_hs_c_131	Cholesteryl esters synthesis	6	43	84	131	0.071429	0.511905	0.968712	0	3HCO3_NAt,ENO,GLCt2_2,HCO3_NAt,NAt3_1,PFK	ACACT1,ACCOAC,ACITL,ADK1,AKGMALtm,C3STDH1Pr,C3STKR2r,C4STMO2Pr,CRNtim,CYOR-u10m,DHCR241r,DHCR72r,DMATTx,DPMVDx,EBP2r,FACOAL160i,FACOAL1821,FACOAL191,FAOXC182806m,FAOXC80,FUMm,GRTTx,HMGCOARx,HMGCOASi,HSD17B7r,ICDHxm,IPDDIx,LNLCCPT1,LNLCCRNt,LNS14DMr,LNSTLSr,LSTO2r,MDHm,MEVK1x,P5CR,PDHm,PGM,PMEVKx,PPA,PTE3x,SQLEr,SQLSr,SUCD1m
xolest_hs_c_196	Cholesteryl esters synthesis	6	44	84	131	0.071429	0.52381	0.968957	0	3HCO3_NAt,ENO,GLCt4_2,HCO3_NAt,NAt3_1,PFK	ACACT1,ACCOAC,ACITL,ACONT,ADK1,AKGMALtm,C3STDH1Pr,C3STKR2r,C4STMO2Pr,CRNtim,CYOR-u10m,DHCR243r,DHCR71r,DMATTx,DPMVDx,EBP1r,FACOAL160i,FACOAL1821,FACOAL191,FAOXC182806m,FAOXC80,FUMm,GRTTx,HMGCOARx,HMGCOASi,HSD17B7r,IPDDIx,LNLCCPT1,LNLCCRNt,LNS14DMr,LNSTLSr,LSTO1r,MDHm,MEVK1x,P5CRx,PDHm,PGM,PMEVKx,PPA,PTE3x,RDH2a,SQLEr,SQLSr,SUCD1m
xolest_hs_c_37	Cholesteryl esters synthesis	6	45	84	131	0.071429	0.535714	0.969067	0	3HCO3_NAt,ENO,GLCt2_2,GLCt4_2,HCO3_NAt,PFK	ACACT1r,ACCOAC,ACITL,ACONT,ADK1,AKGMALtm,C3STDH1Pr,C3STKR2r,C4STMO2Pr,CRNtim,CYOR-u10m,DHCR243r,DHCR71r,DMATTx,DPMVDx,EBP1r,FACOAL160i,FACOAL1821,FACOAL191,FAOXC182806m,FAOXC80,FUMm,GRTTx,HMGCOARx,HMGCOASi,HSD17B7r,IPDDIx,LNLCCPT1,LNLCCRNt,LNS14DMr,LNSTLSr,LSTO1r,MDHm,MEVK1x,P5CRx,PDHm,PGM,PMEVKx,PPA,PTE3x,RDH1,RDH1a,SQLEr,SQLSr,SUCD1m
chsterol_c_11	Cholesterol synthesis	5	42	75	121	0.066667	0.56	0.973271	0	ENO,GLCt2_2,HSD17B8r,OCOAT1m,PFK	AACOAT,ACACT1r,ACACT1rm,ADK1,C3STDH1r,C3STKR2r,C4STMO2r,CRNtim,CYOR-u10m,DHCR242r,DHCR72r,DMATTx,DPMVDx,EBP1r,FACOAL1821,FACOAL191,FAOXC182806m,FAOXC80,GLCt4,GND,GRTTx,HMGCOARx,HMGCOASi,IPDDIx,LNLCCPT1,LNLCCRNt,LNS14DMr,LNSTLSr,LSTO2r,MEVK1x,P5CR,PDHm,PGL,PGM,PMEVKx,PPA,PTE3x,SQLEr,SQLSr,TALA,TKT1,TKT2
chsterol_c_21	Cholesterol synthesis	5	42	75	121	0.066667	0.56	0.973271	0	ENO,HSD17B8r,NAt3_1,OCOAT1m,PFK	AACOAT,ACACT1r,ACACT1rm,ADK1,C3STDH1r,C3STKR2r,C4STMO2r,CRNtim,CYOR-u10m,DHCR243r,DHCR71r,DMATTx,DPMVDx,EBP1r,FACOAL1821,FACOAL191,FAOXC182806m,FAOXC80,GLCt2r,GND,GRTTx,HMGCOARx,HMGCOASi,IPDDIx,LNLCCPT1,LNLCCRNt,LNS14DMr,LNSTLSr,LSTO1r,MEVK1x,P5CR,PDHm,PGL,PGM,PMEVKx,PPA,PTE3x,SQLEr,SQLSr,TALA,TKT1,TKT2
chsterol_c_22	Cholesterol synthesis	5	42	75	121	0.066667	0.56	0.973271	0	ENO,GLCt2_2,HSD17B8r,OCOAT1m,PFK	AACOAT,ACACT1r,ACACT1rm,ADK1,C3STDH1r,C3STKR2r,C4STMO2r,CRNtim,CYOR-u10m,DHCR243r,DHCR71r,DMATTx,DPMVDx,EBP1r,FACOAL1821,FACOAL191,FAOXC182806m,FAOXC80,GLCt4,GND,GRTTx,HMGCOARx,HMGCOASi,IPDDIx,LNLCCPT1,LNLCCRNt,LNS14DMr,LNSTLSr,LSTO1r,MEVK1x,P5CR,PDHm,PGL,PGM,PMEVKx,PPA,PTE3x,SQLEr,SQLSr,TALA,TKT1,TKT2
chsterol_c_42	Cholesterol synthesis	5	42	75	121	0.066667	0.56	0.973271	0	ENO,GLCt4_2,NAt3_1,OCOAT1m,PFK	AACOAT,ACACT1r,ACACT1rm,ADK1,C3STDH1Pr,C3STKR2r,C4STMO2Pr,CRNtim,CYOR-u10m,DHCR242r,DHCR72r,DMATTx,DPMVDx,EBP1r,FACOAL1821,FACOAL191,FAOXC182806m,FAOXC80,GND,GRTTx,HMGCOARx,HMGCOASi,HSD17B7r,IPDDIx,LNLCCPT1,LNLCCRNt,LNS14DMr,LNSTLSr,LSTO2r,MEVK1x,P5CRx,PDHm,PGL,PGM,PMEVKx,PPA,PTE3x,SQLEr,SQLSr,TALA,TKT1,TKT2
chsterol_c_10	Cholesterol synthesis	5	43	75	121	0.066667	0.573333	0.97329	0	ENO,GLCt4_2,NAt3_1,OCOAT1m,PFK	AACOAT,ACACT1r,ACACT1rm,ADK1,C3STDH1Pr,C3STKR2r,C4STMO2Pr,CRNtim,CYOR-u10m,DHCR241r,DHCR72r,DMATTx,DPMVDx,EBP2r,FACOAL1821,FACOAL191,FAOXC182806m,FAOXC80,GLCt2r,GND,GRTTx,HMGCOARx,HMGCOASi,HSD17B7r,IPDDIx,LNLCCPT1,LNLCCRNt,LNS14DMr,LNSTLSr,LSTO2r,MEVK1x,P5CRx,PDHm,PGL,PGM,PMEVKx,PPA,PTE3x,SQLEr,SQLSr,TALA,TKT1,TKT2
chsterol_c_15	Cholesterol synthesis	5	43	75	121	0.066667	0.573333	0.97329	0	ENO,GLCt4_2,NAt3_1,OCOAT1m,PFK	AACOAT,ACACT1r,ACACT1rm,ADK1,C3STDH1Pr,C3STKR2r,C4STMO2Pr,CRNtim,CYOR-u10m,DHCR243r,DHCR71r,DMATTx,DPMVDx,EBP1r,FACOAL1821,FACOAL191,FAOXC182806m,FAOXC80,GLCt4,GND,GRTTx,HMGCOARx,HMGCOASi,HSD17B7r,IPDDIx,LNLCCPT1,LNLCCRNt,LNS14DMr,LNSTLSr,LSTO1r,MEVK1x,P5CRx,PDHm,PGL,PGM,PMEVKx,PPA,PTE3x,SQLEr,SQLSr,TALA,TKT1,TKT2
chsterol_c_2	Cholesterol synthesis	5	43	75	121	0.066667	0.573333	0.97329	0	ENO,GLCt2_2,GLCt4_2,OCOAT1m,PFK	AACOAT,ACACT1r,ACACT1rm,ADK1,C3STDH1Pr,C3STKR2r,C4STMO2Pr,CRNtim,CYOR-u10m,DHCR241r,DHCR72r,DMATTx,DPMVDx,EBP2r,FACOAL1821,FACOAL191,FAOXC182806m,FAOXC80,GLCt4,GND,GRTTx,HMGCOARx,HMGCOASi,HSD17B7r,IPDDIx,LNLCCPT1,LNLCCRNt,LNS14DMr,LNSTLSr,LSTO2r,MEVK1x,P5CR,PDHm,PGL,PGM,PMEVKx,PPA,PTE3x,SQLEr,SQLSr,TALA,TKT1,TKT2
chsterol_c_25	Cholesterol synthesis	5	43	75	121	0.066667	0.573333	0.97329	0	ENO,GLCt4_2,HSD17B8r,OCOAT1m,PFK	AACOAT,ACACT1r,ACACT1rm,ADK1,C3STDH1r,C3STKR2r,C4STMO2r,CRNtim,CYOR-u10m,DHCR242r,DHCR72r,DMATTx,DPMVDx,EBP1r,FACOAL1821,FACOAL191,FAOXC182806m,FAOXC80,GLCt2r,GLCt4,GND,GRTTx,HMGCOARx,HMGCOASi,IPDDIx,LNLCCPT1,LNLCCRNt,LNS14DMr,LNSTLSr,LSTO2r,MEVK1x,P5CR,PDHm,PGL,PGM,PMEVKx,PPA,PTE3x,SQLEr,SQLSr,TALA,TKT1,TKT2
chsterol_c_26	Cholesterol synthesis	5	43	75	121	0.066667	0.573333	0.97329	0	ENO,GLCt2_2,GLCt4_2,OCOAT1m,PFK	AACOAT,ACACT1r,ACACT1rm,ADK1,C3STDH1Pr,C3STKR2r,C4STMO2Pr,CRNtim,CYOR-u10m,DHCR242r,DHCR72r,DMATTx,DPMVDx,EBP1r,FACOAL1821,FACOAL191,FAOXC182806m,FAOXC80,GLCt4,GND,GRTTx,HMGCOARx,HMGCOASi,HSD17B7r,IPDDIx,LNLCCPT1,LNLCCRNt,LNS14DMr,LNSTLSr,LSTO2r,MEVK1x,P5CRx,PDHm,PGL,PGM,PMEVKx,PPA,PTE3x,SQLEr,SQLSr,TALA,TKT1,TKT2
chsterol_c_29	Cholesterol synthesis	5	43	75	121	0.066667	0.573333	0.97329	0	ENO,GLCt4_2,NAt3_1,OCOAT1m,PFK	AACOAT,ACACT1r,ACACT1rm,ADK1,C3STDH1Pr,C3STKR2r,C4STMO2Pr,CRNtim,CYOR-u10m,DHCR243r,DHCR71r,DMATTx,DPMVDx,EBP1r,FACOAL1821,FACOAL191,FAOXC182806m,FAOXC80,GLCt2r,GND,GRTTx,HMGCOARx,HMGCOASi,HSD17B7r,IPDDIx,LNLCCPT1,LNLCCRNt,LNS14DMr,LNSTLSr,LSTO1r,MEVK1x,P5CRx,PDHm,PGL,PGM,PMEVKx,PPA,PTE3x,SQLEr,SQLSr,TALA,TKT1,TKT2
chsterol_c_34	Cholesterol synthesis	5	43	75	121	0.066667	0.573333	0.97329	0	ENO,GLCt4_2,HSD17B8r,OCOAT1m,PFK	AACOAT,ACACT1r,ACACT1rm,ADK1,C3STDH1r,C3STKR2r,C4STMO2r,CRNtim,CYOR-u10m,DHCR243r,DHCR71r,DMATTx,DPMVDx,EBP1r,FACOAL1821,FACOAL191,FAOXC182806m,FAOXC80,GLCt2r,GLCt4,GND,GRTTx,HMGCOARx,HMGCOASi,IPDDIx,LNLCCPT1,LNLCCRNt,LNS14DMr,LNSTLSr,LSTO1r,MEVK1x,P5CR,PDHm,PGL,PGM,PMEVKx,PPA,PTE3x,SQLEr,SQLSr,TALA,TKT1,TKT2
chsterol_c_55	Cholesterol synthesis	5	43	75	121	0.066667	0.573333	0.97329	0	ENO,GLCt2_2,GLCt4_2,OCOAT1m,PFK	AACOAT,ACACT1r,ACACT1rm,ADK1,C3STDH1Pr,C3STKR2r,C4STMO2Pr,CRNtim,CYOR-u10m,DHCR243r,DHCR71r,DMATTx,DPMVDx,EBP1r,FACOAL1821,FACOAL191,FAOXC182806m,FAOXC80,GLCt4,GND,GRTTx,HMGCOARx,HMGCOASi,HSD17B7r,IPDDIx,LNLCCPT1,LNLCCRNt,LNS14DMr,LNSTLSr,LSTO1r,MEVK1x,P5CRx,PDHm,PGL,PGM,PMEVKx,PPA,PTE3x,SQLEr,SQLSr,TALA,TKT1,TKT2
chsterol_c_59	Cholesterol synthesis	5	43	75	121	0.066667	0.573333	0.97329	0	ENO,GLCt2_2,GLCt4_2,OCOAT1m,PFK	AACOAT,ACACT1r,ACACT1rm,ADK1,C3STDH1Pr,C3STKR2r,C4STMO2Pr,CRNtim,CYOR-u10m,DHCR242r,DHCR72r,DMATTx,DPMVDx,EBP1r,FACOAL1821,FACOAL191,FAOXC182806m,FAOXC80,GLCt4,GND,GRTTx,HMGCOARx,HMGCOASi,HSD17B7r,IPDDIx,LNLCCPT1,LNLCCRNt,LNS14DMr,LNSTLSr,LSTO2r,MEVK1x,P5CRx,PDHm,PGL,PGM,PMEVKx,PPA,PTE3x,SQLEr,SQLSr,TALA,TKT1,TKT2
chsterol_c_40	Cholesterol synthesis	5	42	76	121	0.065789	0.552632	0.975611	0	ENO,GLCt4_2,NAt3_1,OCOAT1m,PFK	AACOAT,ACACT1r,ACACT1rm,ADK1,C3STDH1Pr,C3STKR2r,C4STMO2Pr,CRNtim,CYOR-u10m,DHCR243r,DHCR71r,DMATTx,DPMVDx,EBP1r,FACOAL1821,FACOAL191,FAOXC182806m,FAOXC80,GND,GRTTx,HMGCOARx,HMGCOASi,HSD17B7r,IPDDIx,LNLCCPT1,LNLCCRNt,LNS14DMr,LNSTLSr,LSTO1r,MEVK1x,P5CR,PDHm,PGL,PGM,PMEVKx,PPA,PTE3x,SQLEr,SQLSr,TALA,TKT1,TKT2
chsterol_c_38	Cholesterol synthesis	5	43	76	121	0.065789	0.565789	0.975641	0	ENO,GLCt2_2,GLCt4_2,OCOAT1m,PFK	AACOAT,ACACT1r,ACACT1rm,ADK1,C3STDH1Pr,C3STKR2r,C4STMO2Pr,CRNtim,CYOR-u10m,DHCR241r,DHCR72r,DMATTx,DPMVDx,EBP2r,FACOAL1821,FACOAL191,FAOXC182806m,FAOXC80,GLCt4,GND,GRTTx,HMGCOARx,HMGCOASi,HSD17B7r,IPDDIx,LNLCCPT1,LNLCCRNt,LNS14DMr,LNSTLSr,LSTO2r,MEVK1x,P5CR,PDHm,PGL,PGM,PMEVKx,PPA,PTE3x,SQLEr,SQLSr,TALA,TKT1,TKT2
chsterol_c_41	Cholesterol synthesis	5	43	76	121	0.065789	0.565789	0.975641	0	ENO,GLCt4_2,NAt3_1,OCOAT1m,PFK	AACOAT,ACACT1r,ACACT1rm,ADK1,C3STDH1Pr,C3STKR2r,C4STMO2Pr,CRNtim,CYOR-u10m,DHCR242r,DHCR72r,DMATTx,DPMVDx,EBP1r,FACOAL1821,FACOAL191,FAOXC182806m,FAOXC80,GLCt4,GND,GRTTx,HMGCOARx,HMGCOASi,HSD17B7r,IPDDIx,LNLCCPT1,LNLCCRNt,LNS14DMr,LNSTLSr,LSTO2r,MEVK1x,P5CR,PDHm,PGL,PGM,PMEVKx,PPA,PTE3x,SQLEr,SQLSr,TALA,TKT1,TKT2
chsterol_c_43	Cholesterol synthesis	5	43	76	121	0.065789	0.565789	0.975641	0	ENO,GLCt4_2,NAt3_1,OCOAT1m,PFK	AACOAT,ACACT1r,ACACT1rm,ADK1,C3STDH1Pr,C3STKR2r,C4STMO2Pr,CRNtim,CYOR-u10m,DHCR242r,DHCR72r,DMATTx,DPMVDx,EBP1r,FACOAL1821,FACOAL191,FAOXC182806m,FAOXC80,GLCt4,GND,GRTTx,HMGCOARx,HMGCOASi,HSD17B7r,IPDDIx,LNLCCPT1,LNLCCRNt,LNS14DMr,LNSTLSr,LSTO2r,MEVK1x,P5CRx,PDHm,PGL,PGM,PMEVKx,PPA,PTE3x,SQLEr,SQLSr,TALA,TKT1,TKT2
chsterol_c_46	Cholesterol synthesis	5	43	76	121	0.065789	0.565789	0.975641	0	ENO,GLCt2_2,GLCt4_2,OCOAT1m,PFK	AACOAT,ACACT1r,ACACT1rm,ADK1,C3STDH1Pr,C3STKR2r,C4STMO2Pr,CRNtim,CYOR-u10m,DHCR241r,DHCR72r,DMATTx,DPMVDx,EBP2r,FACOAL1821,FACOAL191,FAOXC182806m,FAOXC80,GLCt4,GND,GRTTx,HMGCOARx,HMGCOASi,HSD17B7r,IPDDIx,LNLCCPT1,LNLCCRNt,LNS14DMr,LNSTLSr,LSTO2r,MEVK1x,P5CRx,PDHm,PGL,PGM,PMEVKx,PPA,PTE3x,SQLEr,SQLSr,TALA,TKT1,TKT2
chsterol_c_13	Cholesterol synthesis	5	43	77	121	0.064935	0.558442	0.977794	0	ENO,GLCt2_2,NAt3_1,OCOAT1m,PFK	AACOAT,ACACT1r,ACACT1rm,ADK1,C3STDH1Pr,C3STKR2r,C4STMO2Pr,CRNtim,CYOR-u10m,DHCR243r,DHCR71r,DMATTx,DPMVDx,EBP1r,FACOAL1821,FACOAL191,FAOXC182806m,FAOXC80,GND,GRTTx,HMGCOARx,HMGCOASi,HSD17B7r,IPDDIx,LNLCCPT1,LNLCCRNt,LNS14DMr,LNSTLSr,LSTO1r,MEVK1x,P5CRx,PDHm,PGL,PGM,PMEVKx,PPA,PTE3x,RDH3a,SQLEr,SQLSr,TALA,TKT1,TKT2
chsterol_c_14	Cholesterol synthesis	5	43	77	121	0.064935	0.558442	0.977794	0	ENO,GLCt2_2,NAt3_1,OCOAT1m,PFK	AACOAT,ACACT1r,ACACT1rm,ADK1,C3STDH1Pr,C3STKR2r,C4STMO2Pr,CRNtim,CYOR-u10m,DHCR243r,DHCR71r,DMATTx,DPMVDx,EBP1r,FACOAL1821,FACOAL191,FAOXC182806m,FAOXC80,GND,GRTTx,HMGCOARx,HMGCOASi,HSD17B7r,IPDDIx,LNLCCPT1,LNLCCRNt,LNS14DMr,LNSTLSr,LSTO1r,MEVK1x,P5CRx,PDHm,PGL,PGM,PMEVKx,PPA,PTE3x,RDH2a,SQLEr,SQLSr,TALA,TKT1,TKT2
[truncated: 264 more rows]

## Sheet: NSh vs Nh
TaskID	Description	#up	#down	#catlyzed_rxns	#non_catalyzed_rxns	up percent	down percent	pvalue	FDR	up_rxns	down_rxns
[truncated: 1,898 more rows]

## Sheet: Sh vs Nh
TaskID	Description	#up	#down	#catlyzed_rxns	#non_catalyzed_rxns	up percent	down percent	pvalue	FDR	up_rxns	down_rxns
[truncated: 1,898 more rows]

[truncated: 4 more sheets: NSm vs Sm, NSm vs Nm, Sm vs Nm, B6]
