# Supplementary material for: Investigating the deregulation of metabolic tasks via Minimum Network Enrichment Analysis (MiNEA) as applied to nonalcoholic fatty liver disease using mouse and human omics data
Source: PLoS Comput Biol. 2019 Apr 19;15(4):e1006760. doi: 10.1371/journal.pcbi.1006760 (PMC6493771; doi:10.1371/journal.pcbi.1006760)
Supplement: S7 Table — (XLSX) [file pcbi.1006760.s007.xlsx]

## Sheet: Symbol
h	Human
m	Mouse
N	Normal
S	Steatosis
NS	Nonalcoholic steatohepatitis
MTs	Metabolic task
AMiNF	Alternative minimal frequency that measures how many synthesis networks are siginificantly deregulated for a given MT
#dereg MiNs	Number of deregulated minimal-size synthesis networks(MiNs)
#total MiNs	Total number of minimal-size synthesis networks
comb. pvals	All p-value for deregualted MiNs
comb. MiNs	All task ids of deregualted MiNs

## Sheet: NSh vs Sh
MTs	AMiNF	#dereg MiNs	#total MiNs	comb. pvals	comb. MiNs

## Sheet: NSh vs Nh
MTs	AMiNF	#dereg MiNs	#total MiNs	comb. pvals	comb. MiNs

## Sheet: Sh vs Nh
MTs	AMiNF	#dereg MiNs	#total MiNs	comb. pvals	comb. MiNs
Phosphatidylserine synthesis	0.166667	1	6	0.0033068	ps_hs_c_1
Phosphatidylethanolamine synthesis	0.428571	3	7	0.0033705 0.0034002 0.0034002	pe_hs_c_7|pe_hs_c_5|pe_hs_c_6

## Sheet: NSm vs Sm
MTs	AMiNF	#dereg MiNs	#total MiNs	comb. pvals	comb. MiNs
Phosphatidic acid synthesis	1	245	245	6.4647e-05 6.4647e-05 9.1679e-05 0.00012813 0.00012813 0.00012813 0.00012813 0.00018918 0.00020019 0.00020019 0.00020019 0.00021155 0.00021155 0.00021155 0.00021155 0.00021155 0.00021155 0.00021155 0.00021155 0.00022479 0.00024014 0.00027489 0.00027489 0.00027489 0.00027489 0.00027489 0.00027489 0.00027489 0.00027489 0.00027489 0.00027489 0.00027489 0.00027489 0.00029241 0.00029241 0.00029241 0.0…	pa_hs_c_174|pa_hs_c_2|pa_hs_c_145|pa_hs_c_142|pa_hs_c_160|pa_hs_c_199|pa_hs_c_233|pa_hs_c_62|pa_hs_c_154|pa_hs_c_169|pa_hs_c_204|pa_hs_c_124|pa_hs_c_4|pa_hs_c_59|pa_hs_c_60|pa_hs_c_81|pa_hs_c_83|pa_hs_c_86|pa_hs_c_88|pa_hs_c_74|pa_hs_c_163|pa_hs_c_100|pa_hs_c_15|pa_hs_c_164|pa_hs_c_187|pa_hs_c_194|pa_hs_c_201|pa_hs_c_216|pa_hs_c_219|pa_hs_c_227|pa_hs_c_33|pa_hs_c_9|pa_hs_c_99|pa_hs_c_13|pa_hs_c_1…
Triacylglycerol synthesis	1	257	257	9.1679e-05 9.1679e-05 9.1679e-05 9.1679e-05 0.00012813 0.00012813 0.00012813 0.00017659 0.00017659 0.00017659 0.00018918 0.00018918 0.00024014 0.00025914 0.00025914 0.00027489 0.00027489 0.00027489 0.00027489 0.00027489 0.00027489 0.00027489 0.00027489 0.00027489 0.00027489 0.00027489 0.00027489 0.00027489 0.00027489 0.00027489 0.00027489 0.00037237 0.00037237 0.00037237 0.00037237 0.00037237 0.0…	tag_hs_c_112|tag_hs_c_156|tag_hs_c_174|tag_hs_c_183|tag_hs_c_23|tag_hs_c_37|tag_hs_c_85|tag_hs_c_109|tag_hs_c_164|tag_hs_c_204|tag_hs_c_28|tag_hs_c_42|tag_hs_c_8|tag_hs_c_110|tag_hs_c_125|tag_hs_c_117|tag_hs_c_120|tag_hs_c_121|tag_hs_c_122|tag_hs_c_135|tag_hs_c_148|tag_hs_c_16|tag_hs_c_196|tag_hs_c_203|tag_hs_c_221|tag_hs_c_230|tag_hs_c_24|tag_hs_c_39|tag_hs_c_48|tag_hs_c_82|tag_hs_c_91|tag_hs_c_…
Diacylglycerol synthesis	1	232	232	0.00020019 0.00020019 0.00020019 0.00020019 0.00020019 0.00020019 0.00020019 0.00020019 0.00020019 0.00020019 0.00020019 0.00020019 0.00020019 0.00027489 0.00027489 0.00027489 0.00027489 0.00027489 0.00027489 0.00027489 0.00027489 0.00027489 0.00027489 0.00027489 0.00027489 0.00027489 0.00027489 0.00027489 0.00027489 0.00027489 0.00037237 0.00037237 0.00037237 0.00037237 0.00037237 0.00037237 0.0…	dag_hs_c_108|dag_hs_c_131|dag_hs_c_133|dag_hs_c_17|dag_hs_c_175|dag_hs_c_197|dag_hs_c_29|dag_hs_c_3|dag_hs_c_42|dag_hs_c_51|dag_hs_c_57|dag_hs_c_81|dag_hs_c_83|dag_hs_c_105|dag_hs_c_107|dag_hs_c_110|dag_hs_c_113|dag_hs_c_135|dag_hs_c_142|dag_hs_c_2|dag_hs_c_44|dag_hs_c_54|dag_hs_c_58|dag_hs_c_7|dag_hs_c_70|dag_hs_c_74|dag_hs_c_82|dag_hs_c_85|dag_hs_c_90|dag_hs_c_99|dag_hs_c_121|dag_hs_c_125|dag_h…
Phosphatidylinositol synthesis	0.978903	232	237	0.00023647 0.00023647 0.00023647 0.00023647 0.00030907 0.00030907 0.00030907 0.00030907 0.00036473 0.00036473 0.00039972 0.00039972 0.00039972 0.00039972 0.00039972 0.0004577 0.0004577 0.00047476 0.00047476 0.00047476 0.0005117 0.00053373 0.00053373 0.00053373 0.00053373 0.00061138 0.00061138 0.00061138 0.00061138 0.00061138 0.00061138 0.00069348 0.00069348 0.00069348 0.00069348 0.00069348 0.0006…	pail_hs_c_132|pail_hs_c_136|pail_hs_c_146|pail_hs_c_161|pail_hs_c_120|pail_hs_c_125|pail_hs_c_151|pail_hs_c_210|pail_hs_c_121|pail_hs_c_18|pail_hs_c_107|pail_hs_c_154|pail_hs_c_158|pail_hs_c_174|pail_hs_c_74|pail_hs_c_38|pail_hs_c_99|pail_hs_c_160|pail_hs_c_31|pail_hs_c_60|pail_hs_c_124|pail_hs_c_189|pail_hs_c_5|pail_hs_c_66|pail_hs_c_8|pail_hs_c_115|pail_hs_c_141|pail_hs_c_17|pail_hs_c_182|pail_…
Phosphatidylserine synthesis	0.166667	1	6	0.0048731	ps_hs_c_1

## Sheet: NSm vs Nm
MTs	AMiNF	#dereg MiNs	#total MiNs	comb. pvals	comb. MiNs

## Sheet: Sm vs Nm
MTs	AMiNF	#dereg MiNs	#total MiNs	comb. pvals	comb. MiNs
Glutamine synthesis	0.029412	1	34	0.0023864	glu-L_c_30

## Sheet: B6
MTs	AMiNF	#dereg MiNs	#total MiNs	comb. pvals	comb. MiNs

## Sheet: Comb
		Metabolic	Short
		Tasks (MTs)	Name
		hydrogen peroxide	H2O2
		superoxide anion	SOA
		Alanine	ALA
		Glutamine	GLU
		Ceramide	CRM
		cholesterol	CHOL
		Diacylglycerol	DAG
		hexadecanoate	HDCA
		phosphatidic acid	PA
		phosphatidylinositol	PAIL
		phosphatidylethanolamine	PE
		Phosphatidylserine	PS
		triacylglycerol	TAG
		cholesteryl esters	CHOL_ES
						N	NS	S	MT
					N			0.029412	GLU
								1	PA
								1	TAG			Glutamine synthesis	0.029412
					NS			1	DAG
								0.978903	PAIL
								0.166667	PS
					S	0.428571			PS
						0.166667			PE				Phosphatidic acid synthesis	1
													Triacylglycerol synthesis	1
													Diacylglycerol synthesis	1
													Phosphatidylinositol synthesis	0.978903
													Phosphatidylserine synthesis	0.166667
													Phosphatidylserine synthesis	0.166667
													Phosphatidylethanolamine synthesis	0.428571
