# Supplementary material for: Investigating the deregulation of metabolic tasks via Minimum Network Enrichment Analysis (MiNEA) as applied to nonalcoholic fatty liver disease using mouse and human omics data
Source: PLoS Comput Biol. 2019 Apr 19;15(4):e1006760. doi: 10.1371/journal.pcbi.1006760 (PMC6493771; doi:10.1371/journal.pcbi.1006760)
Supplement: S8 Table — (XLSX) [file pcbi.1006760.s008.xlsx]

## Sheet: NSh vs Nh
TaskID	Description	#up	#down	#catlyzed_rxns	#non_catalyzed_rxns	up percent	down percent	pvalue	FDR	up_rxns	down_rxns
xolest_hs_c_122	Cholesteryl esters synthesis	3	26	82	131	0.036585	0.317073	0.00337502	0	CKc,FBA,PFK	ACCOAC,ADK1,AKGDm,AKGMALtm,ATPS4m,C3STDH1Pr,C3STKR2r,C4STMO2Pr,CYOR-u10m,DHCR242r,FACOAL191,FAOXC182806m,FAOXC80,FUMm,H2CO3D,HSD17B7r,ICDHxm,MDHm,PDHm,PGI,PGK,PGM,PMEVKx,PPA,SUCD1m,TPI
xolest_hs_c_29	Cholesteryl esters synthesis	3	26	82	131	0.036585	0.317073	0.00337502	0	CKc,FBA,PFK	ACCOAC,ADK1,AKGDm,AKGMALtm,ATPS4m,C3STDH1Pr,C3STKR2r,C4STMO2Pr,CYOR-u10m,DHCR241r,FACOAL191,FAOXC182806m,FAOXC80,FUMm,H2CO3D,HSD17B7r,ICDHxm,MDHm,PDHm,PGI,PGK,PGM,PMEVKx,PPA,SUCD1m,TPI
xolest_hs_c_14	Cholesteryl esters synthesis	3	26	84	131	0.035714	0.309524	0.00345933	0	CKc,FBA,PFK	ACCOAC,ADK1,AKGDm,AKGMALtm,ATPS4m,C3STDH1Pr,C3STKR2r,C4STMO2Pr,CYOR-u10m,DHCR242r,FACOAL191,FAOXC182806m,FAOXC80,FUMm,H2CO3D,HSD17B7r,MDHm,PDHm,PGI,PGK,PGM,PMEVKx,PPA,RDH3a,SUCD1m,TPI
xolest_hs_c_36	Cholesteryl esters synthesis	3	26	84	131	0.035714	0.309524	0.00345933	0	CKc,FBA,PFK	ACCOAC,ADK1,AKGDm,AKGMALtm,ATPS4m,C3STDH1Pr,C3STKR2r,C4STMO2Pr,CYOR-u10m,DHCR241r,FACOAL191,FAOXC182806m,FAOXC80,FUMm,H2CO3D,HSD17B7r,MDHm,PDHm,PGI,PGK,PGM,PMEVKx,PPA,RDH2a,SUCD1m,TPI
xolest_hs_c_153	Cholesteryl esters synthesis	3	25	82	131	0.036585	0.304878	0.00465348	0	CKc,FBA,PFK	ACCOAC,ADK1,AKGDm,AKGMALtm,ATPS4m,C3STDH1Pr,C3STKR2r,C4STMO2Pr,CYOR-u10m,DHCR243r,FACOAL191,FAOXC182806m,FAOXC80,FUMm,H2CO3D,HSD17B7r,MDHm,PDHm,PGI,PGK,PGM,PMEVKx,PPA,SUCD1m,TPI
xolest_hs_c_78	Cholesteryl esters synthesis	3	25	82	131	0.036585	0.304878	0.00465348	0	CKc,FBA,PFK	ACCOAC,ADK1,AKGDm,AKGMALtm,ATPS4m,C3STDH1Pr,C3STKR2r,C4STMO2Pr,CYOR-u10m,DHCR243r,FACOAL191,FAOXC182806m,FAOXC80,FUMm,H2CO3D,HSD17B7r,MDHm,PDHm,PGI,PGK,PGM,PMEVKx,PPA,SUCD1m,TPI
xolest_hs_c_68	Cholesteryl esters synthesis	3	25	83	131	0.036145	0.301205	0.00465415	0	CKc,FBA,PFK	ACCOAC,ADK1,AKGDm,AKGMALtm,ATPS4m,C3STDH1Pr,C3STKR2r,C4STMO2Pr,CYOR-u10m,DHCR243r,FACOAL191,FAOXC182806m,FAOXC80,FUMm,H2CO3D,HSD17B7r,MDHm,PDHm,PGI,PGK,PGM,PMEVKx,PPA,SUCD1m,TPI
xolest_hs_c_132	Cholesteryl esters synthesis	4	27	84	131	0.047619	0.321429	0.00647632	0	CKc,FBA,GLCt4_2,PFK	ACCOAC,ADK1,AKGDm,AKGMALtm,ATPS4m,C3STDH1Pr,C3STKR2r,C4STMO2Pr,CYOR-u10m,DHCR242r,FACOAL191,FAOXC182806m,FAOXC80,FUMm,H2CO3D,HSD17B7r,ICDHxm,MDHm,PDHm,PGI,PGK,PGM,PMEVKx,PPA,RDH2a,SUCD1m,TPI
xolest_hs_c_148	Cholesteryl esters synthesis	4	27	84	131	0.047619	0.321429	0.00647632	0	CKc,FBA,GLCt2_2,PFK	ACCOAC,ADK1,AKGDm,AKGMALtm,ATPS4m,C3STDH1Pr,C3STKR2r,C4STMO2Pr,CYOR-u10m,DHCR241r,FACOAL191,FAOXC182806m,FAOXC80,FUMm,H2CO3D,HSD17B7r,ICDHxm,MDHm,PDHm,PGI,PGK,PGM,PMEVKx,PPA,RDH3a,SUCD1m,TPI
xolest_hs_c_185	Cholesteryl esters synthesis	4	27	84	131	0.047619	0.321429	0.00647632	0	CKc,FBA,GLCt4_2,PFK	ACCOAC,ADK1,AKGDm,AKGMALtm,ATPS4m,C3STDH1Pr,C3STKR2r,C4STMO2Pr,CYOR-u10m,DHCR242r,FACOAL191,FAOXC182806m,FAOXC80,FUMm,H2CO3D,HSD17B7r,ICDHxm,MDHm,PDHm,PGI,PGK,PGM,PMEVKx,PPA,RDH2a,SUCD1m,TPI
xolest_hs_c_2	Cholesteryl esters synthesis	4	27	84	131	0.047619	0.321429	0.00647632	0	CKc,FBA,NAt,PFK	ACCOAC,ADK1,AKGDm,AKGMALtm,ATPS4m,C3STDH1Pr,C3STKR2r,C4STMO2Pr,CYOR-u10m,DHCR242r,FACOAL191,FAOXC182806m,FAOXC80,FUMm,H2CO3D,HSD17B7r,ICDHxm,MDHm,PDHm,PGI,PGK,PGM,PMEVKx,PPA,RDH2a,SUCD1m,TPI
xolest_hs_c_76	Cholesteryl esters synthesis	4	27	84	131	0.047619	0.321429	0.00647632	0	2HCO3_NAt,CKc,FBA,PFK	ACCOAC,ADK1,AKGDm,AKGMALtm,ATPS4m,C3STDH1Pr,C3STKR2r,C4STMO2Pr,CYOR-u10m,DHCR242r,FACOAL191,FAOXC182806m,FAOXC80,FUMm,H2CO3D,HSD17B7r,ICDHxm,MDHm,PDHm,PGI,PGK,PGM,PMEVKx,PPA,RDH3a,SUCD1m,TPI
xolest_hs_c_98	Cholesteryl esters synthesis	4	27	84	131	0.047619	0.321429	0.00647632	0	3HCO3_NAt,CKc,FBA,PFK	ACCOAC,ADK1,AKGDm,AKGMALtm,ATPS4m,C3STDH1Pr,C3STKR2r,C4STMO2Pr,CYOR-u10m,DHCR242r,FACOAL191,FAOXC182806m,FAOXC80,FUMm,H2CO3D,HSD17B7r,ICDHxm,MDHm,PDHm,PGI,PGK,PGM,PMEVKx,PPA,RDH3a,SUCD1m,TPI
xolest_hs_c_128	Cholesteryl esters synthesis	4	27	85	131	0.047059	0.317647	0.0067027	0	CKc,FBA,GLCt2_2,PFK	ACCOAC,ADK1,AKGDm,AKGMALtm,ATPS4m,C3STDH1Pr,C3STKR2r,C4STMO2Pr,CYOR-u10m,DHCR241r,FACOAL191,FAOXC182806m,FAOXC80,FUMm,H2CO3D,HSD17B7r,ICDHxm,MDHm,PDHm,PGI,PGK,PGM,PMEVKx,PPA,RDH1a,SUCD1m,TPI
xolest_hs_c_161	Cholesteryl esters synthesis	4	26	82	131	0.04878	0.317073	0.00868474	0	CKc,FBA,GLCt2_2,PFK	ACCOAC,ADK1,AKGDm,AKGMALtm,ATPS4m,C3STDH1Pr,C3STKR2r,C4STMO2Pr,CYOR-u10m,DHCR243r,FACOAL191,FAOXC182806m,FAOXC80,FUMm,H2CO3D,HSD17B7r,ICDHxm,MDHm,PDHm,PGI,PGK,PGM,PMEVKx,PPA,SUCD1m,TPI
xolest_hs_c_172	Cholesteryl esters synthesis	4	26	82	131	0.04878	0.317073	0.00868474	0	CKc,FBA,GLCt2_2,PFK	ACCOAC,ADK1,AKGDm,AKGMALtm,ATPS4m,C3STDH1Pr,C3STKR2r,C4STMO2Pr,CYOR-u10m,DHCR242r,FACOAL191,FAOXC182806m,FAOXC80,FUMm,H2CO3D,HSD17B7r,ICDHxm,MDHm,PDHm,PGI,PGK,PGM,PMEVKx,PPA,SUCD1m,TPI
xolest_hs_c_181	Cholesteryl esters synthesis	4	26	82	131	0.04878	0.317073	0.00868474	0	CKc,FBA,NAt,PFK	ACCOAC,ADK1,AKGDm,AKGMALtm,ATPS4m,C3STDH1Pr,C3STKR2r,C4STMO2Pr,CYOR-u10m,DHCR241r,FACOAL191,FAOXC182806m,FAOXC80,FUMm,H2CO3D,HSD17B7r,ICDHxm,MDHm,PDHm,PGI,PGK,PGM,PMEVKx,PPA,SUCD1m,TPI
xolest_hs_c_31	Cholesteryl esters synthesis	4	26	82	131	0.04878	0.317073	0.00868474	0	CKc,FBA,HCO3_NAt,PFK	ACCOAC,ADK1,AKGDm,AKGMALtm,ATPS4m,C3STDH1Pr,C3STKR2r,C4STMO2Pr,CYOR-u10m,DHCR241r,FACOAL191,FAOXC182806m,FAOXC80,FUMm,H2CO3D,HSD17B7r,ICDHxm,MDHm,PDHm,PGI,PGK,PGM,PMEVKx,PPA,SUCD1m,TPI
xolest_hs_c_85	Cholesteryl esters synthesis	4	26	82	131	0.04878	0.317073	0.00868474	0	3HCO3_NAt,CKc,FBA,PFK	ACCOAC,ADK1,AKGDm,AKGMALtm,ATPS4m,C3STDH1Pr,C3STKR2r,C4STMO2Pr,CYOR-u10m,DHCR242r,FACOAL191,FAOXC182806m,FAOXC80,FUMm,H2CO3D,HSD17B7r,ICDHxm,MDHm,PDHm,PGI,PGK,PGM,PMEVKx,PPA,SUCD1m,TPI
xolest_hs_c_129	Cholesteryl esters synthesis	4	26	83	131	0.048193	0.313253	0.00895262	0	CKc,FBA,NAt,PFK	ACCOAC,ADK1,AKGDm,AKGMALtm,ATPS4m,C3STDH1Pr,C3STKR2r,C4STMO2Pr,CYOR-u10m,DHCR243r,FACOAL191,FAOXC182806m,FAOXC80,FUMm,H2CO3D,HSD17B7r,ICDHxm,MDHm,PDHm,PGI,PGK,PGM,PMEVKx,PPA,SUCD1m,TPI
xolest_hs_c_25	Cholesteryl esters synthesis	4	26	83	131	0.048193	0.313253	0.00895262	0	CKc,FBA,GLCt2_2,PFK	ACCOAC,ADK1,AKGDm,AKGMALtm,ATPS4m,C3STDH1Pr,C3STKR2r,C4STMO2Pr,CYOR-u10m,DHCR242r,FACOAL191,FAOXC182806m,FAOXC80,FUMm,H2CO3D,HSD17B7r,ICDHxm,MDHm,PDHm,PGI,PGK,PGM,PMEVKx,PPA,SUCD1m,TPI
xolest_hs_c_43	Cholesteryl esters synthesis	4	26	83	131	0.048193	0.313253	0.00895262	0	2HCO3_NAt,CKc,FBA,PFK	ACCOAC,ADK1,AKGDm,AKGMALtm,ATPS4m,C3STDH1Pr,C3STKR2r,C4STMO2Pr,CYOR-u10m,DHCR243r,FACOAL191,FAOXC182806m,FAOXC80,FUMm,H2CO3D,HSD17B7r,ICDHxm,MDHm,PDHm,PGI,PGK,PGM,PMEVKx,PPA,SUCD1m,TPI
xolest_hs_c_117	Cholesteryl esters synthesis	4	26	84	131	0.047619	0.309524	0.00917593	0	CKc,FBA,GLCt4_2,PFK	ACCOAC,ADK1,AKGDm,AKGMALtm,ATPS4m,C3STDH1Pr,C3STKR2r,C4STMO2Pr,CYOR-u10m,DHCR243r,FACOAL191,FAOXC182806m,FAOXC80,FUMm,H2CO3D,HSD17B7r,MDHm,PDHm,PGI,PGK,PGM,PMEVKx,PPA,RDH2a,SUCD1m,TPI
xolest_hs_c_136	Cholesteryl esters synthesis	4	26	84	131	0.047619	0.309524	0.00917593	0	3HCO3_NAt,CKc,FBA,PFK	ACCOAC,ADK1,AKGDm,AKGMALtm,ATPS4m,C3STDH1Pr,C3STKR2r,C4STMO2Pr,CYOR-u10m,DHCR241r,FACOAL191,FAOXC182806m,FAOXC80,FUMm,H2CO3D,HSD17B7r,ICDHxm,MDHm,PDHm,PGI,PGK,PGM,PMEVKx,PPA,SUCD1m,TPI
xolest_hs_c_162	Cholesteryl esters synthesis	4	26	84	131	0.047619	0.309524	0.00917593	0	3HCO3_NAt,CKc,FBA,PFK	ACCOAC,ADK1,AKGDm,AKGMALtm,ATPS4m,C3STDH1Pr,C3STKR2r,C4STMO2Pr,CYOR-u10m,DHCR241r,FACOAL191,FAOXC182806m,FAOXC80,FUMm,H2CO3D,HSD17B7r,ICDHxm,MDHm,PDHm,PGI,PGK,PGM,PMEVKx,PPA,SUCD1m,TPI
xolest_hs_c_169	Cholesteryl esters synthesis	4	26	84	131	0.047619	0.309524	0.00917593	0	CKc,FBA,HCO3_NAt,PFK	ACCOAC,ADK1,AKGDm,AKGMALtm,ATPS4m,C3STDH1Pr,C3STKR2r,C4STMO2Pr,CYOR-u10m,DHCR243r,FACOAL191,FAOXC182806m,FAOXC80,FUMm,H2CO3D,HSD17B7r,ICDHxm,MDHm,PDHm,PGI,PGK,PGM,PMEVKx,PPA,SUCD1m,TPI
xolest_hs_c_18	Cholesteryl esters synthesis	4	26	84	131	0.047619	0.309524	0.00917593	0	CKc,FBA,GLCt4_2,PFK	ACCOAC,ADK1,AKGDm,AKGMALtm,ATPS4m,C3STDH1Pr,C3STKR2r,C4STMO2Pr,CYOR-u10m,DHCR241r,FACOAL191,FAOXC182806m,FAOXC80,FUMm,H2CO3D,HSD17B7r,MDHm,PDHm,PGI,PGK,PGM,PMEVKx,PPA,RDH2a,SUCD1m,TPI
xolest_hs_c_19	Cholesteryl esters synthesis	4	26	84	131	0.047619	0.309524	0.00917593	0	CKc,FBA,GLCt2_2,PFK	ACCOAC,ADK1,AKGDm,AKGMALtm,ATPS4m,C3STDH1Pr,C3STKR2r,C4STMO2Pr,CYOR-u10m,DHCR243r,FACOAL191,FAOXC182806m,FAOXC80,FUMm,H2CO3D,HSD17B7r,ICDHxm,MDHm,PDHm,PGI,PGK,PGM,PMEVKx,PPA,SUCD1m,TPI
xolest_hs_c_20	Cholesteryl esters synthesis	4	26	84	131	0.047619	0.309524	0.00917593	0	CKc,FBA,GLCt4_2,PFK	ACCOAC,ADK1,AKGDm,AKGMALtm,ATPS4m,C3STDH1Pr,C3STKR2r,C4STMO2Pr,CYOR-u10m,DHCR241r,FACOAL191,FAOXC182806m,FAOXC80,FUMm,H2CO3D,HSD17B7r,MDHm,PDHm,PGI,PGK,PGM,PMEVKx,PPA,RDH3a,SUCD1m,TPI
xolest_hs_c_34	Cholesteryl esters synthesis	4	26	84	131	0.047619	0.309524	0.00917593	0	CKc,FBA,NAt,PFK	ACCOAC,ADK1,AKGDm,AKGMALtm,ATPS4m,C3STDH1Pr,C3STKR2r,C4STMO2Pr,CYOR-u10m,DHCR242r,FACOAL191,FAOXC182806m,FAOXC80,FUMm,H2CO3D,HSD17B7r,MDHm,PDHm,PGI,PGK,PGM,PMEVKx,PPA,RDH2a,SUCD1m,TPI
xolest_hs_c_45	Cholesteryl esters synthesis	4	26	84	131	0.047619	0.309524	0.00917593	0	CKc,FBA,GLCt2_2,PFK	ACCOAC,ADK1,AKGDm,AKGMALtm,ATPS4m,C3STDH1Pr,C3STKR2r,C4STMO2Pr,CYOR-u10m,DHCR243r,FACOAL191,FAOXC182806m,FAOXC80,FUMm,H2CO3D,HSD17B7r,ICDHxm,MDHm,PDHm,PGI,PGK,PGM,PMEVKx,PPA,SUCD1m,TPI
xolest_hs_c_5	Cholesteryl esters synthesis	4	26	84	131	0.047619	0.309524	0.00917593	0	CKc,FBA,NAt,PFK	ACCOAC,ADK1,AKGDm,AKGMALtm,ATPS4m,C3STDH1Pr,C3STKR2r,C4STMO2Pr,CYOR-u10m,DHCR241r,FACOAL191,FAOXC182806m,FAOXC80,FUMm,H2CO3D,HSD17B7r,MDHm,PDHm,PGI,PGK,PGM,PMEVKx,PPA,RDH2a,SUCD1m,TPI
xolest_hs_c_50	Cholesteryl esters synthesis	4	26	84	131	0.047619	0.309524	0.00917593	0	CKc,FBA,NAt,PFK	ACCOAC,ADK1,AKGDm,AKGMALtm,ATPS4m,C3STDH1Pr,C3STKR2r,C4STMO2Pr,CYOR-u10m,DHCR242r,FACOAL191,FAOXC182806m,FAOXC80,FUMm,H2CO3D,HSD17B7r,MDHm,PDHm,PGI,PGK,PGM,PMEVKx,PPA,RDH2a,SUCD1m,TPI
xolest_hs_c_51	Cholesteryl esters synthesis	4	26	84	131	0.047619	0.309524	0.00917593	0	CKc,FBA,GLCt4_2,PFK	ACCOAC,ADK1,AKGDm,AKGMALtm,ATPS4m,C3STDH1Pr,C3STKR2r,C4STMO2Pr,CYOR-u10m,DHCR243r,FACOAL191,FAOXC182806m,FAOXC80,FUMm,H2CO3D,HSD17B7r,MDHm,PDHm,PGI,PGK,PGM,PMEVKx,PPA,RDH2a,SUCD1m,TPI
xolest_hs_c_54	Cholesteryl esters synthesis	4	26	84	131	0.047619	0.309524	0.00917593	0	CKc,FBA,GLCt4_2,PFK	ACCOAC,ADK1,AKGDm,AKGMALtm,ATPS4m,C3STDH1Pr,C3STKR2r,C4STMO2Pr,CYOR-u10m,DHCR242r,FACOAL191,FAOXC182806m,FAOXC80,FUMm,H2CO3D,HSD17B7r,ICDHxm,MDHm,PDHm,PGI,PGK,PGM,PMEVKx,PPA,SUCD1m,TPI
xolest_hs_c_6	Cholesteryl esters synthesis	4	26	84	131	0.047619	0.309524	0.00917593	0	CKc,FBA,GLCt4_2,PFK	ACCOAC,ADK1,AKGDm,AKGMALtm,ATPS4m,C3STDH1Pr,C3STKR2r,C4STMO2Pr,CYOR-u10m,DHCR242r,FACOAL191,FAOXC182806m,FAOXC80,FUMm,H2CO3D,HSD17B7r,ICDHxm,MDHm,PDHm,PGI,PGK,PGM,PMEVKx,PPA,SUCD1m,TPI
xolest_hs_c_64	Cholesteryl esters synthesis	4	26	84	131	0.047619	0.309524	0.00917593	0	CKc,FBA,HCO3_NAt,PFK	ACCOAC,ADK1,AKGDm,AKGMALtm,ATPS4m,C3STDH1Pr,C3STKR2r,C4STMO2Pr,CYOR-u10m,DHCR242r,FACOAL191,FAOXC182806m,FAOXC80,FUMm,H2CO3D,HSD17B7r,MDHm,PDHm,PGI,PGK,PGM,PMEVKx,PPA,RDH1a,SUCD1m,TPI
xolest_hs_c_118	Cholesteryl esters synthesis	4	26	85	131	0.047059	0.305882	0.0093529	0	CKc,FBA,GLCt4_2,PFK	ACCOAC,ADK1,AKGDm,AKGMALtm,ATPS4m,C3STDH1Pr,C3STKR2r,C4STMO2Pr,CYOR-u10m,DHCR243r,FACOAL191,FAOXC182806m,FAOXC80,FUMm,H2CO3D,HSD17B7r,ICDHxm,MDHm,PDHm,PGI,PGK,PGM,PMEVKx,PPA,SUCD1m,TPI
xolest_hs_c_120	Cholesteryl esters synthesis	4	26	85	131	0.047059	0.305882	0.0093529	0	CKc,FBA,HCO3_NAt,PFK	ACCOAC,ADK1,AKGDm,AKGMALtm,ATPS4m,C3STDH1Pr,C3STKR2r,C4STMO2Pr,CYOR-u10m,DHCR243r,FACOAL191,FAOXC182806m,FAOXC80,FUMm,H2CO3D,HSD17B7r,MDHm,PDHm,PGI,PGK,PGM,PMEVKx,PPA,RDH3a,SUCD1m,TPI
xolest_hs_c_121	Cholesteryl esters synthesis	4	26	85	131	0.047059	0.305882	0.0093529	0	CKc,FBA,GLCt4_2,PFK	ACCOAC,ADK1,AKGDm,AKGMALtm,ATPS4m,C3STDH1Pr,C3STKR2r,C4STMO2Pr,CYOR-u10m,DHCR243r,FACOAL191,FAOXC182806m,FAOXC80,FUMm,H2CO3D,HSD17B7r,MDHm,PDHm,PGI,PGK,PGM,PMEVKx,PPA,RDH1a,SUCD1m,TPI
xolest_hs_c_143	Cholesteryl esters synthesis	4	26	85	131	0.047059	0.305882	0.0093529	0	3HCO3_NAt,CKc,FBA,PFK	ACCOAC,ADK1,AKGDm,AKGMALtm,ATPS4m,C3STDH1Pr,C3STKR2r,C4STMO2Pr,CYOR-u10m,DHCR242r,FACOAL191,FAOXC182806m,FAOXC80,FUMm,H2CO3D,HSD17B7r,MDHm,PDHm,PGI,PGK,PGM,PMEVKx,PPA,RDH2a,SUCD1m,TPI
hdca_c_182	Hexadecanoate synthesis	4	21	55	75	0.072727	0.381818	0.00936548	0	CKc,FBA,OCOAT1m,PFK	ACACT1rm,ACCOAC,ADK1,AKGDm,AKGMALtm,ATPS4m,CYOR-u10m,FAOXC182806m,FAOXC80,FUMm,H2CO3D,ICDHxm,MDHm,PDHm,PGI,PGK,PGM,PPA,RDH3a,SUCD1m,TPI
hdca_c_23	Hexadecanoate synthesis	4	21	55	75	0.072727	0.381818	0.00936548	0	CKc,FBA,OCOAT1m,PFK	ACACT1rm,ACCOAC,ADK1,AKGDm,AKGMALtm,ATPS4m,CYOR-u10m,FAOXC182806m,FAOXC80,FUMm,H2CO3D,ICDHxm,MDHm,PDHm,PGI,PGK,PGM,PPA,RDH3a,SUCD1m,TPI
hdca_c_61	Hexadecanoate synthesis	4	21	55	75	0.072727	0.381818	0.00936548	0	CKc,FBA,OCOAT1m,PFK	ACACT1rm,ACCOAC,ADK1,AKGDm,AKGMALtm,ATPS4m,CYOR-u10m,FAOXC182806m,FAOXC80,FUMm,H2CO3D,ICDHxm,MDHm,PDHm,PGI,PGK,PGM,PPA,RDH1a,SUCD1m,TPI
pail_hs_c_34	Phosphatidylinositol synthesis	3	22	67	94	0.044776	0.328358	0.00942135	0	CKc,FBA,PFK	ACCOAC,ADK1,AKGDm,AKGMALtm,ATPS4m,CYOR-u10m,FAOXC182806m,FAOXC80,FUMm,H2CO3D,ICDHxm,ICDHyrm,MDHm,MI1PP,PDHm,PGI,PGK,PGM,PPA,RDH2a,SUCD1m,TPI
xolest_hs_c_149	Cholesteryl esters synthesis	4	25	82	131	0.04878	0.304878	0.0121295	0	CKc,FBA,GLCt2_2,PFK	ACCOAC,ADK1,AKGDm,AKGMALtm,ATPS4m,C3STDH1Pr,C3STKR2r,C4STMO2Pr,CYOR-u10m,DHCR241r,FACOAL191,FAOXC182806m,FAOXC80,FUMm,H2CO3D,HSD17B7r,MDHm,PDHm,PGI,PGK,PGM,PMEVKx,PPA,SUCD1m,TPI
xolest_hs_c_22	Cholesteryl esters synthesis	4	25	82	131	0.04878	0.304878	0.0121295	0	CKc,FBA,GLCt4_2,PFK	ACCOAC,ADK1,AKGDm,AKGMALtm,ATPS4m,C3STDH1Pr,C3STKR2r,C4STMO2Pr,CYOR-u10m,DHCR242r,FACOAL191,FAOXC182806m,FAOXC80,FUMm,H2CO3D,HSD17B7r,MDHm,PDHm,PGI,PGK,PGM,PMEVKx,PPA,SUCD1m,TPI
xolest_hs_c_27	Cholesteryl esters synthesis	4	25	82	131	0.04878	0.304878	0.0121295	0	CKc,FBA,GLCt2_2,PFK	ACCOAC,ADK1,AKGDm,AKGMALtm,ATPS4m,C3STDH1Pr,C3STKR2r,C4STMO2Pr,CYOR-u10m,DHCR241r,FACOAL191,FAOXC182806m,FAOXC80,FUMm,H2CO3D,HSD17B7r,MDHm,PDHm,PGI,PGK,PGM,PMEVKx,PPA,SUCD1m,TPI
xolest_hs_c_94	Cholesteryl esters synthesis	4	25	82	131	0.04878	0.304878	0.0121295	0	CKc,FBA,GLCt4_2,PFK	ACCOAC,ADK1,AKGDm,AKGMALtm,ATPS4m,C3STDH1Pr,C3STKR2r,C4STMO2Pr,CYOR-u10m,DHCR243r,FACOAL191,FAOXC182806m,FAOXC80,FUMm,H2CO3D,HSD17B7r,MDHm,PDHm,PGI,PGK,PGM,PMEVKx,PPA,SUCD1m,TPI
xolest_hs_c_145	Cholesteryl esters synthesis	4	25	83	131	0.048193	0.301205	0.0123141	0	3HCO3_NAt,CKc,FBA,PFK	ACCOAC,ADK1,AKGDm,AKGMALtm,ATPS4m,C3STDH1Pr,C3STKR2r,C4STMO2Pr,CYOR-u10m,DHCR242r,FACOAL191,FAOXC182806m,FAOXC80,FUMm,H2CO3D,HSD17B7r,MDHm,PDHm,PGI,PGK,PGM,PMEVKx,PPA,SUCD1m,TPI
xolest_hs_c_40	Cholesteryl esters synthesis	4	25	83	131	0.048193	0.301205	0.0123141	0	CKc,FBA,GLCt2_2,PFK	ACCOAC,ADK1,AKGDm,AKGMALtm,ATPS4m,C3STDH1Pr,C3STKR2r,C4STMO2Pr,CYOR-u10m,DHCR242r,FACOAL191,FAOXC182806m,FAOXC80,FUMm,H2CO3D,HSD17B7r,MDHm,PDHm,PGI,PGK,PGM,PMEVKx,PPA,SUCD1m,TPI
xolest_hs_c_79	Cholesteryl esters synthesis	4	25	83	131	0.048193	0.301205	0.0123141	0	CKc,FBA,NAt,PFK	ACCOAC,ADK1,AKGDm,AKGMALtm,ATPS4m,C3STDH1Pr,C3STKR2r,C4STMO2Pr,CYOR-u10m,DHCR242r,FACOAL191,FAOXC182806m,FAOXC80,FUMm,H2CO3D,HSD17B7r,MDHm,PDHm,PGI,PGK,PGM,PMEVKx,PPA,SUCD1m,TPI
xolest_hs_c_175	Cholesteryl esters synthesis	4	25	84	131	0.047619	0.297619	0.0124355	0	3HCO3_NAt,CKc,FBA,PFK	ACCOAC,ADK1,AKGDm,AKGMALtm,ATPS4m,C3STDH1Pr,C3STKR2r,C4STMO2Pr,CYOR-u10m,DHCR243r,FACOAL191,FAOXC182806m,FAOXC80,FUMm,H2CO3D,HSD17B7r,MDHm,PDHm,PGI,PGK,PGM,PMEVKx,PPA,SUCD1m,TPI
xolest_hs_c_154	Cholesteryl esters synthesis	4	25	85	131	0.047059	0.294118	0.0124944	0	3HCO3_NAt,CKc,FBA,PFK	ACCOAC,ADK1,AKGDm,AKGMALtm,ATPS4m,C3STDH1Pr,C3STKR2r,C4STMO2Pr,CYOR-u10m,DHCR242r,FACOAL191,FAOXC182806m,FAOXC80,FUMm,H2CO3D,HSD17B7r,MDHm,PDHm,PGI,PGK,PGM,PMEVKx,PPA,SUCD1m,TPI
hdca_c_44	Hexadecanoate synthesis	4	20	53	75	0.075472	0.377358	0.0130218	0	CKc,FBA,OCOAT1m,PFK	ACACT1rm,ACCOAC,ADK1,AKGDm,AKGMALtm,ATPS4m,CYOR-u10m,FAOXC182806m,FAOXC80,FUMm,H2CO3D,ICDHxm,MDHm,PDHm,PGI,PGK,PGM,PPA,SUCD1m,TPI
hdca_c_54	Hexadecanoate synthesis	4	20	53	75	0.075472	0.377358	0.0130218	0	CKc,FBA,OCOAT1m,PFK	ACACT1rm,ACCOAC,ADK1,AKGDm,AKGMALtm,ATPS4m,CYOR-u10m,FAOXC182806m,FAOXC80,FUMm,H2CO3D,ICDHxm,MDHm,PDHm,PGI,PGK,PGM,PPA,SUCD1m,TPI
hdca_c_74	Hexadecanoate synthesis	4	20	53	75	0.075472	0.377358	0.0130218	0	CKc,FBA,OCOAT1m,PFK	ACACT1rm,ACCOAC,ADK1,AKGDm,AKGMALtm,ATPS4m,CYOR-u10m,FAOXC182806m,FAOXC80,FUMm,H2CO3D,ICDHxm,MDHm,PDHm,PGI,PGK,PGM,PPA,SUCD1m,TPI
hdca_c_116	Hexadecanoate synthesis	5	21	55	75	0.090909	0.381818	0.0132134	0	3HCO3_NAt,CKc,FBA,OCOAT1m,PFK	ACACT1rm,ACCOAC,ADK1,AKGDm,AKGMALtm,ATPS4m,CYOR-u10m,FAOXC182806m,FAOXC80,FUMm,H2CO3D,ICDHxm,MDHm,PDHm,PGI,PGK,PGM,PPA,RDH2a,SUCD1m,TPI
hdca_c_128	Hexadecanoate synthesis	5	21	55	75	0.090909	0.381818	0.0132134	0	CKc,FBA,GLCt4_2,OCOAT1m,PFK	ACACT1rm,ACCOAC,ADK1,AKGDm,AKGMALtm,ATPS4m,CYOR-u10m,FAOXC182806m,FAOXC80,FUMm,H2CO3D,ICDHxm,MDHm,PDHm,PGI,PGK,PGM,PPA,RDH3a,SUCD1m,TPI
hdca_c_131	Hexadecanoate synthesis	5	21	55	75	0.090909	0.381818	0.0132134	0	2HCO3_NAt,CKc,FBA,OCOAT1m,PFK	ACACT1rm,ACCOAC,ADK1,AKGDm,AKGMALtm,ATPS4m,CYOR-u10m,FAOXC182806m,FAOXC80,FUMm,H2CO3D,ICDHxm,MDHm,PDHm,PGI,PGK,PGM,PPA,RDH3a,SUCD1m,TPI
hdca_c_146	Hexadecanoate synthesis	5	21	55	75	0.090909	0.381818	0.0132134	0	2HCO3_NAt,CKc,FBA,OCOAT1m,PFK	ACACT1rm,ACCOAC,ADK1,AKGDm,AKGMALtm,ATPS4m,CYOR-u10m,FAOXC182806m,FAOXC80,FUMm,H2CO3D,ICDHxm,MDHm,PDHm,PGI,PGK,PGM,PPA,RDH2a,SUCD1m,TPI
hdca_c_158	Hexadecanoate synthesis	5	21	55	75	0.090909	0.381818	0.0132134	0	CKc,FBA,NAt,OCOAT1m,PFK	ACACT1rm,ACCOAC,ADK1,AKGDm,AKGMALtm,ATPS4m,CYOR-u10m,FAOXC182806m,FAOXC80,FUMm,H2CO3D,ICDHxm,MDHm,PDHm,PGI,PGK,PGM,PPA,RDH3a,SUCD1m,TPI
hdca_c_17	Hexadecanoate synthesis	5	21	55	75	0.090909	0.381818	0.0132134	0	3HCO3_NAt,CKc,FBA,OCOAT1m,PFK	ACACT1rm,ACCOAC,ADK1,AKGDm,AKGMALtm,ATPS4m,CYOR-u10m,FAOXC182806m,FAOXC80,FUMm,H2CO3D,ICDHxm,MDHm,PDHm,PGI,PGK,PGM,PPA,RDH3a,SUCD1m,TPI
hdca_c_177	Hexadecanoate synthesis	5	21	55	75	0.090909	0.381818	0.0132134	0	CKc,FBA,GLCt2_2,OCOAT1m,PFK	ACACT1rm,ACCOAC,ADK1,AKGDm,AKGMALtm,ATPS4m,CYOR-u10m,FAOXC182806m,FAOXC80,FUMm,H2CO3D,ICDHxm,MDHm,PDHm,PGI,PGK,PGM,PPA,RDH3a,SUCD1m,TPI
hdca_c_20	Hexadecanoate synthesis	5	21	55	75	0.090909	0.381818	0.0132134	0	3HCO3_NAt,CKc,FBA,OCOAT1m,PFK	ACACT1rm,ACCOAC,ADK1,AKGDm,AKGMALtm,ATPS4m,CYOR-u10m,FAOXC182806m,FAOXC80,FUMm,H2CO3D,ICDHxm,MDHm,PDHm,PGI,PGK,PGM,PPA,RDH1a,SUCD1m,TPI
hdca_c_42	Hexadecanoate synthesis	5	21	55	75	0.090909	0.381818	0.0132134	0	CKc,FBA,GLCt4_2,OCOAT1m,PFK	ACACT1rm,ACCOAC,ADK1,AKGDm,AKGMALtm,ATPS4m,CYOR-u10m,FAOXC182806m,FAOXC80,FUMm,H2CO3D,ICDHxm,MDHm,PDHm,PGI,PGK,PGM,PPA,RDH2a,SUCD1m,TPI
hdca_c_59	Hexadecanoate synthesis	5	21	55	75	0.090909	0.381818	0.0132134	0	CKc,FBA,GLCt4_2,OCOAT1m,PFK	ACACT1rm,ACCOAC,ADK1,AKGDm,AKGMALtm,ATPS4m,CYOR-u10m,FAOXC182806m,FAOXC80,FUMm,H2CO3D,ICDHxm,MDHm,PDHm,PGI,PGK,PGM,PPA,RDH1a,SUCD1m,TPI
hdca_c_85	Hexadecanoate synthesis	5	21	55	75	0.090909	0.381818	0.0132134	0	CKc,FBA,HCO3_NAt,OCOAT1m,PFK	ACACT1rm,ACCOAC,ADK1,AKGDm,AKGMALtm,ATPS4m,CYOR-u10m,FAOXC182806m,FAOXC80,FUMm,H2CO3D,ICDHxm,MDHm,PDHm,PGI,PGK,PGM,PPA,RDH1a,SUCD1m,TPI
hdca_c_9	Hexadecanoate synthesis	5	21	55	75	0.090909	0.381818	0.0132134	0	CKc,FBA,GLCt2_2,OCOAT1m,PFK	ACACT1rm,ACCOAC,ADK1,AKGDm,AKGMALtm,ATPS4m,CYOR-u10m,FAOXC182806m,FAOXC80,FUMm,H2CO3D,ICDHxm,MDHm,PDHm,PGI,PGK,PGM,PPA,RDH2a,SUCD1m,TPI
xolest_hs_c_111	Cholesteryl esters synthesis	5	27	84	131	0.059524	0.321429	0.0135645	0	CKc,FBA,GLCt4_2,HCO3_NAt,PFK	ACCOAC,ADK1,AKGDm,AKGMALtm,ATPS4m,C3STDH1Pr,C3STKR2r,C4STMO2Pr,CYOR-u10m,DHCR242r,FACOAL191,FAOXC182806m,FAOXC80,FUMm,H2CO3D,HSD17B7r,ICDHxm,MDHm,PDHm,PGI,PGK,PGM,PMEVKx,PPA,RDH3a,SUCD1m,TPI
xolest_hs_c_133	Cholesteryl esters synthesis	5	27	84	131	0.059524	0.321429	0.0135645	0	CKc,FBA,GLCt2_2,NAt,PFK	ACCOAC,ADK1,AKGDm,AKGMALtm,ATPS4m,C3STDH1Pr,C3STKR2r,C4STMO2Pr,CYOR-u10m,DHCR242r,FACOAL191,FAOXC182806m,FAOXC80,FUMm,H2CO3D,HSD17B7r,ICDHxm,MDHm,PDHm,PGI,PGK,PGM,PMEVKx,PPA,RDH2a,SUCD1m,TPI
xolest_hs_c_17	Cholesteryl esters synthesis	5	27	84	131	0.059524	0.321429	0.0135645	0	CKc,FBA,GLCt2_2,NAt,PFK	ACCOAC,ADK1,AKGDm,AKGMALtm,ATPS4m,C3STDH1Pr,C3STKR2r,C4STMO2Pr,CYOR-u10m,DHCR242r,FACOAL191,FAOXC182806m,FAOXC80,FUMm,H2CO3D,HSD17B7r,ICDHxm,MDHm,PDHm,PGI,PGK,PGM,PMEVKx,PPA,RDH2a,SUCD1m,TPI
xolest_hs_c_39	Cholesteryl esters synthesis	5	27	84	131	0.059524	0.321429	0.0135645	0	CKc,FBA,GLCt2_2,NAt,PFK	ACCOAC,ADK1,AKGDm,AKGMALtm,ATPS4m,C3STDH1Pr,C3STKR2r,C4STMO2Pr,CYOR-u10m,DHCR241r,FACOAL191,FAOXC182806m,FAOXC80,FUMm,H2CO3D,HSD17B7r,ICDHxm,MDHm,PDHm,PGI,PGK,PGM,PMEVKx,PPA,RDH1a,SUCD1m,TPI
xolest_hs_c_75	Cholesteryl esters synthesis	5	27	84	131	0.059524	0.321429	0.0135645	0	CKc,FBA,GLCt2_2,GLCt4_2,PFK	ACCOAC,ADK1,AKGDm,AKGMALtm,ATPS4m,C3STDH1Pr,C3STKR2r,C4STMO2Pr,CYOR-u10m,DHCR241r,FACOAL191,FAOXC182806m,FAOXC80,FUMm,H2CO3D,HSD17B7r,ICDHxm,MDHm,PDHm,PGI,PGK,PGM,PMEVKx,PPA,RDH3a,SUCD1m,TPI
xolest_hs_c_134	Cholesteryl esters synthesis	5	27	85	131	0.058824	0.317647	0.0142461	0	3HCO3_NAt,CKc,FBA,GLCt4_2,PFK	ACCOAC,ADK1,AKGDm,AKGMALtm,ATPS4m,C3STDH1Pr,C3STKR2r,C4STMO2Pr,CYOR-u10m,DHCR243r,FACOAL191,FAOXC182806m,FAOXC80,FUMm,H2CO3D,HSD17B7r,ICDHxm,MDHm,PDHm,PGI,PGK,PGM,PMEVKx,PPA,RDH2a,SUCD1m,TPI
xolest_hs_c_166	Cholesteryl esters synthesis	5	27	85	131	0.058824	0.317647	0.0142461	0	CKc,FBA,GLCt2_2,HCO3_NAt,PFK	ACCOAC,ADK1,AKGDm,AKGMALtm,ATPS4m,C3STDH1Pr,C3STKR2r,C4STMO2Pr,CYOR-u10m,DHCR241r,FACOAL191,FAOXC182806m,FAOXC80,FUMm,H2CO3D,HSD17B7r,ICDHxm,MDHm,PDHm,PGI,PGK,PGM,PMEVKx,PPA,RDH3a,SUCD1m,TPI
xolest_hs_c_30	Cholesteryl esters synthesis	5	27	85	131	0.058824	0.317647	0.0142461	0	2HCO3_NAt,CKc,FBA,NAt,PFK	ACCOAC,ADK1,AKGDm,AKGMALtm,ATPS4m,C3STDH1Pr,C3STKR2r,C4STMO2Pr,CYOR-u10m,DHCR243r,FACOAL191,FAOXC182806m,FAOXC80,FUMm,H2CO3D,HSD17B7r,ICDHxm,MDHm,PDHm,PGI,PGK,PGM,PMEVKx,PPA,RDH3a,SUCD1m,TPI
xolest_hs_c_35	Cholesteryl esters synthesis	5	27	85	131	0.058824	0.317647	0.0142461	0	3HCO3_NAt,CKc,FBA,HCO3_NAt,PFK	ACCOAC,ADK1,AKGDm,AKGMALtm,ATPS4m,C3STDH1Pr,C3STKR2r,C4STMO2Pr,CYOR-u10m,DHCR242r,FACOAL191,FAOXC182806m,FAOXC80,FUMm,H2CO3D,HSD17B7r,ICDHxm,MDHm,PDHm,PGI,PGK,PGM,PMEVKx,PPA,RDH3a,SUCD1m,TPI
xolest_hs_c_82	Cholesteryl esters synthesis	5	27	85	131	0.058824	0.317647	0.0142461	0	CKc,FBA,GLCt2_2,NAt,PFK	ACCOAC,ADK1,AKGDm,AKGMALtm,ATPS4m,C3STDH1Pr,C3STKR2r,C4STMO2Pr,CYOR-u10m,DHCR243r,FACOAL191,FAOXC182806m,FAOXC80,FUMm,H2CO3D,HSD17B7r,ICDHxm,MDHm,PDHm,PGI,PGK,PGM,PMEVKx,PPA,RDH3a,SUCD1m,TPI
xolest_hs_c_87	Cholesteryl esters synthesis	5	27	85	131	0.058824	0.317647	0.0142461	0	CKc,FBA,GLCt2_2,GLCt4_2,PFK	ACCOAC,ADK1,AKGDm,AKGMALtm,ATPS4m,C3STDH1Pr,C3STKR2r,C4STMO2Pr,CYOR-u10m,DHCR242r,FACOAL191,FAOXC182806m,FAOXC80,FUMm,H2CO3D,HSD17B7r,ICDHxm,MDHm,PDHm,PGI,PGK,PGM,PMEVKx,PPA,RDH1a,SUCD1m,TPI
xolest_hs_c_91	Cholesteryl esters synthesis	5	27	85	131	0.058824	0.317647	0.0142461	0	3HCO3_NAt,CKc,FBA,GLCt2_2,PFK	ACCOAC,ADK1,AKGDm,AKGMALtm,ATPS4m,C3STDH1Pr,C3STKR2r,C4STMO2Pr,CYOR-u10m,DHCR241r,FACOAL191,FAOXC182806m,FAOXC80,FUMm,H2CO3D,HSD17B7r,ICDHxm,MDHm,PDHm,PGI,PGK,PGM,PMEVKx,PPA,RDH3a,SUCD1m,TPI
xolest_hs_c_110	Cholesteryl esters synthesis	5	27	86	131	0.05814	0.313953	0.0148732	0	2HCO3_NAt,CKc,FBA,NAt,PFK	ACCOAC,ADK1,AKGDm,AKGMALtm,ATPS4m,C3STDH1Pr,C3STKR2r,C4STMO2Pr,CYOR-u10m,DHCR241r,FACOAL191,FAOXC182806m,FAOXC80,FUMm,H2CO3D,HSD17B7r,ICDHxm,MDHm,PDHm,PGI,PGK,PGM,PMEVKx,PPA,RDH2a,SUCD1m,TPI
xolest_hs_c_95	Cholesteryl esters synthesis	5	27	86	131	0.05814	0.313953	0.0148732	0	3HCO3_NAt,CKc,FBA,NAt,PFK	ACCOAC,ADK1,AKGDm,AKGMALtm,ATPS4m,C3STDH1Pr,C3STKR2r,C4STMO2Pr,CYOR-u10m,DHCR241r,FACOAL191,FAOXC182806m,FAOXC80,FUMm,H2CO3D,HSD17B7r,ICDHxm,MDHm,PDHm,PGI,PGK,PGM,PMEVKx,PPA,RDH3a,SUCD1m,TPI
hdca_c_75	Hexadecanoate synthesis	4	20	54	75	0.074074	0.37037	0.0151007	0	CKc,FBA,OCOAT1m,PFK	ACACT1rm,ACCOAC,ADK1,AKGDm,AKGMALtm,ATPS4m,CYOR-u10m,FAOXC182806m,FAOXC80,FUMm,H2CO3D,ICDHxm,MDHm,PDHm,PGI,PGK,PGM,PPA,SUCD1m,TPI
hdca_c_37	Hexadecanoate synthesis	5	21	56	75	0.089286	0.375	0.0156713	0	CKc,FBA,GLCt2_2,OCOAT1m,PFK	ACACT1rm,ACCOAC,ADK1,AKGDm,AKGMALtm,ATPS4m,CYOR-u10m,FAOXC182806m,FAOXC80,FUMm,H2CO3D,ICDHxm,MDHm,PDHm,PGI,PGK,PGM,PPA,RDH3a,SUCD1m,TPI
hdca_c_50	Hexadecanoate synthesis	5	21	56	75	0.089286	0.375	0.0156713	0	CKc,FBA,GLCt4_2,OCOAT1m,PFK	ACACT1rm,ACCOAC,ADK1,AKGDm,AKGMALtm,ATPS4m,CYOR-u10m,FAOXC182806m,FAOXC80,FUMm,H2CO3D,ICDHxm,MDHm,PDHm,PGI,PGK,PGM,PPA,RDH2a,SUCD1m,TPI
hdca_c_90	Hexadecanoate synthesis	5	21	56	75	0.089286	0.375	0.0156713	0	CKc,FBA,NAt,OCOAT1m,PFK	ACACT1rm,ACCOAC,ADK1,AKGDm,AKGMALtm,ATPS4m,CYOR-u10m,FAOXC182806m,FAOXC80,FUMm,H2CO3D,ICDHxm,MDHm,PDHm,PGI,PGK,PGM,PPA,RDH2a,SUCD1m,TPI
xolest_hs_c_83	Cholesteryl esters synthesis	4	24	84	131	0.047619	0.285714	0.0161437	0	3HCO3_NAt,CKc,FBA,PFK	ACCOAC,ADK1,AKGDm,AKGMALtm,ATPS4m,C3STDH1Pr,C3STKR2r,C4STMO2Pr,CYOR-u10m,DHCR241r,FACOAL191,FAOXC182806m,FAOXC80,FUMm,HSD17B7r,MDHm,PDHm,PGI,PGK,PGM,PMEVKx,PPA,SUCD1m,TPI
xolest_hs_c_28	Cholesteryl esters synthesis	4	24	82	131	0.04878	0.292683	0.0161968	0	2HCO3_NAt,CKc,FBA,PFK	ACCOAC,ADK1,AKGDm,AKGMALtm,ATPS4m,C3STDH1Pr,C3STKR2r,C4STMO2Pr,CYOR-u10m,DHCR241r,FACOAL191,FAOXC182806m,FAOXC80,FUMm,HSD17B7r,MDHm,PDHm,PGI,PGK,PGM,PMEVKx,PPA,SUCD1m,TPI
hdca_c_104	Hexadecanoate synthesis	6	21	55	75	0.109091	0.381818	0.0162655	0	CKc,FBA,GLCt4_2,HCO3_NAt,OCOAT1m,PFK	ACACT1rm,ACCOAC,ADK1,AKGDm,AKGMALtm,ATPS4m,CYOR-u10m,FAOXC182806m,FAOXC80,FUMm,H2CO3D,ICDHxm,MDHm,PDHm,PGI,PGK,PGM,PPA,RDH1a,SUCD1m,TPI
hdca_c_107	Hexadecanoate synthesis	6	21	55	75	0.109091	0.381818	0.0162655	0	2HCO3_NAt,3HCO3_NAt,CKc,FBA,OCOAT1m,PFK	ACACT1rm,ACCOAC,ADK1,AKGDm,AKGMALtm,ATPS4m,CYOR-u10m,FAOXC182806m,FAOXC80,FUMm,H2CO3D,ICDHxm,MDHm,PDHm,PGI,PGK,PGM,PPA,RDH3a,SUCD1m,TPI
hdca_c_118	Hexadecanoate synthesis	6	21	55	75	0.109091	0.381818	0.0162655	0	CKc,FBA,GLCt4_2,HCO3_NAt,OCOAT1m,PFK	ACACT1rm,ACCOAC,ADK1,AKGDm,AKGMALtm,ATPS4m,CYOR-u10m,FAOXC182806m,FAOXC80,FUMm,H2CO3D,ICDHxm,MDHm,PDHm,PGI,PGK,PGM,PPA,RDH2a,SUCD1m,TPI
hdca_c_132	Hexadecanoate synthesis	6	21	55	75	0.109091	0.381818	0.0162655	0	CKc,FBA,GLCt4_2,HCO3_NAt,OCOAT1m,PFK	ACACT1rm,ACCOAC,ADK1,AKGDm,AKGMALtm,ATPS4m,CYOR-u10m,FAOXC182806m,FAOXC80,FUMm,H2CO3D,ICDHxm,MDHm,PDHm,PGI,PGK,PGM,PPA,RDH1a,SUCD1m,TPI
hdca_c_138	Hexadecanoate synthesis	6	21	55	75	0.109091	0.381818	0.0162655	0	CKc,FBA,GLCt4_2,HCO3_NAt,OCOAT1m,PFK	ACACT1rm,ACCOAC,ADK1,AKGDm,AKGMALtm,ATPS4m,CYOR-u10m,FAOXC182806m,FAOXC80,FUMm,H2CO3D,ICDHxm,MDHm,PDHm,PGI,PGK,PGM,PPA,RDH3a,SUCD1m,TPI
hdca_c_139	Hexadecanoate synthesis	6	21	55	75	0.109091	0.381818	0.0162655	0	CKc,FBA,HCO3_NAt,NAt,OCOAT1m,PFK	ACACT1rm,ACCOAC,ADK1,AKGDm,AKGMALtm,ATPS4m,CYOR-u10m,FAOXC182806m,FAOXC80,FUMm,H2CO3D,ICDHxm,MDHm,PDHm,PGI,PGK,PGM,PPA,RDH1a,SUCD1m,TPI
hdca_c_14	Hexadecanoate synthesis	6	21	55	75	0.109091	0.381818	0.0162655	0	3HCO3_NAt,CKc,FBA,GLCt4_2,OCOAT1m,PFK	ACACT1rm,ACCOAC,ADK1,AKGDm,AKGMALtm,ATPS4m,CYOR-u10m,FAOXC182806m,FAOXC80,FUMm,H2CO3D,ICDHxm,MDHm,PDHm,PGI,PGK,PGM,PPA,RDH1a,SUCD1m,TPI
hdca_c_145	Hexadecanoate synthesis	6	21	55	75	0.109091	0.381818	0.0162655	0	3HCO3_NAt,CKc,FBA,GLCt4_2,OCOAT1m,PFK	ACACT1rm,ACCOAC,ADK1,AKGDm,AKGMALtm,ATPS4m,CYOR-u10m,FAOXC182806m,FAOXC80,FUMm,H2CO3D,ICDHxm,MDHm,PDHm,PGI,PGK,PGM,PPA,RDH3a,SUCD1m,TPI
hdca_c_166	Hexadecanoate synthesis	6	21	55	75	0.109091	0.381818	0.0162655	0	3HCO3_NAt,CKc,FBA,GLCt4_2,OCOAT1m,PFK	ACACT1rm,ACCOAC,ADK1,AKGDm,AKGMALtm,ATPS4m,CYOR-u10m,FAOXC182806m,FAOXC80,FUMm,H2CO3D,ICDHxm,MDHm,PDHm,PGI,PGK,PGM,PPA,RDH2a,SUCD1m,TPI
hdca_c_173	Hexadecanoate synthesis	6	21	55	75	0.109091	0.381818	0.0162655	0	3HCO3_NAt,CKc,FBA,NAt,OCOAT1m,PFK	ACACT1rm,ACCOAC,ADK1,AKGDm,AKGMALtm,ATPS4m,CYOR-u10m,FAOXC182806m,FAOXC80,FUMm,H2CO3D,ICDHxm,MDHm,PDHm,PGI,PGK,PGM,PPA,RDH2a,SUCD1m,TPI
hdca_c_174	Hexadecanoate synthesis	6	21	55	75	0.109091	0.381818	0.0162655	0	2HCO3_NAt,CKc,FBA,GLCt4_2,OCOAT1m,PFK	ACACT1rm,ACCOAC,ADK1,AKGDm,AKGMALtm,ATPS4m,CYOR-u10m,FAOXC182806m,FAOXC80,FUMm,H2CO3D,ICDHxm,MDHm,PDHm,PGI,PGK,PGM,PPA,RDH3a,SUCD1m,TPI
hdca_c_179	Hexadecanoate synthesis	6	21	55	75	0.109091	0.381818	0.0162655	0	3HCO3_NAt,CKc,FBA,GLCt4_2,OCOAT1m,PFK	ACACT1rm,ACCOAC,ADK1,AKGDm,AKGMALtm,ATPS4m,CYOR-u10m,FAOXC182806m,FAOXC80,FUMm,H2CO3D,ICDHxm,MDHm,PDHm,PGI,PGK,PGM,PPA,RDH1a,SUCD1m,TPI
hdca_c_2	Hexadecanoate synthesis	6	21	55	75	0.109091	0.381818	0.0162655	0	3HCO3_NAt,CKc,FBA,GLCt4_2,OCOAT1m,PFK	ACACT1rm,ACCOAC,ADK1,AKGDm,AKGMALtm,ATPS4m,CYOR-u10m,FAOXC182806m,FAOXC80,FUMm,H2CO3D,ICDHxm,MDHm,PDHm,PGI,PGK,PGM,PPA,RDH3a,SUCD1m,TPI
hdca_c_208	Hexadecanoate synthesis	6	21	55	75	0.109091	0.381818	0.0162655	0	2HCO3_NAt,CKc,FBA,HCO3_NAt,OCOAT1m,PFK	ACACT1rm,ACCOAC,ADK1,AKGDm,AKGMALtm,ATPS4m,CYOR-u10m,FAOXC182806m,FAOXC80,FUMm,H2CO3D,ICDHxm,MDHm,PDHm,PGI,PGK,PGM,PPA,RDH3a,SUCD1m,TPI
hdca_c_34	Hexadecanoate synthesis	6	21	55	75	0.109091	0.381818	0.0162655	0	3HCO3_NAt,CKc,FBA,NAt,OCOAT1m,PFK	ACACT1rm,ACCOAC,ADK1,AKGDm,AKGMALtm,ATPS4m,CYOR-u10m,FAOXC182806m,FAOXC80,FUMm,H2CO3D,ICDHxm,MDHm,PDHm,PGI,PGK,PGM,PPA,RDH3a,SUCD1m,TPI
hdca_c_35	Hexadecanoate synthesis	6	21	55	75	0.109091	0.381818	0.0162655	0	CKc,FBA,GLCt4_2,HCO3_NAt,OCOAT1m,PFK	ACACT1rm,ACCOAC,ADK1,AKGDm,AKGMALtm,ATPS4m,CYOR-u10m,FAOXC182806m,FAOXC80,FUMm,H2CO3D,ICDHxm,MDHm,PDHm,PGI,PGK,PGM,PPA,RDH2a,SUCD1m,TPI
hdca_c_36	Hexadecanoate synthesis	6	21	55	75	0.109091	0.381818	0.0162655	0	3HCO3_NAt,CKc,FBA,GLCt4_2,OCOAT1m,PFK	ACACT1rm,ACCOAC,ADK1,AKGDm,AKGMALtm,ATPS4m,CYOR-u10m,FAOXC182806m,FAOXC80,FUMm,H2CO3D,ICDHxm,MDHm,PDHm,PGI,PGK,PGM,PPA,RDH2a,SUCD1m,TPI
hdca_c_48	Hexadecanoate synthesis	6	21	55	75	0.109091	0.381818	0.0162655	0	CKc,FBA,GLCt2_2,GLCt4_2,OCOAT1m,PFK	ACACT1rm,ACCOAC,ADK1,AKGDm,AKGMALtm,ATPS4m,CYOR-u10m,FAOXC182806m,FAOXC80,FUMm,H2CO3D,ICDHxm,MDHm,PDHm,PGI,PGK,PGM,PPA,RDH3a,SUCD1m,TPI
hdca_c_56	Hexadecanoate synthesis	6	21	55	75	0.109091	0.381818	0.0162655	0	CKc,FBA,GLCt2_2,GLCt4_2,OCOAT1m,PFK	ACACT1rm,ACCOAC,ADK1,AKGDm,AKGMALtm,ATPS4m,CYOR-u10m,FAOXC182806m,FAOXC80,FUMm,H2CO3D,ICDHxm,MDHm,PDHm,PGI,PGK,PGM,PPA,RDH2a,SUCD1m,TPI
hdca_c_82	Hexadecanoate synthesis	6	21	55	75	0.109091	0.381818	0.0162655	0	CKc,FBA,GLCt2_2,GLCt4_2,OCOAT1m,PFK	ACACT1rm,ACCOAC,ADK1,AKGDm,AKGMALtm,ATPS4m,CYOR-u10m,FAOXC182806m,FAOXC80,FUMm,H2CO3D,ICDHxm,MDHm,PDHm,PGI,PGK,PGM,PPA,RDH3a,SUCD1m,TPI
hdca_c_45	Hexadecanoate synthesis	4	20	55	75	0.072727	0.363636	0.0173028	0	CKc,FBA,OCOAT1m,PFK	ACACT1rm,ACCOAC,ADK1,AKGDm,AKGMALtm,ATPS4m,CYOR-u10m,FAOXC182806m,FAOXC80,FUMm,H2CO3D,ICDHxm,MDHm,PDHm,PGI,PGK,PGM,PPA,SUCD1m,TPI
hdca_c_87	Hexadecanoate synthesis	4	20	55	75	0.072727	0.363636	0.0173028	0	CKc,FBA,OCOAT1m,PFK	ACACT1rm,ACCOAC,ADK1,AKGDm,AKGMALtm,ATPS4m,CYOR-u10m,FAOXC182806m,FAOXC80,FUMm,H2CO3D,ICDHxm,MDHm,PDHm,PGI,PGK,PGM,PPA,SUCD1m,TPI
xolest_hs_c_119	Cholesteryl esters synthesis	5	26	82	131	0.060976	0.317073	0.0178872	0	CKc,FBA,GLCt2_2,GLCt4_2,PFK	ACCOAC,ADK1,AKGDm,AKGMALtm,ATPS4m,C3STDH1Pr,C3STKR2r,C4STMO2Pr,CYOR-u10m,DHCR241r,FACOAL191,FAOXC182806m,FAOXC80,FUMm,H2CO3D,HSD17B7r,ICDHxm,MDHm,PDHm,PGI,PGK,PGM,PMEVKx,PPA,SUCD1m,TPI
xolest_hs_c_138	Cholesteryl esters synthesis	5	26	82	131	0.060976	0.317073	0.0178872	0	CKc,FBA,GLCt2_2,NAt,PFK	ACCOAC,ADK1,AKGDm,AKGMALtm,ATPS4m,C3STDH1Pr,C3STKR2r,C4STMO2Pr,CYOR-u10m,DHCR242r,FACOAL191,FAOXC182806m,FAOXC80,FUMm,H2CO3D,HSD17B7r,ICDHxm,MDHm,PDHm,PGI,PGK,PGM,PMEVKx,PPA,SUCD1m,TPI
xolest_hs_c_168	Cholesteryl esters synthesis	5	26	82	131	0.060976	0.317073	0.0178872	0	3HCO3_NAt,CKc,FBA,GLCt4_2,PFK	ACCOAC,ADK1,AKGDm,AKGMALtm,ATPS4m,C3STDH1Pr,C3STKR2r,C4STMO2Pr,CYOR-u10m,DHCR242r,FACOAL191,FAOXC182806m,FAOXC80,FUMm,H2CO3D,HSD17B7r,ICDHxm,MDHm,PDHm,PGI,PGK,PGM,PMEVKx,PPA,SUCD1m,TPI
hdca_c_1	Hexadecanoate synthesis	5	20	53	75	0.09434	0.377358	0.0180152	0	3HCO3_NAt,CKc,FBA,OCOAT1m,PFK	ACACT1rm,ACCOAC,ADK1,AKGDm,AKGMALtm,ATPS4m,CYOR-u10m,FAOXC182806m,FAOXC80,FUMm,H2CO3D,ICDHxm,MDHm,PDHm,PGI,PGK,PGM,PPA,SUCD1m,TPI
hdca_c_108	Hexadecanoate synthesis	5	20	53	75	0.09434	0.377358	0.0180152	0	CKc,FBA,GLCt4_2,OCOAT1m,PFK	ACACT1rm,ACCOAC,ADK1,AKGDm,AKGMALtm,ATPS4m,CYOR-u10m,FAOXC182806m,FAOXC80,FUMm,H2CO3D,ICDHxm,MDHm,PDHm,PGI,PGK,PGM,PPA,SUCD1m,TPI
hdca_c_11	Hexadecanoate synthesis	5	20	53	75	0.09434	0.377358	0.0180152	0	3HCO3_NAt,CKc,FBA,OCOAT1m,PFK	ACACT1rm,ACCOAC,ADK1,AKGDm,AKGMALtm,ATPS4m,CYOR-u10m,FAOXC182806m,FAOXC80,FUMm,H2CO3D,ICDHxm,MDHm,PDHm,PGI,PGK,PGM,PPA,SUCD1m,TPI
hdca_c_12	Hexadecanoate synthesis	5	20	53	75	0.09434	0.377358	0.0180152	0	CKc,FBA,GLCt2_2,OCOAT1m,PFK	ACACT1rm,ACCOAC,ADK1,AKGDm,AKGMALtm,ATPS4m,CYOR-u10m,FAOXC182806m,FAOXC80,FUMm,H2CO3D,ICDHxm,MDHm,PDHm,PGI,PGK,PGM,PPA,SUCD1m,TPI
hdca_c_13	Hexadecanoate synthesis	5	20	53	75	0.09434	0.377358	0.0180152	0	CKc,FBA,GLCt4_2,OCOAT1m,PFK	ACACT1rm,ACCOAC,ADK1,AKGDm,AKGMALtm,ATPS4m,CYOR-u10m,FAOXC182806m,FAOXC80,FUMm,H2CO3D,ICDHxm,MDHm,PDHm,PGI,PGK,PGM,PPA,SUCD1m,TPI
hdca_c_16	Hexadecanoate synthesis	5	20	53	75	0.09434	0.377358	0.0180152	0	CKc,FBA,HCO3_NAt,OCOAT1m,PFK	ACACT1rm,ACCOAC,ADK1,AKGDm,AKGMALtm,ATPS4m,CYOR-u10m,FAOXC182806m,FAOXC80,FUMm,H2CO3D,ICDHxm,MDHm,PDHm,PGI,PGK,PGM,PPA,SUCD1m,TPI
hdca_c_175	Hexadecanoate synthesis	5	20	53	75	0.09434	0.377358	0.0180152	0	2HCO3_NAt,CKc,FBA,OCOAT1m,PFK	ACACT1rm,ACCOAC,ADK1,AKGDm,AKGMALtm,ATPS4m,CYOR-u10m,FAOXC182806m,FAOXC80,FUMm,H2CO3D,ICDHxm,MDHm,PDHm,PGI,PGK,PGM,PPA,SUCD1m,TPI
hdca_c_180	Hexadecanoate synthesis	5	20	53	75	0.09434	0.377358	0.0180152	0	CKc,FBA,GLCt4_2,OCOAT1m,PFK	ACACT1rm,ACCOAC,ADK1,AKGDm,AKGMALtm,ATPS4m,CYOR-u10m,FAOXC182806m,FAOXC80,FUMm,H2CO3D,ICDHxm,MDHm,PDHm,PGI,PGK,PGM,PPA,SUCD1m,TPI
hdca_c_206	Hexadecanoate synthesis	5	20	53	75	0.09434	0.377358	0.0180152	0	CKc,FBA,GLCt4_2,OCOAT1m,PFK	ACACT1rm,ACCOAC,ADK1,AKGDm,AKGMALtm,ATPS4m,CYOR-u10m,FAOXC182806m,FAOXC80,FUMm,H2CO3D,ICDHxm,MDHm,PDHm,PGI,PGK,PGM,PPA,SUCD1m,TPI
hdca_c_4	Hexadecanoate synthesis	5	20	53	75	0.09434	0.377358	0.0180152	0	CKc,FBA,GLCt2_2,OCOAT1m,PFK	ACACT1rm,ACCOAC,ADK1,AKGDm,AKGMALtm,ATPS4m,CYOR-u10m,FAOXC182806m,FAOXC80,FUMm,H2CO3D,ICDHxm,MDHm,PDHm,PGI,PGK,PGM,PPA,SUCD1m,TPI
hdca_c_52	Hexadecanoate synthesis	5	20	53	75	0.09434	0.377358	0.0180152	0	2HCO3_NAt,CKc,FBA,OCOAT1m,PFK	ACACT1rm,ACCOAC,ADK1,AKGDm,AKGMALtm,ATPS4m,CYOR-u10m,FAOXC182806m,FAOXC80,FUMm,H2CO3D,ICDHxm,MDHm,PDHm,PGI,PGK,PGM,PPA,SUCD1m,TPI
hdca_c_95	Hexadecanoate synthesis	5	20	53	75	0.09434	0.377358	0.0180152	0	CKc,FBA,GLCt2_2,OCOAT1m,PFK	ACACT1rm,ACCOAC,ADK1,AKGDm,AKGMALtm,ATPS4m,CYOR-u10m,FAOXC182806m,FAOXC80,FUMm,H2CO3D,ICDHxm,MDHm,PDHm,PGI,PGK,PGM,PPA,SUCD1m,TPI
hdca_c_187	Hexadecanoate synthesis	7	21	55	75	0.127273	0.381818	0.0182602	0	3HCO3_NAt,CKc,FBA,GLCt4_2,NAt,OCOAT1m,PFK	ACACT1rm,ACCOAC,ADK1,AKGDm,AKGMALtm,ATPS4m,CYOR-u10m,FAOXC182806m,FAOXC80,FUMm,H2CO3D,ICDHxm,MDHm,PDHm,PGI,PGK,PGM,PPA,RDH3a,SUCD1m,TPI
hdca_c_19	Hexadecanoate synthesis	7	21	55	75	0.127273	0.381818	0.0182602	0	3HCO3_NAt,CKc,FBA,GLCt4_2,HCO3_NAt,OCOAT1m,PFK	ACACT1rm,ACCOAC,ADK1,AKGDm,AKGMALtm,ATPS4m,CYOR-u10m,FAOXC182806m,FAOXC80,FUMm,H2CO3D,ICDHxm,MDHm,PDHm,PGI,PGK,PGM,PPA,RDH3a,SUCD1m,TPI
hdca_c_32	Hexadecanoate synthesis	7	21	55	75	0.127273	0.381818	0.0182602	0	2HCO3_NAt,3HCO3_NAt,CKc,FBA,GLCt4_2,OCOAT1m,PFK	ACACT1rm,ACCOAC,ADK1,AKGDm,AKGMALtm,ATPS4m,CYOR-u10m,FAOXC182806m,FAOXC80,FUMm,H2CO3D,ICDHxm,MDHm,PDHm,PGI,PGK,PGM,PPA,RDH1a,SUCD1m,TPI
hdca_c_88	Hexadecanoate synthesis	7	21	55	75	0.127273	0.381818	0.0182602	0	2HCO3_NAt,3HCO3_NAt,CKc,FBA,GLCt4_2,OCOAT1m,PFK	ACACT1rm,ACCOAC,ADK1,AKGDm,AKGMALtm,ATPS4m,CYOR-u10m,FAOXC182806m,FAOXC80,FUMm,H2CO3D,ICDHxm,MDHm,PDHm,PGI,PGK,PGM,PPA,RDH3a,SUCD1m,TPI
xolest_hs_c_106	Cholesteryl esters synthesis	5	26	83	131	0.060241	0.313253	0.0187137	0	3HCO3_NAt,CKc,FBA,GLCt2_2,PFK	ACCOAC,ADK1,AKGDm,AKGMALtm,ATPS4m,C3STDH1Pr,C3STKR2r,C4STMO2Pr,CYOR-u10m,DHCR242r,FACOAL191,FAOXC182806m,FAOXC80,FUMm,H2CO3D,HSD17B7r,ICDHxm,MDHm,PDHm,PGI,PGK,PGM,PMEVKx,PPA,SUCD1m,TPI
xolest_hs_c_112	Cholesteryl esters synthesis	5	26	83	131	0.060241	0.313253	0.0187137	0	2HCO3_NAt,3HCO3_NAt,CKc,FBA,PFK	ACCOAC,ADK1,AKGDm,AKGMALtm,ATPS4m,C3STDH1Pr,C3STKR2r,C4STMO2Pr,CYOR-u10m,DHCR242r,FACOAL191,FAOXC182806m,FAOXC80,FUMm,H2CO3D,HSD17B7r,ICDHxm,MDHm,PDHm,PGI,PGK,PGM,PMEVKx,PPA,SUCD1m,TPI
xolest_hs_c_73	Cholesteryl esters synthesis	5	26	83	131	0.060241	0.313253	0.0187137	0	CKc,FBA,GLCt4_2,NAt,PFK	ACCOAC,ADK1,AKGDm,AKGMALtm,ATPS4m,C3STDH1Pr,C3STKR2r,C4STMO2Pr,CYOR-u10m,DHCR241r,FACOAL191,FAOXC182806m,FAOXC80,FUMm,H2CO3D,HSD17B7r,ICDHxm,MDHm,PDHm,PGI,PGK,PGM,PMEVKx,PPA,SUCD1m,TPI
xolest_hs_c_9	Cholesteryl esters synthesis	5	26	83	131	0.060241	0.313253	0.0187137	0	2HCO3_NAt,CKc,FBA,HCO3_NAt,PFK	ACCOAC,ADK1,AKGDm,AKGMALtm,ATPS4m,C3STDH1Pr,C3STKR2r,C4STMO2Pr,CYOR-u10m,DHCR241r,FACOAL191,FAOXC182806m,FAOXC80,FUMm,H2CO3D,HSD17B7r,ICDHxm,MDHm,PDHm,PGI,PGK,PGM,PMEVKx,PPA,SUCD1m,TPI
xolest_hs_c_100	Cholesteryl esters synthesis	5	26	84	131	0.059524	0.309524	0.0194623	0	3HCO3_NAt,CKc,FBA,NAt,PFK	ACCOAC,ADK1,AKGDm,AKGMALtm,ATPS4m,C3STDH1Pr,C3STKR2r,C4STMO2Pr,CYOR-u10m,DHCR243r,FACOAL191,FAOXC182806m,FAOXC80,FUMm,H2CO3D,HSD17B7r,MDHm,PDHm,PGI,PGK,PGM,PMEVKx,PPA,RDH3a,SUCD1m,TPI
xolest_hs_c_116	Cholesteryl esters synthesis	5	26	84	131	0.059524	0.309524	0.0194623	0	2HCO3_NAt,3HCO3_NAt,CKc,FBA,PFK	ACCOAC,ADK1,AKGDm,AKGMALtm,ATPS4m,C3STDH1Pr,C3STKR2r,C4STMO2Pr,CYOR-u10m,DHCR242r,FACOAL191,FAOXC182806m,FAOXC80,FUMm,H2CO3D,HSD17B7r,ICDHxm,MDHm,PDHm,PGI,PGK,PGM,PMEVKx,PPA,SUCD1m,TPI
xolest_hs_c_135	Cholesteryl esters synthesis	5	26	84	131	0.059524	0.309524	0.0194623	0	3HCO3_NAt,CKc,FBA,GLCt4_2,PFK	ACCOAC,ADK1,AKGDm,AKGMALtm,ATPS4m,C3STDH1Pr,C3STKR2r,C4STMO2Pr,CYOR-u10m,DHCR242r,FACOAL191,FAOXC182806m,FAOXC80,FUMm,H2CO3D,HSD17B7r,MDHm,PDHm,PGI,PGK,PGM,PMEVKx,PPA,RDH2a,SUCD1m,TPI
xolest_hs_c_147	Cholesteryl esters synthesis	5	26	84	131	0.059524	0.309524	0.0194623	0	2HCO3_NAt,CKc,FBA,HCO3_NAt,PFK	ACCOAC,ADK1,AKGDm,AKGMALtm,ATPS4m,C3STDH1Pr,C3STKR2r,C4STMO2Pr,CYOR-u10m,DHCR242r,FACOAL191,FAOXC182806m,FAOXC80,FUMm,H2CO3D,HSD17B7r,ICDHxm,MDHm,PDHm,PGI,PGK,PGM,PMEVKx,PPA,SUCD1m,TPI
xolest_hs_c_163	Cholesteryl esters synthesis	5	26	84	131	0.059524	0.309524	0.0194623	0	CKc,FBA,GLCt2_2,GLCt4_2,PFK	ACCOAC,ADK1,AKGDm,AKGMALtm,ATPS4m,C3STDH1Pr,C3STKR2r,C4STMO2Pr,CYOR-u10m,DHCR243r,FACOAL191,FAOXC182806m,FAOXC80,FUMm,H2CO3D,HSD17B7r,ICDHxm,MDHm,PDHm,PGI,PGK,PGM,PMEVKx,PPA,SUCD1m,TPI
xolest_hs_c_38	Cholesteryl esters synthesis	5	26	84	131	0.059524	0.309524	0.0194623	0	CKc,FBA,GLCt4_2,HCO3_NAt,PFK	ACCOAC,ADK1,AKGDm,AKGMALtm,ATPS4m,C3STDH1Pr,C3STKR2r,C4STMO2Pr,CYOR-u10m,DHCR243r,FACOAL191,FAOXC182806m,FAOXC80,FUMm,H2CO3D,HSD17B7r,MDHm,PDHm,PGI,PGK,PGM,PMEVKx,PPA,RDH3a,SUCD1m,TPI
xolest_hs_c_42	Cholesteryl esters synthesis	5	26	84	131	0.059524	0.309524	0.0194623	0	3HCO3_NAt,CKc,FBA,NAt,PFK	ACCOAC,ADK1,AKGDm,AKGMALtm,ATPS4m,C3STDH1Pr,C3STKR2r,C4STMO2Pr,CYOR-u10m,DHCR242r,FACOAL191,FAOXC182806m,FAOXC80,FUMm,H2CO3D,HSD17B7r,MDHm,PDHm,PGI,PGK,PGM,PMEVKx,PPA,RDH2a,SUCD1m,TPI
xolest_hs_c_47	Cholesteryl esters synthesis	5	26	84	131	0.059524	0.309524	0.0194623	0	2HCO3_NAt,CKc,FBA,GLCt4_2,PFK	ACCOAC,ADK1,AKGDm,AKGMALtm,ATPS4m,C3STDH1Pr,C3STKR2r,C4STMO2Pr,CYOR-u10m,DHCR241r,FACOAL191,FAOXC182806m,FAOXC80,FUMm,H2CO3D,HSD17B7r,MDHm,PDHm,PGI,PGK,PGM,PMEVKx,PPA,RDH1a,SUCD1m,TPI
xolest_hs_c_56	Cholesteryl esters synthesis	5	26	84	131	0.059524	0.309524	0.0194623	0	3HCO3_NAt,CKc,FBA,NAt,PFK	ACCOAC,ADK1,AKGDm,AKGMALtm,ATPS4m,C3STDH1Pr,C3STKR2r,C4STMO2Pr,CYOR-u10m,DHCR243r,FACOAL191,FAOXC182806m,FAOXC80,FUMm,H2CO3D,HSD17B7r,ICDHxm,MDHm,PDHm,PGI,PGK,PGM,PMEVKx,PPA,SUCD1m,TPI
xolest_hs_c_58	Cholesteryl esters synthesis	5	26	84	131	0.059524	0.309524	0.0194623	0	CKc,FBA,GLCt2_2,GLCt4_2,PFK	ACCOAC,ADK1,AKGDm,AKGMALtm,ATPS4m,C3STDH1Pr,C3STKR2r,C4STMO2Pr,CYOR-u10m,DHCR242r,FACOAL191,FAOXC182806m,FAOXC80,FUMm,H2CO3D,HSD17B7r,MDHm,PDHm,PGI,PGK,PGM,PMEVKx,PPA,RDH2a,SUCD1m,TPI
xolest_hs_c_66	Cholesteryl esters synthesis	5	26	84	131	0.059524	0.309524	0.0194623	0	CKc,FBA,GLCt2_2,GLCt4_2,PFK	ACCOAC,ADK1,AKGDm,AKGMALtm,ATPS4m,C3STDH1Pr,C3STKR2r,C4STMO2Pr,CYOR-u10m,DHCR243r,FACOAL191,FAOXC182806m,FAOXC80,FUMm,H2CO3D,HSD17B7r,MDHm,PDHm,PGI,PGK,PGM,PMEVKx,PPA,RDH2a,SUCD1m,TPI
xolest_hs_c_70	Cholesteryl esters synthesis	5	26	84	131	0.059524	0.309524	0.0194623	0	3HCO3_NAt,CKc,FBA,NAt,PFK	ACCOAC,ADK1,AKGDm,AKGMALtm,ATPS4m,C3STDH1Pr,C3STKR2r,C4STMO2Pr,CYOR-u10m,DHCR242r,FACOAL191,FAOXC182806m,FAOXC80,FUMm,HSD17B7r,ICDHxm,MDHm,PDHm,PGI,PGK,PGM,PMEVKx,PPA,RDH3a,SUCD1m,TPI
xolest_hs_c_93	Cholesteryl esters synthesis	5	26	84	131	0.059524	0.309524	0.0194623	0	CKc,FBA,HCO3_NAt,NAt,PFK	ACCOAC,ADK1,AKGDm,AKGMALtm,ATPS4m,C3STDH1Pr,C3STKR2r,C4STMO2Pr,CYOR-u10m,DHCR243r,FACOAL191,FAOXC182806m,FAOXC80,FUMm,H2CO3D,HSD17B7r,ICDHxm,MDHm,PDHm,PGI,PGK,PGM,PMEVKx,PPA,SUCD1m,TPI
hdca_c_137	Hexadecanoate synthesis	6	21	56	75	0.107143	0.375	0.0195815	0	3HCO3_NAt,CKc,FBA,GLCt4_2,OCOAT1m,PFK	ACACT1rm,ACCOAC,ADK1,AKGDm,AKGMALtm,ATPS4m,CYOR-u10m,FAOXC182806m,FAOXC80,FUMm,H2CO3D,ICDHxm,MDHm,PDHm,PGI,PGK,PGM,PPA,RDH3a,SUCD1m,TPI
hdca_c_153	Hexadecanoate synthesis	6	21	56	75	0.107143	0.375	0.0195815	0	CKc,FBA,GLCt2_2,GLCt4_2,OCOAT1m,PFK	ACACT1rm,ACCOAC,ADK1,AKGDm,AKGMALtm,ATPS4m,CYOR-u10m,FAOXC182806m,FAOXC80,FUMm,H2CO3D,ICDHxm,MDHm,PDHm,PGI,PGK,PGM,PPA,RDH3a,SUCD1m,TPI
hdca_c_169	Hexadecanoate synthesis	6	21	56	75	0.107143	0.375	0.0195815	0	3HCO3_NAt,CKc,FBA,NAt,OCOAT1m,PFK	ACACT1rm,ACCOAC,ADK1,AKGDm,AKGMALtm,ATPS4m,CYOR-u10m,FAOXC182806m,FAOXC80,FUMm,H2CO3D,ICDHxm,MDHm,PDHm,PGI,PGK,PGM,PPA,RDH3a,SUCD1m,TPI
hdca_c_171	Hexadecanoate synthesis	6	21	56	75	0.107143	0.375	0.0195815	0	CKc,FBA,GLCt4_2,HCO3_NAt,OCOAT1m,PFK	ACACT1rm,ACCOAC,ADK1,AKGDm,AKGMALtm,ATPS4m,CYOR-u10m,FAOXC182806m,FAOXC80,FUMm,H2CO3D,ICDHxm,MDHm,PDHm,PGI,PGK,PGM,PPA,RDH2a,SUCD1m,TPI
hdca_c_25	Hexadecanoate synthesis	6	21	56	75	0.107143	0.375	0.0195815	0	2HCO3_NAt,CKc,FBA,HCO3_NAt,OCOAT1m,PFK	ACACT1rm,ACCOAC,ADK1,AKGDm,AKGMALtm,ATPS4m,CYOR-u10m,FAOXC182806m,FAOXC80,FUMm,H2CO3D,ICDHxm,MDHm,PDHm,PGI,PGK,PGM,PPA,RDH3a,SUCD1m,TPI
hdca_c_41	Hexadecanoate synthesis	6	21	56	75	0.107143	0.375	0.0195815	0	3HCO3_NAt,CKc,FBA,GLCt4_2,OCOAT1m,PFK	ACACT1rm,ACCOAC,ADK1,AKGDm,AKGMALtm,ATPS4m,CYOR-u10m,FAOXC182806m,FAOXC80,FUMm,H2CO3D,ICDHxm,MDHm,PDHm,PGI,PGK,PGM,PPA,RDH1a,SUCD1m,TPI
hdca_c_7	Hexadecanoate synthesis	6	21	56	75	0.107143	0.375	0.0195815	0	3HCO3_NAt,CKc,FBA,HCO3_NAt,OCOAT1m,PFK	ACACT1rm,ACCOAC,ADK1,AKGDm,AKGMALtm,ATPS4m,CYOR-u10m,FAOXC182806m,FAOXC80,FUMm,H2CO3D,ICDHxm,MDHm,PDHm,PGI,PGK,PGM,PPA,RDH3a,SUCD1m,TPI
hdca_c_86	Hexadecanoate synthesis	6	21	56	75	0.107143	0.375	0.0195815	0	3HCO3_NAt,CKc,FBA,GLCt4_2,OCOAT1m,PFK	ACACT1rm,ACCOAC,ADK1,AKGDm,AKGMALtm,ATPS4m,CYOR-u10m,FAOXC182806m,FAOXC80,FUMm,H2CO3D,ICDHxm,MDHm,PDHm,PGI,PGK,PGM,PPA,RDH2a,SUCD1m,TPI
pail_hs_c_139	Phosphatidylinositol synthesis	4	22	67	94	0.059701	0.328358	0.0200139	0	3HCO3_NAt,CKc,FBA,PFK	ACCOAC,ADK1,AKGDm,AKGMALtm,ATPS4m,CYOR-u10m,FAOXC182806m,FAOXC80,FUMm,H2CO3D,ICDHxm,ICDHyrm,MDHm,MI1PP,PDHm,PGI,PGK,PGM,PPA,RDH2a,SUCD1m,TPI
pail_hs_c_178	Phosphatidylinositol synthesis	4	22	67	94	0.059701	0.328358	0.0200139	0	CKc,FBA,GLCt4_2,PFK	ACCOAC,ADK1,AKGDm,AKGMALtm,ATPS4m,CYOR-u10m,FAOXC182806m,FAOXC80,FUMm,H2CO3D,ICDHxm,ICDHyrm,MDHm,MI1PP,PDHm,PGI,PGK,PGM,PPA,RDH3a,SUCD1m,TPI
pail_hs_c_29	Phosphatidylinositol synthesis	4	22	67	94	0.059701	0.328358	0.0200139	0	2HCO3_NAt,CKc,FBA,PFK	ACCOAC,ADK1,AKGDm,AKGMALtm,ATPS4m,CYOR-u10m,FAOXC182806m,FAOXC80,FUMm,H2CO3D,ICDHxm,ICDHyrm,MDHm,MI1PP,PDHm,PGI,PGK,PGM,PPA,RDH2a,SUCD1m,TPI
pail_hs_c_45	Phosphatidylinositol synthesis	4	22	67	94	0.059701	0.328358	0.0200139	0	CKc,FBA,GLCt2_2,PFK	ACCOAC,ADK1,AKGDm,AKGMALtm,ATPS4m,CYOR-u10m,FAOXC182806m,FAOXC80,FUMm,H2CO3D,ICDHxm,ICDHyrm,MDHm,MI1PP,PDHm,PGI,PGK,PGM,PPA,RDH2a,SUCD1m,TPI
pail_hs_c_55	Phosphatidylinositol synthesis	4	22	67	94	0.059701	0.328358	0.0200139	0	CKc,FBA,GLCt2_2,PFK	ACCOAC,ADK1,AKGDm,AKGMALtm,ATPS4m,CYOR-u10m,FAOXC182806m,FAOXC80,FUMm,H2CO3D,ICDHxm,ICDHyrm,MDHm,MI1PP,PDHm,PGI,PGK,PGM,PPA,RDH3a,SUCD1m,TPI
xolest_hs_c_11	Cholesteryl esters synthesis	5	26	85	131	0.058824	0.305882	0.0201253	0	3HCO3_NAt,CKc,FBA,GLCt2_2,PFK	ACCOAC,ADK1,AKGDm,AKGMALtm,ATPS4m,C3STDH1Pr,C3STKR2r,C4STMO2Pr,CYOR-u10m,DHCR241r,FACOAL191,FAOXC182806m,FAOXC80,FUMm,H2CO3D,HSD17B7r,ICDHxm,MDHm,PDHm,PGI,PGK,PGM,PMEVKx,PPA,SUCD1m,TPI
xolest_hs_c_126	Cholesteryl esters synthesis	5	26	85	131	0.058824	0.305882	0.0201253	0	3HCO3_NAt,CKc,FBA,GLCt2_2,PFK	ACCOAC,ADK1,AKGDm,AKGMALtm,ATPS4m,C3STDH1Pr,C3STKR2r,C4STMO2Pr,CYOR-u10m,DHCR242r,FACOAL191,FAOXC182806m,FAOXC80,FUMm,H2CO3D,HSD17B7r,MDHm,PDHm,PGI,PGK,PGM,PMEVKx,PPA,RDH3a,SUCD1m,TPI
xolest_hs_c_167	Cholesteryl esters synthesis	5	26	85	131	0.058824	0.305882	0.0201253	0	2HCO3_NAt,CKc,FBA,GLCt2_2,PFK	ACCOAC,ADK1,AKGDm,AKGMALtm,ATPS4m,C3STDH1Pr,C3STKR2r,C4STMO2Pr,CYOR-u10m,DHCR243r,FACOAL191,FAOXC182806m,FAOXC80,FUMm,H2CO3D,HSD17B7r,MDHm,PDHm,PGI,PGK,PGM,PMEVKx,PPA,RDH3a,SUCD1m,TPI
xolest_hs_c_26	Cholesteryl esters synthesis	5	26	85	131	0.058824	0.305882	0.0201253	0	CKc,FBA,GLCt2_2,HCO3_NAt,PFK	ACCOAC,ADK1,AKGDm,AKGMALtm,ATPS4m,C3STDH1Pr,C3STKR2r,C4STMO2Pr,CYOR-u10m,DHCR242r,FACOAL191,FAOXC182806m,FAOXC80,FUMm,H2CO3D,HSD17B7r,MDHm,PDHm,PGI,PGK,PGM,PMEVKx,PPA,RDH2a,SUCD1m,TPI
xolest_hs_c_3	Cholesteryl esters synthesis	5	26	85	131	0.058824	0.305882	0.0201253	0	3HCO3_NAt,CKc,FBA,GLCt2_2,PFK	ACCOAC,ADK1,AKGDm,AKGMALtm,ATPS4m,C3STDH1Pr,C3STKR2r,C4STMO2Pr,CYOR-u10m,DHCR242r,FACOAL191,FAOXC182806m,FAOXC80,FUMm,H2CO3D,HSD17B7r,MDHm,PDHm,PGI,PGK,PGM,PMEVKx,PPA,RDH3a,SUCD1m,TPI
xolest_hs_c_41	Cholesteryl esters synthesis	5	26	85	131	0.058824	0.305882	0.0201253	0	3HCO3_NAt,CKc,FBA,NAt,PFK	ACCOAC,ADK1,AKGDm,AKGMALtm,ATPS4m,C3STDH1Pr,C3STKR2r,C4STMO2Pr,CYOR-u10m,DHCR243r,FACOAL191,FAOXC182806m,FAOXC80,FUMm,H2CO3D,HSD17B7r,MDHm,PDHm,PGI,PGK,PGM,PMEVKx,PPA,RDH3a,SUCD1m,TPI
xolest_hs_c_63	Cholesteryl esters synthesis	5	26	85	131	0.058824	0.305882	0.0201253	0	2HCO3_NAt,CKc,FBA,GLCt2_2,PFK	ACCOAC,ADK1,AKGDm,AKGMALtm,ATPS4m,C3STDH1Pr,C3STKR2r,C4STMO2Pr,CYOR-u10m,DHCR243r,FACOAL191,FAOXC182806m,FAOXC80,FUMm,H2CO3D,HSD17B7r,ICDHxm,MDHm,PDHm,PGI,PGK,PGM,PMEVKx,PPA,SUCD1m,TPI
xolest_hs_c_65	Cholesteryl esters synthesis	5	26	85	131	0.058824	0.305882	0.0201253	0	2HCO3_NAt,CKc,FBA,GLCt4_2,PFK	ACCOAC,ADK1,AKGDm,AKGMALtm,ATPS4m,C3STDH1Pr,C3STKR2r,C4STMO2Pr,CYOR-u10m,DHCR242r,FACOAL191,FAOXC182806m,FAOXC80,FUMm,H2CO3D,HSD17B7r,MDHm,PDHm,PGI,PGK,PGM,PMEVKx,PPA,RDH3a,SUCD1m,TPI
xolest_hs_c_71	Cholesteryl esters synthesis	5	26	85	131	0.058824	0.305882	0.0201253	0	3HCO3_NAt,CKc,FBA,HCO3_NAt,PFK	ACCOAC,ADK1,AKGDm,AKGMALtm,ATPS4m,C3STDH1Pr,C3STKR2r,C4STMO2Pr,CYOR-u10m,DHCR242r,FACOAL191,FAOXC182806m,FAOXC80,FUMm,H2CO3D,HSD17B7r,ICDHxm,MDHm,PDHm,PGI,PGK,PGM,PMEVKx,PPA,SUCD1m,TPI
xolest_hs_c_108	Cholesteryl esters synthesis	5	26	86	131	0.05814	0.302326	0.0206962	0	CKc,FBA,GLCt4_2,HCO3_NAt,PFK	ACCOAC,ADK1,AKGDm,AKGMALtm,ATPS4m,C3STDH1Pr,C3STKR2r,C4STMO2Pr,CYOR-u10m,DHCR243r,FACOAL191,FAOXC182806m,FAOXC80,FUMm,H2CO3D,HSD17B7r,ICDHxm,MDHm,PDHm,PGI,PGK,PGM,PMEVKx,PPA,SUCD1m,TPI
xolest_hs_c_174	Cholesteryl esters synthesis	5	26	86	131	0.05814	0.302326	0.0206962	0	CKc,FBA,GLCt4_2,HCO3_NAt,PFK	ACCOAC,ADK1,AKGDm,AKGMALtm,ATPS4m,C3STDH1Pr,C3STKR2r,C4STMO2Pr,CYOR-u10m,DHCR242r,FACOAL191,FAOXC182806m,FAOXC80,FUMm,H2CO3D,HSD17B7r,ICDHxm,MDHm,PDHm,PGI,PGK,PGM,PMEVKx,PPA,SUCD1m,TPI
xolest_hs_c_182	Cholesteryl esters synthesis	5	26	86	131	0.05814	0.302326	0.0206962	0	3HCO3_NAt,CKc,FBA,HCO3_NAt,PFK	ACCOAC,ADK1,AKGDm,AKGMALtm,ATPS4m,C3STDH1Pr,C3STKR2r,C4STMO2Pr,CYOR-u10m,DHCR242r,FACOAL191,FAOXC182806m,FAOXC80,FUMm,H2CO3D,HSD17B7r,MDHm,PDHm,PGI,PGK,PGM,PMEVKx,PPA,RDH2a,SUCD1m,TPI
xolest_hs_c_32	Cholesteryl esters synthesis	5	26	86	131	0.05814	0.302326	0.0206962	0	CKc,FBA,GLCt4_2,HCO3_NAt,PFK	ACCOAC,ADK1,AKGDm,AKGMALtm,ATPS4m,C3STDH1Pr,C3STKR2r,C4STMO2Pr,CYOR-u10m,DHCR241r,FACOAL191,FAOXC182806m,FAOXC80,FUMm,H2CO3D,HSD17B7r,MDHm,PDHm,PGI,PGK,PGM,PMEVKx,PPA,RDH1a,SUCD1m,TPI
xolest_hs_c_69	Cholesteryl esters synthesis	5	26	86	131	0.05814	0.302326	0.0206962	0	2HCO3_NAt,CKc,FBA,HCO3_NAt,PFK	ACCOAC,ADK1,AKGDm,AKGMALtm,ATPS4m,C3STDH1Pr,C3STKR2r,C4STMO2Pr,CYOR-u10m,DHCR242r,FACOAL191,FAOXC182806m,FAOXC80,FUMm,H2CO3D,HSD17B7r,MDHm,PDHm,PGI,PGK,PGM,PMEVKx,PPA,RDH1a,SUCD1m,TPI
pail_hs_c_102	Phosphatidylinositol synthesis	4	22	68	94	0.058824	0.323529	0.0212519	0	CKc,FBA,GLCt4_2,PFK	ACCOAC,ADK1,AKGDm,AKGMALtm,ATPS4m,CYOR-u10m,FAOXC182806m,FAOXC80,FUMm,H2CO3D,ICDHxm,ICDHyrm,MDHm,MI1PP,PDHm,PGI,PGK,PGM,PPA,RDH3a,SUCD1m,TPI
pail_hs_c_71	Phosphatidylinositol synthesis	4	22	68	94	0.058824	0.323529	0.0212519	0	2HCO3_NAt,CKc,FBA,PFK	ACCOAC,ADK1,AKGDm,AKGMALtm,ATPS4m,CYOR-u10m,FAOXC182806m,FAOXC80,FUMm,H2CO3D,ICDHxm,ICDHyrm,MDHm,MI1PP,PDHm,PGI,PGK,PGM,PPA,RDH1a,SUCD1m,TPI
hdca_c_102	Hexadecanoate synthesis	5	20	54	75	0.092593	0.37037	0.0212774	0	CKc,FBA,GLCt2_2,OCOAT1m,PFK	ACACT1rm,ACCOAC,ADK1,AKGDm,AKGMALtm,ATPS4m,CYOR-u10m,FAOXC182806m,FAOXC80,FUMm,H2CO3D,ICDHxm,MDHm,PDHm,PGI,PGK,PGM,PPA,SUCD1m,TPI
hdca_c_159	Hexadecanoate synthesis	5	20	54	75	0.092593	0.37037	0.0212774	0	CKc,FBA,GLCt4_2,OCOAT1m,PFK	ACACT1rm,ACCOAC,ADK1,AKGDm,AKGMALtm,ATPS4m,CYOR-u10m,FAOXC182806m,FAOXC80,FUMm,H2CO3D,ICDHxm,MDHm,PDHm,PGI,PGK,PGM,PPA,SUCD1m,TPI
hdca_c_165	Hexadecanoate synthesis	5	20	54	75	0.092593	0.37037	0.0212774	0	CKc,FBA,NAt,OCOAT1m,PFK	ACACT1rm,ACCOAC,ADK1,AKGDm,AKGMALtm,ATPS4m,CYOR-u10m,FAOXC182806m,FAOXC80,FUMm,H2CO3D,ICDHxm,MDHm,PDHm,PGI,PGK,PGM,PPA,SUCD1m,TPI
hdca_c_200	Hexadecanoate synthesis	5	20	54	75	0.092593	0.37037	0.0212774	0	CKc,FBA,NAt,OCOAT1m,PFK	ACACT1rm,ACCOAC,ADK1,AKGDm,AKGMALtm,ATPS4m,CYOR-u10m,FAOXC182806m,FAOXC80,FUMm,H2CO3D,ICDHxm,MDHm,PDHm,PGI,PGK,PGM,PPA,SUCD1m,TPI
hdca_c_24	Hexadecanoate synthesis	5	20	54	75	0.092593	0.37037	0.0212774	0	2HCO3_NAt,CKc,FBA,OCOAT1m,PFK	ACACT1rm,ACCOAC,ADK1,AKGDm,AKGMALtm,ATPS4m,CYOR-u10m,FAOXC182806m,FAOXC80,FUMm,H2CO3D,ICDHxm,MDHm,PDHm,PGI,PGK,PGM,PPA,SUCD1m,TPI
hdca_c_26	Hexadecanoate synthesis	5	20	54	75	0.092593	0.37037	0.0212774	0	3HCO3_NAt,CKc,FBA,OCOAT1m,PFK	ACACT1rm,ACCOAC,ADK1,AKGDm,AKGMALtm,ATPS4m,CYOR-u10m,FAOXC182806m,FAOXC80,FUMm,H2CO3D,ICDHxm,MDHm,PDHm,PGI,PGK,PGM,PPA,SUCD1m,TPI
hdca_c_122	Hexadecanoate synthesis	6	20	53	75	0.113208	0.377358	0.021831	0	3HCO3_NAt,CKc,FBA,GLCt4_2,OCOAT1m,PFK	ACACT1rm,ACCOAC,ADK1,AKGDm,AKGMALtm,ATPS4m,CYOR-u10m,FAOXC182806m,FAOXC80,FUMm,H2CO3D,ICDHxm,MDHm,PDHm,PGI,PGK,PGM,PPA,SUCD1m,TPI
hdca_c_127	Hexadecanoate synthesis	6	20	53	75	0.113208	0.377358	0.021831	0	2HCO3_NAt,CKc,FBA,GLCt4_2,OCOAT1m,PFK	ACACT1rm,ACCOAC,ADK1,AKGDm,AKGMALtm,ATPS4m,CYOR-u10m,FAOXC182806m,FAOXC80,FUMm,H2CO3D,ICDHxm,MDHm,PDHm,PGI,PGK,PGM,PPA,SUCD1m,TPI
hdca_c_133	Hexadecanoate synthesis	6	20	53	75	0.113208	0.377358	0.021831	0	CKc,FBA,GLCt2_2,GLCt4_2,OCOAT1m,PFK	ACACT1rm,ACCOAC,ADK1,AKGDm,AKGMALtm,ATPS4m,CYOR-u10m,FAOXC182806m,FAOXC80,FUMm,H2CO3D,ICDHxm,MDHm,PDHm,PGI,PGK,PGM,PPA,SUCD1m,TPI
hdca_c_134	Hexadecanoate synthesis	6	20	53	75	0.113208	0.377358	0.021831	0	3HCO3_NAt,CKc,FBA,NAt,OCOAT1m,PFK	ACACT1rm,ACCOAC,ADK1,AKGDm,AKGMALtm,ATPS4m,CYOR-u10m,FAOXC182806m,FAOXC80,FUMm,H2CO3D,ICDHxm,MDHm,PDHm,PGI,PGK,PGM,PPA,SUCD1m,TPI
hdca_c_141	Hexadecanoate synthesis	6	20	53	75	0.113208	0.377358	0.021831	0	3HCO3_NAt,CKc,FBA,GLCt4_2,OCOAT1m,PFK	ACACT1rm,ACCOAC,ADK1,AKGDm,AKGMALtm,ATPS4m,CYOR-u10m,FAOXC182806m,FAOXC80,FUMm,H2CO3D,ICDHxm,MDHm,PDHm,PGI,PGK,PGM,PPA,SUCD1m,TPI
hdca_c_163	Hexadecanoate synthesis	6	20	53	75	0.113208	0.377358	0.021831	0	CKc,FBA,GLCt4_2,HCO3_NAt,OCOAT1m,PFK	ACACT1rm,ACCOAC,ADK1,AKGDm,AKGMALtm,ATPS4m,CYOR-u10m,FAOXC182806m,FAOXC80,FUMm,H2CO3D,ICDHxm,MDHm,PDHm,PGI,PGK,PGM,PPA,SUCD1m,TPI
hdca_c_29	Hexadecanoate synthesis	6	20	53	75	0.113208	0.377358	0.021831	0	3HCO3_NAt,CKc,FBA,NAt,OCOAT1m,PFK	ACACT1rm,ACCOAC,ADK1,AKGDm,AKGMALtm,ATPS4m,CYOR-u10m,FAOXC182806m,FAOXC80,FUMm,H2CO3D,ICDHxm,MDHm,PDHm,PGI,PGK,PGM,PPA,SUCD1m,TPI
hdca_c_33	Hexadecanoate synthesis	6	20	53	75	0.113208	0.377358	0.021831	0	CKc,FBA,GLCt2_2,NAt,OCOAT1m,PFK	ACACT1rm,ACCOAC,ADK1,AKGDm,AKGMALtm,ATPS4m,CYOR-u10m,FAOXC182806m,FAOXC80,FUMm,H2CO3D,ICDHxm,MDHm,PDHm,PGI,PGK,PGM,PPA,SUCD1m,TPI
hdca_c_39	Hexadecanoate synthesis	6	20	53	75	0.113208	0.377358	0.021831	0	CKc,FBA,GLCt2_2,NAt,OCOAT1m,PFK	ACACT1rm,ACCOAC,ADK1,AKGDm,AKGMALtm,ATPS4m,CYOR-u10m,FAOXC182806m,FAOXC80,FUMm,H2CO3D,ICDHxm,MDHm,PDHm,PGI,PGK,PGM,PPA,SUCD1m,TPI
hdca_c_40	Hexadecanoate synthesis	6	20	53	75	0.113208	0.377358	0.021831	0	2HCO3_NAt,CKc,FBA,GLCt4_2,OCOAT1m,PFK	ACACT1rm,ACCOAC,ADK1,AKGDm,AKGMALtm,ATPS4m,CYOR-u10m,FAOXC182806m,FAOXC80,FUMm,H2CO3D,ICDHxm,MDHm,PDHm,PGI,PGK,PGM,PPA,SUCD1m,TPI
hdca_c_51	Hexadecanoate synthesis	6	20	53	75	0.113208	0.377358	0.021831	0	2HCO3_NAt,CKc,FBA,HCO3_NAt,OCOAT1m,PFK	ACACT1rm,ACCOAC,ADK1,AKGDm,AKGMALtm,ATPS4m,CYOR-u10m,FAOXC182806m,FAOXC80,FUMm,H2CO3D,ICDHxm,MDHm,PDHm,PGI,PGK,PGM,PPA,SUCD1m,TPI
hdca_c_57	Hexadecanoate synthesis	6	20	53	75	0.113208	0.377358	0.021831	0	3HCO3_NAt,CKc,FBA,HCO3_NAt,OCOAT1m,PFK	ACACT1rm,ACCOAC,ADK1,AKGDm,AKGMALtm,ATPS4m,CYOR-u10m,FAOXC182806m,FAOXC80,FUMm,H2CO3D,ICDHxm,MDHm,PDHm,PGI,PGK,PGM,PPA,SUCD1m,TPI
hdca_c_65	Hexadecanoate synthesis	6	20	53	75	0.113208	0.377358	0.021831	0	3HCO3_NAt,CKc,FBA,GLCt4_2,OCOAT1m,PFK	ACACT1rm,ACCOAC,ADK1,AKGDm,AKGMALtm,ATPS4m,CYOR-u10m,FAOXC182806m,FAOXC80,FUMm,H2CO3D,ICDHxm,MDHm,PDHm,PGI,PGK,PGM,PPA,SUCD1m,TPI
hdca_c_8	Hexadecanoate synthesis	6	20	53	75	0.113208	0.377358	0.021831	0	CKc,FBA,GLCt2_2,NAt,OCOAT1m,PFK	ACACT1rm,ACCOAC,ADK1,AKGDm,AKGMALtm,ATPS4m,CYOR-u10m,FAOXC182806m,FAOXC80,FUMm,H2CO3D,ICDHxm,MDHm,PDHm,PGI,PGK,PGM,PPA,SUCD1m,TPI
hdca_c_84	Hexadecanoate synthesis	6	20	53	75	0.113208	0.377358	0.021831	0	CKc,FBA,GLCt2_2,GLCt4_2,OCOAT1m,PFK	ACACT1rm,ACCOAC,ADK1,AKGDm,AKGMALtm,ATPS4m,CYOR-u10m,FAOXC182806m,FAOXC80,FUMm,H2CO3D,ICDHxm,MDHm,PDHm,PGI,PGK,PGM,PPA,SUCD1m,TPI
hdca_c_97	Hexadecanoate synthesis	6	20	53	75	0.113208	0.377358	0.021831	0	2HCO3_NAt,CKc,FBA,GLCt4_2,OCOAT1m,PFK	ACACT1rm,ACCOAC,ADK1,AKGDm,AKGMALtm,ATPS4m,CYOR-u10m,FAOXC182806m,FAOXC80,FUMm,H2CO3D,ICDHxm,MDHm,PDHm,PGI,PGK,PGM,PPA,SUCD1m,TPI
hdca_c_121	Hexadecanoate synthesis	7	21	56	75	0.125	0.375	0.0222286	0	2HCO3_NAt,CKc,FBA,GLCt4_2,NAt,OCOAT1m,PFK	ACACT1rm,ACCOAC,ADK1,AKGDm,AKGMALtm,ATPS4m,CYOR-u10m,FAOXC182806m,FAOXC80,FUMm,H2CO3D,ICDHxm,MDHm,PDHm,PGI,PGK,PGM,PPA,RDH1a,SUCD1m,TPI
hdca_c_199	Hexadecanoate synthesis	7	21	56	75	0.125	0.375	0.0222286	0	CKc,FBA,GLCt2_2,GLCt4_2,NAt,OCOAT1m,PFK	ACACT1rm,ACCOAC,ADK1,AKGDm,AKGMALtm,ATPS4m,CYOR-u10m,FAOXC182806m,FAOXC80,FUMm,H2CO3D,ICDHxm,MDHm,PDHm,PGI,PGK,PGM,PPA,RDH3a,SUCD1m,TPI
hdca_c_3	Hexadecanoate synthesis	7	21	56	75	0.125	0.375	0.0222286	0	CKc,FBA,GLCt2_2,GLCt4_2,NAt,OCOAT1m,PFK	ACACT1rm,ACCOAC,ADK1,AKGDm,AKGMALtm,ATPS4m,CYOR-u10m,FAOXC182806m,FAOXC80,FUMm,H2CO3D,ICDHxm,MDHm,PDHm,PGI,PGK,PGM,PPA,RDH2a,SUCD1m,TPI
hdca_c_63	Hexadecanoate synthesis	7	21	56	75	0.125	0.375	0.0222286	0	3HCO3_NAt,CKc,FBA,GLCt4_2,NAt,OCOAT1m,PFK	ACACT1rm,ACCOAC,ADK1,AKGDm,AKGMALtm,ATPS4m,CYOR-u10m,FAOXC182806m,FAOXC80,FUMm,H2CO3D,ICDHxm,MDHm,PDHm,PGI,PGK,PGM,PPA,RDH2a,SUCD1m,TPI
hdca_c_96	Hexadecanoate synthesis	7	21	56	75	0.125	0.375	0.0222286	0	2HCO3_NAt,3HCO3_NAt,CKc,FBA,GLCt4_2,OCOAT1m,PFK	ACACT1rm,ACCOAC,ADK1,AKGDm,AKGMALtm,ATPS4m,CYOR-u10m,FAOXC182806m,FAOXC80,FUMm,H2CO3D,ICDHxm,MDHm,PDHm,PGI,PGK,PGM,PPA,RDH1a,SUCD1m,TPI
pail_hs_c_126	Phosphatidylinositol synthesis	4	22	69	94	0.057971	0.318841	0.0223977	0	3HCO3_NAt,CKc,FBA,PFK	ACCOAC,ADK1,AKGDm,AKGMALtm,ATPS4m,CYOR-u10m,FAOXC182806m,FAOXC80,FUMm,H2CO3D,ICDHxm,ICDHyrm,MDHm,MI1PP,PDHm,PGI,PGK,PGM,PPA,RDH3a,SUCD1m,TPI
xolest_hs_c_104	Cholesteryl esters synthesis	6	27	84	131	0.071429	0.321429	0.0237824	0	2HCO3_NAt,3HCO3_NAt,CKc,FBA,GLCt4_2,PFK	ACCOAC,ADK1,AKGDm,AKGMALtm,ATPS4m,C3STDH1Pr,C3STKR2r,C4STMO2Pr,CYOR-u10m,DHCR241r,FACOAL191,FAOXC182806m,FAOXC80,FUMm,H2CO3D,HSD17B7r,ICDHxm,MDHm,PDHm,PGI,PGK,PGM,PMEVKx,PPA,RDH1a,SUCD1m,TPI
xolest_hs_c_159	Cholesteryl esters synthesis	6	27	84	131	0.071429	0.321429	0.0237824	0	CKc,FBA,GLCt4_2,HCO3_NAt,NAt,PFK	ACCOAC,ADK1,AKGDm,AKGMALtm,ATPS4m,C3STDH1Pr,C3STKR2r,C4STMO2Pr,CYOR-u10m,DHCR242r,FACOAL191,FAOXC182806m,FAOXC80,FUMm,H2CO3D,HSD17B7r,ICDHxm,MDHm,PDHm,PGI,PGK,PGM,PMEVKx,PPA,RDH3a,SUCD1m,TPI
hdca_c_6	Hexadecanoate synthesis	7	20	53	75	0.132075	0.377358	0.0242306	0	2HCO3_NAt,CKc,FBA,GLCt4_2,NAt,OCOAT1m,PFK	ACACT1rm,ACCOAC,ADK1,AKGDm,AKGMALtm,ATPS4m,CYOR-u10m,FAOXC182806m,FAOXC80,FUMm,H2CO3D,ICDHxm,MDHm,PDHm,PGI,PGK,PGM,PPA,SUCD1m,TPI
hdca_c_176	Hexadecanoate synthesis	5	20	55	75	0.090909	0.363636	0.024829	0	CKc,FBA,GLCt4_2,OCOAT1m,PFK	ACACT1rm,ACCOAC,ADK1,AKGDm,AKGMALtm,ATPS4m,CYOR-u10m,FAOXC182806m,FAOXC80,FUMm,H2CO3D,ICDHxm,MDHm,PDHm,PGI,PGK,PGM,PPA,SUCD1m,TPI
hdca_c_181	Hexadecanoate synthesis	5	20	55	75	0.090909	0.363636	0.024829	0	CKc,FBA,HCO3_NAt,OCOAT1m,PFK	ACACT1rm,ACCOAC,ADK1,AKGDm,AKGMALtm,ATPS4m,CYOR-u10m,FAOXC182806m,FAOXC80,FUMm,H2CO3D,ICDHxm,MDHm,PDHm,PGI,PGK,PGM,PPA,SUCD1m,TPI
hdca_c_46	Hexadecanoate synthesis	5	20	55	75	0.090909	0.363636	0.024829	0	CKc,FBA,GLCt2_2,OCOAT1m,PFK	ACACT1rm,ACCOAC,ADK1,AKGDm,AKGMALtm,ATPS4m,CYOR-u10m,FAOXC182806m,FAOXC80,FUMm,H2CO3D,ICDHxm,MDHm,PDHm,PGI,PGK,PGM,PPA,SUCD1m,TPI
hdca_c_53	Hexadecanoate synthesis	5	20	55	75	0.090909	0.363636	0.024829	0	2HCO3_NAt,CKc,FBA,OCOAT1m,PFK	ACACT1rm,ACCOAC,ADK1,AKGDm,AKGMALtm,ATPS4m,CYOR-u10m,FAOXC182806m,FAOXC80,FUMm,H2CO3D,ICDHxm,MDHm,PDHm,PGI,PGK,PGM,PPA,SUCD1m,TPI
hdca_c_69	Hexadecanoate synthesis	5	20	55	75	0.090909	0.363636	0.024829	0	3HCO3_NAt,CKc,FBA,OCOAT1m,PFK	ACACT1rm,ACCOAC,ADK1,AKGDm,AKGMALtm,ATPS4m,CYOR-u10m,FAOXC182806m,FAOXC80,FUMm,H2CO3D,ICDHxm,MDHm,PDHm,PGI,PGK,PGM,PPA,SUCD1m,TPI
hdca_c_76	Hexadecanoate synthesis	5	20	55	75	0.090909	0.363636	0.024829	0	CKc,FBA,GLCt2_2,OCOAT1m,PFK	ACACT1rm,ACCOAC,ADK1,AKGDm,AKGMALtm,ATPS4m,CYOR-u10m,FAOXC182806m,FAOXC80,FUMm,H2CO3D,ICDHxm,MDHm,PDHm,PGI,PGK,PGM,PPA,SUCD1m,TPI
xolest_hs_c_10	Cholesteryl esters synthesis	5	25	82	131	0.060976	0.304878	0.0252975	0	CKc,FBA,GLCt2_2,GLCt4_2,PFK	ACCOAC,ADK1,AKGDm,AKGMALtm,ATPS4m,C3STDH1Pr,C3STKR2r,C4STMO2Pr,CYOR-u10m,DHCR243r,FACOAL191,FAOXC182806m,FAOXC80,FUMm,H2CO3D,HSD17B7r,MDHm,PDHm,PGI,PGK,PGM,PMEVKx,PPA,SUCD1m,TPI
xolest_hs_c_109	Cholesteryl esters synthesis	5	25	82	131	0.060976	0.304878	0.0252975	0	CKc,FBA,GLCt2_2,GLCt4_2,PFK	ACCOAC,ADK1,AKGDm,AKGMALtm,ATPS4m,C3STDH1Pr,C3STKR2r,C4STMO2Pr,CYOR-u10m,DHCR241r,FACOAL191,FAOXC182806m,FAOXC80,FUMm,H2CO3D,HSD17B7r,MDHm,PDHm,PGI,PGK,PGM,PMEVKx,PPA,SUCD1m,TPI
xolest_hs_c_113	Cholesteryl esters synthesis	5	25	82	131	0.060976	0.304878	0.0252975	0	2HCO3_NAt,CKc,FBA,GLCt2_2,PFK	ACCOAC,ADK1,AKGDm,AKGMALtm,ATPS4m,C3STDH1Pr,C3STKR2r,C4STMO2Pr,CYOR-u10m,DHCR243r,FACOAL191,FAOXC182806m,FAOXC80,FUMm,HSD17B7r,ICDHxm,MDHm,PDHm,PGI,PGK,PGM,PMEVKx,PPA,SUCD1m,TPI
xolest_hs_c_125	Cholesteryl esters synthesis	5	25	82	131	0.060976	0.304878	0.0252975	0	CKc,FBA,GLCt2_2,GLCt4_2,PFK	ACCOAC,ADK1,AKGDm,AKGMALtm,ATPS4m,C3STDH1Pr,C3STKR2r,C4STMO2Pr,CYOR-u10m,DHCR243r,FACOAL191,FAOXC182806m,FAOXC80,FUMm,H2CO3D,HSD17B7r,MDHm,PDHm,PGI,PGK,PGM,PMEVKx,PPA,SUCD1m,TPI
xolest_hs_c_156	Cholesteryl esters synthesis	5	25	82	131	0.060976	0.304878	0.0252975	0	CKc,FBA,GLCt4_2,HCO3_NAt,PFK	ACCOAC,ADK1,AKGDm,AKGMALtm,ATPS4m,C3STDH1Pr,C3STKR2r,C4STMO2Pr,CYOR-u10m,DHCR242r,FACOAL191,FAOXC182806m,FAOXC80,FUMm,H2CO3D,HSD17B7r,MDHm,PDHm,PGI,PGK,PGM,PMEVKx,PPA,SUCD1m,TPI
xolest_hs_c_176	Cholesteryl esters synthesis	5	25	82	131	0.060976	0.304878	0.0252975	0	CKc,FBA,GLCt4_2,HCO3_NAt,PFK	ACCOAC,ADK1,AKGDm,AKGMALtm,ATPS4m,C3STDH1Pr,C3STKR2r,C4STMO2Pr,CYOR-u10m,DHCR243r,FACOAL191,FAOXC182806m,FAOXC80,FUMm,H2CO3D,HSD17B7r,MDHm,PDHm,PGI,PGK,PGM,PMEVKx,PPA,SUCD1m,TPI
xolest_hs_c_141	Cholesteryl esters synthesis	6	27	85	131	0.070588	0.317647	0.0253293	0	2HCO3_NAt,CKc,FBA,GLCt2_2,HCO3_NAt,PFK	ACCOAC,ADK1,AKGDm,AKGMALtm,ATPS4m,C3STDH1Pr,C3STKR2r,C4STMO2Pr,CYOR-u10m,DHCR242r,FACOAL191,FAOXC182806m,FAOXC80,FUMm,H2CO3D,HSD17B7r,ICDHxm,MDHm,PDHm,PGI,PGK,PGM,PMEVKx,PPA,RDH2a,SUCD1m,TPI
xolest_hs_c_44	Cholesteryl esters synthesis	6	27	85	131	0.070588	0.317647	0.0253293	0	CKc,FBA,GLCt2_2,GLCt4_2,NAt,PFK	ACCOAC,ADK1,AKGDm,AKGMALtm,ATPS4m,C3STDH1Pr,C3STKR2r,C4STMO2Pr,CYOR-u10m,DHCR241r,FACOAL191,FAOXC182806m,FAOXC80,FUMm,H2CO3D,HSD17B7r,ICDHxm,MDHm,PDHm,PGI,PGK,PGM,PMEVKx,PPA,RDH2a,SUCD1m,TPI
xolest_hs_c_7	Cholesteryl esters synthesis	6	27	85	131	0.070588	0.317647	0.0253293	0	3HCO3_NAt,CKc,FBA,GLCt2_2,GLCt4_2,PFK	ACCOAC,ADK1,AKGDm,AKGMALtm,ATPS4m,C3STDH1Pr,C3STKR2r,C4STMO2Pr,CYOR-u10m,DHCR242r,FACOAL191,FAOXC182806m,FAOXC80,FUMm,H2CO3D,HSD17B7r,ICDHxm,MDHm,PDHm,PGI,PGK,PGM,PMEVKx,PPA,RDH2a,SUCD1m,TPI
xolest_hs_c_8	Cholesteryl esters synthesis	6	27	85	131	0.070588	0.317647	0.0253293	0	2HCO3_NAt,CKc,FBA,GLCt4_2,NAt,PFK	ACCOAC,ADK1,AKGDm,AKGMALtm,ATPS4m,C3STDH1Pr,C3STKR2r,C4STMO2Pr,CYOR-u10m,DHCR242r,FACOAL191,FAOXC182806m,FAOXC80,FUMm,H2CO3D,HSD17B7r,ICDHxm,MDHm,PDHm,PGI,PGK,PGM,PMEVKx,PPA,RDH2a,SUCD1m,TPI
xolest_hs_c_84	Cholesteryl esters synthesis	6	27	85	131	0.070588	0.317647	0.0253293	0	2HCO3_NAt,CKc,FBA,GLCt2_2,HCO3_NAt,PFK	ACCOAC,ADK1,AKGDm,AKGMALtm,ATPS4m,C3STDH1Pr,C3STKR2r,C4STMO2Pr,CYOR-u10m,DHCR242r,FACOAL191,FAOXC182806m,FAOXC80,FUMm,H2CO3D,HSD17B7r,ICDHxm,MDHm,PDHm,PGI,PGK,PGM,PMEVKx,PPA,RDH3a,SUCD1m,TPI
xolest_hs_c_103	Cholesteryl esters synthesis	5	25	83	131	0.060241	0.301205	0.0260575	0	3HCO3_NAt,CKc,FBA,GLCt4_2,PFK	ACCOAC,ADK1,AKGDm,AKGMALtm,ATPS4m,C3STDH1Pr,C3STKR2r,C4STMO2Pr,CYOR-u10m,DHCR243r,FACOAL191,FAOXC182806m,FAOXC80,FUMm,H2CO3D,HSD17B7r,MDHm,PDHm,PGI,PGK,PGM,PMEVKx,PPA,SUCD1m,TPI
xolest_hs_c_150	Cholesteryl esters synthesis	5	25	83	131	0.060241	0.301205	0.0260575	0	CKc,FBA,GLCt2_2,GLCt4_2,PFK	ACCOAC,ADK1,AKGDm,AKGMALtm,ATPS4m,C3STDH1Pr,C3STKR2r,C4STMO2Pr,CYOR-u10m,DHCR242r,FACOAL191,FAOXC182806m,FAOXC80,FUMm,H2CO3D,HSD17B7r,MDHm,PDHm,PGI,PGK,PGM,PMEVKx,PPA,SUCD1m,TPI
xolest_hs_c_23	Cholesteryl esters synthesis	5	25	83	131	0.060241	0.301205	0.0260575	0	2HCO3_NAt,CKc,FBA,GLCt4_2,PFK	ACCOAC,ADK1,AKGDm,AKGMALtm,ATPS4m,C3STDH1Pr,C3STKR2r,C4STMO2Pr,CYOR-u10m,DHCR241r,FACOAL191,FAOXC182806m,FAOXC80,FUMm,H2CO3D,HSD17B7r,MDHm,PDHm,PGI,PGK,PGM,PMEVKx,PPA,SUCD1m,TPI
xolest_hs_c_48	Cholesteryl esters synthesis	5	25	83	131	0.060241	0.301205	0.0260575	0	CKc,FBA,HCO3_NAt,NAt,PFK	ACCOAC,ADK1,AKGDm,AKGMALtm,ATPS4m,C3STDH1Pr,C3STKR2r,C4STMO2Pr,CYOR-u10m,DHCR241r,FACOAL191,FAOXC182806m,FAOXC80,FUMm,H2CO3D,HSD17B7r,MDHm,PDHm,PGI,PGK,PGM,PMEVKx,PPA,SUCD1m,TPI
xolest_hs_c_59	Cholesteryl esters synthesis	5	25	83	131	0.060241	0.301205	0.0260575	0	3HCO3_NAt,CKc,FBA,NAt,PFK	ACCOAC,ADK1,AKGDm,AKGMALtm,ATPS4m,C3STDH1Pr,C3STKR2r,C4STMO2Pr,CYOR-u10m,DHCR243r,FACOAL191,FAOXC182806m,FAOXC80,FUMm,H2CO3D,HSD17B7r,MDHm,PDHm,PGI,PGK,PGM,PMEVKx,PPA,SUCD1m,TPI
xolest_hs_c_61	Cholesteryl esters synthesis	5	25	83	131	0.060241	0.301205	0.0260575	0	2HCO3_NAt,CKc,FBA,HCO3_NAt,PFK	ACCOAC,ADK1,AKGDm,AKGMALtm,ATPS4m,C3STDH1Pr,C3STKR2r,C4STMO2Pr,CYOR-u10m,DHCR242r,FACOAL191,FAOXC182806m,FAOXC80,FUMm,H2CO3D,HSD17B7r,MDHm,PDHm,PGI,PGK,PGM,PMEVKx,PPA,SUCD1m,TPI
xolest_hs_c_86	Cholesteryl esters synthesis	5	25	83	131	0.060241	0.301205	0.0260575	0	2HCO3_NAt,CKc,FBA,HCO3_NAt,PFK	ACCOAC,ADK1,AKGDm,AKGMALtm,ATPS4m,C3STDH1Pr,C3STKR2r,C4STMO2Pr,CYOR-u10m,DHCR242r,FACOAL191,FAOXC182806m,FAOXC80,FUMm,H2CO3D,HSD17B7r,MDHm,PDHm,PGI,PGK,PGM,PMEVKx,PPA,SUCD1m,TPI
xolest_hs_c_88	Cholesteryl esters synthesis	5	25	83	131	0.060241	0.301205	0.0260575	0	CKc,FBA,GLCt4_2,NAt,PFK	ACCOAC,ADK1,AKGDm,AKGMALtm,ATPS4m,C3STDH1Pr,C3STKR2r,C4STMO2Pr,CYOR-u10m,DHCR242r,FACOAL191,FAOXC182806m,FAOXC80,FUMm,H2CO3D,HSD17B7r,MDHm,PDHm,PGI,PGK,PGM,PMEVKx,PPA,SUCD1m,TPI
xolest_hs_c_89	Cholesteryl esters synthesis	5	25	83	131	0.060241	0.301205	0.0260575	0	2HCO3_NAt,CKc,FBA,GLCt2_2,PFK	ACCOAC,ADK1,AKGDm,AKGMALtm,ATPS4m,C3STDH1Pr,C3STKR2r,C4STMO2Pr,CYOR-u10m,DHCR243r,FACOAL191,FAOXC182806m,FAOXC80,FUMm,H2CO3D,HSD17B7r,MDHm,PDHm,PGI,PGK,PGM,PMEVKx,PPA,SUCD1m,TPI
xolest_hs_c_99	Cholesteryl esters synthesis	5	25	83	131	0.060241	0.301205	0.0260575	0	3HCO3_NAt,CKc,FBA,GLCt2_2,PFK	ACCOAC,ADK1,AKGDm,AKGMALtm,ATPS4m,C3STDH1Pr,C3STKR2r,C4STMO2Pr,CYOR-u10m,DHCR243r,FACOAL191,FAOXC182806m,FAOXC80,FUMm,H2CO3D,HSD17B7r,MDHm,PDHm,PGI,PGK,PGM,PMEVKx,PPA,SUCD1m,TPI
hdca_c_103	Hexadecanoate synthesis	6	20	54	75	0.111111	0.37037	0.0261659	0	CKc,FBA,GLCt4_2,HCO3_NAt,OCOAT1m,PFK	ACACT1rm,ACCOAC,ADK1,AKGDm,AKGMALtm,ATPS4m,CYOR-u10m,FAOXC182806m,FAOXC80,FUMm,H2CO3D,ICDHxm,MDHm,PDHm,PGI,PGK,PGM,PPA,SUCD1m,TPI
hdca_c_109	Hexadecanoate synthesis	6	20	54	75	0.111111	0.37037	0.0261659	0	2HCO3_NAt,CKc,FBA,HCO3_NAt,OCOAT1m,PFK	ACACT1rm,ACCOAC,ADK1,AKGDm,AKGMALtm,ATPS4m,CYOR-u10m,FAOXC182806m,FAOXC80,FUMm,H2CO3D,ICDHxm,MDHm,PDHm,PGI,PGK,PGM,PPA,SUCD1m,TPI
hdca_c_112	Hexadecanoate synthesis	6	20	54	75	0.111111	0.37037	0.0261659	0	2HCO3_NAt,CKc,FBA,GLCt4_2,OCOAT1m,PFK	ACACT1rm,ACCOAC,ADK1,AKGDm,AKGMALtm,ATPS4m,CYOR-u10m,FAOXC182806m,FAOXC80,FUMm,H2CO3D,ICDHxm,MDHm,PDHm,PGI,PGK,PGM,PPA,SUCD1m,TPI
hdca_c_113	Hexadecanoate synthesis	6	20	54	75	0.111111	0.37037	0.0261659	0	3HCO3_NAt,CKc,FBA,GLCt4_2,OCOAT1m,PFK	ACACT1rm,ACCOAC,ADK1,AKGDm,AKGMALtm,ATPS4m,CYOR-u10m,FAOXC182806m,FAOXC80,FUMm,H2CO3D,ICDHxm,MDHm,PDHm,PGI,PGK,PGM,PPA,SUCD1m,TPI
hdca_c_114	Hexadecanoate synthesis	6	20	54	75	0.111111	0.37037	0.0261659	0	3HCO3_NAt,CKc,FBA,NAt,OCOAT1m,PFK	ACACT1rm,ACCOAC,ADK1,AKGDm,AKGMALtm,ATPS4m,CYOR-u10m,FAOXC182806m,FAOXC80,FUMm,H2CO3D,ICDHxm,MDHm,PDHm,PGI,PGK,PGM,PPA,SUCD1m,TPI
hdca_c_119	Hexadecanoate synthesis	6	20	54	75	0.111111	0.37037	0.0261659	0	3HCO3_NAt,CKc,FBA,GLCt4_2,OCOAT1m,PFK	ACACT1rm,ACCOAC,ADK1,AKGDm,AKGMALtm,ATPS4m,CYOR-u10m,FAOXC182806m,FAOXC80,FUMm,H2CO3D,ICDHxm,MDHm,PDHm,PGI,PGK,PGM,PPA,SUCD1m,TPI
hdca_c_126	Hexadecanoate synthesis	6	20	54	75	0.111111	0.37037	0.0261659	0	3HCO3_NAt,CKc,FBA,GLCt4_2,OCOAT1m,PFK	ACACT1rm,ACCOAC,ADK1,AKGDm,AKGMALtm,ATPS4m,CYOR-u10m,FAOXC182806m,FAOXC80,FUMm,H2CO3D,ICDHxm,MDHm,PDHm,PGI,PGK,PGM,PPA,SUCD1m,TPI
hdca_c_140	Hexadecanoate synthesis	6	20	54	75	0.111111	0.37037	0.0261659	0	CKc,FBA,GLCt4_2,NAt,OCOAT1m,PFK	ACACT1rm,ACCOAC,ADK1,AKGDm,AKGMALtm,ATPS4m,CYOR-u10m,FAOXC182806m,FAOXC80,FUMm,H2CO3D,ICDHxm,MDHm,PDHm,PGI,PGK,PGM,PPA,SUCD1m,TPI
hdca_c_154	Hexadecanoate synthesis	6	20	54	75	0.111111	0.37037	0.0261659	0	3HCO3_NAt,CKc,FBA,HCO3_NAt,OCOAT1m,PFK	ACACT1rm,ACCOAC,ADK1,AKGDm,AKGMALtm,ATPS4m,CYOR-u10m,FAOXC182806m,FAOXC80,FUMm,H2CO3D,ICDHxm,MDHm,PDHm,PGI,PGK,PGM,PPA,SUCD1m,TPI
hdca_c_161	Hexadecanoate synthesis	6	20	54	75	0.111111	0.37037	0.0261659	0	CKc,FBA,GLCt2_2,GLCt4_2,OCOAT1m,PFK	ACACT1rm,ACCOAC,ADK1,AKGDm,AKGMALtm,ATPS4m,CYOR-u10m,FAOXC182806m,FAOXC80,FUMm,H2CO3D,ICDHxm,MDHm,PDHm,PGI,PGK,PGM,PPA,SUCD1m,TPI
hdca_c_178	Hexadecanoate synthesis	6	20	54	75	0.111111	0.37037	0.0261659	0	CKc,FBA,GLCt2_2,NAt,OCOAT1m,PFK	ACACT1rm,ACCOAC,ADK1,AKGDm,AKGMALtm,ATPS4m,CYOR-u10m,FAOXC182806m,FAOXC80,FUMm,H2CO3D,ICDHxm,MDHm,PDHm,PGI,PGK,PGM,PPA,SUCD1m,TPI
hdca_c_186	Hexadecanoate synthesis	6	20	54	75	0.111111	0.37037	0.0261659	0	CKc,FBA,GLCt4_2,NAt,OCOAT1m,PFK	ACACT1rm,ACCOAC,ADK1,AKGDm,AKGMALtm,ATPS4m,CYOR-u10m,FAOXC182806m,FAOXC80,FUMm,H2CO3D,ICDHxm,MDHm,PDHm,PGI,PGK,PGM,PPA,SUCD1m,TPI
hdca_c_189	Hexadecanoate synthesis	6	20	54	75	0.111111	0.37037	0.0261659	0	2HCO3_NAt,CKc,FBA,GLCt4_2,OCOAT1m,PFK	ACACT1rm,ACCOAC,ADK1,AKGDm,AKGMALtm,ATPS4m,CYOR-u10m,FAOXC182806m,FAOXC80,FUMm,H2CO3D,ICDHxm,MDHm,PDHm,PGI,PGK,PGM,PPA,SUCD1m,TPI
hdca_c_192	Hexadecanoate synthesis	6	20	54	75	0.111111	0.37037	0.0261659	0	CKc,FBA,GLCt2_2,GLCt4_2,OCOAT1m,PFK	ACACT1rm,ACCOAC,ADK1,AKGDm,AKGMALtm,ATPS4m,CYOR-u10m,FAOXC182806m,FAOXC80,FUMm,H2CO3D,ICDHxm,MDHm,PDHm,PGI,PGK,PGM,PPA,SUCD1m,TPI
hdca_c_201	Hexadecanoate synthesis	6	20	54	75	0.111111	0.37037	0.0261659	0	3HCO3_NAt,CKc,FBA,GLCt4_2,OCOAT1m,PFK	ACACT1rm,ACCOAC,ADK1,AKGDm,AKGMALtm,ATPS4m,CYOR-u10m,FAOXC182806m,FAOXC80,FUMm,H2CO3D,ICDHxm,MDHm,PDHm,PGI,PGK,PGM,PPA,SUCD1m,TPI
hdca_c_43	Hexadecanoate synthesis	6	20	54	75	0.111111	0.37037	0.0261659	0	CKc,FBA,GLCt2_2,GLCt4_2,OCOAT1m,PFK	ACACT1rm,ACCOAC,ADK1,AKGDm,AKGMALtm,ATPS4m,CYOR-u10m,FAOXC182806m,FAOXC80,FUMm,H2CO3D,ICDHxm,MDHm,PDHm,PGI,PGK,PGM,PPA,SUCD1m,TPI
hdca_c_70	Hexadecanoate synthesis	6	20	54	75	0.111111	0.37037	0.0261659	0	CKc,FBA,HCO3_NAt,NAt,OCOAT1m,PFK	ACACT1rm,ACCOAC,ADK1,AKGDm,AKGMALtm,ATPS4m,CYOR-u10m,FAOXC182806m,FAOXC80,FUMm,H2CO3D,ICDHxm,MDHm,PDHm,PGI,PGK,PGM,PPA,SUCD1m,TPI
hdca_c_71	Hexadecanoate synthesis	6	20	54	75	0.111111	0.37037	0.0261659	0	CKc,FBA,GLCt2_2,GLCt4_2,OCOAT1m,PFK	ACACT1rm,ACCOAC,ADK1,AKGDm,AKGMALtm,ATPS4m,CYOR-u10m,FAOXC182806m,FAOXC80,FUMm,H2CO3D,ICDHxm,MDHm,PDHm,PGI,PGK,PGM,PPA,SUCD1m,TPI
hdca_c_77	Hexadecanoate synthesis	6	20	54	75	0.111111	0.37037	0.0261659	0	3HCO3_NAt,CKc,FBA,NAt,OCOAT1m,PFK	ACACT1rm,ACCOAC,ADK1,AKGDm,AKGMALtm,ATPS4m,CYOR-u10m,FAOXC182806m,FAOXC80,FUMm,H2CO3D,ICDHxm,MDHm,PDHm,PGI,PGK,PGM,PPA,SUCD1m,TPI
xolest_hs_c_1	Cholesteryl esters synthesis	5	25	84	131	0.059524	0.297619	0.0266934	0	CKc,FBA,GLCt4_2,HCO3_NAt,PFK	ACCOAC,ADK1,AKGDm,AKGMALtm,ATPS4m,C3STDH1Pr,C3STKR2r,C4STMO2Pr,CYOR-u10m,DHCR243r,FACOAL191,FAOXC182806m,FAOXC80,FUMm,HSD17B7r,MDHm,PDHm,PGI,PGK,PGM,PMEVKx,PPA,RDH3a,SUCD1m,TPI
xolest_hs_c_101	Cholesteryl esters synthesis	5	25	84	131	0.059524	0.297619	0.0266934	0	3HCO3_NAt,CKc,FBA,HCO3_NAt,PFK	ACCOAC,ADK1,AKGDm,AKGMALtm,ATPS4m,C3STDH1Pr,C3STKR2r,C4STMO2Pr,CYOR-u10m,DHCR242r,FACOAL191,FAOXC182806m,FAOXC80,FUMm,H2CO3D,HSD17B7r,MDHm,PDHm,PGI,PGK,PGM,PMEVKx,PPA,SUCD1m,TPI
xolest_hs_c_146	Cholesteryl esters synthesis	5	25	84	131	0.059524	0.297619	0.0266934	0	2HCO3_NAt,CKc,FBA,GLCt4_2,PFK	ACCOAC,ADK1,AKGDm,AKGMALtm,ATPS4m,C3STDH1Pr,C3STKR2r,C4STMO2Pr,CYOR-u10m,DHCR241r,FACOAL191,FAOXC182806m,FAOXC80,FUMm,HSD17B7r,ICDHxm,MDHm,PDHm,PGI,PGK,PGM,PMEVKx,PPA,SUCD1m,TPI
xolest_hs_c_15	Cholesteryl esters synthesis	5	25	84	131	0.059524	0.297619	0.0266934	0	2HCO3_NAt,CKc,FBA,GLCt2_2,PFK	ACCOAC,ADK1,AKGDm,AKGMALtm,ATPS4m,C3STDH1Pr,C3STKR2r,C4STMO2Pr,CYOR-u10m,DHCR242r,FACOAL191,FAOXC182806m,FAOXC80,FUMm,HSD17B7r,MDHm,PDHm,PGI,PGK,PGM,PMEVKx,PPA,RDH2a,SUCD1m,TPI
xolest_hs_c_177	Cholesteryl esters synthesis	5	25	84	131	0.059524	0.297619	0.0266934	0	3HCO3_NAt,CKc,FBA,GLCt2_2,PFK	ACCOAC,ADK1,AKGDm,AKGMALtm,ATPS4m,C3STDH1Pr,C3STKR2r,C4STMO2Pr,CYOR-u10m,DHCR242r,FACOAL191,FAOXC182806m,FAOXC80,FUMm,H2CO3D,HSD17B7r,MDHm,PDHm,PGI,PGK,PGM,PMEVKx,PPA,SUCD1m,TPI
xolest_hs_c_24	Cholesteryl esters synthesis	5	25	84	131	0.059524	0.297619	0.0266934	0	2HCO3_NAt,CKc,FBA,GLCt4_2,PFK	ACCOAC,ADK1,AKGDm,AKGMALtm,ATPS4m,C3STDH1Pr,C3STKR2r,C4STMO2Pr,CYOR-u10m,DHCR243r,FACOAL191,FAOXC182806m,FAOXC80,FUMm,HSD17B7r,MDHm,PDHm,PGI,PGK,PGM,PMEVKx,PPA,RDH2a,SUCD1m,TPI
xolest_hs_c_33	Cholesteryl esters synthesis	5	25	84	131	0.059524	0.297619	0.0266934	0	CKc,FBA,GLCt2_2,GLCt4_2,PFK	ACCOAC,ADK1,AKGDm,AKGMALtm,ATPS4m,C3STDH1Pr,C3STKR2r,C4STMO2Pr,CYOR-u10m,DHCR241r,FACOAL191,FAOXC182806m,FAOXC80,FUMm,H2CO3D,HSD17B7r,MDHm,PDHm,PGI,PGK,PGM,PMEVKx,PPA,SUCD1m,TPI
xolest_hs_c_77	Cholesteryl esters synthesis	5	25	84	131	0.059524	0.297619	0.0266934	0	CKc,FBA,GLCt2_2,GLCt4_2,PFK	ACCOAC,ADK1,AKGDm,AKGMALtm,ATPS4m,C3STDH1Pr,C3STKR2r,C4STMO2Pr,CYOR-u10m,DHCR241r,FACOAL191,FAOXC182806m,FAOXC80,FUMm,H2CO3D,HSD17B7r,MDHm,PDHm,PGI,PGK,PGM,PMEVKx,PPA,SUCD1m,TPI
xolest_hs_c_96	Cholesteryl esters synthesis	5	25	84	131	0.059524	0.297619	0.0266934	0	3HCO3_NAt,CKc,FBA,NAt,PFK	ACCOAC,ADK1,AKGDm,AKGMALtm,ATPS4m,C3STDH1Pr,C3STKR2r,C4STMO2Pr,CYOR-u10m,DHCR241r,FACOAL191,FAOXC182806m,FAOXC80,FUMm,HSD17B7r,ICDHxm,MDHm,PDHm,PGI,PGK,PGM,PMEVKx,PPA,SUCD1m,TPI
hdca_c_110	Hexadecanoate synthesis	4	19	54	75	0.074074	0.351852	0.0267384	0	2HCO3_NAt,CKc,FBA,PFK	ACCOAC,ADK1,AKGDm,AKGMALtm,ATPS4m,CYOR-u10m,FAOXC182806m,FAOXC80,FUMm,ICDHxm,MDHm,PDHm,PGI,PGK,PGM,PPA,RDH3a,SUCD1m,TPI
hdca_c_120	Hexadecanoate synthesis	4	19	54	75	0.074074	0.351852	0.0267384	0	2HCO3_NAt,CKc,FBA,PFK	ACCOAC,ADK1,AKGDm,AKGMALtm,ATPS4m,CYOR-u10m,FAOXC182806m,FAOXC80,FUMm,ICDHxm,MDHm,PDHm,PGI,PGK,PGM,PPA,RDH3a,SUCD1m,TPI
hdca_c_143	Hexadecanoate synthesis	4	19	54	75	0.074074	0.351852	0.0267384	0	2HCO3_NAt,CKc,FBA,PFK	ACCOAC,ADK1,AKGDm,AKGMALtm,ATPS4m,CYOR-u10m,FAOXC182806m,FAOXC80,FUMm,ICDHxm,MDHm,PDHm,PGI,PGK,PGM,PPA,RDH2a,SUCD1m,TPI
hdca_c_144	Hexadecanoate synthesis	4	19	54	75	0.074074	0.351852	0.0267384	0	2HCO3_NAt,CKc,FBA,PFK	ACCOAC,ADK1,AKGDm,AKGMALtm,ATPS4m,CYOR-u10m,FAOXC182806m,FAOXC80,FUMm,ICDHxm,MDHm,PDHm,PGI,PGK,PGM,PPA,RDH2a,SUCD1m,TPI
hdca_c_18	Hexadecanoate synthesis	4	19	54	75	0.074074	0.351852	0.0267384	0	2HCO3_NAt,CKc,FBA,PFK	ACCOAC,ADK1,AKGDm,AKGMALtm,ATPS4m,CYOR-u10m,FAOXC182806m,FAOXC80,FUMm,ICDHxm,MDHm,PDHm,PGI,PGK,PGM,PPA,RDH1a,SUCD1m,TPI
hdca_c_191	Hexadecanoate synthesis	4	19	54	75	0.074074	0.351852	0.0267384	0	2HCO3_NAt,CKc,FBA,PFK	ACCOAC,ADK1,AKGDm,AKGMALtm,ATPS4m,CYOR-u10m,FAOXC182806m,FAOXC80,FUMm,ICDHxm,MDHm,PDHm,PGI,PGK,PGM,PPA,RDH3a,SUCD1m,TPI
hdca_c_72	Hexadecanoate synthesis	4	19	54	75	0.074074	0.351852	0.0267384	0	2HCO3_NAt,CKc,FBA,PFK	ACCOAC,ADK1,AKGDm,AKGMALtm,ATPS4m,CYOR-u10m,FAOXC182806m,FAOXC80,FUMm,ICDHxm,MDHm,PDHm,PGI,PGK,PGM,PPA,RDH2a,SUCD1m,TPI
hdca_c_73	Hexadecanoate synthesis	4	19	54	75	0.074074	0.351852	0.0267384	0	2HCO3_NAt,CKc,FBA,PFK	ACCOAC,ADK1,AKGDm,AKGMALtm,ATPS4m,CYOR-u10m,FAOXC182806m,FAOXC80,FUMm,ICDHxm,MDHm,PDHm,PGI,PGK,PGM,PPA,RDH1a,SUCD1m,TPI
pail_hs_c_108	Phosphatidylinositol synthesis	4	21	65	94	0.061538	0.323077	0.0267684	0	3HCO3_NAt,CKc,FBA,PFK	ACCOAC,ADK1,AKGDm,AKGMALtm,ATPS4m,CYOR-u10m,FAOXC182806m,FAOXC80,FUMm,H2CO3D,ICDHxm,ICDHyrm,MDHm,MI1PP,PDHm,PGI,PGK,PGM,PPA,SUCD1m,TPI
pail_hs_c_115	Phosphatidylinositol synthesis	4	21	65	94	0.061538	0.323077	0.0267684	0	2HCO3_NAt,CKc,FBA,PFK	ACCOAC,ADK1,AKGDm,AKGMALtm,ATPS4m,CYOR-u10m,FAOXC182806m,FAOXC80,FUMm,H2CO3D,ICDHxm,ICDHyrm,MDHm,MI1PP,PDHm,PGI,PGK,PGM,PPA,SUCD1m,TPI
pail_hs_c_147	Phosphatidylinositol synthesis	4	21	65	94	0.061538	0.323077	0.0267684	0	CKc,FBA,GLCt4_2,PFK	ACCOAC,ADK1,AKGDm,AKGMALtm,ATPS4m,CYOR-u10m,FAOXC182806m,FAOXC80,FUMm,H2CO3D,ICDHxm,ICDHyrm,MDHm,MI1PP,PDHm,PGI,PGK,PGM,PPA,SUCD1m,TPI
pail_hs_c_15	Phosphatidylinositol synthesis	4	21	65	94	0.061538	0.323077	0.0267684	0	CKc,FBA,GLCt4_2,PFK	ACCOAC,ADK1,AKGDm,AKGMALtm,ATPS4m,CYOR-u10m,FAOXC182806m,FAOXC80,FUMm,H2CO3D,ICDHxm,ICDHyrm,MDHm,MI1PP,PDHm,PGI,PGK,PGM,PPA,SUCD1m,TPI
pail_hs_c_28	Phosphatidylinositol synthesis	4	21	65	94	0.061538	0.323077	0.0267684	0	3HCO3_NAt,CKc,FBA,PFK	ACCOAC,ADK1,AKGDm,AKGMALtm,ATPS4m,CYOR-u10m,FAOXC182806m,FAOXC80,FUMm,H2CO3D,ICDHxm,ICDHyrm,MDHm,MI1PP,PDHm,PGI,PGK,PGM,PPA,SUCD1m,TPI
pail_hs_c_46	Phosphatidylinositol synthesis	4	21	65	94	0.061538	0.323077	0.0267684	0	CKc,FBA,HCO3_NAt,PFK	ACCOAC,ADK1,AKGDm,AKGMALtm,ATPS4m,CYOR-u10m,FAOXC182806m,FAOXC80,FUMm,H2CO3D,ICDHxm,ICDHyrm,MDHm,MI1PP,PDHm,PGI,PGK,PGM,PPA,SUCD1m,TPI
pail_hs_c_86	Phosphatidylinositol synthesis	4	21	65	94	0.061538	0.323077	0.0267684	0	2HCO3_NAt,CKc,FBA,PFK	ACCOAC,ADK1,AKGDm,AKGMALtm,ATPS4m,CYOR-u10m,FAOXC182806m,FAOXC80,FUMm,H2CO3D,ICDHxm,ICDHyrm,MDHm,MI1PP,PDHm,PGI,PGK,PGM,PPA,SUCD1m,TPI
xolest_hs_c_158	Cholesteryl esters synthesis	5	25	85	131	0.058824	0.294118	0.0272007	0	2HCO3_NAt,CKc,FBA,GLCt2_2,PFK	ACCOAC,ADK1,AKGDm,AKGMALtm,ATPS4m,C3STDH1Pr,C3STKR2r,C4STMO2Pr,CYOR-u10m,DHCR242r,FACOAL191,FAOXC182806m,FAOXC80,FUMm,H2CO3D,HSD17B7r,MDHm,PDHm,PGI,PGK,PGM,PMEVKx,PPA,SUCD1m,TPI
xolest_hs_c_4	Cholesteryl esters synthesis	5	25	85	131	0.058824	0.294118	0.0272007	0	CKc,FBA,GLCt2_2,HCO3_NAt,PFK	ACCOAC,ADK1,AKGDm,AKGMALtm,ATPS4m,C3STDH1Pr,C3STKR2r,C4STMO2Pr,CYOR-u10m,DHCR241r,FACOAL191,FAOXC182806m,FAOXC80,FUMm,H2CO3D,HSD17B7r,MDHm,PDHm,PGI,PGK,PGM,PMEVKx,PPA,SUCD1m,TPI
xolest_hs_c_53	Cholesteryl esters synthesis	5	25	85	131	0.058824	0.294118	0.0272007	0	3HCO3_NAt,CKc,FBA,GLCt4_2,PFK	ACCOAC,ADK1,AKGDm,AKGMALtm,ATPS4m,C3STDH1Pr,C3STKR2r,C4STMO2Pr,CYOR-u10m,DHCR242r,FACOAL191,FAOXC182806m,FAOXC80,FUMm,HSD17B7r,ICDHxm,MDHm,PDHm,PGI,PGK,PGM,PMEVKx,PPA,SUCD1m,TPI
pail_hs_c_101	Phosphatidylinositol synthesis	4	21	66	94	0.060606	0.318182	0.0282922	0	CKc,FBA,HCO3_NAt,PFK	ACCOAC,ADK1,AKGDm,AKGMALtm,ATPS4m,CYOR-u10m,FAOXC182806m,FAOXC80,FUMm,H2CO3D,ICDHxm,ICDHyrm,MDHm,MI1PP,PDHm,PGI,PGK,PGM,PPA,SUCD1m,TPI
pail_hs_c_6	Phosphatidylinositol synthesis	4	21	66	94	0.060606	0.318182	0.0282922	0	CKc,FBA,GLCt4_2,PFK	ACCOAC,ADK1,AKGDm,AKGMALtm,ATPS4m,CYOR-u10m,FAOXC182806m,FAOXC80,FUMm,H2CO3D,ICDHxm,ICDHyrm,MDHm,MI1PP,PDHm,PGI,PGK,PGM,PPA,SUCD1m,TPI
pail_hs_c_87	Phosphatidylinositol synthesis	4	21	66	94	0.060606	0.318182	0.0282922	0	CKc,FBA,NAt,PFK	ACCOAC,ADK1,AKGDm,AKGMALtm,ATPS4m,CYOR-u10m,FAOXC182806m,FAOXC80,FUMm,H2CO3D,ICDHxm,ICDHyrm,MDHm,MI1PP,PDHm,PGI,PGK,PGM,PPA,SUCD1m,TPI
pail_hs_c_93	Phosphatidylinositol synthesis	4	21	66	94	0.060606	0.318182	0.0282922	0	2HCO3_NAt,CKc,FBA,PFK	ACCOAC,ADK1,AKGDm,AKGMALtm,ATPS4m,CYOR-u10m,FAOXC182806m,FAOXC80,FUMm,H2CO3D,ICDHxm,ICDHyrm,MDHm,MI1PP,PDHm,PGI,PGK,PGM,PPA,SUCD1m,TPI
hdca_c_149	Hexadecanoate synthesis	5	20	56	75	0.089286	0.357143	0.028642	0	CKc,FBA,NAt,OCOAT1m,PFK	ACACT1rm,ACCOAC,ADK1,AKGDm,AKGMALtm,ATPS4m,CYOR-u10m,FAOXC182806m,FAOXC80,FUMm,H2CO3D,ICDHxm,MDHm,PDHm,PGI,PGK,PGM,PPA,SUCD1m,TPI
hdca_c_111	Hexadecanoate synthesis	7	20	54	75	0.12963	0.37037	0.0293541	0	2HCO3_NAt,3HCO3_NAt,CKc,FBA,GLCt4_2,OCOAT1m,PFK	ACACT1rm,ACCOAC,ADK1,AKGDm,AKGMALtm,ATPS4m,CYOR-u10m,FAOXC182806m,FAOXC80,FUMm,H2CO3D,ICDHxm,MDHm,PDHm,PGI,PGK,PGM,PPA,SUCD1m,TPI
hdca_c_155	Hexadecanoate synthesis	7	20	54	75	0.12963	0.37037	0.0293541	0	3HCO3_NAt,CKc,FBA,GLCt4_2,NAt,OCOAT1m,PFK	ACACT1rm,ACCOAC,ADK1,AKGDm,AKGMALtm,ATPS4m,CYOR-u10m,FAOXC182806m,FAOXC80,FUMm,H2CO3D,ICDHxm,MDHm,PDHm,PGI,PGK,PGM,PPA,SUCD1m,TPI
hdca_c_156	Hexadecanoate synthesis	7	20	54	75	0.12963	0.37037	0.0293541	0	2HCO3_NAt,3HCO3_NAt,CKc,FBA,GLCt4_2,OCOAT1m,PFK	ACACT1rm,ACCOAC,ADK1,AKGDm,AKGMALtm,ATPS4m,CYOR-u10m,FAOXC182806m,FAOXC80,FUMm,H2CO3D,ICDHxm,MDHm,PDHm,PGI,PGK,PGM,PPA,SUCD1m,TPI
pail_hs_c_144	Phosphatidylinositol synthesis	4	21	67	94	0.059701	0.313433	0.0296795	0	3HCO3_NAt,CKc,FBA,PFK	ACCOAC,ADK1,AKGDm,AKGMALtm,ATPS4m,CYOR-u10m,FAOXC182806m,FAOXC80,FUMm,ICDHxm,ICDHyrm,MDHm,MI1PP,PDHm,PGI,PGK,PGM,PPA,RDH3a,SUCD1m,TPI
pail_hs_c_99	Phosphatidylinositol synthesis	4	21	67	94	0.059701	0.313433	0.0296795	0	CKc,FBA,PFK,PIt7ir	ACCOAC,ADK1,AKGDm,AKGMALtm,ATPS4m,CYOR-u10m,FAOXC182806m,FAOXC80,FUMm,H2CO3D,ICDHxm,ICDHyrm,MDHm,MI1PP,PDHm,PGI,PGK,PGM,PPA,SUCD1m,TPI
xolest_hs_c_102	Cholesteryl esters synthesis	6	26	82	131	0.073171	0.317073	0.0308679	0	2HCO3_NAt,CKc,FBA,GLCt4_2,NAt,PFK	ACCOAC,ADK1,AKGDm,AKGMALtm,ATPS4m,C3STDH1Pr,C3STKR2r,C4STMO2Pr,CYOR-u10m,DHCR242r,FACOAL191,FAOXC182806m,FAOXC80,FUMm,H2CO3D,HSD17B7r,ICDHxm,MDHm,PDHm,PGI,PGK,PGM,PMEVKx,PPA,SUCD1m,TPI
xolest_hs_c_140	Cholesteryl esters synthesis	6	26	82	131	0.073171	0.317073	0.0308679	0	CKc,FBA,GLCt2_2,GLCt4_2,NAt,PFK	ACCOAC,ADK1,AKGDm,AKGMALtm,ATPS4m,C3STDH1Pr,C3STKR2r,C4STMO2Pr,CYOR-u10m,DHCR243r,FACOAL191,FAOXC182806m,FAOXC80,FUMm,H2CO3D,HSD17B7r,ICDHxm,MDHm,PDHm,PGI,PGK,PGM,PMEVKx,PPA,SUCD1m,TPI
pail_hs_c_176	Phosphatidylinositol synthesis	4	21	68	94	0.058824	0.308824	0.0309123	0	CKc,FBA,NAt,PFK	ACCOAC,ADK1,AKGDm,AKGMALtm,ATPS4m,CYOR-u10m,FAOXC182806m,FAOXC80,FUMm,H2CO3D,ICDHxm,ICDHyrm,MDHm,MI1PP,PDHm,PGI,PGK,PGM,PPA,SUCD1m,TPI
hdca_c_101	Hexadecanoate synthesis	6	20	55	75	0.109091	0.363636	0.0309908	0	3HCO3_NAt,CKc,FBA,GLCt4_2,OCOAT1m,PFK	ACACT1rm,ACCOAC,ADK1,AKGDm,AKGMALtm,ATPS4m,CYOR-u10m,FAOXC182806m,FAOXC80,FUMm,H2CO3D,ICDHxm,MDHm,PDHm,PGI,PGK,PGM,PPA,SUCD1m,TPI
hdca_c_106	Hexadecanoate synthesis	6	20	55	75	0.109091	0.363636	0.0309908	0	3HCO3_NAt,CKc,FBA,HCO3_NAt,OCOAT1m,PFK	ACACT1rm,ACCOAC,ADK1,AKGDm,AKGMALtm,ATPS4m,CYOR-u10m,FAOXC182806m,FAOXC80,FUMm,ICDHxm,MDHm,PDHm,PGI,PGK,PGM,PPA,RDH3a,SUCD1m,TPI
hdca_c_124	Hexadecanoate synthesis	6	20	55	75	0.109091	0.363636	0.0309908	0	3HCO3_NAt,CKc,FBA,GLCt4_2,OCOAT1m,PFK	ACACT1rm,ACCOAC,ADK1,AKGDm,AKGMALtm,ATPS4m,CYOR-u10m,FAOXC182806m,FAOXC80,FUMm,ICDHxm,MDHm,PDHm,PGI,PGK,PGM,PPA,RDH3a,SUCD1m,TPI
hdca_c_142	Hexadecanoate synthesis	6	20	55	75	0.109091	0.363636	0.0309908	0	CKc,FBA,GLCt2_2,NAt,OCOAT1m,PFK	ACACT1rm,ACCOAC,ADK1,AKGDm,AKGMALtm,ATPS4m,CYOR-u10m,FAOXC182806m,FAOXC80,FUMm,H2CO3D,ICDHxm,MDHm,PDHm,PGI,PGK,PGM,PPA,SUCD1m,TPI
hdca_c_170	Hexadecanoate synthesis	6	20	55	75	0.109091	0.363636	0.0309908	0	3HCO3_NAt,CKc,FBA,GLCt2_2,OCOAT1m,PFK	ACACT1rm,ACCOAC,ADK1,AKGDm,AKGMALtm,ATPS4m,CYOR-u10m,FAOXC182806m,FAOXC80,FUMm,ICDHxm,MDHm,PDHm,PGI,PGK,PGM,PPA,RDH2a,SUCD1m,TPI
hdca_c_184	Hexadecanoate synthesis	6	20	55	75	0.109091	0.363636	0.0309908	0	2HCO3_NAt,CKc,FBA,GLCt4_2,OCOAT1m,PFK	ACACT1rm,ACCOAC,ADK1,AKGDm,AKGMALtm,ATPS4m,CYOR-u10m,FAOXC182806m,FAOXC80,FUMm,H2CO3D,ICDHxm,MDHm,PDHm,PGI,PGK,PGM,PPA,SUCD1m,TPI
hdca_c_188	Hexadecanoate synthesis	6	20	55	75	0.109091	0.363636	0.0309908	0	2HCO3_NAt,CKc,FBA,HCO3_NAt,OCOAT1m,PFK	ACACT1rm,ACCOAC,ADK1,AKGDm,AKGMALtm,ATPS4m,CYOR-u10m,FAOXC182806m,FAOXC80,FUMm,H2CO3D,ICDHxm,MDHm,PDHm,PGI,PGK,PGM,PPA,SUCD1m,TPI
hdca_c_193	Hexadecanoate synthesis	6	20	55	75	0.109091	0.363636	0.0309908	0	3HCO3_NAt,CKc,FBA,HCO3_NAt,OCOAT1m,PFK	ACACT1rm,ACCOAC,ADK1,AKGDm,AKGMALtm,ATPS4m,CYOR-u10m,FAOXC182806m,FAOXC80,FUMm,H2CO3D,ICDHxm,MDHm,PDHm,PGI,PGK,PGM,PPA,SUCD1m,TPI
hdca_c_196	Hexadecanoate synthesis	6	20	55	75	0.109091	0.363636	0.0309908	0	CKc,FBA,GLCt2_2,GLCt4_2,OCOAT1m,PFK	ACACT1rm,ACCOAC,ADK1,AKGDm,AKGMALtm,ATPS4m,CYOR-u10m,FAOXC182806m,FAOXC80,FUMm,H2CO3D,ICDHxm,MDHm,PDHm,PGI,PGK,PGM,PPA,SUCD1m,TPI
hdca_c_58	Hexadecanoate synthesis	6	20	55	75	0.109091	0.363636	0.0309908	0	CKc,FBA,GLCt2_2,GLCt4_2,OCOAT1m,PFK	ACACT1rm,ACCOAC,ADK1,AKGDm,AKGMALtm,ATPS4m,CYOR-u10m,FAOXC182806m,FAOXC80,FUMm,H2CO3D,ICDHxm,MDHm,PDHm,PGI,PGK,PGM,PPA,SUCD1m,TPI
hdca_c_64	Hexadecanoate synthesis	6	20	55	75	0.109091	0.363636	0.0309908	0	CKc,FBA,GLCt4_2,HCO3_NAt,OCOAT1m,PFK	ACACT1rm,ACCOAC,ADK1,AKGDm,AKGMALtm,ATPS4m,CYOR-u10m,FAOXC182806m,FAOXC80,FUMm,H2CO3D,ICDHxm,MDHm,PDHm,PGI,PGK,PGM,PPA,SUCD1m,TPI
hdca_c_66	Hexadecanoate synthesis	6	20	55	75	0.109091	0.363636	0.0309908	0	3HCO3_NAt,CKc,FBA,GLCt4_2,OCOAT1m,PFK	ACACT1rm,ACCOAC,ADK1,AKGDm,AKGMALtm,ATPS4m,CYOR-u10m,FAOXC182806m,FAOXC80,FUMm,H2CO3D,ICDHxm,MDHm,PDHm,PGI,PGK,PGM,PPA,SUCD1m,TPI
hdca_c_78	Hexadecanoate synthesis	6	20	55	75	0.109091	0.363636	0.0309908	0	2HCO3_NAt,CKc,FBA,GLCt2_2,OCOAT1m,PFK	ACACT1rm,ACCOAC,ADK1,AKGDm,AKGMALtm,ATPS4m,CYOR-u10m,FAOXC182806m,FAOXC80,FUMm,ICDHxm,MDHm,PDHm,PGI,PGK,PGM,PPA,RDH3a,SUCD1m,TPI
hdca_c_93	Hexadecanoate synthesis	6	20	55	75	0.109091	0.363636	0.0309908	0	3HCO3_NAt,CKc,FBA,GLCt4_2,OCOAT1m,PFK	ACACT1rm,ACCOAC,ADK1,AKGDm,AKGMALtm,ATPS4m,CYOR-u10m,FAOXC182806m,FAOXC80,FUMm,H2CO3D,ICDHxm,MDHm,PDHm,PGI,PGK,PGM,PPA,SUCD1m,TPI
hdca_c_98	Hexadecanoate synthesis	6	20	55	75	0.109091	0.363636	0.0309908	0	CKc,FBA,GLCt4_2,HCO3_NAt,OCOAT1m,PFK	ACACT1rm,ACCOAC,ADK1,AKGDm,AKGMALtm,ATPS4m,CYOR-u10m,FAOXC182806m,FAOXC80,FUMm,ICDHxm,MDHm,PDHm,PGI,PGK,PGM,PPA,RDH3a,SUCD1m,TPI
hdca_c_99	Hexadecanoate synthesis	6	20	55	75	0.109091	0.363636	0.0309908	0	3HCO3_NAt,CKc,FBA,NAt,OCOAT1m,PFK	ACACT1rm,ACCOAC,ADK1,AKGDm,AKGMALtm,ATPS4m,CYOR-u10m,FAOXC182806m,FAOXC80,FUMm,H2CO3D,ICDHxm,MDHm,PDHm,PGI,PGK,PGM,PPA,SUCD1m,TPI
tag_hs_c_62	Triacylglycerol synthesis	5	20	57	84	0.087719	0.350877	0.0326794	0	CKc,FBA,HCO3_NAt,PFK,PPAP	ACCOAC,ACYP,ADK1,AKGDm,AKGMALtm,ATPS4m,CYOR-u10m,DGAT,FUMm,H2CO3D,ICDHyrm,MDHm,PDHm,PGI,PGK,PGM,PPA,RDH2a,SUCD1m,TPI
xolest_hs_c_107	Cholesteryl esters synthesis	6	26	83	131	0.072289	0.313253	0.0327511	0	2HCO3_NAt,3HCO3_NAt,CKc,FBA,GLCt2_2,PFK	ACCOAC,ADK1,AKGDm,AKGMALtm,ATPS4m,C3STDH1Pr,C3STKR2r,C4STMO2Pr,CYOR-u10m,DHCR243r,FACOAL191,FAOXC182806m,FAOXC80,FUMm,H2CO3D,HSD17B7r,ICDHxm,MDHm,PDHm,PGI,PGK,PGM,PMEVKx,PPA,SUCD1m,TPI
xolest_hs_c_123	Cholesteryl esters synthesis	6	26	83	131	0.072289	0.313253	0.0327511	0	2HCO3_NAt,CKc,FBA,GLCt2_2,HCO3_NAt,PFK	ACCOAC,ADK1,AKGDm,AKGMALtm,ATPS4m,C3STDH1Pr,C3STKR2r,C4STMO2Pr,CYOR-u10m,DHCR242r,FACOAL191,FAOXC182806m,FAOXC80,FUMm,H2CO3D,HSD17B7r,ICDHxm,MDHm,PDHm,PGI,PGK,PGM,PMEVKx,PPA,SUCD1m,TPI
xolest_hs_c_139	Cholesteryl esters synthesis	6	26	83	131	0.072289	0.313253	0.0327511	0	CKc,FBA,GLCt2_2,HCO3_NAt,NAt,PFK	ACCOAC,ADK1,AKGDm,AKGMALtm,ATPS4m,C3STDH1Pr,C3STKR2r,C4STMO2Pr,CYOR-u10m,DHCR242r,FACOAL191,FAOXC182806m,FAOXC80,FUMm,H2CO3D,HSD17B7r,ICDHxm,MDHm,PDHm,PGI,PGK,PGM,PMEVKx,PPA,SUCD1m,TPI
xolest_hs_c_173	Cholesteryl esters synthesis	6	26	83	131	0.072289	0.313253	0.0327511	0	2HCO3_NAt,CKc,FBA,GLCt2_2,NAt,PFK	ACCOAC,ADK1,AKGDm,AKGMALtm,ATPS4m,C3STDH1Pr,C3STKR2r,C4STMO2Pr,CYOR-u10m,DHCR242r,FACOAL191,FAOXC182806m,FAOXC80,FUMm,H2CO3D,HSD17B7r,ICDHxm,MDHm,PDHm,PGI,PGK,PGM,PMEVKx,PPA,SUCD1m,TPI
xolest_hs_c_152	Cholesteryl esters synthesis	5	24	82	131	0.060976	0.292683	0.0341834	0	3HCO3_NAt,CKc,FBA,GLCt4_2,PFK	ACCOAC,ADK1,AKGDm,AKGMALtm,ATPS4m,C3STDH1Pr,C3STKR2r,C4STMO2Pr,CYOR-u10m,DHCR243r,FACOAL191,FAOXC182806m,FAOXC80,FUMm,HSD17B7r,MDHm,PDHm,PGI,PGK,PGM,PMEVKx,PPA,SUCD1m,TPI
pail_hs_c_107	Phosphatidylinositol synthesis	5	22	67	94	0.074627	0.328358	0.0343548	0	3HCO3_NAt,CKc,FBA,PFK,PIt7ir	ACCOAC,ADK1,AKGDm,AKGMALtm,ATPS4m,CYOR-u10m,FAOXC182806m,FAOXC80,FUMm,H2CO3D,ICDHxm,ICDHyrm,MDHm,MI1PP,PDHm,PGI,PGK,PGM,PPA,RDH3a,SUCD1m,TPI
pail_hs_c_114	Phosphatidylinositol synthesis	5	22	67	94	0.074627	0.328358	0.0343548	0	CKc,FBA,GLCt4_2,NAt,PFK	ACCOAC,ADK1,AKGDm,AKGMALtm,ATPS4m,CYOR-u10m,FAOXC182806m,FAOXC80,FUMm,H2CO3D,ICDHxm,ICDHyrm,MDHm,MI1PP,PDHm,PGI,PGK,PGM,PPA,RDH2a,SUCD1m,TPI
pail_hs_c_117	Phosphatidylinositol synthesis	5	22	67	94	0.074627	0.328358	0.0343548	0	3HCO3_NAt,CKc,FBA,HCO3_NAt,PFK	ACCOAC,ADK1,AKGDm,AKGMALtm,ATPS4m,CYOR-u10m,FAOXC182806m,FAOXC80,FUMm,H2CO3D,ICDHxm,ICDHyrm,MDHm,MI1PP,PDHm,PGI,PGK,PGM,PPA,RDH1a,SUCD1m,TPI
pail_hs_c_127	Phosphatidylinositol synthesis	5	22	67	94	0.074627	0.328358	0.0343548	0	3HCO3_NAt,CKc,FBA,NAt,PFK	ACCOAC,ADK1,AKGDm,AKGMALtm,ATPS4m,CYOR-u10m,FAOXC182806m,FAOXC80,FUMm,H2CO3D,ICDHxm,ICDHyrm,MDHm,MI1PP,PDHm,PGI,PGK,PGM,PPA,RDH3a,SUCD1m,TPI
pail_hs_c_129	Phosphatidylinositol synthesis	5	22	67	94	0.074627	0.328358	0.0343548	0	3HCO3_NAt,CKc,FBA,GLCt4_2,PFK	ACCOAC,ADK1,AKGDm,AKGMALtm,ATPS4m,CYOR-u10m,FAOXC182806m,FAOXC80,FUMm,H2CO3D,ICDHxm,ICDHyrm,MDHm,MI1PP,PDHm,PGI,PGK,PGM,PPA,RDH3a,SUCD1m,TPI
pail_hs_c_174	Phosphatidylinositol synthesis	5	22	67	94	0.074627	0.328358	0.0343548	0	CKc,FBA,GLCt2_2,PFK,PIt7ir	ACCOAC,ADK1,AKGDm,AKGMALtm,ATPS4m,CYOR-u10m,FAOXC182806m,FAOXC80,FUMm,H2CO3D,ICDHxm,ICDHyrm,MDHm,MI1PP,PDHm,PGI,PGK,PGM,PPA,RDH1a,SUCD1m,TPI
pail_hs_c_3	Phosphatidylinositol synthesis	5	22	67	94	0.074627	0.328358	0.0343548	0	CKc,FBA,HCO3_NAt,NAt,PFK	ACCOAC,ADK1,AKGDm,AKGMALtm,ATPS4m,CYOR-u10m,FAOXC182806m,FAOXC80,FUMm,H2CO3D,ICDHxm,ICDHyrm,MDHm,MI1PP,PDHm,PGI,PGK,PGM,PPA,RDH3a,SUCD1m,TPI
pail_hs_c_30	Phosphatidylinositol synthesis	5	22	67	94	0.074627	0.328358	0.0343548	0	CKc,FBA,GLCt2_2,GLCt4_2,PFK	ACCOAC,ADK1,AKGDm,AKGMALtm,ATPS4m,CYOR-u10m,FAOXC182806m,FAOXC80,FUMm,H2CO3D,ICDHxm,ICDHyrm,MDHm,MI1PP,PDHm,PGI,PGK,PGM,PPA,RDH1a,SUCD1m,TPI
pail_hs_c_47	Phosphatidylinositol synthesis	5	22	67	94	0.074627	0.328358	0.0343548	0	2HCO3_NAt,3HCO3_NAt,CKc,FBA,PFK	ACCOAC,ADK1,AKGDm,AKGMALtm,ATPS4m,CYOR-u10m,FAOXC182806m,FAOXC80,FUMm,H2CO3D,ICDHxm,ICDHyrm,MDHm,MI1PP,PDHm,PGI,PGK,PGM,PPA,RDH3a,SUCD1m,TPI
pail_hs_c_97	Phosphatidylinositol synthesis	5	22	67	94	0.074627	0.328358	0.0343548	0	2HCO3_NAt,3HCO3_NAt,CKc,FBA,PFK	ACCOAC,ADK1,AKGDm,AKGMALtm,ATPS4m,CYOR-u10m,FAOXC182806m,FAOXC80,FUMm,H2CO3D,ICDHxm,ICDHyrm,MDHm,MI1PP,PDHm,PGI,PGK,PGM,PPA,RDH2a,SUCD1m,TPI
xolest_hs_c_105	Cholesteryl esters synthesis	6	26	84	131	0.071429	0.309524	0.0345383	0	3HCO3_NAt,CKc,FBA,GLCt2_2,HCO3_NAt,PFK	ACCOAC,ADK1,AKGDm,AKGMALtm,ATPS4m,C3STDH1Pr,C3STKR2r,C4STMO2Pr,CYOR-u10m,DHCR242r,FACOAL191,FAOXC182806m,FAOXC80,FUMm,HSD17B7r,ICDHxm,MDHm,PDHm,PGI,PGK,PGM,PMEVKx,PPA,RDH3a,SUCD1m,TPI
xolest_hs_c_127	Cholesteryl esters synthesis	6	26	84	131	0.071429	0.309524	0.0345383	0	CKc,FBA,GLCt2_2,HCO3_NAt,NAt,PFK	ACCOAC,ADK1,AKGDm,AKGMALtm,ATPS4m,C3STDH1Pr,C3STKR2r,C4STMO2Pr,CYOR-u10m,DHCR243r,FACOAL191,FAOXC182806m,FAOXC80,FUMm,H2CO3D,HSD17B7r,ICDHxm,MDHm,PDHm,PGI,PGK,PGM,PMEVKx,PPA,SUCD1m,TPI
xolest_hs_c_142	Cholesteryl esters synthesis	6	26	84	131	0.071429	0.309524	0.0345383	0	CKc,FBA,GLCt2_2,GLCt4_2,HCO3_NAt,PFK	ACCOAC,ADK1,AKGDm,AKGMALtm,ATPS4m,C3STDH1Pr,C3STKR2r,C4STMO2Pr,CYOR-u10m,DHCR242r,FACOAL191,FAOXC182806m,FAOXC80,FUMm,HSD17B7r,ICDHxm,MDHm,PDHm,PGI,PGK,PGM,PMEVKx,PPA,RDH3a,SUCD1m,TPI
xolest_hs_c_179	Cholesteryl esters synthesis	6	26	84	131	0.071429	0.309524	0.0345383	0	3HCO3_NAt,CKc,FBA,GLCt4_2,NAt,PFK	ACCOAC,ADK1,AKGDm,AKGMALtm,ATPS4m,C3STDH1Pr,C3STKR2r,C4STMO2Pr,CYOR-u10m,DHCR243r,FACOAL191,FAOXC182806m,FAOXC80,FUMm,HSD17B7r,ICDHxm,MDHm,PDHm,PGI,PGK,PGM,PMEVKx,PPA,RDH3a,SUCD1m,TPI
xolest_hs_c_183	Cholesteryl esters synthesis	6	26	84	131	0.071429	0.309524	0.0345383	0	2HCO3_NAt,CKc,FBA,GLCt2_2,GLCt4_2,PFK	ACCOAC,ADK1,AKGDm,AKGMALtm,ATPS4m,C3STDH1Pr,C3STKR2r,C4STMO2Pr,CYOR-u10m,DHCR242r,FACOAL191,FAOXC182806m,FAOXC80,FUMm,HSD17B7r,ICDHxm,MDHm,PDHm,PGI,PGK,PGM,PMEVKx,PPA,RDH3a,SUCD1m,TPI
xolest_hs_c_60	Cholesteryl esters synthesis	6	26	84	131	0.071429	0.309524	0.0345383	0	3HCO3_NAt,CKc,FBA,GLCt2_2,HCO3_NAt,PFK	ACCOAC,ADK1,AKGDm,AKGMALtm,ATPS4m,C3STDH1Pr,C3STKR2r,C4STMO2Pr,CYOR-u10m,DHCR242r,FACOAL191,FAOXC182806m,FAOXC80,FUMm,H2CO3D,HSD17B7r,ICDHxm,MDHm,PDHm,PGI,PGK,PGM,PMEVKx,PPA,SUCD1m,TPI
xolest_hs_c_74	Cholesteryl esters synthesis	6	26	84	131	0.071429	0.309524	0.0345383	0	3HCO3_NAt,CKc,FBA,GLCt4_2,NAt,PFK	ACCOAC,ADK1,AKGDm,AKGMALtm,ATPS4m,C3STDH1Pr,C3STKR2r,C4STMO2Pr,CYOR-u10m,DHCR241r,FACOAL191,FAOXC182806m,FAOXC80,FUMm,H2CO3D,HSD17B7r,MDHm,PDHm,PGI,PGK,PGM,PMEVKx,PPA,RDH3a,SUCD1m,TPI
xolest_hs_c_97	Cholesteryl esters synthesis	6	26	84	131	0.071429	0.309524	0.0345383	0	CKc,FBA,GLCt2_2,GLCt4_2,HCO3_NAt,PFK	ACCOAC,ADK1,AKGDm,AKGMALtm,ATPS4m,C3STDH1Pr,C3STKR2r,C4STMO2Pr,CYOR-u10m,DHCR243r,FACOAL191,FAOXC182806m,FAOXC80,FUMm,H2CO3D,HSD17B7r,ICDHxm,MDHm,PDHm,PGI,PGK,PGM,PMEVKx,PPA,SUCD1m,TPI
xolest_hs_c_115	Cholesteryl esters synthesis	5	24	83	131	0.060241	0.289157	0.0346987	0	2HCO3_NAt,CKc,FBA,NAt,PFK	ACCOAC,ADK1,AKGDm,AKGMALtm,ATPS4m,C3STDH1Pr,C3STKR2r,C4STMO2Pr,CYOR-u10m,DHCR241r,FACOAL191,FAOXC182806m,FAOXC80,FUMm,HSD17B7r,MDHm,PDHm,PGI,PGK,PGM,PMEVKx,PPA,SUCD1m,TPI
xolest_hs_c_151	Cholesteryl esters synthesis	5	24	83	131	0.060241	0.289157	0.0346987	0	CKc,FBA,GLCt4_2,HCO3_NAt,PFK	ACCOAC,ADK1,AKGDm,AKGMALtm,ATPS4m,C3STDH1Pr,C3STKR2r,C4STMO2Pr,CYOR-u10m,DHCR243r,FACOAL191,FAOXC182806m,FAOXC80,FUMm,HSD17B7r,MDHm,PDHm,PGI,PGK,PGM,PMEVKx,PPA,SUCD1m,TPI
xolest_hs_c_46	Cholesteryl esters synthesis	5	24	83	131	0.060241	0.289157	0.0346987	0	2HCO3_NAt,CKc,FBA,HCO3_NAt,PFK	ACCOAC,ADK1,AKGDm,AKGMALtm,ATPS4m,C3STDH1Pr,C3STKR2r,C4STMO2Pr,CYOR-u10m,DHCR241r,FACOAL191,FAOXC182806m,FAOXC80,FUMm,HSD17B7r,MDHm,PDHm,PGI,PGK,PGM,PMEVKx,PPA,SUCD1m,TPI
hdca_c_115	Hexadecanoate synthesis	7	20	55	75	0.127273	0.363636	0.0351529	0	3HCO3_NAt,CKc,FBA,GLCt4_2,NAt,OCOAT1m,PFK	ACACT1rm,ACCOAC,ADK1,AKGDm,AKGMALtm,ATPS4m,CYOR-u10m,FAOXC182806m,FAOXC80,FUMm,H2CO3D,ICDHxm,MDHm,PDHm,PGI,PGK,PGM,PPA,SUCD1m,TPI
hdca_c_147	Hexadecanoate synthesis	7	20	55	75	0.127273	0.363636	0.0351529	0	CKc,FBA,GLCt4_2,HCO3_NAt,NAt,OCOAT1m,PFK	ACACT1rm,ACCOAC,ADK1,AKGDm,AKGMALtm,ATPS4m,CYOR-u10m,FAOXC182806m,FAOXC80,FUMm,H2CO3D,ICDHxm,MDHm,PDHm,PGI,PGK,PGM,PPA,SUCD1m,TPI
hdca_c_190	Hexadecanoate synthesis	7	20	55	75	0.127273	0.363636	0.0351529	0	3HCO3_NAt,CKc,FBA,GLCt2_2,GLCt4_2,OCOAT1m,PFK	ACACT1rm,ACCOAC,ADK1,AKGDm,AKGMALtm,ATPS4m,CYOR-u10m,FAOXC182806m,FAOXC80,FUMm,ICDHxm,MDHm,PDHm,PGI,PGK,PGM,PPA,RDH1a,SUCD1m,TPI
hdca_c_194	Hexadecanoate synthesis	7	20	55	75	0.127273	0.363636	0.0351529	0	2HCO3_NAt,CKc,FBA,GLCt2_2,GLCt4_2,OCOAT1m,PFK	ACACT1rm,ACCOAC,ADK1,AKGDm,AKGMALtm,ATPS4m,CYOR-u10m,FAOXC182806m,FAOXC80,FUMm,ICDHxm,MDHm,PDHm,PGI,PGK,PGM,PPA,RDH2a,SUCD1m,TPI
hdca_c_197	Hexadecanoate synthesis	7	20	55	75	0.127273	0.363636	0.0351529	0	3HCO3_NAt,CKc,FBA,GLCt2_2,GLCt4_2,OCOAT1m,PFK	ACACT1rm,ACCOAC,ADK1,AKGDm,AKGMALtm,ATPS4m,CYOR-u10m,FAOXC182806m,FAOXC80,FUMm,ICDHxm,MDHm,PDHm,PGI,PGK,PGM,PPA,RDH2a,SUCD1m,TPI
hdca_c_204	Hexadecanoate synthesis	7	20	55	75	0.127273	0.363636	0.0351529	0	3HCO3_NAt,CKc,FBA,GLCt2_2,GLCt4_2,OCOAT1m,PFK	ACACT1rm,ACCOAC,ADK1,AKGDm,AKGMALtm,ATPS4m,CYOR-u10m,FAOXC182806m,FAOXC80,FUMm,ICDHxm,MDHm,PDHm,PGI,PGK,PGM,PPA,RDH1a,SUCD1m,TPI
hdca_c_27	Hexadecanoate synthesis	7	20	55	75	0.127273	0.363636	0.0351529	0	2HCO3_NAt,3HCO3_NAt,CKc,FBA,GLCt2_2,OCOAT1m,PFK	ACACT1rm,ACCOAC,ADK1,AKGDm,AKGMALtm,ATPS4m,CYOR-u10m,FAOXC182806m,FAOXC80,FUMm,ICDHxm,MDHm,PDHm,PGI,PGK,PGM,PPA,RDH3a,SUCD1m,TPI
hdca_c_30	Hexadecanoate synthesis	7	20	55	75	0.127273	0.363636	0.0351529	0	3HCO3_NAt,CKc,FBA,GLCt2_2,GLCt4_2,OCOAT1m,PFK	ACACT1rm,ACCOAC,ADK1,AKGDm,AKGMALtm,ATPS4m,CYOR-u10m,FAOXC182806m,FAOXC80,FUMm,ICDHxm,MDHm,PDHm,PGI,PGK,PGM,PPA,RDH3a,SUCD1m,TPI
hdca_c_92	Hexadecanoate synthesis	7	20	55	75	0.127273	0.363636	0.0351529	0	2HCO3_NAt,3HCO3_NAt,CKc,FBA,GLCt4_2,OCOAT1m,PFK	ACACT1rm,ACCOAC,ADK1,AKGDm,AKGMALtm,ATPS4m,CYOR-u10m,FAOXC182806m,FAOXC80,FUMm,H2CO3D,ICDHxm,MDHm,PDHm,PGI,PGK,PGM,PPA,SUCD1m,TPI
xolest_hs_c_12	Cholesteryl esters synthesis	6	26	85	131	0.070588	0.305882	0.0362095	0	2HCO3_NAt,CKc,FBA,GLCt2_2,NAt,PFK	ACCOAC,ADK1,AKGDm,AKGMALtm,ATPS4m,C3STDH1Pr,C3STKR2r,C4STMO2Pr,CYOR-u10m,DHCR242r,FACOAL191,FAOXC182806m,FAOXC80,FUMm,HSD17B7r,ICDHxm,MDHm,PDHm,PGI,PGK,PGM,PMEVKx,PPA,RDH1a,SUCD1m,TPI
xolest_hs_c_144	Cholesteryl esters synthesis	6	26	85	131	0.070588	0.305882	0.0362095	0	3HCO3_NAt,CKc,FBA,GLCt2_2,HCO3_NAt,PFK	ACCOAC,ADK1,AKGDm,AKGMALtm,ATPS4m,C3STDH1Pr,C3STKR2r,C4STMO2Pr,CYOR-u10m,DHCR242r,FACOAL191,FAOXC182806m,FAOXC80,FUMm,HSD17B7r,ICDHxm,MDHm,PDHm,PGI,PGK,PGM,PMEVKx,PPA,RDH3a,SUCD1m,TPI
xolest_hs_c_155	Cholesteryl esters synthesis	6	26	85	131	0.070588	0.305882	0.0362095	0	2HCO3_NAt,3HCO3_NAt,CKc,FBA,GLCt2_2,PFK	ACCOAC,ADK1,AKGDm,AKGMALtm,ATPS4m,C3STDH1Pr,C3STKR2r,C4STMO2Pr,CYOR-u10m,DHCR242r,FACOAL191,FAOXC182806m,FAOXC80,FUMm,HSD17B7r,ICDHxm,MDHm,PDHm,PGI,PGK,PGM,PMEVKx,PPA,RDH3a,SUCD1m,TPI
xolest_hs_c_157	Cholesteryl esters synthesis	6	26	85	131	0.070588	0.305882	0.0362095	0	2HCO3_NAt,CKc,FBA,GLCt2_2,HCO3_NAt,PFK	ACCOAC,ADK1,AKGDm,AKGMALtm,ATPS4m,C3STDH1Pr,C3STKR2r,C4STMO2Pr,CYOR-u10m,DHCR242r,FACOAL191,FAOXC182806m,FAOXC80,FUMm,H2CO3D,HSD17B7r,MDHm,PDHm,PGI,PGK,PGM,PMEVKx,PPA,RDH2a,SUCD1m,TPI
xolest_hs_c_178	Cholesteryl esters synthesis	6	26	85	131	0.070588	0.305882	0.0362095	0	3HCO3_NAt,CKc,FBA,GLCt2_2,HCO3_NAt,PFK	ACCOAC,ADK1,AKGDm,AKGMALtm,ATPS4m,C3STDH1Pr,C3STKR2r,C4STMO2Pr,CYOR-u10m,DHCR242r,FACOAL191,FAOXC182806m,FAOXC80,FUMm,H2CO3D,HSD17B7r,ICDHxm,MDHm,PDHm,PGI,PGK,PGM,PMEVKx,PPA,SUCD1m,TPI
xolest_hs_c_49	Cholesteryl esters synthesis	6	26	85	131	0.070588	0.305882	0.0362095	0	3HCO3_NAt,CKc,FBA,GLCt4_2,NAt,PFK	ACCOAC,ADK1,AKGDm,AKGMALtm,ATPS4m,C3STDH1Pr,C3STKR2r,C4STMO2Pr,CYOR-u10m,DHCR241r,FACOAL191,FAOXC182806m,FAOXC80,FUMm,H2CO3D,HSD17B7r,ICDHxm,MDHm,PDHm,PGI,PGK,PGM,PMEVKx,PPA,SUCD1m,TPI
xolest_hs_c_55	Cholesteryl esters synthesis	6	26	85	131	0.070588	0.305882	0.0362095	0	3HCO3_NAt,CKc,FBA,GLCt2_2,NAt,PFK	ACCOAC,ADK1,AKGDm,AKGMALtm,ATPS4m,C3STDH1Pr,C3STKR2r,C4STMO2Pr,CYOR-u10m,DHCR243r,FACOAL191,FAOXC182806m,FAOXC80,FUMm,H2CO3D,HSD17B7r,MDHm,PDHm,PGI,PGK,PGM,PMEVKx,PPA,RDH2a,SUCD1m,TPI
xolest_hs_c_57	Cholesteryl esters synthesis	6	26	85	131	0.070588	0.305882	0.0362095	0	2HCO3_NAt,CKc,FBA,GLCt2_2,GLCt4_2,PFK	ACCOAC,ADK1,AKGDm,AKGMALtm,ATPS4m,C3STDH1Pr,C3STKR2r,C4STMO2Pr,CYOR-u10m,DHCR242r,FACOAL191,FAOXC182806m,FAOXC80,FUMm,H2CO3D,HSD17B7r,MDHm,PDHm,PGI,PGK,PGM,PMEVKx,PPA,RDH3a,SUCD1m,TPI
xolest_hs_c_62	Cholesteryl esters synthesis	6	26	85	131	0.070588	0.305882	0.0362095	0	3HCO3_NAt,CKc,FBA,GLCt2_2,NAt,PFK	ACCOAC,ADK1,AKGDm,AKGMALtm,ATPS4m,C3STDH1Pr,C3STKR2r,C4STMO2Pr,CYOR-u10m,DHCR241r,FACOAL191,FAOXC182806m,FAOXC80,FUMm,H2CO3D,HSD17B7r,ICDHxm,MDHm,PDHm,PGI,PGK,PGM,PMEVKx,PPA,SUCD1m,TPI
xolest_hs_c_67	Cholesteryl esters synthesis	6	26	85	131	0.070588	0.305882	0.0362095	0	CKc,FBA,GLCt2_2,GLCt4_2,HCO3_NAt,PFK	ACCOAC,ADK1,AKGDm,AKGMALtm,ATPS4m,C3STDH1Pr,C3STKR2r,C4STMO2Pr,CYOR-u10m,DHCR243r,FACOAL191,FAOXC182806m,FAOXC80,FUMm,H2CO3D,HSD17B7r,MDHm,PDHm,PGI,PGK,PGM,PMEVKx,PPA,RDH1a,SUCD1m,TPI
hdca_c_100	Hexadecanoate synthesis	4	18	52	75	0.076923	0.346154	0.0362335	0	2HCO3_NAt,CKc,FBA,PFK	ACCOAC,ADK1,AKGDm,AKGMALtm,ATPS4m,CYOR-u10m,FAOXC182806m,FAOXC80,FUMm,ICDHxm,MDHm,PDHm,PGI,PGK,PGM,PPA,SUCD1m,TPI
hdca_c_150	Hexadecanoate synthesis	4	18	52	75	0.076923	0.346154	0.0362335	0	2HCO3_NAt,CKc,FBA,PFK	ACCOAC,ADK1,AKGDm,AKGMALtm,ATPS4m,CYOR-u10m,FAOXC182806m,FAOXC80,FUMm,ICDHxm,MDHm,PDHm,PGI,PGK,PGM,PPA,SUCD1m,TPI
hdca_c_207	Hexadecanoate synthesis	4	18	52	75	0.076923	0.346154	0.0362335	0	2HCO3_NAt,CKc,FBA,PFK	ACCOAC,ADK1,AKGDm,AKGMALtm,ATPS4m,CYOR-u10m,FAOXC182806m,FAOXC80,FUMm,ICDHxm,MDHm,PDHm,PGI,PGK,PGM,PPA,SUCD1m,TPI
hdca_c_67	Hexadecanoate synthesis	4	18	52	75	0.076923	0.346154	0.0362335	0	2HCO3_NAt,CKc,FBA,PFK	ACCOAC,ADK1,AKGDm,AKGMALtm,ATPS4m,CYOR-u10m,FAOXC182806m,FAOXC80,FUMm,ICDHxm,MDHm,PDHm,PGI,PGK,PGM,PPA,SUCD1m,TPI
hdca_c_117	Hexadecanoate synthesis	6	20	56	75	0.107143	0.357143	0.0362902	0	3HCO3_NAt,CKc,FBA,GLCt4_2,OCOAT1m,PFK	ACACT1rm,ACCOAC,ADK1,AKGDm,AKGMALtm,ATPS4m,CYOR-u10m,FAOXC182806m,FAOXC80,FUMm,H2CO3D,ICDHxm,MDHm,PDHm,PGI,PGK,PGM,PPA,SUCD1m,TPI
hdca_c_135	Hexadecanoate synthesis	6	20	56	75	0.107143	0.357143	0.0362902	0	2HCO3_NAt,3HCO3_NAt,CKc,FBA,OCOAT1m,PFK	ACACT1rm,ACCOAC,ADK1,AKGDm,AKGMALtm,ATPS4m,CYOR-u10m,FAOXC182806m,FAOXC80,FUMm,ICDHxm,MDHm,PDHm,PGI,PGK,PGM,PPA,RDH2a,SUCD1m,TPI
hdca_c_162	Hexadecanoate synthesis	6	20	56	75	0.107143	0.357143	0.0362902	0	3HCO3_NAt,CKc,FBA,NAt,OCOAT1m,PFK	ACACT1rm,ACCOAC,ADK1,AKGDm,AKGMALtm,ATPS4m,CYOR-u10m,FAOXC182806m,FAOXC80,FUMm,H2CO3D,ICDHxm,MDHm,PDHm,PGI,PGK,PGM,PPA,SUCD1m,TPI
hdca_c_47	Hexadecanoate synthesis	6	20	56	75	0.107143	0.357143	0.0362902	0	CKc,FBA,GLCt2_2,GLCt4_2,OCOAT1m,PFK	ACACT1rm,ACCOAC,ADK1,AKGDm,AKGMALtm,ATPS4m,CYOR-u10m,FAOXC182806m,FAOXC80,FUMm,H2CO3D,ICDHxm,MDHm,PDHm,PGI,PGK,PGM,PPA,SUCD1m,TPI
hdca_c_62	Hexadecanoate synthesis	6	20	56	75	0.107143	0.357143	0.0362902	0	3HCO3_NAt,CKc,FBA,NAt,OCOAT1m,PFK	ACACT1rm,ACCOAC,ADK1,AKGDm,AKGMALtm,ATPS4m,CYOR-u10m,FAOXC182806m,FAOXC80,FUMm,ICDHxm,MDHm,PDHm,PGI,PGK,PGM,PPA,RDH2a,SUCD1m,TPI
hdca_c_80	Hexadecanoate synthesis	6	20	56	75	0.107143	0.357143	0.0362902	0	3HCO3_NAt,CKc,FBA,GLCt2_2,OCOAT1m,PFK	ACACT1rm,ACCOAC,ADK1,AKGDm,AKGMALtm,ATPS4m,CYOR-u10m,FAOXC182806m,FAOXC80,FUMm,ICDHxm,MDHm,PDHm,PGI,PGK,PGM,PPA,RDH2a,SUCD1m,TPI
hdca_c_83	Hexadecanoate synthesis	6	20	56	75	0.107143	0.357143	0.0362902	0	2HCO3_NAt,CKc,FBA,HCO3_NAt,OCOAT1m,PFK	ACACT1rm,ACCOAC,ADK1,AKGDm,AKGMALtm,ATPS4m,CYOR-u10m,FAOXC182806m,FAOXC80,FUMm,ICDHxm,MDHm,PDHm,PGI,PGK,PGM,PPA,RDH3a,SUCD1m,TPI
hdca_c_91	Hexadecanoate synthesis	6	20	56	75	0.107143	0.357143	0.0362902	0	2HCO3_NAt,3HCO3_NAt,CKc,FBA,OCOAT1m,PFK	ACACT1rm,ACCOAC,ADK1,AKGDm,AKGMALtm,ATPS4m,CYOR-u10m,FAOXC182806m,FAOXC80,FUMm,H2CO3D,ICDHxm,MDHm,PDHm,PGI,PGK,PGM,PPA,SUCD1m,TPI
pail_hs_c_10	Phosphatidylinositol synthesis	5	22	68	94	0.073529	0.323529	0.0370929	0	2HCO3_NAt,CKc,FBA,GLCt4_2,PFK	ACCOAC,ADK1,AKGDm,AKGMALtm,ATPS4m,CYOR-u10m,FAOXC182806m,FAOXC80,FUMm,H2CO3D,ICDHxm,ICDHyrm,MDHm,MI1PP,PDHm,PGI,PGK,PGM,PPA,RDH2a,SUCD1m,TPI
pail_hs_c_153	Phosphatidylinositol synthesis	5	22	68	94	0.073529	0.323529	0.0370929	0	2HCO3_NAt,CKc,FBA,PFK,PIt7	ACCOAC,ADK1,AKGDm,AKGMALtm,ATPS4m,CYOR-u10m,FAOXC182806m,FAOXC80,FUMm,H2CO3D,ICDHxm,ICDHyrm,MDHm,MI1PP,PDHm,PGI,PGK,PGM,PPA,RDH3a,SUCD1m,TPI
pail_hs_c_23	Phosphatidylinositol synthesis	5	22	68	94	0.073529	0.323529	0.0370929	0	CKc,FBA,HCO3_NAt,NAt,PFK	ACCOAC,ADK1,AKGDm,AKGMALtm,ATPS4m,CYOR-u10m,FAOXC182806m,FAOXC80,FUMm,H2CO3D,ICDHxm,ICDHyrm,MDHm,MI1PP,PDHm,PGI,PGK,PGM,PPA,RDH2a,SUCD1m,TPI
pail_hs_c_35	Phosphatidylinositol synthesis	5	22	68	94	0.073529	0.323529	0.0370929	0	CKc,FBA,GLCt2_2,PFK,PIt7	ACCOAC,ADK1,AKGDm,AKGMALtm,ATPS4m,CYOR-u10m,FAOXC182806m,FAOXC80,FUMm,H2CO3D,ICDHxm,ICDHyrm,MDHm,MI1PP,PDHm,PGI,PGK,PGM,PPA,RDH1a,SUCD1m,TPI
pail_hs_c_78	Phosphatidylinositol synthesis	5	22	68	94	0.073529	0.323529	0.0370929	0	3HCO3_NAt,CKc,FBA,NAt,PFK	ACCOAC,ADK1,AKGDm,AKGMALtm,ATPS4m,CYOR-u10m,FAOXC182806m,FAOXC80,FUMm,H2CO3D,ICDHxm,ICDHyrm,MDHm,MI1PP,PDHm,PGI,PGK,PGM,PPA,RDH2a,SUCD1m,TPI
pail_hs_c_88	Phosphatidylinositol synthesis	5	22	68	94	0.073529	0.323529	0.0370929	0	2HCO3_NAt,CKc,FBA,GLCt2_2,PFK	ACCOAC,ADK1,AKGDm,AKGMALtm,ATPS4m,CYOR-u10m,FAOXC182806m,FAOXC80,FUMm,H2CO3D,ICDHxm,ICDHyrm,MDHm,MI1PP,PDHm,PGI,PGK,PGM,PPA,RDH2a,SUCD1m,TPI
hdca_c_21	Hexadecanoate synthesis	8	20	55	75	0.145455	0.363636	0.0375178	0	2HCO3_NAt,CKc,FBA,GLCt2_2,GLCt4_2,NAt,OCOAT1m,PFK	ACACT1rm,ACCOAC,ADK1,AKGDm,AKGMALtm,ATPS4m,CYOR-u10m,FAOXC182806m,FAOXC80,FUMm,ICDHxm,MDHm,PDHm,PGI,PGK,PGM,PPA,RDH3a,SUCD1m,TPI
xolest_hs_c_124	Cholesteryl esters synthesis	6	26	86	131	0.069767	0.302326	0.0377466	0	CKc,FBA,GLCt2_2,GLCt4_2,HCO3_NAt,PFK	ACCOAC,ADK1,AKGDm,AKGMALtm,ATPS4m,C3STDH1Pr,C3STKR2r,C4STMO2Pr,CYOR-u10m,DHCR241r,FACOAL191,FAOXC182806m,FAOXC80,FUMm,H2CO3D,HSD17B7r,MDHm,PDHm,PGI,PGK,PGM,PMEVKx,PPA,RDH3a,SUCD1m,TPI
hdca_c_152	Hexadecanoate synthesis	5	19	54	75	0.092593	0.351852	0.038308	0	CKc,FBA,HCO3_NAt,OCOAT1m,PFK	ACACT1rm,ACCOAC,ADK1,AKGDm,AKGMALtm,ATPS4m,CYOR-u10m,FAOXC182806m,FAOXC80,FUMm,ICDHxm,MDHm,PDHm,PGI,PGK,PGM,PPA,SUCD1m,TPI
hdca_c_129	Hexadecanoate synthesis	4	18	53	75	0.075472	0.339623	0.0402016	0	2HCO3_NAt,CKc,FBA,PFK	ACCOAC,ADK1,AKGDm,AKGMALtm,ATPS4m,CYOR-u10m,FAOXC182806m,FAOXC80,FUMm,ICDHxm,MDHm,PDHm,PGI,PGK,PGM,PPA,SUCD1m,TPI
chsterol_c_16	Cholesterol synthesis	5	23	77	121	0.064935	0.298701	0.0407142	0	CKc,FBA,GLCt4_2,OCOAT1m,PFK	ACACT1rm,ADK1,ATPS4m,C3STDH1Pr,C3STKR2r,C4STMO2Pr,CYOR-u10m,DHCR242r,FACOAL191,FAOXC182806m,FAOXC80,GND,HSD17B7r,PDHm,PGK,PGM,PMEVKx,PPA,RDH2a,TALA,TKT1,TKT2,TPI
chsterol_c_18	Cholesterol synthesis	5	23	77	121	0.064935	0.298701	0.0407142	0	CKc,FBA,NAt,OCOAT1m,PFK	ACACT1rm,ADK1,ATPS4m,C3STDH1Pr,C3STKR2r,C4STMO2Pr,CYOR-u10m,DHCR241r,FACOAL191,FAOXC182806m,FAOXC80,GND,HSD17B7r,PDHm,PGK,PGM,PMEVKx,PPA,RDH2a,TALA,TKT1,TKT2,TPI
chsterol_c_23	Cholesterol synthesis	5	23	77	121	0.064935	0.298701	0.0407142	0	CKc,FBA,GLCt4_2,OCOAT1m,PFK	ACACT1rm,ADK1,ATPS4m,C3STDH1Pr,C3STKR2r,C4STMO2Pr,CYOR-u10m,DHCR242r,FACOAL191,FAOXC182806m,FAOXC80,GND,HSD17B7r,PDHm,PGK,PGM,PMEVKx,PPA,RDH2a,TALA,TKT1,TKT2,TPI
chsterol_c_3	Cholesterol synthesis	5	23	77	121	0.064935	0.298701	0.0407142	0	CKc,FBA,GLCt4_2,OCOAT1m,PFK	ACACT1rm,ADK1,ATPS4m,C3STDH1Pr,C3STKR2r,C4STMO2Pr,CYOR-u10m,DHCR243r,FACOAL191,FAOXC182806m,FAOXC80,GND,HSD17B7r,PDHm,PGK,PGM,PMEVKx,PPA,RDH2a,TALA,TKT1,TKT2,TPI
chsterol_c_31	Cholesterol synthesis	5	23	77	121	0.064935	0.298701	0.0407142	0	CKc,FBA,GLCt4_2,OCOAT1m,PFK	ACACT1rm,ADK1,ATPS4m,C3STDH1Pr,C3STKR2r,C4STMO2Pr,CYOR-u10m,DHCR242r,FACOAL191,FAOXC182806m,FAOXC80,GND,HSD17B7r,PDHm,PGK,PGM,PMEVKx,PPA,RDH2a,TALA,TKT1,TKT2,TPI
chsterol_c_32	Cholesterol synthesis	5	23	77	121	0.064935	0.298701	0.0407142	0	CKc,FBA,GLCt4_2,OCOAT1m,PFK	ACACT1rm,ADK1,ATPS4m,C3STDH1Pr,C3STKR2r,C4STMO2Pr,CYOR-u10m,DHCR243r,FACOAL191,FAOXC182806m,FAOXC80,GND,HSD17B7r,PDHm,PGK,PGM,PMEVKx,PPA,RDH1a,TALA,TKT1,TKT2,TPI
chsterol_c_37	Cholesterol synthesis	5	23	77	121	0.064935	0.298701	0.0407142	0	CKc,FBA,NAt,OCOAT1m,PFK	ACACT1rm,ADK1,ATPS4m,C3STDH1Pr,C3STKR2r,C4STMO2Pr,CYOR-u10m,DHCR243r,FACOAL191,FAOXC182806m,FAOXC80,GND,HSD17B7r,PDHm,PGK,PGM,PMEVKx,PPA,RDH3a,TALA,TKT1,TKT2,TPI
chsterol_c_47	Cholesterol synthesis	5	23	77	121	0.064935	0.298701	0.0407142	0	CKc,FBA,NAt,OCOAT1m,PFK	ACACT1rm,ADK1,ATPS4m,C3STDH1Pr,C3STKR2r,C4STMO2Pr,CYOR-u10m,DHCR242r,FACOAL191,FAOXC182806m,FAOXC80,GND,HSD17B7r,PDHm,PGK,PGM,PMEVKx,PPA,RDH3a,TALA,TKT1,TKT2,TPI
chsterol_c_53	Cholesterol synthesis	5	23	77	121	0.064935	0.298701	0.0407142	0	CKc,FBA,NAt,OCOAT1m,PFK	ACACT1rm,ADK1,ATPS4m,C3STDH1Pr,C3STKR2r,C4STMO2Pr,CYOR-u10m,DHCR241r,FACOAL191,FAOXC182806m,FAOXC80,GND,HSD17B7r,PDHm,PGK,PGM,PMEVKx,PPA,RDH2a,TALA,TKT1,TKT2,TPI
chsterol_c_54	Cholesterol synthesis	5	23	77	121	0.064935	0.298701	0.0407142	0	CKc,FBA,GLCt4_2,OCOAT1m,PFK	ACACT1rm,ADK1,ATPS4m,C3STDH1Pr,C3STKR2r,C4STMO2Pr,CYOR-u10m,DHCR242r,FACOAL191,FAOXC182806m,FAOXC80,GND,HSD17B7r,PDHm,PGK,PGM,PMEVKx,PPA,RDH2a,TALA,TKT1,TKT2,TPI
chsterol_c_6	Cholesterol synthesis	5	23	77	121	0.064935	0.298701	0.0407142	0	CKc,FBA,GLCt4_2,OCOAT1m,PFK	ACACT1rm,ADK1,ATPS4m,C3STDH1Pr,C3STKR2r,C4STMO2Pr,CYOR-u10m,DHCR243r,FACOAL191,FAOXC182806m,FAOXC80,GND,HSD17B7r,PDHm,PGK,PGM,PMEVKx,PPA,RDH2a,TALA,TKT1,TKT2,TPI
hdca_c_130	Hexadecanoate synthesis	6	19	53	75	0.113208	0.358491	0.0409846	0	3HCO3_NAt,CKc,FBA,HCO3_NAt,OCOAT1m,PFK	ACACT1rm,ACCOAC,ADK1,AKGDm,AKGMALtm,ATPS4m,CYOR-u10m,FAOXC182806m,FAOXC80,FUMm,ICDHxm,MDHm,PDHm,PGI,PGK,PGM,PPA,SUCD1m,TPI
hdca_c_148	Hexadecanoate synthesis	6	19	53	75	0.113208	0.358491	0.0409846	0	3HCO3_NAt,CKc,FBA,GLCt2_2,OCOAT1m,PFK	ACACT1rm,ACCOAC,ADK1,AKGDm,AKGMALtm,ATPS4m,CYOR-u10m,FAOXC182806m,FAOXC80,FUMm,ICDHxm,MDHm,PDHm,PGI,PGK,PGM,PPA,SUCD1m,TPI
hdca_c_195	Hexadecanoate synthesis	6	19	53	75	0.113208	0.358491	0.0409846	0	3HCO3_NAt,CKc,FBA,GLCt2_2,OCOAT1m,PFK	ACACT1rm,ACCOAC,ADK1,AKGDm,AKGMALtm,ATPS4m,CYOR-u10m,FAOXC182806m,FAOXC80,FUMm,ICDHxm,MDHm,PDHm,PGI,PGK,PGM,PPA,SUCD1m,TPI
hdca_c_68	Hexadecanoate synthesis	6	19	53	75	0.113208	0.358491	0.0409846	0	2HCO3_NAt,CKc,FBA,GLCt2_2,OCOAT1m,PFK	ACACT1rm,ACCOAC,ADK1,AKGDm,AKGMALtm,ATPS4m,CYOR-u10m,FAOXC182806m,FAOXC80,FUMm,ICDHxm,MDHm,PDHm,PGI,PGK,PGM,PPA,SUCD1m,TPI
hdca_c_89	Hexadecanoate synthesis	6	19	53	75	0.113208	0.358491	0.0409846	0	3HCO3_NAt,CKc,FBA,GLCt2_2,OCOAT1m,PFK	ACACT1rm,ACCOAC,ADK1,AKGDm,AKGMALtm,ATPS4m,CYOR-u10m,FAOXC182806m,FAOXC80,FUMm,ICDHxm,MDHm,PDHm,PGI,PGK,PGM,PPA,SUCD1m,TPI
hdca_c_105	Hexadecanoate synthesis	7	20	56	75	0.125	0.357143	0.0416342	0	3HCO3_NAt,CKc,FBA,GLCt2_2,GLCt4_2,OCOAT1m,PFK	ACACT1rm,ACCOAC,ADK1,AKGDm,AKGMALtm,ATPS4m,CYOR-u10m,FAOXC182806m,FAOXC80,FUMm,ICDHxm,MDHm,PDHm,PGI,PGK,PGM,PPA,RDH3a,SUCD1m,TPI
hdca_c_172	Hexadecanoate synthesis	7	20	56	75	0.125	0.357143	0.0416342	0	2HCO3_NAt,CKc,FBA,GLCt2_2,GLCt4_2,OCOAT1m,PFK	ACACT1rm,ACCOAC,ADK1,AKGDm,AKGMALtm,ATPS4m,CYOR-u10m,FAOXC182806m,FAOXC80,FUMm,ICDHxm,MDHm,PDHm,PGI,PGK,PGM,PPA,RDH2a,SUCD1m,TPI
hdca_c_203	Hexadecanoate synthesis	7	20	56	75	0.125	0.357143	0.0416342	0	2HCO3_NAt,3HCO3_NAt,CKc,FBA,GLCt2_2,OCOAT1m,PFK	ACACT1rm,ACCOAC,ADK1,AKGDm,AKGMALtm,ATPS4m,CYOR-u10m,FAOXC182806m,FAOXC80,FUMm,ICDHxm,MDHm,PDHm,PGI,PGK,PGM,PPA,RDH3a,SUCD1m,TPI
hdca_c_28	Hexadecanoate synthesis	7	20	56	75	0.125	0.357143	0.0416342	0	2HCO3_NAt,CKc,FBA,GLCt2_2,HCO3_NAt,OCOAT1m,PFK	ACACT1rm,ACCOAC,ADK1,AKGDm,AKGMALtm,ATPS4m,CYOR-u10m,FAOXC182806m,FAOXC80,FUMm,ICDHxm,MDHm,PDHm,PGI,PGK,PGM,PPA,RDH3a,SUCD1m,TPI
tag_hs_c_165	Triacylglycerol synthesis	6	20	57	84	0.105263	0.350877	0.0420353	0	3HCO3_NAt,CKc,FBA,GLCt4_2,PFK,PPAP	ACCOAC,ACYP,ADK1,AKGDm,AKGMALtm,ATPS4m,CYOR-u10m,DGAT,FUMm,H2CO3D,ICDHyrm,MDHm,PDHm,PGI,PGK,PGM,PPA,RDH3a,SUCD1m,TPI
o2s_m_107	Superoxide anion synthesis	1	10	30	42	0.033333	0.333333	0.0424808	0	NAt	ACTLMO,ACYP,ATPS4m,CYOR-u10m,GND,PGI,PGM,TALA,TKT1,TKT2
o2s_m_119	Superoxide anion synthesis	1	10	30	42	0.033333	0.333333	0.0424808	0	GLCt4_2	ACTLMO,ACYP,ATPS4m,CYOR-u10m,GND,PGI,PGM,TALA,TKT1,TKT2
o2s_m_123	Superoxide anion synthesis	1	10	30	42	0.033333	0.333333	0.0424808	0	NAt	ACTLMO,ACYP,ATPS4m,CYOR-u10m,GND,PGI,PGM,TALA,TKT1,TKT2
o2s_m_14	Superoxide anion synthesis	1	10	30	42	0.033333	0.333333	0.0424808	0	NAt	ACTLMO,ACYP,ATPS4m,CYOR-u10m,GND,PGI,PGM,TALA,TKT1,TKT2
o2s_m_31	Superoxide anion synthesis	1	10	30	42	0.033333	0.333333	0.0424808	0	NAt	ACTLMO,ACYP,ATPS4m,CYOR-u10m,GND,PGI,PGM,TALA,TKT1,TKT2
o2s_m_64	Superoxide anion synthesis	1	10	30	42	0.033333	0.333333	0.0424808	0	NAt	ACTLMO,ACYP,ATPS4m,CYOR-u10m,GND,PGI,PGM,TALA,TKT1,TKT2
o2s_m_73	Superoxide anion synthesis	1	10	30	42	0.033333	0.333333	0.0424808	0	GLCt4_2	ACTLMO,ACYP,ATPS4m,CYOR-u10m,GND,PGI,PGM,TALA,TKT1,TKT2
o2s_m_76	Superoxide anion synthesis	1	10	30	42	0.033333	0.333333	0.0424808	0	GLCt2_2	ACTLMO,ACYP,ATPS4m,CYOR-u10m,GND,PGI,PGM,TALA,TKT1,TKT2
hdca_c_60	Hexadecanoate synthesis	5	19	55	75	0.090909	0.345455	0.0434983	0	2HCO3_NAt,CKc,FBA,OCOAT1m,PFK	ACACT1rm,ACCOAC,ADK1,AKGDm,AKGMALtm,ATPS4m,CYOR-u10m,FAOXC182806m,FAOXC80,FUMm,ICDHxm,MDHm,PDHm,PGI,PGK,PGM,PPA,SUCD1m,TPI
tag_hs_c_65	Triacylglycerol synthesis	5	19	55	84	0.090909	0.345455	0.0434983	0	2HCO3_NAt,CKc,FBA,PFK,PPAP	ACCOAC,ACYP,ADK1,AKGDm,AKGMALtm,ATPS4m,CYOR-u10m,DGAT,FUMm,ICDHyrm,MDHm,PDHm,PGI,PGK,PGM,PPA,RDH2a,SUCD1m,TPI
tag_hs_c_92	Triacylglycerol synthesis	5	19	55	84	0.090909	0.345455	0.0434983	0	2HCO3_NAt,CKc,FBA,PFK,PPAP	ACCOAC,ACYP,ADK1,AKGDm,AKGMALtm,ATPS4m,CYOR-u10m,DGAT,FUMm,ICDHyrm,MDHm,PDHm,PGI,PGK,PGM,PPA,RDH2a,SUCD1m,TPI
hdca_c_10	Hexadecanoate synthesis	4	18	54	75	0.074074	0.333333	0.044138	0	2HCO3_NAt,CKc,FBA,PFK	ACCOAC,ADK1,AKGDm,AKGMALtm,ATPS4m,CYOR-u10m,FAOXC182806m,FAOXC80,FUMm,ICDHxm,MDHm,PDHm,PGI,PGK,PGM,PPA,SUCD1m,TPI
hdca_c_123	Hexadecanoate synthesis	4	18	54	75	0.074074	0.333333	0.044138	0	2HCO3_NAt,CKc,FBA,PFK	ACCOAC,ADK1,AKGDm,AKGMALtm,ATPS4m,CYOR-u10m,FAOXC182806m,FAOXC80,FUMm,ICDHxm,MDHm,PDHm,PGI,PGK,PGM,PPA,SUCD1m,TPI
hdca_c_79	Hexadecanoate synthesis	4	18	54	75	0.074074	0.333333	0.044138	0	2HCO3_NAt,CKc,FBA,PFK	ACCOAC,ADK1,AKGDm,AKGMALtm,ATPS4m,CYOR-u10m,FAOXC182806m,FAOXC80,FUMm,ICDHxm,MDHm,PDHm,PGI,PGK,PGM,PPA,SUCD1m,TPI
xolest_hs_c_16	Cholesteryl esters synthesis	6	25	82	131	0.073171	0.304878	0.0441836	0	CKc,FBA,GLCt4_2,HCO3_NAt,NAt,PFK	ACCOAC,ADK1,AKGDm,AKGMALtm,ATPS4m,C3STDH1Pr,C3STKR2r,C4STMO2Pr,CYOR-u10m,DHCR242r,FACOAL191,FAOXC182806m,FAOXC80,FUMm,HSD17B7r,ICDHxm,MDHm,PDHm,PGI,PGK,PGM,PMEVKx,PPA,SUCD1m,TPI
xolest_hs_c_72	Cholesteryl esters synthesis	6	25	82	131	0.073171	0.304878	0.0441836	0	3HCO3_NAt,CKc,FBA,GLCt2_2,NAt,PFK	ACCOAC,ADK1,AKGDm,AKGMALtm,ATPS4m,C3STDH1Pr,C3STKR2r,C4STMO2Pr,CYOR-u10m,DHCR243r,FACOAL191,FAOXC182806m,FAOXC80,FUMm,HSD17B7r,ICDHxm,MDHm,PDHm,PGI,PGK,PGM,PMEVKx,PPA,SUCD1m,TPI
o2s_m_101	Superoxide anion synthesis	1	10	31	42	0.032258	0.322581	0.0444727	0	NAt	ACTLMO,ACYP,ATPS4m,CYOR-u10m,GND,PGI,PGM,TALA,TKT1,TKT2
o2s_m_104	Superoxide anion synthesis	1	10	31	42	0.032258	0.322581	0.0444727	0	NAt	ACTLMO,ACYP,ATPS4m,CYOR-u10m,GND,PGI,PGM,TALA,TKT1,TKT2
o2s_m_111	Superoxide anion synthesis	1	10	31	42	0.032258	0.322581	0.0444727	0	GLCt4_2	ACTLMO,ACYP,ATPS4m,CYOR-u10m,GND,PGI,PGM,TALA,TKT1,TKT2
o2s_m_126	Superoxide anion synthesis	1	10	31	42	0.032258	0.322581	0.0444727	0	NAt	ACTLMO,ACYP,ATPS4m,CYOR-u10m,GND,PGI,PGM,TALA,TKT1,TKT2
o2s_m_17	Superoxide anion synthesis	1	10	31	42	0.032258	0.322581	0.0444727	0	GLCt2_2	ACTLMO,ACYP,ATPS4m,CYOR-u10m,GND,PGI,PGM,TALA,TKT1,TKT2
o2s_m_32	Superoxide anion synthesis	1	10	31	42	0.032258	0.322581	0.0444727	0	GLCt4_2	ACTLMO,ACYP,ATPS4m,CYOR-u10m,GND,PGI,PGM,TALA,TKT1,TKT2
o2s_m_36	Superoxide anion synthesis	1	10	31	42	0.032258	0.322581	0.0444727	0	NAt	ACTLMO,ACYP,ATPS4m,CYOR-u10m,GND,PGI,PGM,TALA,TKT1,TKT2
o2s_m_55	Superoxide anion synthesis	1	10	31	42	0.032258	0.322581	0.0444727	0	NAt	ACTLMO,ACYP,ATPS4m,CYOR-u10m,GND,PGI,PGM,TALA,TKT1,TKT2
o2s_m_98	Superoxide anion synthesis	1	10	31	42	0.032258	0.322581	0.0444727	0	GLCt2_2	ACTLMO,ACYP,ATPS4m,CYOR-u10m,GND,PGI,PGM,TALA,TKT1,TKT2
hdca_c_125	Hexadecanoate synthesis	8	20	56	75	0.142857	0.357143	0.0447791	0	2HCO3_NAt,CKc,FBA,GLCt2_2,GLCt4_2,HCO3_NAt,OCOAT1m,PFK	ACACT1rm,ACCOAC,ADK1,AKGDm,AKGMALtm,ATPS4m,CYOR-u10m,FAOXC182806m,FAOXC80,FUMm,ICDHxm,MDHm,PDHm,PGI,PGK,PGM,PPA,RDH3a,SUCD1m,TPI
pail_hs_c_136	Phosphatidylinositol synthesis	5	21	65	94	0.076923	0.323077	0.0450887	0	CKc,FBA,GLCt4_2,PFK,PIt7ir	ACCOAC,ADK1,AKGDm,AKGMALtm,ATPS4m,CYOR-u10m,FAOXC182806m,FAOXC80,FUMm,H2CO3D,ICDHxm,ICDHyrm,MDHm,MI1PP,PDHm,PGI,PGK,PGM,PPA,SUCD1m,TPI
pail_hs_c_51	Phosphatidylinositol synthesis	5	21	65	94	0.076923	0.323077	0.0450887	0	CKc,FBA,GLCt2_2,PFK,PIt7	ACCOAC,ADK1,AKGDm,AKGMALtm,ATPS4m,CYOR-u10m,FAOXC182806m,FAOXC80,FUMm,H2CO3D,ICDHxm,ICDHyrm,MDHm,MI1PP,PDHm,PGI,PGK,PGM,PPA,SUCD1m,TPI
hdca_c_157	Hexadecanoate synthesis	7	19	53	75	0.132075	0.358491	0.0459419	0	3HCO3_NAt,CKc,FBA,GLCt2_2,GLCt4_2,OCOAT1m,PFK	ACACT1rm,ACCOAC,ADK1,AKGDm,AKGMALtm,ATPS4m,CYOR-u10m,FAOXC182806m,FAOXC80,FUMm,ICDHxm,MDHm,PDHm,PGI,PGK,PGM,PPA,SUCD1m,TPI
hdca_c_198	Hexadecanoate synthesis	7	19	53	75	0.132075	0.358491	0.0459419	0	3HCO3_NAt,CKc,FBA,GLCt2_2,GLCt4_2,OCOAT1m,PFK	ACACT1rm,ACCOAC,ADK1,AKGDm,AKGMALtm,ATPS4m,CYOR-u10m,FAOXC182806m,FAOXC80,FUMm,ICDHxm,MDHm,PDHm,PGI,PGK,PGM,PPA,SUCD1m,TPI
hdca_c_38	Hexadecanoate synthesis	7	19	53	75	0.132075	0.358491	0.0459419	0	3HCO3_NAt,CKc,FBA,GLCt2_2,GLCt4_2,OCOAT1m,PFK	ACACT1rm,ACCOAC,ADK1,AKGDm,AKGMALtm,ATPS4m,CYOR-u10m,FAOXC182806m,FAOXC80,FUMm,ICDHxm,MDHm,PDHm,PGI,PGK,PGM,PPA,SUCD1m,TPI
hdca_c_5	Hexadecanoate synthesis	7	19	53	75	0.132075	0.358491	0.0459419	0	CKc,FBA,GLCt2_2,GLCt4_2,HCO3_NAt,OCOAT1m,PFK	ACACT1rm,ACCOAC,ADK1,AKGDm,AKGMALtm,ATPS4m,CYOR-u10m,FAOXC182806m,FAOXC80,FUMm,ICDHxm,MDHm,PDHm,PGI,PGK,PGM,PPA,SUCD1m,TPI
hdca_c_94	Hexadecanoate synthesis	7	19	53	75	0.132075	0.358491	0.0459419	0	2HCO3_NAt,CKc,FBA,GLCt2_2,GLCt4_2,OCOAT1m,PFK	ACACT1rm,ACCOAC,ADK1,AKGDm,AKGMALtm,ATPS4m,CYOR-u10m,FAOXC182806m,FAOXC80,FUMm,ICDHxm,MDHm,PDHm,PGI,PGK,PGM,PPA,SUCD1m,TPI
xolest_hs_c_130	Cholesteryl esters synthesis	6	25	83	131	0.072289	0.301205	0.046144	0	CKc,FBA,GLCt2_2,HCO3_NAt,NAt,PFK	ACCOAC,ADK1,AKGDm,AKGMALtm,ATPS4m,C3STDH1Pr,C3STKR2r,C4STMO2Pr,CYOR-u10m,DHCR241r,FACOAL191,FAOXC182806m,FAOXC80,FUMm,H2CO3D,HSD17B7r,MDHm,PDHm,PGI,PGK,PGM,PMEVKx,PPA,SUCD1m,TPI
xolest_hs_c_137	Cholesteryl esters synthesis	6	25	83	131	0.072289	0.301205	0.046144	0	CKc,FBA,GLCt2_2,GLCt4_2,NAt,PFK	ACCOAC,ADK1,AKGDm,AKGMALtm,ATPS4m,C3STDH1Pr,C3STKR2r,C4STMO2Pr,CYOR-u10m,DHCR241r,FACOAL191,FAOXC182806m,FAOXC80,FUMm,H2CO3D,HSD17B7r,MDHm,PDHm,PGI,PGK,PGM,PMEVKx,PPA,SUCD1m,TPI
xolest_hs_c_165	Cholesteryl esters synthesis	6	25	83	131	0.072289	0.301205	0.046144	0	3HCO3_NAt,CKc,FBA,GLCt2_2,GLCt4_2,PFK	ACCOAC,ADK1,AKGDm,AKGMALtm,ATPS4m,C3STDH1Pr,C3STKR2r,C4STMO2Pr,CYOR-u10m,DHCR243r,FACOAL191,FAOXC182806m,FAOXC80,FUMm,HSD17B7r,ICDHxm,MDHm,PDHm,PGI,PGK,PGM,PMEVKx,PPA,SUCD1m,TPI
xolest_hs_c_184	Cholesteryl esters synthesis	6	25	83	131	0.072289	0.301205	0.046144	0	2HCO3_NAt,CKc,FBA,GLCt2_2,GLCt4_2,PFK	ACCOAC,ADK1,AKGDm,AKGMALtm,ATPS4m,C3STDH1Pr,C3STKR2r,C4STMO2Pr,CYOR-u10m,DHCR242r,FACOAL191,FAOXC182806m,FAOXC80,FUMm,HSD17B7r,ICDHxm,MDHm,PDHm,PGI,PGK,PGM,PMEVKx,PPA,SUCD1m,TPI
xolest_hs_c_80	Cholesteryl esters synthesis	6	25	83	131	0.072289	0.301205	0.046144	0	3HCO3_NAt,CKc,FBA,GLCt2_2,NAt,PFK	ACCOAC,ADK1,AKGDm,AKGMALtm,ATPS4m,C3STDH1Pr,C3STKR2r,C4STMO2Pr,CYOR-u10m,DHCR243r,FACOAL191,FAOXC182806m,FAOXC80,FUMm,HSD17B7r,ICDHxm,MDHm,PDHm,PGI,PGK,PGM,PMEVKx,PPA,SUCD1m,TPI
hdca_c_151	Hexadecanoate synthesis	6	19	54	75	0.111111	0.351852	0.0477559	0	2HCO3_NAt,CKc,FBA,HCO3_NAt,OCOAT1m,PFK	ACACT1rm,ACCOAC,ADK1,AKGDm,AKGMALtm,ATPS4m,CYOR-u10m,FAOXC182806m,FAOXC80,FUMm,ICDHxm,MDHm,PDHm,PGI,PGK,PGM,PPA,SUCD1m,TPI
hdca_c_183	Hexadecanoate synthesis	6	19	54	75	0.111111	0.351852	0.0477559	0	3HCO3_NAt,CKc,FBA,HCO3_NAt,OCOAT1m,PFK	ACACT1rm,ACCOAC,ADK1,AKGDm,AKGMALtm,ATPS4m,CYOR-u10m,FAOXC182806m,FAOXC80,FUMm,ICDHxm,MDHm,PDHm,PGI,PGK,PGM,PPA,SUCD1m,TPI
hdca_c_205	Hexadecanoate synthesis	6	19	54	75	0.111111	0.351852	0.0477559	0	3HCO3_NAt,CKc,FBA,GLCt4_2,OCOAT1m,PFK	ACACT1rm,ACCOAC,ADK1,AKGDm,AKGMALtm,ATPS4m,CYOR-u10m,FAOXC182806m,FAOXC80,FUMm,ICDHxm,MDHm,PDHm,PGI,PGK,PGM,PPA,SUCD1m,TPI
hdca_c_22	Hexadecanoate synthesis	6	19	54	75	0.111111	0.351852	0.0477559	0	3HCO3_NAt,CKc,FBA,GLCt2_2,OCOAT1m,PFK	ACACT1rm,ACCOAC,ADK1,AKGDm,AKGMALtm,ATPS4m,CYOR-u10m,FAOXC182806m,FAOXC80,FUMm,ICDHxm,MDHm,PDHm,PGI,PGK,PGM,PPA,SUCD1m,TPI
hdca_c_49	Hexadecanoate synthesis	6	19	54	75	0.111111	0.351852	0.0477559	0	3HCO3_NAt,CKc,FBA,GLCt4_2,OCOAT1m,PFK	ACACT1rm,ACCOAC,ADK1,AKGDm,AKGMALtm,ATPS4m,CYOR-u10m,FAOXC182806m,FAOXC80,FUMm,ICDHxm,MDHm,PDHm,PGI,PGK,PGM,PPA,SUCD1m,TPI
xolest_hs_c_131	Cholesteryl esters synthesis	6	25	84	131	0.071429	0.297619	0.0479203	0	3HCO3_NAt,CKc,FBA,GLCt2_2,HCO3_NAt,PFK	ACCOAC,ADK1,AKGDm,AKGMALtm,ATPS4m,C3STDH1Pr,C3STKR2r,C4STMO2Pr,CYOR-u10m,DHCR241r,FACOAL191,FAOXC182806m,FAOXC80,FUMm,HSD17B7r,ICDHxm,MDHm,PDHm,PGI,PGK,PGM,PMEVKx,PPA,SUCD1m,TPI
xolest_hs_c_164	Cholesteryl esters synthesis	6	25	84	131	0.071429	0.297619	0.0479203	0	CKc,FBA,GLCt4_2,HCO3_NAt,NAt,PFK	ACCOAC,ADK1,AKGDm,AKGMALtm,ATPS4m,C3STDH1Pr,C3STKR2r,C4STMO2Pr,CYOR-u10m,DHCR243r,FACOAL191,FAOXC182806m,FAOXC80,FUMm,H2CO3D,HSD17B7r,MDHm,PDHm,PGI,PGK,PGM,PMEVKx,PPA,SUCD1m,TPI
xolest_hs_c_92	Cholesteryl esters synthesis	6	25	84	131	0.071429	0.297619	0.0479203	0	3HCO3_NAt,CKc,FBA,GLCt2_2,HCO3_NAt,PFK	ACCOAC,ADK1,AKGDm,AKGMALtm,ATPS4m,C3STDH1Pr,C3STKR2r,C4STMO2Pr,CYOR-u10m,DHCR242r,FACOAL191,FAOXC182806m,FAOXC80,FUMm,H2CO3D,HSD17B7r,MDHm,PDHm,PGI,PGK,PGM,PMEVKx,PPA,SUCD1m,TPI
pail_hs_c_105	Phosphatidylinositol synthesis	5	21	66	94	0.075758	0.318182	0.0484609	0	CKc,FBA,GLCt2_2,PFK,PIt7	ACCOAC,ADK1,AKGDm,AKGMALtm,ATPS4m,CYOR-u10m,FAOXC182806m,FAOXC80,FUMm,H2CO3D,ICDHxm,ICDHyrm,MDHm,MI1PP,PDHm,PGI,PGK,PGM,PPA,SUCD1m,TPI
pail_hs_c_110	Phosphatidylinositol synthesis	5	21	66	94	0.075758	0.318182	0.0484609	0	2HCO3_NAt,CKc,FBA,GLCt4_2,PFK	ACCOAC,ADK1,AKGDm,AKGMALtm,ATPS4m,CYOR-u10m,FAOXC182806m,FAOXC80,FUMm,H2CO3D,ICDHxm,ICDHyrm,MDHm,MI1PP,PDHm,PGI,PGK,PGM,PPA,SUCD1m,TPI
pail_hs_c_120	Phosphatidylinositol synthesis	5	21	66	94	0.075758	0.318182	0.0484609	0	CKc,FBA,HCO3_NAt,PFK,PIt7ir	ACCOAC,ADK1,AKGDm,AKGMALtm,ATPS4m,CYOR-u10m,FAOXC182806m,FAOXC80,FUMm,H2CO3D,ICDHxm,ICDHyrm,MDHm,MI1PP,PDHm,PGI,PGK,PGM,PPA,SUCD1m,TPI
pail_hs_c_125	Phosphatidylinositol synthesis	5	21	66	94	0.075758	0.318182	0.0484609	0	3HCO3_NAt,CKc,FBA,PFK,PIt7ir	ACCOAC,ADK1,AKGDm,AKGMALtm,ATPS4m,CYOR-u10m,FAOXC182806m,FAOXC80,FUMm,H2CO3D,ICDHxm,ICDHyrm,MDHm,MI1PP,PDHm,PGI,PGK,PGM,PPA,SUCD1m,TPI
pail_hs_c_128	Phosphatidylinositol synthesis	5	21	66	94	0.075758	0.318182	0.0484609	0	3HCO3_NAt,CKc,FBA,GLCt4_2,PFK	ACCOAC,ADK1,AKGDm,AKGMALtm,ATPS4m,CYOR-u10m,FAOXC182806m,FAOXC80,FUMm,H2CO3D,ICDHxm,ICDHyrm,MDHm,MI1PP,PDHm,PGI,PGK,PGM,PPA,SUCD1m,TPI
pail_hs_c_166	Phosphatidylinositol synthesis	5	21	66	94	0.075758	0.318182	0.0484609	0	3HCO3_NAt,CKc,FBA,GLCt2_2,PFK	ACCOAC,ADK1,AKGDm,AKGMALtm,ATPS4m,CYOR-u10m,FAOXC182806m,FAOXC80,FUMm,H2CO3D,ICDHxm,ICDHyrm,MDHm,MI1PP,PDHm,PGI,PGK,PGM,PPA,SUCD1m,TPI
pail_hs_c_168	Phosphatidylinositol synthesis	5	21	66	94	0.075758	0.318182	0.0484609	0	2HCO3_NAt,CKc,FBA,NAt,PFK	ACCOAC,ADK1,AKGDm,AKGMALtm,ATPS4m,CYOR-u10m,FAOXC182806m,FAOXC80,FUMm,H2CO3D,ICDHxm,ICDHyrm,MDHm,MI1PP,PDHm,PGI,PGK,PGM,PPA,SUCD1m,TPI
pail_hs_c_19	Phosphatidylinositol synthesis	5	21	66	94	0.075758	0.318182	0.0484609	0	CKc,FBA,GLCt2_2,PFK,PIt7	ACCOAC,ADK1,AKGDm,AKGMALtm,ATPS4m,CYOR-u10m,FAOXC182806m,FAOXC80,FUMm,H2CO3D,ICDHxm,ICDHyrm,MDHm,MI1PP,PDHm,PGI,PGK,PGM,PPA,SUCD1m,TPI
pail_hs_c_26	Phosphatidylinositol synthesis	5	21	66	94	0.075758	0.318182	0.0484609	0	2HCO3_NAt,CKc,FBA,GLCt4_2,PFK	ACCOAC,ADK1,AKGDm,AKGMALtm,ATPS4m,CYOR-u10m,FAOXC182806m,FAOXC80,FUMm,H2CO3D,ICDHxm,ICDHyrm,MDHm,MI1PP,PDHm,PGI,PGK,PGM,PPA,SUCD1m,TPI
pail_hs_c_76	Phosphatidylinositol synthesis	5	21	66	94	0.075758	0.318182	0.0484609	0	2HCO3_NAt,CKc,FBA,GLCt2_2,PFK	ACCOAC,ADK1,AKGDm,AKGMALtm,ATPS4m,CYOR-u10m,FAOXC182806m,FAOXC80,FUMm,H2CO3D,ICDHxm,ICDHyrm,MDHm,MI1PP,PDHm,PGI,PGK,PGM,PPA,SUCD1m,TPI
pail_hs_c_96	Phosphatidylinositol synthesis	5	21	66	94	0.075758	0.318182	0.0484609	0	3HCO3_NAt,CKc,FBA,PFK,PIt7	ACCOAC,ADK1,AKGDm,AKGMALtm,ATPS4m,CYOR-u10m,FAOXC182806m,FAOXC80,FUMm,H2CO3D,ICDHxm,ICDHyrm,MDHm,MI1PP,PDHm,PGI,PGK,PGM,PPA,SUCD1m,TPI
tag_hs_c_158	Triacylglycerol synthesis	7	20	57	84	0.122807	0.350877	0.04879	0	3HCO3_NAt,CKc,FBA,GLCt2_2,GLCt4_2,PFK,PPAP	ACCOAC,ACYP,ADK1,AKGDm,AKGMALtm,ATPS4m,CYOR-u10m,DGAT,FUMm,H2CO3D,ICDHyrm,MDHm,PDHm,PGI,PGK,PGM,PPA,RDH2a,SUCD1m,TPI
tag_hs_c_171	Triacylglycerol synthesis	7	20	57	84	0.122807	0.350877	0.04879	0	2HCO3_NAt,CKc,FBA,GLCt2_2,GLCt4_2,PFK,PPAP	ACCOAC,ACYP,ADK1,AKGDm,AKGMALtm,ATPS4m,CYOR-u10m,DGAT,FUMm,H2CO3D,ICDHyrm,MDHm,PDHm,PGI,PGK,PGM,PPA,RDH3a,SUCD1m,TPI
xolest_hs_c_160	Cholesteryl esters synthesis	6	25	85	131	0.070588	0.294118	0.0494949	0	2HCO3_NAt,3HCO3_NAt,CKc,FBA,GLCt2_2,PFK	ACCOAC,ADK1,AKGDm,AKGMALtm,ATPS4m,C3STDH1Pr,C3STKR2r,C4STMO2Pr,CYOR-u10m,DHCR242r,FACOAL191,FAOXC182806m,FAOXC80,FUMm,HSD17B7r,ICDHxm,MDHm,PDHm,PGI,PGK,PGM,PMEVKx,PPA,SUCD1m,TPI
xolest_hs_c_180	Cholesteryl esters synthesis	6	25	85	131	0.070588	0.294118	0.0494949	0	3HCO3_NAt,CKc,FBA,GLCt2_2,HCO3_NAt,PFK	ACCOAC,ADK1,AKGDm,AKGMALtm,ATPS4m,C3STDH1Pr,C3STKR2r,C4STMO2Pr,CYOR-u10m,DHCR241r,FACOAL191,FAOXC182806m,FAOXC80,FUMm,HSD17B7r,ICDHxm,MDHm,PDHm,PGI,PGK,PGM,PMEVKx,PPA,SUCD1m,TPI
xolest_hs_c_21	Cholesteryl esters synthesis	6	25	85	131	0.070588	0.294118	0.0494949	0	2HCO3_NAt,CKc,FBA,GLCt2_2,GLCt4_2,PFK	ACCOAC,ADK1,AKGDm,AKGMALtm,ATPS4m,C3STDH1Pr,C3STKR2r,C4STMO2Pr,CYOR-u10m,DHCR243r,FACOAL191,FAOXC182806m,FAOXC80,FUMm,H2CO3D,HSD17B7r,MDHm,PDHm,PGI,PGK,PGM,PMEVKx,PPA,SUCD1m,TPI
xolest_hs_c_81	Cholesteryl esters synthesis	6	25	85	131	0.070588	0.294118	0.0494949	0	CKc,FBA,GLCt2_2,GLCt4_2,HCO3_NAt,PFK	ACCOAC,ADK1,AKGDm,AKGMALtm,ATPS4m,C3STDH1Pr,C3STKR2r,C4STMO2Pr,CYOR-u10m,DHCR241r,FACOAL191,FAOXC182806m,FAOXC80,FUMm,HSD17B7r,ICDHxm,MDHm,PDHm,PGI,PGK,PGM,PMEVKx,PPA,SUCD1m,TPI
pail_hs_c_135	Phosphatidylinositol synthesis	6	22	67	94	0.089552	0.328358	0.0500748	0	2HCO3_NAt,CKc,FBA,HCO3_NAt,PFK,PIt7	ACCOAC,ADK1,AKGDm,AKGMALtm,ATPS4m,CYOR-u10m,FAOXC182806m,FAOXC80,FUMm,H2CO3D,ICDHxm,ICDHyrm,MDHm,MI1PP,PDHm,PGI,PGK,PGM,PPA,RDH3a,SUCD1m,TPI
pail_hs_c_154	Phosphatidylinositol synthesis	6	22	67	94	0.089552	0.328358	0.0500748	0	3HCO3_NAt,CKc,FBA,NAt,PFK,PIt7ir	ACCOAC,ADK1,AKGDm,AKGMALtm,ATPS4m,CYOR-u10m,FAOXC182806m,FAOXC80,FUMm,H2CO3D,ICDHxm,ICDHyrm,MDHm,MI1PP,PDHm,PGI,PGK,PGM,PPA,RDH2a,SUCD1m,TPI
pail_hs_c_158	Phosphatidylinositol synthesis	6	22	67	94	0.089552	0.328358	0.0500748	0	2HCO3_NAt,CKc,FBA,GLCt4_2,PFK,PIt7ir	ACCOAC,ADK1,AKGDm,AKGMALtm,ATPS4m,CYOR-u10m,FAOXC182806m,FAOXC80,FUMm,H2CO3D,ICDHxm,ICDHyrm,MDHm,MI1PP,PDHm,PGI,PGK,PGM,PPA,RDH3a,SUCD1m,TPI
pail_hs_c_37	Phosphatidylinositol synthesis	6	22	67	94	0.089552	0.328358	0.0500748	0	3HCO3_NAt,CKc,FBA,GLCt4_2,PFK,PIt7	ACCOAC,ADK1,AKGDm,AKGMALtm,ATPS4m,CYOR-u10m,FAOXC182806m,FAOXC80,FUMm,H2CO3D,ICDHxm,ICDHyrm,MDHm,MI1PP,PDHm,PGI,PGK,PGM,PPA,RDH3a,SUCD1m,TPI
pail_hs_c_54	Phosphatidylinositol synthesis	6	22	67	94	0.089552	0.328358	0.0500748	0	3HCO3_NAt,CKc,FBA,GLCt4_2,PFK,PIt7	ACCOAC,ADK1,AKGDm,AKGMALtm,ATPS4m,CYOR-u10m,FAOXC182806m,FAOXC80,FUMm,H2CO3D,ICDHxm,ICDHyrm,MDHm,MI1PP,PDHm,PGI,PGK,PGM,PPA,RDH3a,SUCD1m,TPI
pail_hs_c_74	Phosphatidylinositol synthesis	6	22	67	94	0.089552	0.328358	0.0500748	0	3HCO3_NAt,CKc,FBA,GLCt4_2,PFK,PIt7ir	ACCOAC,ADK1,AKGDm,AKGMALtm,ATPS4m,CYOR-u10m,FAOXC182806m,FAOXC80,FUMm,H2CO3D,ICDHxm,ICDHyrm,MDHm,MI1PP,PDHm,PGI,PGK,PGM,PPA,RDH2a,SUCD1m,TPI
xolest_hs_c_90	Cholesteryl esters synthesis	6	25	86	131	0.069767	0.290698	0.0508538	0	3HCO3_NAt,CKc,FBA,GLCt2_2,GLCt4_2,PFK	ACCOAC,ADK1,AKGDm,AKGMALtm,ATPS4m,C3STDH1Pr,C3STKR2r,C4STMO2Pr,CYOR-u10m,DHCR243r,FACOAL191,FAOXC182806m,FAOXC80,FUMm,H2CO3D,HSD17B7r,MDHm,PDHm,PGI,PGK,PGM,PMEVKx,PPA,SUCD1m,TPI
pail_hs_c_142	Phosphatidylinositol synthesis	5	21	67	94	0.074627	0.313433	0.0516858	0	CKc,FBA,HCO3_NAt,PFK,PIt7	ACCOAC,ADK1,AKGDm,AKGMALtm,ATPS4m,CYOR-u10m,FAOXC182806m,FAOXC80,FUMm,H2CO3D,ICDHxm,ICDHyrm,MDHm,MI1PP,PDHm,PGI,PGK,PGM,PPA,SUCD1m,TPI
pail_hs_c_152	Phosphatidylinositol synthesis	5	21	67	94	0.074627	0.313433	0.0516858	0	CKc,FBA,GLCt4_2,PFK,PIt7	ACCOAC,ADK1,AKGDm,AKGMALtm,ATPS4m,CYOR-u10m,FAOXC182806m,FAOXC80,FUMm,H2CO3D,ICDHxm,ICDHyrm,MDHm,MI1PP,PDHm,PGI,PGK,PGM,PPA,SUCD1m,TPI
pail_hs_c_171	Phosphatidylinositol synthesis	5	21	67	94	0.074627	0.313433	0.0516858	0	CKc,FBA,HCO3_NAt,PFK,PIt7	ACCOAC,ADK1,AKGDm,AKGMALtm,ATPS4m,CYOR-u10m,FAOXC182806m,FAOXC80,FUMm,ICDHxm,ICDHyrm,MDHm,MI1PP,PDHm,PGI,PGK,PGM,PPA,RDH2a,SUCD1m,TPI
pail_hs_c_2	Phosphatidylinositol synthesis	5	21	67	94	0.074627	0.313433	0.0516858	0	3HCO3_NAt,CKc,FBA,GLCt2_2,PFK	ACCOAC,ADK1,AKGDm,AKGMALtm,ATPS4m,CYOR-u10m,FAOXC182806m,FAOXC80,FUMm,ICDHxm,ICDHyrm,MDHm,MI1PP,PDHm,PGI,PGK,PGM,PPA,RDH2a,SUCD1m,TPI
pail_hs_c_25	Phosphatidylinositol synthesis	5	21	67	94	0.074627	0.313433	0.0516858	0	2HCO3_NAt,CKc,FBA,GLCt2_2,PFK	ACCOAC,ADK1,AKGDm,AKGMALtm,ATPS4m,CYOR-u10m,FAOXC182806m,FAOXC80,FUMm,ICDHxm,ICDHyrm,MDHm,MI1PP,PDHm,PGI,PGK,PGM,PPA,RDH2a,SUCD1m,TPI
pail_hs_c_38	Phosphatidylinositol synthesis	5	21	67	94	0.074627	0.313433	0.0516858	0	CKc,FBA,HCO3_NAt,PFK,PIt7ir	ACCOAC,ADK1,AKGDm,AKGMALtm,ATPS4m,CYOR-u10m,FAOXC182806m,FAOXC80,FUMm,H2CO3D,ICDHxm,ICDHyrm,MDHm,MI1PP,PDHm,PGI,PGK,PGM,PPA,SUCD1m,TPI
pail_hs_c_90	Phosphatidylinositol synthesis	5	21	67	94	0.074627	0.313433	0.0516858	0	CKc,FBA,HCO3_NAt,PFK,PIt7	ACCOAC,ADK1,AKGDm,AKGMALtm,ATPS4m,CYOR-u10m,FAOXC182806m,FAOXC80,FUMm,H2CO3D,ICDHxm,ICDHyrm,MDHm,MI1PP,PDHm,PGI,PGK,PGM,PPA,SUCD1m,TPI
chsterol_c_1	Cholesterol synthesis	5	22	75	121	0.066667	0.293333	0.051981	0	CKc,FBA,NAt,OCOAT1m,PFK	ACACT1rm,ADK1,ATPS4m,C3STDH1Pr,C3STKR2r,C4STMO2Pr,CYOR-u10m,DHCR243r,FACOAL191,FAOXC182806m,FAOXC80,GND,HSD17B7r,PDHm,PGK,PGM,PMEVKx,PPA,TALA,TKT1,TKT2,TPI
chsterol_c_10	Cholesterol synthesis	5	22	75	121	0.066667	0.293333	0.051981	0	CKc,FBA,GLCt4_2,OCOAT1m,PFK	ACACT1rm,ADK1,ATPS4m,C3STDH1Pr,C3STKR2r,C4STMO2Pr,CYOR-u10m,DHCR241r,FACOAL191,FAOXC182806m,FAOXC80,GND,HSD17B7r,PDHm,PGK,PGM,PMEVKx,PPA,TALA,TKT1,TKT2,TPI
chsterol_c_15	Cholesterol synthesis	5	22	75	121	0.066667	0.293333	0.051981	0	CKc,FBA,GLCt4_2,OCOAT1m,PFK	ACACT1rm,ADK1,ATPS4m,C3STDH1Pr,C3STKR2r,C4STMO2Pr,CYOR-u10m,DHCR243r,FACOAL191,FAOXC182806m,FAOXC80,GND,HSD17B7r,PDHm,PGK,PGM,PMEVKx,PPA,TALA,TKT1,TKT2,TPI
chsterol_c_29	Cholesterol synthesis	5	22	75	121	0.066667	0.293333	0.051981	0	CKc,FBA,GLCt4_2,OCOAT1m,PFK	ACACT1rm,ADK1,ATPS4m,C3STDH1Pr,C3STKR2r,C4STMO2Pr,CYOR-u10m,DHCR243r,FACOAL191,FAOXC182806m,FAOXC80,GND,HSD17B7r,PDHm,PGK,PGM,PMEVKx,PPA,TALA,TKT1,TKT2,TPI
tag_hs_c_43	Triacylglycerol synthesis	8	20	57	84	0.140351	0.350877	0.052902	0	2HCO3_NAt,3HCO3_NAt,CKc,FBA,GLCt2_2,GLCt4_2,PFK,PPAP	ACCOAC,ACYP,ADK1,AKGDm,AKGMALtm,ATPS4m,CYOR-u10m,DGAT,FUMm,H2CO3D,ICDHyrm,MDHm,PDHm,PGI,PGK,PGM,PPA,RDH2a,SUCD1m,TPI
xolest_hs_c_52	Cholesteryl esters synthesis	7	26	84	131	0.083333	0.309524	0.0530422	0	2HCO3_NAt,CKc,FBA,GLCt2_2,GLCt4_2,NAt,PFK	ACCOAC,ADK1,AKGDm,AKGMALtm,ATPS4m,C3STDH1Pr,C3STKR2r,C4STMO2Pr,CYOR-u10m,DHCR243r,FACOAL191,FAOXC182806m,FAOXC80,FUMm,HSD17B7r,ICDHxm,MDHm,PDHm,PGI,PGK,PGM,PMEVKx,PPA,RDH2a,SUCD1m,TPI
chsterol_c_41	Cholesterol synthesis	5	22	76	121	0.065789	0.289474	0.0531932	0	CKc,FBA,GLCt4_2,OCOAT1m,PFK	ACACT1rm,ADK1,ATPS4m,C3STDH1Pr,C3STKR2r,C4STMO2Pr,CYOR-u10m,DHCR242r,FACOAL191,FAOXC182806m,FAOXC80,GND,HSD17B7r,PDHm,PGK,PGM,PMEVKx,PPA,TALA,TKT1,TKT2,TPI
chsterol_c_43	Cholesterol synthesis	5	22	76	121	0.065789	0.289474	0.0531932	0	CKc,FBA,GLCt4_2,OCOAT1m,PFK	ACACT1rm,ADK1,ATPS4m,C3STDH1Pr,C3STKR2r,C4STMO2Pr,CYOR-u10m,DHCR242r,FACOAL191,FAOXC182806m,FAOXC80,GND,HSD17B7r,PDHm,PGK,PGM,PMEVKx,PPA,TALA,TKT1,TKT2,TPI
chsterol_c_49	Cholesterol synthesis	5	22	76	121	0.065789	0.289474	0.0531932	0	CKc,FBA,NAt,OCOAT1m,PFK	ACACT1rm,ADK1,ATPS4m,C3STDH1Pr,C3STKR2r,C4STMO2Pr,CYOR-u10m,DHCR242r,FACOAL191,FAOXC182806m,FAOXC80,GND,HSD17B7r,PDHm,PGK,PGM,PMEVKx,PPA,TALA,TKT1,TKT2,TPI
hdca_c_136	Hexadecanoate synthesis	7	19	54	75	0.12963	0.351852	0.0541219	0	3HCO3_NAt,CKc,FBA,GLCt2_2,GLCt4_2,OCOAT1m,PFK	ACACT1rm,ACCOAC,ADK1,AKGDm,AKGMALtm,ATPS4m,CYOR-u10m,FAOXC182806m,FAOXC80,FUMm,ICDHxm,MDHm,PDHm,PGI,PGK,PGM,PPA,SUCD1m,TPI
hdca_c_164	Hexadecanoate synthesis	7	19	54	75	0.12963	0.351852	0.0541219	0	2HCO3_NAt,CKc,FBA,GLCt2_2,GLCt4_2,OCOAT1m,PFK	ACACT1rm,ACCOAC,ADK1,AKGDm,AKGMALtm,ATPS4m,CYOR-u10m,FAOXC182806m,FAOXC80,FUMm,ICDHxm,MDHm,PDHm,PGI,PGK,PGM,PPA,SUCD1m,TPI
hdca_c_167	Hexadecanoate synthesis	7	19	54	75	0.12963	0.351852	0.0541219	0	3HCO3_NAt,CKc,FBA,GLCt2_2,GLCt4_2,OCOAT1m,PFK	ACACT1rm,ACCOAC,ADK1,AKGDm,AKGMALtm,ATPS4m,CYOR-u10m,FAOXC182806m,FAOXC80,FUMm,ICDHxm,MDHm,PDHm,PGI,PGK,PGM,PPA,SUCD1m,TPI
hdca_c_185	Hexadecanoate synthesis	7	19	54	75	0.12963	0.351852	0.0541219	0	3HCO3_NAt,CKc,FBA,GLCt2_2,GLCt4_2,OCOAT1m,PFK	ACACT1rm,ACCOAC,ADK1,AKGDm,AKGMALtm,ATPS4m,CYOR-u10m,FAOXC182806m,FAOXC80,FUMm,ICDHxm,MDHm,PDHm,PGI,PGK,PGM,PPA,SUCD1m,TPI
hdca_c_55	Hexadecanoate synthesis	7	19	54	75	0.12963	0.351852	0.0541219	0	CKc,FBA,GLCt2_2,GLCt4_2,HCO3_NAt,OCOAT1m,PFK	ACACT1rm,ACCOAC,ADK1,AKGDm,AKGMALtm,ATPS4m,CYOR-u10m,FAOXC182806m,FAOXC80,FUMm,ICDHxm,MDHm,PDHm,PGI,PGK,PGM,PPA,SUCD1m,TPI
chsterol_c_4	Cholesterol synthesis	5	22	77	121	0.064935	0.285714	0.0541332	0	CKc,FBA,GLCt4_2,OCOAT1m,PFK	ACACT1rm,ADK1,ATPS4m,C3STDH1Pr,C3STKR2r,C4STMO2Pr,CYOR-u10m,DHCR242r,FACOAL191,FAOXC182806m,FAOXC80,GND,HSD17B7r,PDHm,PGK,PGM,PMEVKx,PPA,TALA,TKT1,TKT2,TPI
pail_hs_c_75	Phosphatidylinositol synthesis	5	21	68	94	0.073529	0.308824	0.0547199	0	3HCO3_NAt,CKc,FBA,GLCt4_2,PFK	ACCOAC,ADK1,AKGDm,AKGMALtm,ATPS4m,CYOR-u10m,FAOXC182806m,FAOXC80,FUMm,ICDHxm,ICDHyrm,MDHm,MI1PP,PDHm,PGI,PGK,PGM,PPA,RDH3a,SUCD1m,TPI
pail_hs_c_148	Phosphatidylinositol synthesis	6	22	68	94	0.088235	0.323529	0.0548887	0	3HCO3_NAt,CKc,FBA,GLCt4_2,HCO3_NAt,PFK	ACCOAC,ADK1,AKGDm,AKGMALtm,ATPS4m,CYOR-u10m,FAOXC182806m,FAOXC80,FUMm,H2CO3D,ICDHxm,ICDHyrm,MDHm,MI1PP,PDHm,PGI,PGK,PGM,PPA,RDH2a,SUCD1m,TPI
pail_hs_c_180	Phosphatidylinositol synthesis	6	22	68	94	0.088235	0.323529	0.0548887	0	3HCO3_NAt,CKc,FBA,GLCt4_2,HCO3_NAt,PFK	ACCOAC,ADK1,AKGDm,AKGMALtm,ATPS4m,CYOR-u10m,FAOXC182806m,FAOXC80,FUMm,H2CO3D,ICDHxm,ICDHyrm,MDHm,MI1PP,PDHm,PGI,PGK,PGM,PPA,RDH3a,SUCD1m,TPI
pail_hs_c_77	Phosphatidylinositol synthesis	6	22	68	94	0.088235	0.323529	0.0548887	0	2HCO3_NAt,3HCO3_NAt,CKc,FBA,GLCt2_2,PFK	ACCOAC,ADK1,AKGDm,AKGMALtm,ATPS4m,CYOR-u10m,FAOXC182806m,FAOXC80,FUMm,H2CO3D,ICDHxm,ICDHyrm,MDHm,MI1PP,PDHm,PGI,PGK,PGM,PPA,RDH3a,SUCD1m,TPI
pail_hs_c_82	Phosphatidylinositol synthesis	6	22	68	94	0.088235	0.323529	0.0548887	0	2HCO3_NAt,CKc,FBA,GLCt2_2,NAt,PFK	ACCOAC,ADK1,AKGDm,AKGMALtm,ATPS4m,CYOR-u10m,FAOXC182806m,FAOXC80,FUMm,H2CO3D,ICDHxm,ICDHyrm,MDHm,MI1PP,PDHm,PGI,PGK,PGM,PPA,RDH3a,SUCD1m,TPI
hdca_c_15	Hexadecanoate synthesis	6	19	55	75	0.109091	0.345455	0.05504	0	3HCO3_NAt,CKc,FBA,HCO3_NAt,OCOAT1m,PFK	ACACT1rm,ACCOAC,ADK1,AKGDm,AKGMALtm,ATPS4m,CYOR-u10m,FAOXC182806m,FAOXC80,FUMm,ICDHxm,MDHm,PDHm,PGI,PGK,PGM,PPA,SUCD1m,TPI
hdca_c_202	Hexadecanoate synthesis	6	19	55	75	0.109091	0.345455	0.05504	0	2HCO3_NAt,CKc,FBA,GLCt2_2,OCOAT1m,PFK	ACACT1rm,ACCOAC,ADK1,AKGDm,AKGMALtm,ATPS4m,CYOR-u10m,FAOXC182806m,FAOXC80,FUMm,ICDHxm,MDHm,PDHm,PGI,PGK,PGM,PPA,SUCD1m,TPI
hdca_c_81	Hexadecanoate synthesis	6	19	55	75	0.109091	0.345455	0.05504	0	CKc,FBA,GLCt4_2,HCO3_NAt,OCOAT1m,PFK	ACACT1rm,ACCOAC,ADK1,AKGDm,AKGMALtm,ATPS4m,CYOR-u10m,FAOXC182806m,FAOXC80,FUMm,ICDHxm,MDHm,PDHm,PGI,PGK,PGM,PPA,SUCD1m,TPI
tag_hs_c_149	Triacylglycerol synthesis	6	19	55	84	0.109091	0.345455	0.05504	0	3HCO3_NAt,CKc,FBA,GLCt4_2,PFK,PPAP	ACCOAC,ACYP,ADK1,AKGDm,AKGMALtm,ATPS4m,CYOR-u10m,DGAT,FUMm,H2CO3D,ICDHyrm,MDHm,PDHm,PGI,PGK,PGM,PPA,SUCD1m,TPI
tag_hs_c_153	Triacylglycerol synthesis	6	19	55	84	0.109091	0.345455	0.05504	0	2HCO3_NAt,CKc,FBA,GLCt2_2,PFK,PPAP	ACCOAC,ACYP,ADK1,AKGDm,AKGMALtm,ATPS4m,CYOR-u10m,DGAT,FUMm,H2CO3D,ICDHyrm,MDHm,PDHm,PGI,PGK,PGM,PPA,SUCD1m,TPI
tag_hs_c_116	Triacylglycerol synthesis	5	18	53	84	0.09434	0.339623	0.0574923	0	2HCO3_NAt,CKc,FBA,PFK,PPAP	ACCOAC,ACYP,ADK1,AKGDm,AKGMALtm,ATPS4m,CYOR-u10m,DGAT,FUMm,ICDHyrm,MDHm,PDHm,PGI,PGK,PGM,PPA,SUCD1m,TPI
tag_hs_c_178	Triacylglycerol synthesis	5	18	53	84	0.09434	0.339623	0.0574923	0	2HCO3_NAt,CKc,FBA,PFK,PPAP	ACCOAC,ACYP,ADK1,AKGDm,AKGMALtm,ATPS4m,CYOR-u10m,DGAT,FUMm,ICDHyrm,MDHm,PDHm,PGI,PGK,PGM,PPA,SUCD1m,TPI
tag_hs_c_194	Triacylglycerol synthesis	5	18	53	84	0.09434	0.339623	0.0574923	0	2HCO3_NAt,CKc,FBA,PFK,PPAP	ACCOAC,ACYP,ADK1,AKGDm,AKGMALtm,ATPS4m,CYOR-u10m,DGAT,FUMm,ICDHyrm,MDHm,PDHm,PGI,PGK,PGM,PPA,SUCD1m,TPI
tag_hs_c_73	Triacylglycerol synthesis	5	18	53	84	0.09434	0.339623	0.0574923	0	2HCO3_NAt,CKc,FBA,PFK,PPAP	ACCOAC,ACYP,ADK1,AKGDm,AKGMALtm,ATPS4m,CYOR-u10m,DGAT,FUMm,ICDHyrm,MDHm,PDHm,PGI,PGK,PGM,PPA,SUCD1m,TPI
tag_hs_c_75	Triacylglycerol synthesis	5	18	53	84	0.09434	0.339623	0.0574923	0	2HCO3_NAt,CKc,FBA,PFK,PPAP	ACCOAC,ACYP,ADK1,AKGDm,AKGMALtm,ATPS4m,CYOR-u10m,DGAT,FUMm,ICDHyrm,MDHm,PDHm,PGI,PGK,PGM,PPA,SUCD1m,TPI
pail_hs_c_116	Phosphatidylinositol synthesis	6	22	69	94	0.086957	0.318841	0.0596973	0	2HCO3_NAt,3HCO3_NAt,CKc,FBA,GLCt2_2,PFK	ACCOAC,ADK1,AKGDm,AKGMALtm,ATPS4m,CYOR-u10m,FAOXC182806m,FAOXC80,FUMm,H2CO3D,ICDHxm,ICDHyrm,MDHm,MI1PP,PDHm,PGI,PGK,PGM,PPA,RDH3a,SUCD1m,TPI
xolest_hs_c_13	Cholesteryl esters synthesis	6	24	82	131	0.073171	0.292683	0.0603887	0	3HCO3_NAt,CKc,FBA,GLCt2_2,GLCt4_2,PFK	ACCOAC,ADK1,AKGDm,AKGMALtm,ATPS4m,C3STDH1Pr,C3STKR2r,C4STMO2Pr,CYOR-u10m,DHCR242r,FACOAL191,FAOXC182806m,FAOXC80,FUMm,HSD17B7r,MDHm,PDHm,PGI,PGK,PGM,PMEVKx,PPA,SUCD1m,TPI
xolest_hs_c_171	Cholesteryl esters synthesis	6	24	82	131	0.073171	0.292683	0.0603887	0	3HCO3_NAt,CKc,FBA,GLCt2_2,HCO3_NAt,PFK	ACCOAC,ADK1,AKGDm,AKGMALtm,ATPS4m,C3STDH1Pr,C3STKR2r,C4STMO2Pr,CYOR-u10m,DHCR241r,FACOAL191,FAOXC182806m,FAOXC80,FUMm,HSD17B7r,MDHm,PDHm,PGI,PGK,PGM,PMEVKx,PPA,SUCD1m,TPI
xolest_hs_c_170	Cholesteryl esters synthesis	6	24	83	131	0.072289	0.289157	0.0621355	0	2HCO3_NAt,3HCO3_NAt,CKc,FBA,GLCt2_2,PFK	ACCOAC,ADK1,AKGDm,AKGMALtm,ATPS4m,C3STDH1Pr,C3STKR2r,C4STMO2Pr,CYOR-u10m,DHCR243r,FACOAL191,FAOXC182806m,FAOXC80,FUMm,HSD17B7r,MDHm,PDHm,PGI,PGK,PGM,PMEVKx,PPA,SUCD1m,TPI
tag_hs_c_159	Triacylglycerol synthesis	6	19	56	84	0.107143	0.339286	0.0627746	0	3HCO3_NAt,CKc,FBA,GLCt2_2,PFK,PPAP	ACCOAC,ACYP,ADK1,AKGDm,AKGMALtm,ATPS4m,CYOR-u10m,DGAT,FUMm,H2CO3D,ICDHyrm,MDHm,PDHm,PGI,PGK,PGM,PPA,SUCD1m,TPI
tag_hs_c_59	Triacylglycerol synthesis	6	19	56	84	0.107143	0.339286	0.0627746	0	CKc,FBA,GLCt2_2,HCO3_NAt,PFK,PPAP	ACCOAC,ACYP,ADK1,AKGDm,AKGMALtm,ATPS4m,CYOR-u10m,DGAT,FUMm,H2CO3D,ICDHyrm,MDHm,PDHm,PGI,PGK,PGM,PPA,SUCD1m,TPI
hdca_c_160	Hexadecanoate synthesis	7	19	55	75	0.127273	0.345455	0.063084	0	3HCO3_NAt,CKc,FBA,GLCt2_2,GLCt4_2,OCOAT1m,PFK	ACACT1rm,ACCOAC,ADK1,AKGDm,AKGMALtm,ATPS4m,CYOR-u10m,FAOXC182806m,FAOXC80,FUMm,ICDHxm,MDHm,PDHm,PGI,PGK,PGM,PPA,SUCD1m,TPI
hdca_c_168	Hexadecanoate synthesis	7	19	55	75	0.127273	0.345455	0.063084	0	3HCO3_NAt,CKc,FBA,GLCt2_2,GLCt4_2,OCOAT1m,PFK	ACACT1rm,ACCOAC,ADK1,AKGDm,AKGMALtm,ATPS4m,CYOR-u10m,FAOXC182806m,FAOXC80,FUMm,ICDHxm,MDHm,PDHm,PGI,PGK,PGM,PPA,SUCD1m,TPI
hdca_c_31	Hexadecanoate synthesis	7	19	55	75	0.127273	0.345455	0.063084	0	CKc,FBA,GLCt2_2,HCO3_NAt,NAt,OCOAT1m,PFK	ACACT1rm,ACCOAC,ADK1,AKGDm,AKGMALtm,ATPS4m,CYOR-u10m,FAOXC182806m,FAOXC80,FUMm,ICDHxm,MDHm,PDHm,PGI,PGK,PGM,PPA,SUCD1m,TPI
tag_hs_c_133	Triacylglycerol synthesis	7	19	55	84	0.127273	0.345455	0.063084	0	2HCO3_NAt,3HCO3_NAt,CKc,FBA,GLCt2_2,PFK,PPAP	ACCOAC,ACYP,ADK1,AKGDm,AKGMALtm,ATPS4m,CYOR-u10m,DGAT,FUMm,H2CO3D,ICDHyrm,MDHm,PDHm,PGI,PGK,PGM,PPA,SUCD1m,TPI
tag_hs_c_177	Triacylglycerol synthesis	7	19	55	84	0.127273	0.345455	0.063084	0	2HCO3_NAt,CKc,FBA,GLCt2_2,GLCt4_2,PFK,PPAP	ACCOAC,ACYP,ADK1,AKGDm,AKGMALtm,ATPS4m,CYOR-u10m,DGAT,FUMm,H2CO3D,ICDHyrm,MDHm,PDHm,PGI,PGK,PGM,PPA,SUCD1m,TPI
tag_hs_c_195	Triacylglycerol synthesis	7	19	55	84	0.127273	0.345455	0.063084	0	2HCO3_NAt,CKc,FBA,GLCt4_2,NAt,PFK,PPAP	ACCOAC,ACYP,ADK1,AKGDm,AKGMALtm,ATPS4m,CYOR-u10m,DGAT,FUMm,H2CO3D,ICDHyrm,MDHm,PDHm,PGI,PGK,PGM,PPA,SUCD1m,TPI
tag_hs_c_89	Triacylglycerol synthesis	7	19	55	84	0.127273	0.345455	0.063084	0	3HCO3_NAt,CKc,FBA,GLCt2_2,NAt,PFK,PPAP	ACCOAC,ACYP,ADK1,AKGDm,AKGMALtm,ATPS4m,CYOR-u10m,DGAT,FUMm,H2CO3D,ICDHyrm,MDHm,PDHm,PGI,PGK,PGM,PPA,SUCD1m,TPI
tag_hs_c_144	Triacylglycerol synthesis	5	18	54	84	0.092593	0.333333	0.0642632	0	2HCO3_NAt,CKc,FBA,PFK,PPAP	ACCOAC,ACYP,ADK1,AKGDm,AKGMALtm,ATPS4m,CYOR-u10m,DGAT,FUMm,ICDHyrm,MDHm,PDHm,PGI,PGK,PGM,PPA,SUCD1m,TPI
tag_hs_c_52	Triacylglycerol synthesis	5	18	54	84	0.092593	0.333333	0.0642632	0	2HCO3_NAt,CKc,FBA,PFK,PPAP	ACCOAC,ADK1,AKGDm,AKGMALtm,ATPS4m,CYOR-u10m,DGAT,FUMm,ICDHyrm,MDHm,PDHm,PGI,PGK,PGM,PPA,RDH2a,SUCD1m,TPI
tag_hs_c_84	Triacylglycerol synthesis	5	18	54	84	0.092593	0.333333	0.0642632	0	2HCO3_NAt,CKc,FBA,PFK,PPAP	ACCOAC,ACYP,ADK1,AKGDm,AKGMALtm,ATPS4m,CYOR-u10m,DGAT,FUMm,ICDHyrm,MDHm,PDHm,PGI,PGK,PGM,PPA,SUCD1m,TPI
pail_hs_c_17	Phosphatidylinositol synthesis	6	21	65	94	0.092308	0.323077	0.064617	0	3HCO3_NAt,CKc,FBA,GLCt4_2,NAt,PFK	ACCOAC,ADK1,AKGDm,AKGMALtm,ATPS4m,CYOR-u10m,FAOXC182806m,FAOXC80,FUMm,H2CO3D,ICDHxm,ICDHyrm,MDHm,MI1PP,PDHm,PGI,PGK,PGM,PPA,SUCD1m,TPI
pail_hs_c_98	Phosphatidylinositol synthesis	6	21	65	94	0.092308	0.323077	0.064617	0	3HCO3_NAt,CKc,FBA,GLCt4_2,NAt,PFK	ACCOAC,ADK1,AKGDm,AKGMALtm,ATPS4m,CYOR-u10m,FAOXC182806m,FAOXC80,FUMm,H2CO3D,ICDHxm,ICDHyrm,MDHm,MI1PP,PDHm,PGI,PGK,PGM,PPA,SUCD1m,TPI
o2s_m_15	Superoxide anion synthesis	1	9	30	42	0.033333	0.3	0.0646518	0	NAt	ACYP,ATPS4m,CYOR-u10m,GND,PGI,PGM,TALA,TKT1,TKT2
ala-L_c_30	Alanine synthesis	5	21	73	98	0.068493	0.287671	0.065835	0	ALATA_L,HGNTOR,PHETHPTOX2,UREAt,VALTA	2OXOADOXm,ABTArm,ACACT1rm,AKGDm,AKGMALtm,ARGtiDF,ATPS4m,CYOR-u10m,FUM,FUMm,GTHP,HACD1m,HIStiDF,ICDHxm,MDHm,ME2,OIVD2m,PHEt4,RDH3a,SUCD1m,VALtec
chsterol_c_13	Cholesterol synthesis	6	23	77	121	0.077922	0.298701	0.0678711	0	CKc,FBA,GLCt2_2,NAt,OCOAT1m,PFK	ACACT1rm,ADK1,ATPS4m,C3STDH1Pr,C3STKR2r,C4STMO2Pr,CYOR-u10m,DHCR243r,FACOAL191,FAOXC182806m,FAOXC80,GND,HSD17B7r,PDHm,PGK,PGM,PMEVKx,PPA,RDH3a,TALA,TKT1,TKT2,TPI
chsterol_c_14	Cholesterol synthesis	6	23	77	121	0.077922	0.298701	0.0678711	0	CKc,FBA,GLCt2_2,NAt,OCOAT1m,PFK	ACACT1rm,ADK1,ATPS4m,C3STDH1Pr,C3STKR2r,C4STMO2Pr,CYOR-u10m,DHCR243r,FACOAL191,FAOXC182806m,FAOXC80,GND,HSD17B7r,PDHm,PGK,PGM,PMEVKx,PPA,RDH2a,TALA,TKT1,TKT2,TPI
chsterol_c_19	Cholesterol synthesis	6	23	77	121	0.077922	0.298701	0.0678711	0	CKc,FBA,GLCt2_2,NAt,OCOAT1m,PFK	ACACT1rm,ADK1,ATPS4m,C3STDH1Pr,C3STKR2r,C4STMO2Pr,CYOR-u10m,DHCR243r,FACOAL191,FAOXC182806m,FAOXC80,GND,HSD17B7r,PDHm,PGK,PGM,PMEVKx,PPA,RDH2a,TALA,TKT1,TKT2,TPI
chsterol_c_24	Cholesterol synthesis	6	23	77	121	0.077922	0.298701	0.0678711	0	CKc,FBA,GLCt2_2,NAt,OCOAT1m,PFK	ACACT1rm,ADK1,ATPS4m,C3STDH1Pr,C3STKR2r,C4STMO2Pr,CYOR-u10m,DHCR243r,FACOAL191,FAOXC182806m,FAOXC80,GND,HSD17B7r,PDHm,PGK,PGM,PMEVKx,PPA,RDH1a,TALA,TKT1,TKT2,TPI
chsterol_c_35	Cholesterol synthesis	6	23	77	121	0.077922	0.298701	0.0678711	0	CKc,FBA,GLCt2_2,GLCt4_2,OCOAT1m,PFK	ACACT1rm,ADK1,ATPS4m,C3STDH1Pr,C3STKR2r,C4STMO2Pr,CYOR-u10m,DHCR243r,FACOAL191,FAOXC182806m,FAOXC80,GND,HSD17B7r,PDHm,PGK,PGM,PMEVKx,PPA,RDH2a,TALA,TKT1,TKT2,TPI
chsterol_c_44	Cholesterol synthesis	6	23	77	121	0.077922	0.298701	0.0678711	0	CKc,FBA,GLCt2_2,NAt,OCOAT1m,PFK	ACACT1rm,ADK1,ATPS4m,C3STDH1Pr,C3STKR2r,C4STMO2Pr,CYOR-u10m,DHCR243r,FACOAL191,FAOXC182806m,FAOXC80,GND,HSD17B7r,PDHm,PGK,PGM,PMEVKx,PPA,RDH3a,TALA,TKT1,TKT2,TPI
chsterol_c_45	Cholesterol synthesis	6	23	77	121	0.077922	0.298701	0.0678711	0	CKc,FBA,GLCt2_2,GLCt4_2,OCOAT1m,PFK	ACACT1rm,ADK1,ATPS4m,C3STDH1Pr,C3STKR2r,C4STMO2Pr,CYOR-u10m,DHCR243r,FACOAL191,FAOXC182806m,FAOXC80,GND,HSD17B7r,PDHm,PGK,PGM,PMEVKx,PPA,RDH3a,TALA,TKT1,TKT2,TPI
chsterol_c_48	Cholesterol synthesis	6	23	77	121	0.077922	0.298701	0.0678711	0	CKc,FBA,GLCt2_2,GLCt4_2,OCOAT1m,PFK	ACACT1rm,ADK1,ATPS4m,C3STDH1Pr,C3STKR2r,C4STMO2Pr,CYOR-u10m,DHCR243r,FACOAL191,FAOXC182806m,FAOXC80,GND,HSD17B7r,PDHm,PGK,PGM,PMEVKx,PPA,RDH3a,TALA,TKT1,TKT2,TPI
chsterol_c_5	Cholesterol synthesis	6	23	77	121	0.077922	0.298701	0.0678711	0	CKc,FBA,GLCt4_2,NAt,OCOAT1m,PFK	ACACT1rm,ADK1,ATPS4m,C3STDH1Pr,C3STKR2r,C4STMO2Pr,CYOR-u10m,DHCR243r,FACOAL191,FAOXC182806m,FAOXC80,GND,HSD17B7r,PDHm,PGK,PGM,PMEVKx,PPA,RDH3a,TALA,TKT1,TKT2,TPI
chsterol_c_50	Cholesterol synthesis	6	23	77	121	0.077922	0.298701	0.0678711	0	CKc,FBA,GLCt2_2,GLCt4_2,OCOAT1m,PFK	ACACT1rm,ADK1,ATPS4m,C3STDH1Pr,C3STKR2r,C4STMO2Pr,CYOR-u10m,DHCR242r,FACOAL191,FAOXC182806m,FAOXC80,GND,HSD17B7r,PDHm,PGK,PGM,PMEVKx,PPA,RDH2a,TALA,TKT1,TKT2,TPI
chsterol_c_52	Cholesterol synthesis	6	23	77	121	0.077922	0.298701	0.0678711	0	CKc,FBA,GLCt2_2,NAt,OCOAT1m,PFK	ACACT1rm,ADK1,ATPS4m,C3STDH1Pr,C3STKR2r,C4STMO2Pr,CYOR-u10m,DHCR243r,FACOAL191,FAOXC182806m,FAOXC80,GND,HSD17B7r,PDHm,PGK,PGM,PMEVKx,PPA,RDH3a,TALA,TKT1,TKT2,TPI
chsterol_c_7	Cholesterol synthesis	6	23	77	121	0.077922	0.298701	0.0678711	0	CKc,FBA,GLCt2_2,NAt,OCOAT1m,PFK	ACACT1rm,ADK1,ATPS4m,C3STDH1Pr,C3STKR2r,C4STMO2Pr,CYOR-u10m,DHCR242r,FACOAL191,FAOXC182806m,FAOXC80,GND,HSD17B7r,PDHm,PGK,PGM,PMEVKx,PPA,RDH3a,TALA,TKT1,TKT2,TPI
chsterol_c_9	Cholesterol synthesis	6	23	77	121	0.077922	0.298701	0.0678711	0	CKc,FBA,GLCt2_2,GLCt4_2,OCOAT1m,PFK	ACACT1rm,ADK1,ATPS4m,C3STDH1Pr,C3STKR2r,C4STMO2Pr,CYOR-u10m,DHCR243r,FACOAL191,FAOXC182806m,FAOXC80,GND,HSD17B7r,PDHm,PGK,PGM,PMEVKx,PPA,RDH2a,TALA,TKT1,TKT2,TPI
chsterol_c_12	Cholesterol synthesis	5	21	75	121	0.066667	0.28	0.0679924	0	CKc,FBA,GLCt2_2,OCOAT1m,PFK	ACACT1rm,ADK1,ATPS4m,C3STDH1r,C3STKR2r,C4STMO2r,CYOR-u10m,DHCR243r,FACOAL191,FAOXC182806m,FAOXC80,GND,PDHm,PGK,PGM,PMEVKx,PPA,TALA,TKT1,TKT2,TPI
chsterol_c_21	Cholesterol synthesis	5	21	75	121	0.066667	0.28	0.0679924	0	CKc,FBA,NAt,OCOAT1m,PFK	ACACT1rm,ADK1,ATPS4m,C3STDH1r,C3STKR2r,C4STMO2r,CYOR-u10m,DHCR243r,FACOAL191,FAOXC182806m,FAOXC80,GND,PDHm,PGK,PGM,PMEVKx,PPA,TALA,TKT1,TKT2,TPI
chsterol_c_25	Cholesterol synthesis	5	21	75	121	0.066667	0.28	0.0679924	0	CKc,FBA,GLCt4_2,OCOAT1m,PFK	ACACT1rm,ADK1,ATPS4m,C3STDH1r,C3STKR2r,C4STMO2r,CYOR-u10m,DHCR242r,FACOAL191,FAOXC182806m,FAOXC80,GND,PDHm,PGK,PGM,PMEVKx,PPA,TALA,TKT1,TKT2,TPI
chsterol_c_34	Cholesterol synthesis	5	21	75	121	0.066667	0.28	0.0679924	0	CKc,FBA,GLCt4_2,OCOAT1m,PFK	ACACT1rm,ADK1,ATPS4m,C3STDH1r,C3STKR2r,C4STMO2r,CYOR-u10m,DHCR243r,FACOAL191,FAOXC182806m,FAOXC80,GND,PDHm,PGK,PGM,PMEVKx,PPA,TALA,TKT1,TKT2,TPI
chsterol_c_36	Cholesterol synthesis	5	21	75	121	0.066667	0.28	0.0679924	0	CKc,FBA,NAt,OCOAT1m,PFK	ACACT1rm,ADK1,ATPS4m,C3STDH1r,C3STKR2r,C4STMO2r,CYOR-u10m,DHCR243r,FACOAL191,FAOXC182806m,FAOXC80,GND,PDHm,PGK,PGM,PMEVKx,PPA,TALA,TKT1,TKT2,TPI
chsterol_c_8	Cholesterol synthesis	5	21	75	121	0.066667	0.28	0.0679924	0	CKc,FBA,GLCt4_2,OCOAT1m,PFK	ACACT1rm,ADK1,ATPS4m,C3STDH1r,C3STKR2r,C4STMO2r,CYOR-u10m,DHCR243r,FACOAL191,FAOXC182806m,FAOXC80,GND,PDHm,PGK,PGM,PMEVKx,PPA,TALA,TKT1,TKT2,TPI
pa_hs_c_146	Phosphatidic acid synthesis	4	17	54	83	0.074074	0.314815	0.0680121	0	3HCO3_NAt,CKc,FBA,PFK	ACCOAC,ADK1,AKGDm,AKGMALtm,ATPS4m,CYOR-u10m,FUMm,ICDHyrm,MDHm,PDHm,PGI,PGK,PGM,PPA,RDH3a,SUCD1m,TPI
pa_hs_c_66	Phosphatidic acid synthesis	4	17	54	83	0.074074	0.314815	0.0680121	0	3HCO3_NAt,CKc,FBA,PFK	ACCOAC,ADK1,AKGDm,AKGMALtm,ATPS4m,CYOR-u10m,FUMm,ICDHyrm,MDHm,PDHm,PGI,PGK,PGM,PPA,RDH2a,SUCD1m,TPI
pail_hs_c_57	Phosphatidylinositol synthesis	5	20	66	94	0.075758	0.30303	0.0702816	0	3HCO3_NAt,CKc,FBA,NAt,PFK	ACCOAC,ADK1,AKGDm,AKGMALtm,ATPS4m,CYOR-u10m,FAOXC182806m,FAOXC80,FUMm,ICDHxm,ICDHyrm,MDHm,MI1PP,PDHm,PGI,PGK,PGM,PPA,SUCD1m,TPI
pail_hs_c_151	Phosphatidylinositol synthesis	6	21	66	94	0.090909	0.318182	0.0705056	0	2HCO3_NAt,CKc,FBA,GLCt2_2,PFK,PIt7ir	ACCOAC,ADK1,AKGDm,AKGMALtm,ATPS4m,CYOR-u10m,FAOXC182806m,FAOXC80,FUMm,H2CO3D,ICDHxm,ICDHyrm,MDHm,MI1PP,PDHm,PGI,PGK,PGM,PPA,SUCD1m,TPI
tag_hs_c_55	Triacylglycerol synthesis	6	19	57	84	0.105263	0.333333	0.0708825	0	CKc,FBA,MTHFD2m,MTHFDm,PFK,PPAP	ACCOAC,ADK1,AKGDm,AKGMALtm,ATPS4m,CYOR-u10m,DGAT,FUMm,H2CO3D,ICDHxm,MDHm,PDHm,PGI,PGK,PGM,PPA,RDH1a,SUCD1m,TPI
tag_hs_c_56	Triacylglycerol synthesis	6	19	57	84	0.105263	0.333333	0.0708825	0	2HCO3_NAt,CKc,FBA,GLCt4_2,PFK,PPAP	ACCOAC,ACYP,ADK1,AKGDm,AKGMALtm,ATPS4m,CYOR-u10m,DGAT,FUMm,H2CO3D,ICDHyrm,MDHm,PDHm,PGI,PGK,PGM,PPA,SUCD1m,TPI
tag_hs_c_140	Triacylglycerol synthesis	5	18	55	84	0.090909	0.327273	0.0711093	0	2HCO3_NAt,CKc,FBA,PFK,PPAP	ACCOAC,ACYP,ADK1,AKGDm,AKGMALtm,ATPS4m,CYOR-u10m,DGAT,FUMm,ICDHyrm,MDHm,PDHm,PGI,PGK,PGM,PPA,SUCD1m,TPI
pail_hs_c_170	Phosphatidylinositol synthesis	7	22	68	94	0.102941	0.323529	0.0715374	0	3HCO3_NAt,CKc,FBA,GLCt2_2,GLCt4_2,PFK,PIt7	ACCOAC,ADK1,AKGDm,AKGMALtm,ATPS4m,CYOR-u10m,FAOXC182806m,FAOXC80,FUMm,H2CO3D,ICDHxm,ICDHyrm,MDHm,MI1PP,PDHm,PGI,PGK,PGM,PPA,RDH3a,SUCD1m,TPI
pail_hs_c_179	Phosphatidylinositol synthesis	7	22	68	94	0.102941	0.323529	0.0715374	0	2HCO3_NAt,3HCO3_NAt,CKc,FBA,GLCt2_2,PFK,PIt7	ACCOAC,ADK1,AKGDm,AKGMALtm,ATPS4m,CYOR-u10m,FAOXC182806m,FAOXC80,FUMm,H2CO3D,ICDHxm,ICDHyrm,MDHm,MI1PP,PDHm,PGI,PGK,PGM,PPA,RDH2a,SUCD1m,TPI
pail_hs_c_36	Phosphatidylinositol synthesis	7	22	68	94	0.102941	0.323529	0.0715374	0	3HCO3_NAt,CKc,FBA,GLCt2_2,GLCt4_2,PFK,PIt7	ACCOAC,ADK1,AKGDm,AKGMALtm,ATPS4m,CYOR-u10m,FAOXC182806m,FAOXC80,FUMm,H2CO3D,ICDHxm,ICDHyrm,MDHm,MI1PP,PDHm,PGI,PGK,PGM,PPA,RDH3a,SUCD1m,TPI
pail_hs_c_39	Phosphatidylinositol synthesis	7	22	68	94	0.102941	0.323529	0.0715374	0	2HCO3_NAt,CKc,FBA,GLCt4_2,NAt,PFK,PIt7ir	ACCOAC,ADK1,AKGDm,AKGMALtm,ATPS4m,CYOR-u10m,FAOXC182806m,FAOXC80,FUMm,H2CO3D,ICDHxm,ICDHyrm,MDHm,MI1PP,PDHm,PGI,PGK,PGM,PPA,RDH3a,SUCD1m,TPI
pail_hs_c_58	Phosphatidylinositol synthesis	7	22	68	94	0.102941	0.323529	0.0715374	0	2HCO3_NAt,CKc,FBA,GLCt2_2,GLCt4_2,PFK,PIt7	ACCOAC,ADK1,AKGDm,AKGMALtm,ATPS4m,CYOR-u10m,FAOXC182806m,FAOXC80,FUMm,H2CO3D,ICDHxm,ICDHyrm,MDHm,MI1PP,PDHm,PGI,PGK,PGM,PPA,RDH3a,SUCD1m,TPI
pail_hs_c_62	Phosphatidylinositol synthesis	7	22	68	94	0.102941	0.323529	0.0715374	0	3HCO3_NAt,CKc,FBA,GLCt4_2,HCO3_NAt,PFK,PIt7	ACCOAC,ADK1,AKGDm,AKGMALtm,ATPS4m,CYOR-u10m,FAOXC182806m,FAOXC80,FUMm,H2CO3D,ICDHxm,ICDHyrm,MDHm,MI1PP,PDHm,PGI,PGK,PGM,PPA,RDH2a,SUCD1m,TPI
pail_hs_c_84	Phosphatidylinositol synthesis	7	22	68	94	0.102941	0.323529	0.0715374	0	3HCO3_NAt,CKc,FBA,GLCt2_2,HCO3_NAt,PFK,PIt7ir	ACCOAC,ADK1,AKGDm,AKGMALtm,ATPS4m,CYOR-u10m,FAOXC182806m,FAOXC80,FUMm,H2CO3D,ICDHxm,ICDHyrm,MDHm,MI1PP,PDHm,PGI,PGK,PGM,PPA,RDH3a,SUCD1m,TPI
tag_hs_c_113	Triacylglycerol synthesis	6	18	53	84	0.113208	0.339623	0.0715705	0	CKc,FBA,GLCt4_2,HCO3_NAt,PFK,PPAP	ACCOAC,ACYP,ADK1,AKGDm,AKGMALtm,ATPS4m,CYOR-u10m,DGAT,FUMm,ICDHyrm,MDHm,PDHm,PGI,PGK,PGM,PPA,SUCD1m,TPI
tag_hs_c_160	Triacylglycerol synthesis	6	18	53	84	0.113208	0.339623	0.0715705	0	CKc,FBA,GLCt4_2,HCO3_NAt,PFK,PPAP	ACCOAC,ACYP,ADK1,AKGDm,AKGMALtm,ATPS4m,CYOR-u10m,DGAT,FUMm,ICDHyrm,MDHm,PDHm,PGI,PGK,PGM,PPA,SUCD1m,TPI
tag_hs_c_58	Triacylglycerol synthesis	6	18	53	84	0.113208	0.339623	0.0715705	0	CKc,FBA,GLCt4_2,HCO3_NAt,PFK,PPAP	ACCOAC,ACYP,ADK1,AKGDm,AKGMALtm,ATPS4m,CYOR-u10m,DGAT,FUMm,ICDHyrm,MDHm,PDHm,PGI,PGK,PGM,PPA,SUCD1m,TPI
tag_hs_c_68	Triacylglycerol synthesis	6	18	53	84	0.113208	0.339623	0.0715705	0	CKc,FBA,GLCt4_2,HCO3_NAt,PFK,PPAP	ACCOAC,ACYP,ADK1,AKGDm,AKGMALtm,ATPS4m,CYOR-u10m,DGAT,FUMm,ICDHyrm,MDHm,PDHm,PGI,PGK,PGM,PPA,SUCD1m,TPI
pa_hs_c_36	Phosphatidic acid synthesis	4	17	55	83	0.072727	0.309091	0.0721811	0	3HCO3_NAt,CKc,FBA,PFK	ACCOAC,ADK1,AKGDm,AKGMALtm,ATPS4m,CYOR-u10m,FUMm,ICDHyrm,MDHm,PDHm,PGI,PGK,PGM,PPA,RDH3a,SUCD1m,TPI
tag_hs_c_173	Triacylglycerol synthesis	7	19	56	84	0.125	0.339286	0.0727846	0	2HCO3_NAt,CKc,FBA,GLCt2_2,GLCt4_2,PFK,PPAP	ACCOAC,ACYP,ADK1,AKGDm,AKGMALtm,ATPS4m,CYOR-u10m,DGAT,FUMm,H2CO3D,ICDHyrm,MDHm,PDHm,PGI,PGK,PGM,PPA,SUCD1m,TPI
tag_hs_c_21	Triacylglycerol synthesis	7	19	56	84	0.125	0.339286	0.0727846	0	3HCO3_NAt,CKc,FBA,GLCt4_2,HCO3_NAt,PFK,PPAP	ACCOAC,ACYP,ADK1,AKGDm,AKGMALtm,ATPS4m,CYOR-u10m,DGAT,FUMm,H2CO3D,ICDHyrm,MDHm,PDHm,PGI,PGK,PGM,PPA,SUCD1m,TPI
tag_hs_c_78	Triacylglycerol synthesis	7	19	56	84	0.125	0.339286	0.0727846	0	CKc,FBA,GLCt4_2,HCO3_NAt,NAt,PFK,PPAP	ACCOAC,ADK1,AKGDm,AKGMALtm,ATPS4m,CYOR-u10m,DGAT,FUMm,H2CO3D,ICDHyrm,MDHm,PDHm,PGI,PGK,PGM,PPA,RDH3a,SUCD1m,TPI
pail_hs_c_52	Phosphatidylinositol synthesis	5	20	67	94	0.074627	0.298507	0.0735425	0	3HCO3_NAt,CKc,FBA,GLCt4_2,PFK	ACCOAC,ADK1,AKGDm,AKGMALtm,ATPS4m,CYOR-u10m,FAOXC182806m,FAOXC80,FUMm,ICDHxm,ICDHyrm,MDHm,MI1PP,PDHm,PGI,PGK,PGM,PPA,SUCD1m,TPI
xolest_hs_c_37	Cholesteryl esters synthesis	7	25	84	131	0.083333	0.297619	0.074398	0	3HCO3_NAt,CKc,FBA,GLCt2_2,GLCt4_2,HCO3_NAt,PFK	ACCOAC,ADK1,AKGDm,AKGMALtm,ATPS4m,C3STDH1Pr,C3STKR2r,C4STMO2Pr,CYOR-u10m,DHCR243r,FACOAL191,FAOXC182806m,FAOXC80,FUMm,HSD17B7r,MDHm,PDHm,PGI,PGK,PGM,PMEVKx,PPA,RDH1a,SUCD1m,TPI
pail_hs_c_118	Phosphatidylinositol synthesis	6	21	67	94	0.089552	0.313433	0.0763338	0	3HCO3_NAt,CKc,FBA,GLCt2_2,PFK,PIt7	ACCOAC,ADK1,AKGDm,AKGMALtm,ATPS4m,CYOR-u10m,FAOXC182806m,FAOXC80,FUMm,H2CO3D,ICDHxm,ICDHyrm,MDHm,MI1PP,PDHm,PGI,PGK,PGM,PPA,SUCD1m,TPI
pail_hs_c_130	Phosphatidylinositol synthesis	6	21	67	94	0.089552	0.313433	0.0763338	0	3HCO3_NAt,CKc,FBA,GLCt2_2,PFK,PIt7	ACCOAC,ADK1,AKGDm,AKGMALtm,ATPS4m,CYOR-u10m,FAOXC182806m,FAOXC80,FUMm,H2CO3D,ICDHxm,ICDHyrm,MDHm,MI1PP,PDHm,PGI,PGK,PGM,PPA,SUCD1m,TPI
pail_hs_c_155	Phosphatidylinositol synthesis	6	21	67	94	0.089552	0.313433	0.0763338	0	3HCO3_NAt,CKc,FBA,GLCt2_2,HCO3_NAt,PFK	ACCOAC,ADK1,AKGDm,AKGMALtm,ATPS4m,CYOR-u10m,FAOXC182806m,FAOXC80,FUMm,ICDHxm,ICDHyrm,MDHm,MI1PP,PDHm,PGI,PGK,PGM,PPA,RDH2a,SUCD1m,TPI
pail_hs_c_162	Phosphatidylinositol synthesis	6	21	67	94	0.089552	0.313433	0.0763338	0	2HCO3_NAt,CKc,FBA,NAt,PFK,PIt7ir	ACCOAC,ADK1,AKGDm,AKGMALtm,ATPS4m,CYOR-u10m,FAOXC182806m,FAOXC80,FUMm,ICDHxm,ICDHyrm,MDHm,MI1PP,PDHm,PGI,PGK,PGM,PPA,RDH3a,SUCD1m,TPI
pail_hs_c_167	Phosphatidylinositol synthesis	6	21	67	94	0.089552	0.313433	0.0763338	0	2HCO3_NAt,CKc,FBA,NAt,PFK,PIt7	ACCOAC,ADK1,AKGDm,AKGMALtm,ATPS4m,CYOR-u10m,FAOXC182806m,FAOXC80,FUMm,H2CO3D,ICDHxm,ICDHyrm,MDHm,MI1PP,PDHm,PGI,PGK,PGM,PPA,SUCD1m,TPI
pail_hs_c_22	Phosphatidylinositol synthesis	6	21	67	94	0.089552	0.313433	0.0763338	0	2HCO3_NAt,CKc,FBA,GLCt4_2,NAt,PFK	ACCOAC,ADK1,AKGDm,AKGMALtm,ATPS4m,CYOR-u10m,FAOXC182806m,FAOXC80,FUMm,ICDHxm,ICDHyrm,MDHm,MI1PP,PDHm,PGI,PGK,PGM,PPA,RDH2a,SUCD1m,TPI
pail_hs_c_32	Phosphatidylinositol synthesis	6	21	67	94	0.089552	0.313433	0.0763338	0	CKc,FBA,GLCt2_2,HCO3_NAt,PFK,PIt7	ACCOAC,ADK1,AKGDm,AKGMALtm,ATPS4m,CYOR-u10m,FAOXC182806m,FAOXC80,FUMm,H2CO3D,ICDHxm,ICDHyrm,MDHm,MI1PP,PDHm,PGI,PGK,PGM,PPA,SUCD1m,TPI
pail_hs_c_33	Phosphatidylinositol synthesis	6	21	67	94	0.089552	0.313433	0.0763338	0	2HCO3_NAt,CKc,FBA,NAt,PFK,PIt7	ACCOAC,ADK1,AKGDm,AKGMALtm,ATPS4m,CYOR-u10m,FAOXC182806m,FAOXC80,FUMm,H2CO3D,ICDHxm,ICDHyrm,MDHm,MI1PP,PDHm,PGI,PGK,PGM,PPA,SUCD1m,TPI
pail_hs_c_43	Phosphatidylinositol synthesis	6	21	67	94	0.089552	0.313433	0.0763338	0	3HCO3_NAt,CKc,FBA,GLCt2_2,PFK,PIt7	ACCOAC,ADK1,AKGDm,AKGMALtm,ATPS4m,CYOR-u10m,FAOXC182806m,FAOXC80,FUMm,ICDHxm,ICDHyrm,MDHm,MI1PP,PDHm,PGI,PGK,PGM,PPA,RDH1a,SUCD1m,TPI
pail_hs_c_53	Phosphatidylinositol synthesis	6	21	67	94	0.089552	0.313433	0.0763338	0	2HCO3_NAt,CKc,FBA,GLCt4_2,HCO3_NAt,PFK	ACCOAC,ADK1,AKGDm,AKGMALtm,ATPS4m,CYOR-u10m,FAOXC182806m,FAOXC80,FUMm,ICDHxm,ICDHyrm,MDHm,MI1PP,PDHm,PGI,PGK,PGM,PPA,RDH3a,SUCD1m,TPI
pail_hs_c_73	Phosphatidylinositol synthesis	6	21	67	94	0.089552	0.313433	0.0763338	0	CKc,FBA,GLCt2_2,HCO3_NAt,PFK,PIt7ir	ACCOAC,ADK1,AKGDm,AKGMALtm,ATPS4m,CYOR-u10m,FAOXC182806m,FAOXC80,FUMm,ICDHxm,ICDHyrm,MDHm,MI1PP,PDHm,PGI,PGK,PGM,PPA,RDH3a,SUCD1m,TPI
pail_hs_c_81	Phosphatidylinositol synthesis	6	21	67	94	0.089552	0.313433	0.0763338	0	3HCO3_NAt,CKc,FBA,GLCt2_2,PFK,PIt7ir	ACCOAC,ADK1,AKGDm,AKGMALtm,ATPS4m,CYOR-u10m,FAOXC182806m,FAOXC80,FUMm,ICDHxm,ICDHyrm,MDHm,MI1PP,PDHm,PGI,PGK,PGM,PPA,RDH3a,SUCD1m,TPI
pail_hs_c_91	Phosphatidylinositol synthesis	6	21	67	94	0.089552	0.313433	0.0763338	0	2HCO3_NAt,CKc,FBA,HCO3_NAt,PFK,PIt7ir	ACCOAC,ADK1,AKGDm,AKGMALtm,ATPS4m,CYOR-u10m,FAOXC182806m,FAOXC80,FUMm,H2CO3D,ICDHxm,ICDHyrm,MDHm,MI1PP,PDHm,PGI,PGK,PGM,PPA,SUCD1m,TPI
crm_hs_c_8	Ceramide synthesis	8	25	80	115	0.1	0.3125	0.0772716	0	CKc,FBA,HGNTOR,ME2m,OCOAT1m,PFK,PHETHPTOX2,VALTA	3DSPHR,ACACT1rm,ACCOAC,ADK1,AKGMALtm,AKGt4_3,ATPS4m,CYOR-u10m,FUMm,H2CO3D,MDHm,OIVD2m,PDHm,PGCD,PGI,PGK,PGM,PHEt4,PPA,PSERT,PSP_L,RDH2a,SUCD1m,TPI,VALtec
pa_hs_c_141	Phosphatidic acid synthesis	5	18	56	83	0.089286	0.321429	0.077931	0	CKc,FBA,MTHFD2m,MTHFDm,PFK	ACCOAC,ADK1,AKGDm,AKGMALtm,ATPS4m,CYOR-u10m,FUMm,H2CO3D,ICDHyrm,MDHm,PDHm,PGI,PGK,PGM,PPA,RDH3a,SUCD1m,TPI
pail_hs_c_134	Phosphatidylinositol synthesis	7	22	69	94	0.101449	0.318841	0.0788306	0	2HCO3_NAt,CKc,FBA,GLCt2_2,GLCt4_2,PFK,PIt7	ACCOAC,ADK1,AKGDm,AKGMALtm,ATPS4m,CYOR-u10m,FAOXC182806m,FAOXC80,FUMm,H2CO3D,ICDHxm,ICDHyrm,MDHm,MI1PP,PDHm,PGI,PGK,PGM,PPA,RDH2a,SUCD1m,TPI
tag_hs_c_70	Triacylglycerol synthesis	6	19	58	84	0.103448	0.327586	0.0792742	0	CKc,FBA,HCO3_NAt,NAt,PFK,PPAP	ACCOAC,ADK1,AKGDm,AKGMALtm,ATPS4m,CYOR-u10m,DGAT,FUMm,H2CO3D,ICDHyrm,MDHm,PDHm,PGI,PGK,PGM,PPA,RDH1a,SUCD1m,TPI
tag_hs_c_1	Triacylglycerol synthesis	6	18	54	84	0.111111	0.333333	0.0811906	0	CKc,FBA,GLCt4_2,HCO3_NAt,PFK,PPAP	ACCOAC,ADK1,AKGDm,AKGMALtm,ATPS4m,CYOR-u10m,DGAT,FUMm,ICDHyrm,MDHm,PDHm,PGI,PGK,PGM,PPA,RDH3a,SUCD1m,TPI
pail_hs_c_27	Phosphatidylinositol synthesis	6	21	68	94	0.088235	0.308824	0.0820277	0	2HCO3_NAt,CKc,FBA,GLCt2_2,NAt,PFK	ACCOAC,ADK1,AKGDm,AKGMALtm,ATPS4m,CYOR-u10m,FAOXC182806m,FAOXC80,FUMm,H2CO3D,ICDHxm,ICDHyrm,MDHm,MI1PP,PDHm,PGI,PGK,PGM,PPA,SUCD1m,TPI
tag_hs_c_130	Triacylglycerol synthesis	7	19	57	84	0.122807	0.333333	0.0831603	0	CKc,FBA,GLCt4_2,MTHFD2m,MTHFDm,PFK,PPAP	ACCOAC,ADK1,AKGDm,AKGMALtm,ATPS4m,CYOR-u10m,DGAT,FUMm,H2CO3D,ICDHyrm,MDHm,PDHm,PGI,PGK,PGM,PPA,RDH1a,SUCD1m,TPI
tag_hs_c_131	Triacylglycerol synthesis	7	19	57	84	0.122807	0.333333	0.0831603	0	CKc,FBA,MTHFD2m,MTHFDm,NAt,PFK,PPAP	ACCOAC,ADK1,AKGDm,AKGMALtm,ATPS4m,CYOR-u10m,DGAT,FUMm,H2CO3D,ICDHxm,MDHm,PDHm,PGI,PGK,PGM,PPA,RDH1a,SUCD1m,TPI
tag_hs_c_167	Triacylglycerol synthesis	7	19	57	84	0.122807	0.333333	0.0831603	0	CKc,FBA,GLCt4_2,MTHFD2m,MTHFDm,PFK,PPAP	ACCOAC,ADK1,AKGDm,AKGMALtm,ATPS4m,CYOR-u10m,DGAT,FUMm,H2CO3D,ICDHxm,MDHm,PDHm,PGI,PGK,PGM,PPA,RDH3a,SUCD1m,TPI
tag_hs_c_169	Triacylglycerol synthesis	7	19	57	84	0.122807	0.333333	0.0831603	0	CKc,FBA,HCO3_NAt,MTHFD2m,MTHFDm,PFK,PPAP	ACCOAC,ADK1,AKGDm,AKGMALtm,ATPS4m,CYOR-u10m,DGAT,FUMm,H2CO3D,ICDHxm,MDHm,PDHm,PGI,PGK,PGM,PPA,RDH2a,SUCD1m,TPI
tag_hs_c_179	Triacylglycerol synthesis	7	19	57	84	0.122807	0.333333	0.0831603	0	3HCO3_NAt,CKc,FBA,MTHFD2m,MTHFDm,PFK,PPAP	ACCOAC,ADK1,AKGDm,AKGMALtm,ATPS4m,CYOR-u10m,DGAT,FUMm,H2CO3D,ICDHyrm,MDHm,PDHm,PGI,PGK,PGM,PPA,RDH3a,SUCD1m,TPI
tag_hs_c_197	Triacylglycerol synthesis	7	19	57	84	0.122807	0.333333	0.0831603	0	3HCO3_NAt,CKc,FBA,MTHFD2m,MTHFDm,PFK,PPAP	ACCOAC,ADK1,AKGDm,AKGMALtm,ATPS4m,CYOR-u10m,DGAT,FUMm,H2CO3D,ICDHxm,MDHm,PDHm,PGI,PGK,PGM,PPA,RDH3a,SUCD1m,TPI
tag_hs_c_27	Triacylglycerol synthesis	7	19	57	84	0.122807	0.333333	0.0831603	0	2HCO3_NAt,CKc,FBA,GLCt2_2,HCO3_NAt,PFK,PPAP	ACCOAC,ADK1,AKGDm,AKGMALtm,ATPS4m,CYOR-u10m,DGAT,FUMm,H2CO3D,ICDHyrm,MDHm,PDHm,PGI,PGK,PGM,PPA,RDH2a,SUCD1m,TPI
tag_hs_c_30	Triacylglycerol synthesis	7	19	57	84	0.122807	0.333333	0.0831603	0	CKc,FBA,GLCt2_2,MTHFD2m,MTHFDm,PFK,PPAP	ACCOAC,ADK1,AKGDm,AKGMALtm,ATPS4m,CYOR-u10m,DGAT,FUMm,H2CO3D,ICDHyrm,MDHm,PDHm,PGI,PGK,PGM,PPA,RDH2a,SUCD1m,TPI
tag_hs_c_46	Triacylglycerol synthesis	7	19	57	84	0.122807	0.333333	0.0831603	0	3HCO3_NAt,CKc,FBA,FBP,GLCt2_2,PFK,PPAP	ACCOAC,ADK1,AKGDm,AKGMALtm,ATPS4m,CYOR-u10m,DGAT,FUMm,H2CO3D,ICDHyrm,MDHm,PDHm,PGI,PGK,PGM,PPA,RDH3a,SUCD1m,TPI
tag_hs_c_50	Triacylglycerol synthesis	7	19	57	84	0.122807	0.333333	0.0831603	0	CKc,FBA,MTHFD2m,MTHFDm,NAt,PFK,PPAP	ACCOAC,ADK1,AKGDm,AKGMALtm,ATPS4m,CYOR-u10m,DGAT,FUMm,H2CO3D,ICDHyrm,MDHm,PDHm,PGI,PGK,PGM,PPA,RDH3a,SUCD1m,TPI
tag_hs_c_60	Triacylglycerol synthesis	7	19	57	84	0.122807	0.333333	0.0831603	0	CKc,FBA,GLCt4_2,MTHFD2m,MTHFDm,PFK,PPAP	ACCOAC,ADK1,AKGDm,AKGMALtm,ATPS4m,CYOR-u10m,DGAT,FUMm,H2CO3D,ICDHyrm,MDHm,PDHm,PGI,PGK,PGM,PPA,RDH3a,SUCD1m,TPI
tag_hs_c_97	Triacylglycerol synthesis	7	19	57	84	0.122807	0.333333	0.0831603	0	3HCO3_NAt,CKc,FBA,MTHFD2m,MTHFDm,PFK,PPAP	ACCOAC,ADK1,AKGDm,AKGMALtm,ATPS4m,CYOR-u10m,DGAT,FUMm,H2CO3D,ICDHxm,MDHm,PDHm,PGI,PGK,PGM,PPA,RDH1a,SUCD1m,TPI
ala-L_c_11	Alanine synthesis	5	20	72	98	0.069444	0.277778	0.0838977	0	ALATA_L,HGNTOR,PHETHPTOX2,UREAt,VALTA	2OXOADOXm,ABTArm,ACACT1rm,AKGDm,AKGMALtm,ARGtiDF,ATPS4m,CYOR-u10m,FUM,FUMm,HACD1m,HIStiDF,ICDHxm,MDHm,ME2,OIVD2m,PHEt4,RDH2a,SUCD1m,VALtec
ala-L_c_3	Alanine synthesis	5	20	72	98	0.069444	0.277778	0.0838977	0	ALATA_L,HGNTOR,PHETHPTOX2,UREAt,VALTA	2OXOADOXm,ABTArm,ACACT1rm,AKGDm,AKGMALtm,ARGtiDF,ATPS4m,CYOR-u10m,FUM,FUMm,GTHP,HACD1m,HIStiDF,ICDHxm,MDHm,ME2,OIVD2m,PHEt4,SUCD1m,VALtec
ala-L_c_21	Alanine synthesis	5	20	73	98	0.068493	0.273973	0.0846774	0	ALATA_L,HGNTOR,PHETHPTOX2,UREAt,VALTA	2OXOADOXm,ABTArm,ACACT1rm,AKGDm,AKGMALtm,ARGtiDF,ATPS4m,CYOR-u10m,FUM,FUMm,GTHP,HACD1m,HIStiDF,ICDHxm,MDHm,ME2,OIVD2m,PHEt4,SUCD1m,VALtec
ala-L_c_24	Alanine synthesis	5	20	73	98	0.068493	0.273973	0.0846774	0	ALATA_L,HGNTOR,PHETHPTOX2,UREAt,VALTA	2OXOADOXm,ABTArm,ACACT1rm,AKGDm,AKGMALtm,ARGtiDF,ATPS4m,CYOR-u10m,FUM,FUMm,GTHP,HACD1m,HIStiDF,ICDHxm,MDHm,ME2,OIVD2m,PHEt4,SUCD1m,VALtec
ala-L_c_34	Alanine synthesis	5	20	73	98	0.068493	0.273973	0.0846774	0	ALATA_L,HGNTOR,PHETHPTOX2,UREAt,VALTA	2OXOADOXm,ABTArm,ACACT1rm,AKGDm,AKGMALtm,ARGtiDF,ATPS4m,CYOR-u10m,FUM,FUMm,GTHP,HACD1m,HIStiDF,ICDHxm,MDHm,ME2,OIVD2m,PHEt4,SUCD1m,VALtec
ala-L_c_5	Alanine synthesis	5	20	73	98	0.068493	0.273973	0.0846774	0	ALATA_L,HGNTOR,PHETHPTOX2,UREAt,VALTA	2OXOADOXm,ABTArm,ACACT1rm,AKGMALtm,ARGtiDF,ATPS4m,CYOR-u10m,FUM,FUMm,GTHP,HACD1m,HIStiDF,ICDHxm,MDHm,ME2,OIVD2m,PHEt4,RDH3a,SUCD1m,VALtec
chsterol_c_2	Cholesterol synthesis	6	22	75	121	0.08	0.293333	0.0852211	0	CKc,FBA,GLCt2_2,GLCt4_2,OCOAT1m,PFK	ACACT1rm,ADK1,ATPS4m,C3STDH1Pr,C3STKR2r,C4STMO2Pr,CYOR-u10m,DHCR241r,FACOAL191,FAOXC182806m,FAOXC80,GND,HSD17B7r,PDHm,PGK,PGM,PMEVKx,PPA,TALA,TKT1,TKT2,TPI
chsterol_c_26	Cholesterol synthesis	6	22	75	121	0.08	0.293333	0.0852211	0	CKc,FBA,GLCt2_2,GLCt4_2,OCOAT1m,PFK	ACACT1rm,ADK1,ATPS4m,C3STDH1Pr,C3STKR2r,C4STMO2Pr,CYOR-u10m,DHCR242r,FACOAL191,FAOXC182806m,FAOXC80,GND,HSD17B7r,PDHm,PGK,PGM,PMEVKx,PPA,TALA,TKT1,TKT2,TPI
chsterol_c_27	Cholesterol synthesis	6	22	75	121	0.08	0.293333	0.0852211	0	CKc,FBA,GLCt2_2,NAt,OCOAT1m,PFK	ACACT1rm,ADK1,ATPS4m,C3STDH1Pr,C3STKR2r,C4STMO2Pr,CYOR-u10m,DHCR242r,FACOAL191,FAOXC182806m,FAOXC80,GND,HSD17B7r,PDHm,PGK,PGM,PMEVKx,PPA,TALA,TKT1,TKT2,TPI
chsterol_c_42	Cholesterol synthesis	6	22	75	121	0.08	0.293333	0.0852211	0	CKc,FBA,GLCt4_2,NAt,OCOAT1m,PFK	ACACT1rm,ADK1,ATPS4m,C3STDH1Pr,C3STKR2r,C4STMO2Pr,CYOR-u10m,DHCR242r,FACOAL191,FAOXC182806m,FAOXC80,GND,HSD17B7r,PDHm,PGK,PGM,PMEVKx,PPA,TALA,TKT1,TKT2,TPI
h2o2_m_10	Hydrogen peroxide synthesis	4	10	26	37	0.153846	0.384615	0.0853927	0	2HCO3_NAt,FBA,FBP,GLCt4_2	ACYP,GND,H2CO3D,PGI,PGK,PGM,TALA,TKT1,TKT2,TPI
h2o2_m_49	Hydrogen peroxide synthesis	4	10	26	37	0.153846	0.384615	0.0853927	0	2HCO3_NAt,FBA,FBP,GLCt2_2	ACYP,GND,H2CO3D,PGI,PGK,PGM,TALA,TKT1,TKT2,TPI
pail_hs_c_157	Phosphatidylinositol synthesis	6	21	69	94	0.086957	0.304348	0.0875156	0	3HCO3_NAt,CKc,FBA,HCO3_NAt,PFK,PIt7ir	ACCOAC,ADK1,AKGDm,AKGMALtm,ATPS4m,CYOR-u10m,FAOXC182806m,FAOXC80,FUMm,H2CO3D,ICDHxm,ICDHyrm,MDHm,MI1PP,PDHm,PGI,PGK,PGM,PPA,SUCD1m,TPI
chsterol_c_38	Cholesterol synthesis	6	22	76	121	0.078947	0.289474	0.0884459	0	CKc,FBA,GLCt2_2,GLCt4_2,OCOAT1m,PFK	ACACT1rm,ADK1,ATPS4m,C3STDH1Pr,C3STKR2r,C4STMO2Pr,CYOR-u10m,DHCR241r,FACOAL191,FAOXC182806m,FAOXC80,GND,HSD17B7r,PDHm,PGK,PGM,PMEVKx,PPA,TALA,TKT1,TKT2,TPI
chsterol_c_40	Cholesterol synthesis	6	22	76	121	0.078947	0.289474	0.0884459	0	CKc,FBA,GLCt4_2,NAt,OCOAT1m,PFK	ACACT1rm,ADK1,ATPS4m,C3STDH1Pr,C3STKR2r,C4STMO2Pr,CYOR-u10m,DHCR243r,FACOAL191,FAOXC182806m,FAOXC80,GND,HSD17B7r,PDHm,PGK,PGM,PMEVKx,PPA,TALA,TKT1,TKT2,TPI
chsterol_c_46	Cholesterol synthesis	6	22	76	121	0.078947	0.289474	0.0884459	0	CKc,FBA,GLCt2_2,GLCt4_2,OCOAT1m,PFK	ACACT1rm,ADK1,ATPS4m,C3STDH1Pr,C3STKR2r,C4STMO2Pr,CYOR-u10m,DHCR241r,FACOAL191,FAOXC182806m,FAOXC80,GND,HSD17B7r,PDHm,PGK,PGM,PMEVKx,PPA,TALA,TKT1,TKT2,TPI
pa_hs_c_69	Phosphatidic acid synthesis	4	16	52	83	0.076923	0.307692	0.0887492	0	3HCO3_NAt,CKc,FBA,PFK	ACCOAC,ADK1,AKGDm,AKGMALtm,ATPS4m,CYOR-u10m,FUMm,ICDHyrm,MDHm,PDHm,PGI,PGK,PGM,PPA,SUCD1m,TPI
pa_hs_c_7	Phosphatidic acid synthesis	4	16	52	83	0.076923	0.307692	0.0887492	0	3HCO3_NAt,CKc,FBA,PFK	ACCOAC,ADK1,AKGDm,AKGMALtm,ATPS4m,CYOR-u10m,FUMm,ICDHyrm,MDHm,PDHm,PGI,PGK,PGM,PPA,SUCD1m,TPI
h2o2_m_21	Hydrogen peroxide synthesis	5	10	26	37	0.192308	0.384615	0.0892871	0	2HCO3_NAt,FBA,FBP,GLCt2_2,GLCt4_2	ACYP,GND,H2CO3D,PGI,PGK,PGM,TALA,TKT1,TKT2,TPI
tag_hs_c_108	Triacylglycerol synthesis	8	19	57	84	0.140351	0.333333	0.0908626	0	2HCO3_NAt,CKc,FBA,HCO3_NAt,MTHFD2m,MTHFDm,PFK,PPAP	ACCOAC,ADK1,AKGDm,AKGMALtm,ATPS4m,CYOR-u10m,DGAT,FUMm,H2CO3D,ICDHyrm,MDHm,PDHm,PGI,PGK,PGM,PPA,RDH1a,SUCD1m,TPI
tag_hs_c_114	Triacylglycerol synthesis	8	19	57	84	0.140351	0.333333	0.0908626	0	CKc,FBA,GLCt4_2,MTHFD2m,MTHFDm,NAt,PFK,PPAP	ACCOAC,ADK1,AKGDm,AKGMALtm,ATPS4m,CYOR-u10m,DGAT,FUMm,H2CO3D,ICDHxm,MDHm,PDHm,PGI,PGK,PGM,PPA,RDH3a,SUCD1m,TPI
tag_hs_c_13	Triacylglycerol synthesis	8	19	57	84	0.140351	0.333333	0.0908626	0	CKc,FBA,HCO3_NAt,MTHFD2m,MTHFDm,NAt,PFK,PPAP	ACCOAC,ADK1,AKGDm,AKGMALtm,ATPS4m,CYOR-u10m,DGAT,FUMm,H2CO3D,ICDHxm,MDHm,PDHm,PGI,PGK,PGM,PPA,RDH3a,SUCD1m,TPI
tag_hs_c_134	Triacylglycerol synthesis	8	19	57	84	0.140351	0.333333	0.0908626	0	CKc,FBA,GLCt2_2,GLCt4_2,MTHFD2m,MTHFDm,PFK,PPAP	ACCOAC,ADK1,AKGDm,AKGMALtm,ATPS4m,CYOR-u10m,DGAT,FUMm,H2CO3D,ICDHxm,MDHm,PDHm,PGI,PGK,PGM,PPA,RDH2a,SUCD1m,TPI
tag_hs_c_139	Triacylglycerol synthesis	8	19	57	84	0.140351	0.333333	0.0908626	0	2HCO3_NAt,CKc,FBA,MTHFD2m,MTHFDm,NAt,PFK,PPAP	ACCOAC,ADK1,AKGDm,AKGMALtm,ATPS4m,CYOR-u10m,DGAT,FUMm,H2CO3D,ICDHyrm,MDHm,PDHm,PGI,PGK,PGM,PPA,RDH3a,SUCD1m,TPI
tag_hs_c_152	Triacylglycerol synthesis	8	19	57	84	0.140351	0.333333	0.0908626	0	CKc,FBA,GLCt2_2,GLCt4_2,MTHFD2m,MTHFDm,PFK,PPAP	ACCOAC,ADK1,AKGDm,AKGMALtm,ATPS4m,CYOR-u10m,DGAT,FUMm,H2CO3D,ICDHyrm,MDHm,PDHm,PGI,PGK,PGM,PPA,RDH2a,SUCD1m,TPI
tag_hs_c_161	Triacylglycerol synthesis	8	19	57	84	0.140351	0.333333	0.0908626	0	CKc,FBA,GLCt2_2,GLCt4_2,MTHFD2m,MTHFDm,PFK,PPAP	ACCOAC,ADK1,AKGDm,AKGMALtm,ATPS4m,CYOR-u10m,DGAT,FUMm,H2CO3D,ICDHyrm,MDHm,PDHm,PGI,PGK,PGM,PPA,RDH1a,SUCD1m,TPI
tag_hs_c_180	Triacylglycerol synthesis	8	19	57	84	0.140351	0.333333	0.0908626	0	2HCO3_NAt,CKc,FBA,MTHFD2m,MTHFDm,NAt,PFK,PPAP	ACCOAC,ADK1,AKGDm,AKGMALtm,ATPS4m,CYOR-u10m,DGAT,FUMm,H2CO3D,ICDHyrm,MDHm,PDHm,PGI,PGK,PGM,PPA,RDH2a,SUCD1m,TPI
tag_hs_c_2	Triacylglycerol synthesis	8	19	57	84	0.140351	0.333333	0.0908626	0	2HCO3_NAt,3HCO3_NAt,CKc,FBA,MTHFD2m,MTHFDm,PFK,PPAP	ACCOAC,ADK1,AKGDm,AKGMALtm,ATPS4m,CYOR-u10m,DGAT,FUMm,H2CO3D,ICDHyrm,MDHm,PDHm,PGI,PGK,PGM,PPA,RDH2a,SUCD1m,TPI
dag_hs_c_104	Diacylglycerol synthesis	6	18	55	82	0.109091	0.327273	0.0911858	0	CKc,FBA,GLCt4_2,HCO3_NAt,PFK,PPAP	ACCOAC,ACYP,ADK1,AKGDm,AKGMALtm,ATPS4m,CYOR-u10m,FUMm,ICDHyrm,MDHm,PDHm,PGI,PGK,PGM,PPA,RDH3a,SUCD1m,TPI
dag_hs_c_118	Diacylglycerol synthesis	6	18	55	82	0.109091	0.327273	0.0911858	0	CKc,FBA,GLCt4_2,HCO3_NAt,PFK,PPAP	ACCOAC,ACYP,ADK1,AKGDm,AKGMALtm,ATPS4m,CYOR-u10m,FUMm,ICDHyrm,MDHm,PDHm,PGI,PGK,PGM,PPA,RDH3a,SUCD1m,TPI
dag_hs_c_46	Diacylglycerol synthesis	6	18	55	82	0.109091	0.327273	0.0911858	0	CKc,FBA,GLCt4_2,HCO3_NAt,PFK,PPAP	ACCOAC,ACYP,ADK1,AKGDm,AKGMALtm,ATPS4m,CYOR-u10m,FUMm,ICDHyrm,MDHm,PDHm,PGI,PGK,PGM,PPA,RDH2a,SUCD1m,TPI
dag_hs_c_62	Diacylglycerol synthesis	6	18	55	82	0.109091	0.327273	0.0911858	0	CKc,FBA,GLCt4_2,HCO3_NAt,PFK,PPAP	ACCOAC,ACYP,ADK1,AKGDm,AKGMALtm,ATPS4m,CYOR-u10m,FUMm,ICDHyrm,MDHm,PDHm,PGI,PGK,PGM,PPA,RDH1a,SUCD1m,TPI
chsterol_c_39	Cholesterol synthesis	6	22	77	121	0.077922	0.285714	0.0912724	0	CKc,FBA,GLCt2_2,GLCt4_2,OCOAT1m,PFK	ACACT1rm,ADK1,ATPS4m,C3STDH1Pr,C3STKR2r,C4STMO2Pr,CYOR-u10m,DHCR242r,FACOAL191,FAOXC182806m,FAOXC80,GND,HSD17B7r,PDHm,PGK,PGM,PMEVKx,PPA,TALA,TKT1,TKT2,TPI
chsterol_c_51	Cholesterol synthesis	6	22	77	121	0.077922	0.285714	0.0912724	0	CKc,FBA,GLCt2_2,NAt,OCOAT1m,PFK	ACACT1rm,ADK1,ATPS4m,C3STDH1Pr,C3STKR2r,C4STMO2Pr,CYOR-u10m,DHCR242r,FACOAL191,FAOXC182806m,FAOXC80,GND,HSD17B7r,PDHm,PGK,PGM,PMEVKx,PPA,TALA,TKT1,TKT2,TPI
o2s_m_114	Superoxide anion synthesis	2	10	30	42	0.066667	0.333333	0.091914	0	GLCt2_2,NAt	ACTLMO,ACYP,ATPS4m,CYOR-u10m,GND,PGI,PGM,TALA,TKT1,TKT2
o2s_m_127	Superoxide anion synthesis	2	10	30	42	0.066667	0.333333	0.091914	0	GLCt2_2,NAt	ACTLMO,ACYP,ATPS4m,CYOR-u10m,GND,PGI,PGM,TALA,TKT1,TKT2
o2s_m_22	Superoxide anion synthesis	2	10	30	42	0.066667	0.333333	0.091914	0	GLCt2_2,NAt	ACTLMO,ACYP,ATPS4m,CYOR-u10m,GND,PGI,PGM,TALA,TKT1,TKT2
o2s_m_63	Superoxide anion synthesis	2	10	30	42	0.066667	0.333333	0.091914	0	GLCt2_2,GLCt4_2	ACTLMO,ACYP,ATPS4m,CYOR-u10m,GND,PGI,PGM,TALA,TKT1,TKT2
o2s_m_78	Superoxide anion synthesis	2	10	30	42	0.066667	0.333333	0.091914	0	GLCt2_2,GLCt4_2	ACTLMO,ACYP,ATPS4m,CYOR-u10m,GND,PGI,PGM,TALA,TKT1,TKT2
o2s_m_82	Superoxide anion synthesis	2	10	30	42	0.066667	0.333333	0.091914	0	GLCt2_2,NAt	ACTLMO,ACYP,ATPS4m,CYOR-u10m,GND,PGI,PGM,TALA,TKT1,TKT2
tag_hs_c_142	Triacylglycerol synthesis	7	18	54	84	0.12963	0.333333	0.0929534	0	2HCO3_NAt,CKc,FBA,GLCt2_2,GLCt4_2,PFK,PPAP	ACCOAC,ADK1,AKGDm,AKGMALtm,ATPS4m,CYOR-u10m,DGAT,FUMm,H2CO3D,ICDHyrm,MDHm,PDHm,PGI,PGK,PGM,PPA,SUCD1m,TPI
crm_hs_c_5	Ceramide synthesis	9	25	80	115	0.1125	0.3125	0.093144	0	CKc,FBA,GLCt4_2,HGNTOR,ME2m,OCOAT1m,PFK,PHETHPTOX2,VALTA	3DSPHR,ACACT1rm,ACCOAC,ADK1,AKGMALtm,AKGt4_3,ATPS4m,CYOR-u10m,FUMm,H2CO3D,MDHm,OIVD2m,PDHm,PGCD,PGI,PGK,PGM,PHEt4,PPA,PSERT,PSP_L,RDH2a,SUCD1m,TPI,VALtec
pa_hs_c_10	Phosphatidic acid synthesis	4	16	53	83	0.075472	0.301887	0.093658	0	3HCO3_NAt,CKc,FBA,PFK	ACCOAC,ADK1,AKGDm,AKGMALtm,ATPS4m,CYOR-u10m,FUMm,ICDHyrm,MDHm,PDHm,PGI,PGK,PGM,PPA,SUCD1m,TPI
pa_hs_c_157	Phosphatidic acid synthesis	4	16	53	83	0.075472	0.301887	0.093658	0	3HCO3_NAt,CKc,FBA,PFK	ACCOAC,ADK1,AKGDm,AKGMALtm,ATPS4m,CYOR-u10m,FUMm,ICDHyrm,MDHm,PDHm,PGI,PGK,PGM,PPA,SUCD1m,TPI
pa_hs_c_28	Phosphatidic acid synthesis	4	16	53	83	0.075472	0.301887	0.093658	0	3HCO3_NAt,CKc,FBA,PFK	ACCOAC,ADK1,AKGDm,AKGMALtm,ATPS4m,CYOR-u10m,FUMm,ICDHyrm,MDHm,PDHm,PGI,PGK,PGM,PPA,SUCD1m,TPI
pa_hs_c_80	Phosphatidic acid synthesis	4	16	53	83	0.075472	0.301887	0.093658	0	3HCO3_NAt,CKc,FBA,PFK	ACCOAC,ADK1,AKGDm,AKGMALtm,ATPS4m,CYOR-u10m,FUMm,ICDHyrm,MDHm,PDHm,PGI,PGK,PGM,PPA,SUCD1m,TPI
ps_hs_c_5	Phosphatidylserine synthesis	11	28	90	125	0.122222	0.311111	0.0940404	0	CKc,FBA,HGNTOR,MTHFD2m,MTHFDm,OCOAT1m,PFK,PHETHPTOX2,PIt7,PPAP,VALTA	ACACT1rm,ACCOAC,ADK1,AKGMALtm,AKGt4_3,ATPS4m,CEPTC,CYOR-u10m,FUM,H2CO3D,HIStiDF,ICDHyrm,MDHm,OIVD2m,PDHm,PGCD,PGI,PGK,PGM,PHEt4,PPA,PSERT,PSP_L,PSSA1_hs,RDH2a,SUCD1m,TPI,VALtec
tag_hs_c_163	Triacylglycerol synthesis	7	19	58	84	0.12069	0.327586	0.0941288	0	CKc,FBA,GLCt2_2,HCO3_NAt,NAt,PFK,PPAP	ACCOAC,ADK1,AKGDm,AKGMALtm,ATPS4m,CYOR-u10m,DGAT,FUMm,H2CO3D,ICDHyrm,MDHm,PDHm,PGI,PGK,PGM,PPA,RDH2a,SUCD1m,TPI
tag_hs_c_184	Triacylglycerol synthesis	7	19	58	84	0.12069	0.327586	0.0941288	0	3HCO3_NAt,CKc,FBA,GLCt4_2,HCO3_NAt,PFK,PPAP	ACCOAC,ACYP,ADK1,AKGDm,AKGMALtm,ATPS4m,CYOR-u10m,DGAT,FUMm,H2CO3D,ICDHyrm,MDHm,PDHm,PGI,PGK,PGM,PPA,SUCD1m,TPI
tag_hs_c_20	Triacylglycerol synthesis	7	19	58	84	0.12069	0.327586	0.0941288	0	CKc,FBA,MTHFD2m,MTHFDm,NAt,PFK,PPAP	ACCOAC,ADK1,AKGDm,AKGMALtm,ATPS4m,CYOR-u10m,DGAT,FUMm,H2CO3D,ICDHyrm,MDHm,PDHm,PGI,PGK,PGM,PPA,RDH3a,SUCD1m,TPI
tag_hs_c_31	Triacylglycerol synthesis	7	19	58	84	0.12069	0.327586	0.0941288	0	2HCO3_NAt,CKc,FBA,FBP,GLCt4_2,PFK,PPAP	ACCOAC,ADK1,AKGDm,AKGMALtm,ATPS4m,CYOR-u10m,DGAT,FUMm,H2CO3D,ICDHyrm,MDHm,PDHm,PGI,PGK,PGM,PPA,RDH3a,SUCD1m,TPI
tag_hs_c_96	Triacylglycerol synthesis	7	19	58	84	0.12069	0.327586	0.0941288	0	CKc,FBA,MTHFD2m,MTHFDm,NAt,PFK,PPAP	ACCOAC,ADK1,AKGDm,AKGMALtm,ATPS4m,CYOR-u10m,DGAT,FUMm,H2CO3D,ICDHyrm,MDHm,PDHm,PGI,PGK,PGM,PPA,RDH3a,SUCD1m,TPI
tag_hs_c_186	Triacylglycerol synthesis	9	19	57	84	0.157895	0.333333	0.0950018	0	2HCO3_NAt,CKc,FBA,GLCt4_2,MTHFD2m,MTHFDm,NAt,PFK,PPAP	ACCOAC,ADK1,AKGDm,AKGMALtm,ATPS4m,CYOR-u10m,DGAT,FUMm,H2CO3D,ICDHxm,MDHm,PDHm,PGI,PGK,PGM,PPA,RDH1a,SUCD1m,TPI
tag_hs_c_47	Triacylglycerol synthesis	9	19	57	84	0.157895	0.333333	0.0950018	0	3HCO3_NAt,CKc,FBA,GLCt4_2,MTHFD2m,MTHFDm,NAt,PFK,PPAP	ACCOAC,ADK1,AKGDm,AKGMALtm,ATPS4m,CYOR-u10m,DGAT,FUMm,H2CO3D,ICDHyrm,MDHm,PDHm,PGI,PGK,PGM,PPA,RDH3a,SUCD1m,TPI
xolest_hs_c_114	Cholesteryl esters synthesis	7	24	83	131	0.084337	0.289157	0.0962515	0	2HCO3_NAt,CKc,FBA,GLCt2_2,GLCt4_2,HCO3_NAt,PFK	ACCOAC,ADK1,AKGDm,AKGMALtm,ATPS4m,C3STDH1Pr,C3STKR2r,C4STMO2Pr,CYOR-u10m,DHCR242r,FACOAL191,FAOXC182806m,FAOXC80,FUMm,HSD17B7r,MDHm,PDHm,PGI,PGK,PGM,PMEVKx,PPA,SUCD1m,TPI
pail_hs_c_137	Phosphatidylinositol synthesis	6	20	65	94	0.092308	0.307692	0.0968307	0	2HCO3_NAt,3HCO3_NAt,CKc,FBA,PFK,PIt7ir	ACCOAC,ADK1,AKGDm,AKGMALtm,ATPS4m,CYOR-u10m,FAOXC182806m,FAOXC80,FUMm,ICDHxm,ICDHyrm,MDHm,MI1PP,PDHm,PGI,PGK,PGM,PPA,SUCD1m,TPI
pail_hs_c_143	Phosphatidylinositol synthesis	6	20	65	94	0.092308	0.307692	0.0968307	0	CKc,FBA,MTHFD2m,MTHFDm,OCOAT1m,PFK	ACACT1rm,ACCOAC,ADK1,AKGDm,AKGMALtm,ATPS4m,CYOR-u10m,FUMm,H2CO3D,ICDHyrm,MDHm,MI1PP,PDHm,PGI,PGK,PGM,PPA,RDH3a,SUCD1m,TPI
pail_hs_c_156	Phosphatidylinositol synthesis	6	20	65	94	0.092308	0.307692	0.0968307	0	3HCO3_NAt,CKc,FBA,GLCt2_2,PFK,PIt7	ACCOAC,ADK1,AKGDm,AKGMALtm,ATPS4m,CYOR-u10m,FAOXC182806m,FAOXC80,FUMm,ICDHxm,ICDHyrm,MDHm,MI1PP,PDHm,PGI,PGK,PGM,PPA,SUCD1m,TPI
pail_hs_c_42	Phosphatidylinositol synthesis	6	20	65	94	0.092308	0.307692	0.0968307	0	3HCO3_NAt,CKc,FBA,GLCt2_2,GLCt4_2,PFK	ACCOAC,ADK1,AKGDm,AKGMALtm,ATPS4m,CYOR-u10m,FAOXC182806m,FAOXC80,FUMm,ICDHxm,ICDHyrm,MDHm,MI1PP,PDHm,PGI,PGK,PGM,PPA,SUCD1m,TPI
pail_hs_c_50	Phosphatidylinositol synthesis	6	20	65	94	0.092308	0.307692	0.0968307	0	2HCO3_NAt,CKc,FBA,GLCt4_2,PFK,PIt7ir	ACCOAC,ADK1,AKGDm,AKGMALtm,ATPS4m,CYOR-u10m,FAOXC182806m,FAOXC80,FUMm,ICDHxm,ICDHyrm,MDHm,MI1PP,PDHm,PGI,PGK,PGM,PPA,SUCD1m,TPI
pail_hs_c_56	Phosphatidylinositol synthesis	6	20	65	94	0.092308	0.307692	0.0968307	0	CKc,FBA,GLCt4_2,HCO3_NAt,NAt,PFK	ACCOAC,ADK1,AKGDm,AKGMALtm,ATPS4m,CYOR-u10m,FAOXC182806m,FAOXC80,FUMm,ICDHxm,ICDHyrm,MDHm,MI1PP,PDHm,PGI,PGK,PGM,PPA,SUCD1m,TPI
pa_hs_c_102	Phosphatidic acid synthesis	4	16	54	83	0.074074	0.296296	0.0980051	0	3HCO3_NAt,CKc,FBA,PFK	ACCOAC,ADK1,AKGDm,AKGMALtm,ATPS4m,CYOR-u10m,FUMm,ICDHyrm,MDHm,PDHm,PGI,PGK,PGM,PPA,SUCD1m,TPI
chsterol_c_30	Cholesterol synthesis	7	23	77	121	0.090909	0.298701	0.0983987	0	CKc,FBA,GLCt2_2,GLCt4_2,NAt,OCOAT1m,PFK	ACACT1rm,ADK1,ATPS4m,C3STDH1Pr,C3STKR2r,C4STMO2Pr,CYOR-u10m,DHCR243r,FACOAL191,FAOXC182806m,FAOXC80,GND,HSD17B7r,PDHm,PGK,PGM,PMEVKx,PPA,RDH2a,TALA,TKT1,TKT2,TPI
pail_hs_c_20	Phosphatidylinositol synthesis	7	21	67	94	0.104478	0.313433	0.0993266	0	3HCO3_NAt,CKc,FBA,GLCt2_2,NAt,PFK,PIt7	ACCOAC,ADK1,AKGDm,AKGMALtm,ATPS4m,CYOR-u10m,FAOXC182806m,FAOXC80,FUMm,ICDHxm,ICDHyrm,MDHm,MI1PP,PDHm,PGI,PGK,PGM,PPA,RDH2a,SUCD1m,TPI
pail_hs_c_65	Phosphatidylinositol synthesis	7	21	67	94	0.104478	0.313433	0.0993266	0	2HCO3_NAt,3HCO3_NAt,CKc,FBA,GLCt2_2,PFK,PIt7	ACCOAC,ADK1,AKGDm,AKGMALtm,ATPS4m,CYOR-u10m,FAOXC182806m,FAOXC80,FUMm,ICDHxm,ICDHyrm,MDHm,MI1PP,PDHm,PGI,PGK,PGM,PPA,RDH2a,SUCD1m,TPI
o2s_m_1	Superoxide anion synthesis	2	10	31	42	0.064516	0.322581	0.0994705	0	GLCt4_2,NAt	ACTLMO,ACYP,ATPS4m,CYOR-u10m,GND,PGI,PGM,TALA,TKT1,TKT2
o2s_m_100	Superoxide anion synthesis	2	10	31	42	0.064516	0.322581	0.0994705	0	34DHPLACOX,GLCt4_2	ACTLMO,ACYP,ATPS4m,CYOR-u10m,GND,PGI,PGM,TALA,TKT1,TKT2
o2s_m_105	Superoxide anion synthesis	2	10	31	42	0.064516	0.322581	0.0994705	0	GLCt2_2,NAt	ACTLMO,ACYP,ATPS4m,CYOR-u10m,GND,PGI,PGM,TALA,TKT1,TKT2
o2s_m_120	Superoxide anion synthesis	2	10	31	42	0.064516	0.322581	0.0994705	0	34DHPLACOX,GLCt4_2	ACTLMO,ACYP,ATPS4m,CYOR-u10m,GND,PGI,PGM,TALA,TKT1,TKT2
o2s_m_24	Superoxide anion synthesis	2	10	31	42	0.064516	0.322581	0.0994705	0	GLCt2_2,NAt	ACTLMO,ACYP,ATPS4m,CYOR-u10m,GND,PGI,PGM,TALA,TKT1,TKT2
o2s_m_26	Superoxide anion synthesis	2	10	31	42	0.064516	0.322581	0.0994705	0	GLCt2_2,NAt	ACTLMO,ACYP,ATPS4m,CYOR-u10m,GND,PGI,PGM,TALA,TKT1,TKT2
o2s_m_39	Superoxide anion synthesis	2	10	31	42	0.064516	0.322581	0.0994705	0	34DHPLACOX,NAt	ACTLMO,ACYP,ATPS4m,CYOR-u10m,GND,PGI,PGM,TALA,TKT1,TKT2
o2s_m_40	Superoxide anion synthesis	2	10	31	42	0.064516	0.322581	0.0994705	0	34DHXMANDACOX,NAt	ACTLMO,ACYP,ATPS4m,CYOR-u10m,GND,PGI,PGM,TALA,TKT1,TKT2
o2s_m_49	Superoxide anion synthesis	2	10	31	42	0.064516	0.322581	0.0994705	0	GLCt4_2,NAt	ACTLMO,ACYP,ATPS4m,CYOR-u10m,GND,PGI,PGM,TALA,TKT1,TKT2
o2s_m_58	Superoxide anion synthesis	2	10	31	42	0.064516	0.322581	0.0994705	0	34DHPLACOX,NAt	ACTLMO,ACYP,ATPS4m,CYOR-u10m,GND,PGI,PGM,TALA,TKT1,TKT2
o2s_m_65	Superoxide anion synthesis	2	10	31	42	0.064516	0.322581	0.0994705	0	34DHXMANDACOX,NAt	ACTLMO,ACYP,ATPS4m,CYOR-u10m,GND,PGI,PGM,TALA,TKT1,TKT2
o2s_m_67	Superoxide anion synthesis	2	10	31	42	0.064516	0.322581	0.0994705	0	34DHPLACOX,GLCt2_2	ACTLMO,ACYP,ATPS4m,CYOR-u10m,GND,PGI,PGM,TALA,TKT1,TKT2
o2s_m_71	Superoxide anion synthesis	2	10	31	42	0.064516	0.322581	0.0994705	0	GLCt2_2,GLCt4_2	ACTLMO,ACYP,ATPS4m,CYOR-u10m,GND,PGI,PGM,TALA,TKT1,TKT2
o2s_m_79	Superoxide anion synthesis	2	10	31	42	0.064516	0.322581	0.0994705	0	34DHXMANDACOX,GLCt4_2	ACTLMO,ACYP,ATPS4m,CYOR-u10m,GND,PGI,PGM,TALA,TKT1,TKT2
o2s_m_87	Superoxide anion synthesis	2	10	31	42	0.064516	0.322581	0.0994705	0	GLCt2_2,GLCt4_2	ACTLMO,ACYP,ATPS4m,CYOR-u10m,GND,PGI,PGM,TALA,TKT1,TKT2
o2s_m_99	Superoxide anion synthesis	2	10	31	42	0.064516	0.322581	0.0994705	0	34DHXMANDACOX,NAt	ACTLMO,ACYP,ATPS4m,CYOR-u10m,GND,PGI,PGM,TALA,TKT1,TKT2
tag_hs_c_151	Triacylglycerol synthesis	8	18	54	84	0.148148	0.333333	0.0998392	0	3HCO3_NAt,CKc,FBA,GLCt2_2,GLCt4_2,NAt,PFK,PPAP	ACCOAC,ADK1,AKGDm,AKGMALtm,ATPS4m,CYOR-u10m,DGAT,FUMm,H2CO3D,ICDHyrm,MDHm,PDHm,PGI,PGK,PGM,PPA,SUCD1m,TPI
pa_hs_c_162	Phosphatidic acid synthesis	5	17	54	83	0.092593	0.314815	0.100561	0	CKc,FBA,MTHFD2m,MTHFDm,PFK	ACCOAC,ADK1,AKGDm,AKGMALtm,ATPS4m,CYOR-u10m,FUMm,H2CO3D,ICDHyrm,MDHm,PDHm,PGI,PGK,PGM,PPA,SUCD1m,TPI
pa_hs_c_49	Phosphatidic acid synthesis	5	17	54	83	0.092593	0.314815	0.100561	0	CKc,FBA,GLCt4_2,HCO3_NAt,PFK	ACCOAC,ADK1,AKGDm,AKGMALtm,ATPS4m,CYOR-u10m,FUMm,ICDHyrm,MDHm,PDHm,PGI,PGK,PGM,PPA,RDH3a,SUCD1m,TPI
tag_hs_c_71	Triacylglycerol synthesis	5	17	54	84	0.092593	0.314815	0.100561	0	2HCO3_NAt,CKc,FBA,PFK,PPAP	ACCOAC,ADK1,AKGDm,AKGMALtm,ATPS4m,CYOR-u10m,DGAT,FUMm,ICDHyrm,MDHm,PDHm,PGI,PGK,PGM,PPA,SUCD1m,TPI
tag_hs_c_99	Triacylglycerol synthesis	5	17	54	84	0.092593	0.314815	0.100561	0	2HCO3_NAt,CKc,FBA,PFK,PPAP	ACCOAC,ADK1,AKGDm,AKGMALtm,ATPS4m,CYOR-u10m,DGAT,FUMm,ICDHyrm,MDHm,PDHm,PGI,PGK,PGM,PPA,SUCD1m,TPI
dag_hs_c_177	Diacylglycerol synthesis	6	18	56	82	0.107143	0.321429	0.101436	0	CKc,FBA,MTHFD2m,MTHFDm,PFK,PPAP	ACCOAC,ADK1,AKGDm,AKGMALtm,ATPS4m,CYOR-u10m,FUMm,H2CO3D,ICDHyrm,MDHm,PDHm,PGI,PGK,PGM,PPA,RDH3a,SUCD1m,TPI
dag_hs_c_36	Diacylglycerol synthesis	6	18	56	82	0.107143	0.321429	0.101436	0	CKc,FBA,MTHFD2m,MTHFDm,PFK,PPAP	ACCOAC,ADK1,AKGDm,AKGMALtm,ATPS4m,CYOR-u10m,FUMm,H2CO3D,ICDHyrm,MDHm,PDHm,PGI,PGK,PGM,PPA,RDH2a,SUCD1m,TPI
dag_hs_c_77	Diacylglycerol synthesis	6	18	56	82	0.107143	0.321429	0.101436	0	CKc,FBA,MTHFD2m,MTHFDm,PFK,PPAP	ACCOAC,ADK1,AKGDm,AKGMALtm,ATPS4m,CYOR-u10m,FUMm,H2CO3D,ICDHyrm,MDHm,PDHm,PGI,PGK,PGM,PPA,RDH2a,SUCD1m,TPI
pa_hs_c_103	Phosphatidic acid synthesis	6	18	56	83	0.107143	0.321429	0.101436	0	3HCO3_NAt,CKc,FBA,MTHFD2m,MTHFDm,PFK	ACCOAC,ADK1,AKGDm,AKGMALtm,ATPS4m,CYOR-u10m,FUMm,H2CO3D,ICDHyrm,MDHm,PDHm,PGI,PGK,PGM,PPA,RDH1a,SUCD1m,TPI
pa_hs_c_39	Phosphatidic acid synthesis	6	18	56	83	0.107143	0.321429	0.101436	0	CKc,FBA,HCO3_NAt,MTHFD2m,MTHFDm,PFK	ACCOAC,ADK1,AKGDm,AKGMALtm,ATPS4m,CYOR-u10m,FUMm,H2CO3D,ICDHxm,MDHm,PDHm,PGI,PGK,PGM,PPA,RDH2a,SUCD1m,TPI
pa_hs_c_78	Phosphatidic acid synthesis	6	18	56	83	0.107143	0.321429	0.101436	0	3HCO3_NAt,CKc,FBA,MTHFD2m,MTHFDm,PFK	ACCOAC,ADK1,AKGDm,AKGMALtm,ATPS4m,CYOR-u10m,FUMm,H2CO3D,ICDHyrm,MDHm,PDHm,PGI,PGK,PGM,PPA,RDH3a,SUCD1m,TPI
tag_hs_c_102	Triacylglycerol synthesis	6	18	56	84	0.107143	0.321429	0.101436	0	CKc,FBA,HCO3_NAt,NAt,PFK,PPAP	ACCOAC,ADK1,AKGDm,AKGMALtm,ATPS4m,CYOR-u10m,DGAT,FUMm,H2CO3D,ICDHyrm,MDHm,PDHm,PGI,PGK,PGM,PPA,SUCD1m,TPI
tag_hs_c_128	Triacylglycerol synthesis	6	18	56	84	0.107143	0.321429	0.101436	0	3HCO3_NAt,CKc,FBA,GLCt4_2,PFK,PPAP	ACCOAC,ADK1,AKGDm,AKGMALtm,ATPS4m,CYOR-u10m,DGAT,FUMm,H2CO3D,ICDHyrm,MDHm,PDHm,PGI,PGK,PGM,PPA,SUCD1m,TPI
tag_hs_c_172	Triacylglycerol synthesis	6	18	56	84	0.107143	0.321429	0.101436	0	CKc,FBA,GLCt2_2,HCO3_NAt,PFK,PPAP	ACCOAC,ADK1,AKGDm,AKGMALtm,ATPS4m,CYOR-u10m,DGAT,FUMm,H2CO3D,ICDHyrm,MDHm,PDHm,PGI,PGK,PGM,PPA,SUCD1m,TPI
tag_hs_c_26	Triacylglycerol synthesis	6	18	56	84	0.107143	0.321429	0.101436	0	3HCO3_NAt,CKc,FBA,HCO3_NAt,PFK,PPAP	ACCOAC,ADK1,AKGDm,AKGMALtm,ATPS4m,CYOR-u10m,DGAT,FUMm,H2CO3D,ICDHyrm,MDHm,PDHm,PGI,PGK,PGM,PPA,SUCD1m,TPI
tag_hs_c_36	Triacylglycerol synthesis	6	18	56	84	0.107143	0.321429	0.101436	0	2HCO3_NAt,CKc,FBA,HCO3_NAt,PFK,PPAP	ACCOAC,ADK1,AKGDm,AKGMALtm,ATPS4m,CYOR-u10m,DGAT,FUMm,H2CO3D,ICDHyrm,MDHm,PDHm,PGI,PGK,PGM,PPA,SUCD1m,TPI
tag_hs_c_81	Triacylglycerol synthesis	6	18	56	84	0.107143	0.321429	0.101436	0	3HCO3_NAt,CKc,FBA,GLCt2_2,PFK,PPAP	ACCOAC,ADK1,AKGDm,AKGMALtm,ATPS4m,CYOR-u10m,DGAT,FUMm,H2CO3D,ICDHyrm,MDHm,PDHm,PGI,PGK,PGM,PPA,SUCD1m,TPI
pail_hs_c_113	Phosphatidylinositol synthesis	6	20	66	94	0.090909	0.30303	0.103567	0	2HCO3_NAt,CKc,FBA,GLCt2_2,PFK,PIt7	ACCOAC,ADK1,AKGDm,AKGMALtm,ATPS4m,CYOR-u10m,FAOXC182806m,FAOXC80,FUMm,ICDHxm,ICDHyrm,MDHm,MI1PP,PDHm,PGI,PGK,PGM,PPA,SUCD1m,TPI
pail_hs_c_140	Phosphatidylinositol synthesis	6	20	66	94	0.090909	0.30303	0.103567	0	2HCO3_NAt,CKc,FBA,HCO3_NAt,PFK,PIt7ir	ACCOAC,ADK1,AKGDm,AKGMALtm,ATPS4m,CYOR-u10m,FAOXC182806m,FAOXC80,FUMm,ICDHxm,ICDHyrm,MDHm,MI1PP,PDHm,PGI,PGK,PGM,PPA,SUCD1m,TPI
pail_hs_c_181	Phosphatidylinositol synthesis	6	20	66	94	0.090909	0.30303	0.103567	0	3HCO3_NAt,CKc,FBA,GLCt2_2,PFK,PIt7	ACCOAC,ADK1,AKGDm,AKGMALtm,ATPS4m,CYOR-u10m,FAOXC182806m,FAOXC80,FUMm,ICDHxm,ICDHyrm,MDHm,MI1PP,PDHm,PGI,PGK,PGM,PPA,SUCD1m,TPI
tag_hs_c_103	Triacylglycerol synthesis	8	19	58	84	0.137931	0.327586	0.103746	0	CKc,FBA,GLCt4_2,HCO3_NAt,MTHFD2m,MTHFDm,PFK,PPAP	ACCOAC,ADK1,AKGDm,AKGMALtm,ATPS4m,CYOR-u10m,DGAT,FUMm,H2CO3D,ICDHyrm,MDHm,PDHm,PGI,PGK,PGM,PPA,RDH2a,SUCD1m,TPI
tag_hs_c_170	Triacylglycerol synthesis	8	19	58	84	0.137931	0.327586	0.103746	0	CKc,FBA,GLCt2_2,GLCt4_2,MTHFD2m,MTHFDm,PFK,PPAP	ACCOAC,ADK1,AKGDm,AKGMALtm,ATPS4m,CYOR-u10m,DGAT,FUMm,H2CO3D,ICDHyrm,MDHm,PDHm,PGI,PGK,PGM,PPA,RDH1a,SUCD1m,TPI
tag_hs_c_187	Triacylglycerol synthesis	8	19	58	84	0.137931	0.327586	0.103746	0	3HCO3_NAt,CKc,FBA,FBP,GLCt2_2,GLCt4_2,PFK,PPAP	ACCOAC,ADK1,AKGDm,AKGMALtm,ATPS4m,CYOR-u10m,DGAT,FUMm,H2CO3D,ICDHyrm,MDHm,PDHm,PGI,PGK,PGM,PPA,RDH2a,SUCD1m,TPI
tag_hs_c_190	Triacylglycerol synthesis	8	19	58	84	0.137931	0.327586	0.103746	0	CKc,FBA,FBP,GLCt2_2,GLCt4_2,HCO3_NAt,PFK,PPAP	ACCOAC,ADK1,AKGDm,AKGMALtm,ATPS4m,CYOR-u10m,DGAT,FUMm,H2CO3D,ICDHyrm,MDHm,PDHm,PGI,PGK,PGM,PPA,RDH3a,SUCD1m,TPI
ala-L_c_1	Alanine synthesis	5	19	70	98	0.071429	0.271429	0.103993	0	ALATA_L,HGNTOR,PHETHPTOX2,UREAt,VALTA	2OXOADOXm,ABTArm,ACACT1rm,AKGDm,AKGMALtm,ARGtiDF,ATPS4m,CYOR-u10m,FUM,FUMm,HACD1m,HIStiDF,ICDHxm,MDHm,ME2,OIVD2m,PHEt4,SUCD1m,VALtec
ala-L_c_13	Alanine synthesis	5	19	70	98	0.071429	0.271429	0.103993	0	ALATA_L,HGNTOR,PHETHPTOX2,UREAt,VALTA	2OXOADOXm,ABTArm,ACACT1rm,AKGDm,AKGMALtm,ARGtiDF,ATPS4m,CYOR-u10m,FUM,FUMm,HACD1m,HIStiDF,ICDHxm,MDHm,ME2,OIVD2m,PHEt4,SUCD1m,VALtec
ala-L_c_14	Alanine synthesis	5	19	73	98	0.068493	0.260274	0.104055	0	ALATA_L,HGNTOR,PHETHPTOX2,UREAt,VALTA	2OXOADOXm,ABTArm,ACACT1rm,AKGMALtm,ARGtiDF,ATPS4m,CYOR-u10m,FUM,FUMm,GTHP,HACD1m,HIStiDF,ICDHxm,MDHm,ME2,OIVD2m,PHEt4,SUCD1m,VALtec
pa_hs_c_35	Phosphatidic acid synthesis	6	17	52	83	0.115385	0.326923	0.104197	0	2HCO3_NAt,CKc,FBA,GLCt4_2,PFK,PIt7	ACCOAC,ACYP,ADK1,AKGDm,AKGMALtm,ATPS4m,CYOR-u10m,FUMm,ICDHyrm,MDHm,PDHm,PGI,PGK,PGM,PPA,SUCD1m,TPI
pa_hs_c_77	Phosphatidic acid synthesis	6	17	52	83	0.115385	0.326923	0.104197	0	2HCO3_NAt,CKc,FBA,GLCt4_2,PFK,PIt7	ACCOAC,ACYP,ADK1,AKGDm,AKGMALtm,ATPS4m,CYOR-u10m,FUMm,ICDHyrm,MDHm,PDHm,PGI,PGK,PGM,PPA,SUCD1m,TPI
ala-L_c_26	Alanine synthesis	5	19	71	98	0.070423	0.267606	0.104525	0	ALATA_L,HGNTOR,PHETHPTOX2,UREAt,VALTA	2OXOADOXm,ABTArm,ACACT1rm,AKGDm,AKGMALtm,ARGtiDF,ATPS4m,CYOR-u10m,FUM,FUMm,HACD1m,HIStiDF,ICDHxm,MDHm,ME2,OIVD2m,PHEt4,SUCD1m,VALtec
ala-L_c_33	Alanine synthesis	5	19	71	98	0.070423	0.267606	0.104525	0	ALATA_L,HGNTOR,PHETHPTOX2,UREAt,VALTA	2OXOADOXm,ABTArm,ACACT1rm,AKGMALtm,ARGtiDF,ATPS4m,CYOR-u10m,FUM,FUMm,GTHP,HACD1m,HIStiDF,ICDHxm,MDHm,ME2,OIVD2m,PHEt4,SUCD1m,VALtec
ala-L_c_36	Alanine synthesis	5	19	71	98	0.070423	0.267606	0.104525	0	ALATA_L,HGNTOR,PHETHPTOX2,UREAt,VALTA	2OXOADOXm,ABTArm,ACACT1rm,AKGDm,AKGMALtm,ARGtiDF,ATPS4m,CYOR-u10m,FUM,FUMm,HACD1m,HIStiDF,ICDHxm,MDHm,ME2,OIVD2m,PHEt4,SUCD1m,VALtec
ala-L_c_15	Alanine synthesis	5	19	72	98	0.069444	0.263889	0.104537	0	ALATA_L,HGNTOR,PHETHPTOX2,UREAt,VALTA	2OXOADOXm,ABTArm,ACACT1rm,AKGMALtm,ARGtiDF,ATPS4m,CYOR-u10m,FUM,FUMm,HACD1m,HIStiDF,ICDHxm,MDHm,ME2,OIVD2m,PHEt4,RDH1a,SUCD1m,VALtec
ala-L_c_23	Alanine synthesis	5	19	72	98	0.069444	0.263889	0.104537	0	ALATA_L,HGNTOR,PHETHPTOX2,UREAt,VALTA	2OXOADOXm,ABTArm,ACACT1rm,AKGDm,AKGMALtm,ARGtiDF,ATPS4m,CYOR-u10m,FUM,FUMm,HACD1m,HIStiDF,ICDHxm,MDHm,ME2,OIVD2m,PHEt4,SUCD1m,VALtec
ala-L_c_25	Alanine synthesis	5	19	72	98	0.069444	0.263889	0.104537	0	ALATA_L,HGNTOR,PHETHPTOX2,UREAt,VALTA	2OXOADOXm,ABTArm,ACACT1rm,AKGMALtm,ARGtiDF,ATPS4m,CYOR-u10m,FUM,FUMm,GTHP,HACD1m,HIStiDF,ICDHxm,MDHm,ME2,OIVD2m,PHEt4,SUCD1m,VALtec
ala-L_c_28	Alanine synthesis	5	19	72	98	0.069444	0.263889	0.104537	0	ALATA_L,HGNTOR,PHETHPTOX2,UREAt,VALTA	2OXOADOXm,ABTArm,ACACT1rm,AKGMALtm,ARGtiDF,ATPS4m,CYOR-u10m,FUM,FUMm,GTHP,HACD1m,HIStiDF,ICDHxm,MDHm,ME2,OIVD2m,PHEt4,SUCD1m,VALtec
ala-L_c_37	Alanine synthesis	5	19	72	98	0.069444	0.263889	0.104537	0	ALATA_L,HGNTOR,PHETHPTOX2,UREAt,VALTA	2OXOADOXm,ABTArm,ACACT1rm,AKGDm,AKGMALtm,ARGtiDF,ATPS4m,CYOR-u10m,FUM,FUMm,HACD1m,HIStiDF,ICDHxm,MDHm,ME2,OIVD2m,PHEt4,SUCD1m,VALtec
ala-L_c_6	Alanine synthesis	5	19	72	98	0.069444	0.263889	0.104537	0	ALATA_L,HGNTOR,PHETHPTOX2,UREAt,VALTA	2OXOADOXm,ABTArm,ACACT1rm,AKGDm,AKGMALtm,ARGtiDF,ATPS4m,CYOR-u10m,FUM,FUMm,HACD1m,HIStiDF,ICDHxm,MDHm,ME2,OIVD2m,PHEt4,SUCD1m,VALtec
crm_hs_c_7	Ceramide synthesis	10	25	80	115	0.125	0.3125	0.105026	0	CKc,FBA,GLCt4_2,HCO3_NAt,HGNTOR,ME2m,OCOAT1m,PFK,PHETHPTOX2,VALTA	3DSPHR,ACACT1rm,ACCOAC,ADK1,AKGMALtm,AKGt4_3,ATPS4m,CYOR-u10m,FUMm,HIStiDF,MDHm,OIVD2m,PDHm,PGCD,PGI,PGK,PGM,PHEt4,PPA,PSERT,PSP_L,RDH3a,SUCD1m,TPI,VALtec
tag_hs_c_117	Triacylglycerol synthesis	7	18	55	84	0.127273	0.327273	0.105598	0	CKc,FBA,GLCt4_2,MTHFD2m,MTHFDm,PFK,PPAP	ACCOAC,ADK1,AKGDm,AKGMALtm,ATPS4m,CYOR-u10m,DGAT,FUMm,H2CO3D,ICDHyrm,MDHm,PDHm,PGI,PGK,PGM,PPA,SUCD1m,TPI
tag_hs_c_120	Triacylglycerol synthesis	7	18	55	84	0.127273	0.327273	0.105598	0	CKc,FBA,GLCt4_2,MTHFD2m,MTHFDm,PFK,PPAP	ACCOAC,ADK1,AKGDm,AKGMALtm,ATPS4m,CYOR-u10m,DGAT,FUMm,H2CO3D,ICDHxm,MDHm,PDHm,PGI,PGK,PGM,PPA,SUCD1m,TPI
tag_hs_c_174	Triacylglycerol synthesis	7	18	55	84	0.127273	0.327273	0.105598	0	CKc,FBA,GLCt4_2,MTHFD2m,MTHFDm,PFK,PPAP	ACCOAC,ADK1,AKGDm,AKGMALtm,ATPS4m,CYOR-u10m,DGAT,FUMm,H2CO3D,ICDHxm,MDHm,PDHm,PGI,PGK,PGM,PPA,SUCD1m,TPI
tag_hs_c_192	Triacylglycerol synthesis	7	18	55	84	0.127273	0.327273	0.105598	0	2HCO3_NAt,CKc,FBA,MTHFD2m,MTHFDm,PFK,PPAP	ACCOAC,ADK1,AKGDm,AKGMALtm,ATPS4m,CYOR-u10m,DGAT,FUMm,H2CO3D,ICDHyrm,MDHm,PDHm,PGI,PGK,PGM,PPA,SUCD1m,TPI
tag_hs_c_7	Triacylglycerol synthesis	7	18	55	84	0.127273	0.327273	0.105598	0	CKc,FBA,HCO3_NAt,MTHFD2m,MTHFDm,PFK,PPAP	ACCOAC,ADK1,AKGDm,AKGMALtm,ATPS4m,CYOR-u10m,DGAT,FUMm,H2CO3D,ICDHyrm,MDHm,PDHm,PGI,PGK,PGM,PPA,SUCD1m,TPI
tag_hs_c_77	Triacylglycerol synthesis	7	18	55	84	0.127273	0.327273	0.105598	0	CKc,FBA,GLCt2_2,MTHFD2m,MTHFDm,PFK,PPAP	ACCOAC,ADK1,AKGDm,AKGMALtm,ATPS4m,CYOR-u10m,DGAT,FUMm,H2CO3D,ICDHyrm,MDHm,PDHm,PGI,PGK,PGM,PPA,SUCD1m,TPI
pail_hs_c_119	Phosphatidylinositol synthesis	7	21	68	94	0.102941	0.308824	0.108132	0	2HCO3_NAt,3HCO3_NAt,CKc,FBA,GLCt4_2,PFK,PIt7ir	ACCOAC,ADK1,AKGDm,AKGMALtm,ATPS4m,CYOR-u10m,FAOXC182806m,FAOXC80,FUMm,ICDHxm,ICDHyrm,MDHm,MI1PP,PDHm,PGI,PGK,PGM,PPA,RDH2a,SUCD1m,TPI
pail_hs_c_124	Phosphatidylinositol synthesis	7	21	68	94	0.102941	0.308824	0.108132	0	CKc,FBA,GLCt2_2,HCO3_NAt,NAt,PFK,PIt7ir	ACCOAC,ADK1,AKGDm,AKGMALtm,ATPS4m,CYOR-u10m,FAOXC182806m,FAOXC80,FUMm,H2CO3D,ICDHxm,ICDHyrm,MDHm,MI1PP,PDHm,PGI,PGK,PGM,PPA,SUCD1m,TPI
pail_hs_c_85	Phosphatidylinositol synthesis	7	21	68	94	0.102941	0.308824	0.108132	0	3HCO3_NAt,CKc,FBA,GLCt4_2,NAt,PFK,PIt7	ACCOAC,ADK1,AKGDm,AKGMALtm,ATPS4m,CYOR-u10m,FAOXC182806m,FAOXC80,FUMm,H2CO3D,ICDHxm,ICDHyrm,MDHm,MI1PP,PDHm,PGI,PGK,PGM,PPA,SUCD1m,TPI
tag_hs_c_57	Triacylglycerol synthesis	9	19	58	84	0.155172	0.327586	0.109086	0	3HCO3_NAt,CKc,FBA,GLCt4_2,HCO3_NAt,MTHFD2m,MTHFDm,PFK,PPAP	ACCOAC,ADK1,AKGDm,AKGMALtm,ATPS4m,CYOR-u10m,DGAT,FUMm,H2CO3D,ICDHyrm,MDHm,PDHm,PGI,PGK,PGM,PPA,RDH3a,SUCD1m,TPI
pail_hs_c_122	Phosphatidylinositol synthesis	6	20	67	94	0.089552	0.298507	0.109985	0	2HCO3_NAt,CKc,FBA,GLCt4_2,PFK,PIt7	ACCOAC,ADK1,AKGDm,AKGMALtm,ATPS4m,CYOR-u10m,FAOXC182806m,FAOXC80,FUMm,ICDHxm,ICDHyrm,MDHm,MI1PP,PDHm,PGI,PGK,PGM,PPA,SUCD1m,TPI
pail_hs_c_80	Phosphatidylinositol synthesis	6	20	67	94	0.089552	0.298507	0.109985	0	3HCO3_NAt,CKc,FBA,GLCt4_2,PFK,PIt7ir	ACCOAC,ADK1,AKGDm,AKGMALtm,ATPS4m,CYOR-u10m,FAOXC182806m,FAOXC80,FUMm,ICDHxm,ICDHyrm,MDHm,MI1PP,PDHm,PGI,PGK,PGM,PPA,SUCD1m,TPI
pa_hs_c_122	Phosphatidic acid synthesis	6	18	57	83	0.105263	0.315789	0.111812	0	CKc,FBA,HCO3_NAt,MTHFD2m,MTHFDm,PFK	ACCOAC,ADK1,AKGDm,AKGMALtm,ATPS4m,CYOR-u10m,FUMm,H2CO3D,ICDHyrm,MDHm,PDHm,PGI,PGK,PGM,PPA,RDH3a,SUCD1m,TPI
pa_hs_c_171	Phosphatidic acid synthesis	6	18	57	83	0.105263	0.315789	0.111812	0	2HCO3_NAt,CKc,FBA,MTHFD2m,MTHFDm,PFK	ACCOAC,ADK1,AKGDm,AKGMALtm,ATPS4m,CYOR-u10m,FUMm,H2CO3D,ICDHyrm,MDHm,PDHm,PGI,PGK,PGM,PPA,RDH3a,SUCD1m,TPI
pa_hs_c_26	Phosphatidic acid synthesis	6	18	57	83	0.105263	0.315789	0.111812	0	CKc,FBA,HCO3_NAt,MTHFD2m,MTHFDm,PFK	ACCOAC,ADK1,AKGDm,AKGMALtm,ATPS4m,CYOR-u10m,FUMm,H2CO3D,ICDHxm,MDHm,PDHm,PGI,PGK,PGM,PPA,RDH1a,SUCD1m,TPI
pa_hs_c_51	Phosphatidic acid synthesis	6	18	57	83	0.105263	0.315789	0.111812	0	CKc,FBA,HCO3_NAt,MTHFD2m,MTHFDm,PFK	ACCOAC,ADK1,AKGDm,AKGMALtm,ATPS4m,CYOR-u10m,FUMm,H2CO3D,ICDHyrm,MDHm,PDHm,PGI,PGK,PGM,PPA,RDH3a,SUCD1m,TPI
chsterol_c_11	Cholesterol synthesis	6	21	75	121	0.08	0.28	0.112723	0	CKc,FBA,GLCt2_2,NAt,OCOAT1m,PFK	ACACT1rm,ADK1,ATPS4m,C3STDH1r,C3STKR2r,C4STMO2r,CYOR-u10m,DHCR242r,FACOAL191,FAOXC182806m,FAOXC80,GND,PDHm,PGK,PGM,PMEVKx,PPA,TALA,TKT1,TKT2,TPI
chsterol_c_20	Cholesterol synthesis	6	21	75	121	0.08	0.28	0.112723	0	CKc,FBA,GLCt2_2,NAt,OCOAT1m,PFK	ACACT1rm,ADK1,ATPS4m,C3STDH1r,C3STKR2r,C4STMO2r,CYOR-u10m,DHCR241r,FACOAL191,FAOXC182806m,FAOXC80,GND,PDHm,PGK,PGM,PMEVKx,PPA,TALA,TKT1,TKT2,TPI
chsterol_c_22	Cholesterol synthesis	6	21	75	121	0.08	0.28	0.112723	0	CKc,FBA,GLCt2_2,NAt,OCOAT1m,PFK	ACACT1rm,ADK1,ATPS4m,C3STDH1r,C3STKR2r,C4STMO2r,CYOR-u10m,DHCR243r,FACOAL191,FAOXC182806m,FAOXC80,GND,PDHm,PGK,PGM,PMEVKx,PPA,TALA,TKT1,TKT2,TPI
chsterol_c_33	Cholesterol synthesis	6	21	75	121	0.08	0.28	0.112723	0	CKc,FBA,GLCt2_2,GLCt4_2,OCOAT1m,PFK	ACACT1rm,ADK1,ATPS4m,C3STDH1r,C3STKR2r,C4STMO2r,CYOR-u10m,DHCR242r,FACOAL191,FAOXC182806m,FAOXC80,GND,PDHm,PGK,PGM,PMEVKx,PPA,TALA,TKT1,TKT2,TPI
tag_hs_c_135	Triacylglycerol synthesis	8	18	55	84	0.145455	0.327273	0.114323	0	3HCO3_NAt,CKc,FBA,GLCt4_2,MTHFD2m,MTHFDm,PFK,PPAP	ACCOAC,ADK1,AKGDm,AKGMALtm,ATPS4m,CYOR-u10m,DGAT,FUMm,H2CO3D,ICDHxm,MDHm,PDHm,PGI,PGK,PGM,PPA,SUCD1m,TPI
tag_hs_c_25	Triacylglycerol synthesis	8	18	55	84	0.145455	0.327273	0.114323	0	CKc,FBA,GLCt4_2,MTHFD2m,MTHFDm,NAt,PFK,PPAP	ACCOAC,ADK1,AKGDm,AKGMALtm,ATPS4m,CYOR-u10m,DGAT,FUMm,H2CO3D,ICDHyrm,MDHm,PDHm,PGI,PGK,PGM,PPA,SUCD1m,TPI
tag_hs_c_40	Triacylglycerol synthesis	8	18	55	84	0.145455	0.327273	0.114323	0	3HCO3_NAt,CKc,FBA,HCO3_NAt,MTHFD2m,MTHFDm,PFK,PPAP	ACCOAC,ADK1,AKGDm,AKGMALtm,ATPS4m,CYOR-u10m,DGAT,FUMm,H2CO3D,ICDHyrm,MDHm,PDHm,PGI,PGK,PGM,PPA,SUCD1m,TPI
tag_hs_c_48	Triacylglycerol synthesis	8	18	55	84	0.145455	0.327273	0.114323	0	2HCO3_NAt,CKc,FBA,MTHFD2m,MTHFDm,NAt,PFK,PPAP	ACCOAC,ADK1,AKGDm,AKGMALtm,ATPS4m,CYOR-u10m,DGAT,FUMm,H2CO3D,ICDHxm,MDHm,PDHm,PGI,PGK,PGM,PPA,SUCD1m,TPI
tag_hs_c_91	Triacylglycerol synthesis	8	18	55	84	0.145455	0.327273	0.114323	0	3HCO3_NAt,CKc,FBA,MTHFD2m,MTHFDm,NAt,PFK,PPAP	ACCOAC,ADK1,AKGDm,AKGMALtm,ATPS4m,CYOR-u10m,DGAT,FUMm,H2CO3D,ICDHxm,MDHm,PDHm,PGI,PGK,PGM,PPA,SUCD1m,TPI
dag_hs_c_27	Diacylglycerol synthesis	6	17	53	82	0.113208	0.320755	0.116359	0	CKc,FBA,GLCt4_2,HCO3_NAt,PFK,PPAP	ACCOAC,ACYP,ADK1,AKGDm,AKGMALtm,ATPS4m,CYOR-u10m,FUMm,ICDHyrm,MDHm,PDHm,PGI,PGK,PGM,PPA,SUCD1m,TPI
dag_hs_c_40	Diacylglycerol synthesis	6	17	53	82	0.113208	0.320755	0.116359	0	CKc,FBA,GLCt4_2,HCO3_NAt,PFK,PPAP	ACCOAC,ACYP,ADK1,AKGDm,AKGMALtm,ATPS4m,CYOR-u10m,FUMm,ICDHyrm,MDHm,PDHm,PGI,PGK,PGM,PPA,SUCD1m,TPI
pail_hs_c_169	Phosphatidylinositol synthesis	7	21	69	94	0.101449	0.304348	0.116876	0	3HCO3_NAt,CKc,FBA,GLCt4_2,NAt,PFK,PIt7ir	ACCOAC,ADK1,AKGDm,AKGMALtm,ATPS4m,CYOR-u10m,FAOXC182806m,FAOXC80,FUMm,H2CO3D,ICDHxm,ICDHyrm,MDHm,MI1PP,PDHm,PGI,PGK,PGM,PPA,SUCD1m,TPI
dag_hs_c_1	Diacylglycerol synthesis	7	18	56	82	0.125	0.321429	0.118848	0	CKc,FBA,MTHFD2m,MTHFDm,NAt,PFK,PPAP	ACCOAC,ADK1,AKGDm,AKGMALtm,ATPS4m,CYOR-u10m,FUMm,H2CO3D,ICDHyrm,MDHm,PDHm,PGI,PGK,PGM,PPA,RDH2a,SUCD1m,TPI
dag_hs_c_125	Diacylglycerol synthesis	7	18	56	82	0.125	0.321429	0.118848	0	CKc,FBA,HCO3_NAt,MTHFD2m,MTHFDm,PFK,PPAP	ACCOAC,ADK1,AKGDm,AKGMALtm,ATPS4m,CYOR-u10m,FUMm,H2CO3D,ICDHxm,MDHm,PDHm,PGI,PGK,PGM,PPA,RDH2a,SUCD1m,TPI
dag_hs_c_155	Diacylglycerol synthesis	7	18	56	82	0.125	0.321429	0.118848	0	CKc,FBA,GLCt2_2,MTHFD2m,MTHFDm,PFK,PPAP	ACCOAC,ADK1,AKGDm,AKGMALtm,ATPS4m,CYOR-u10m,FUMm,H2CO3D,ICDHyrm,MDHm,PDHm,PGI,PGK,PGM,PPA,RDH1a,SUCD1m,TPI
dag_hs_c_168	Diacylglycerol synthesis	7	18	56	82	0.125	0.321429	0.118848	0	CKc,FBA,HCO3_NAt,MTHFD2m,MTHFDm,PFK,PPAP	ACCOAC,ADK1,AKGDm,AKGMALtm,ATPS4m,CYOR-u10m,FUMm,H2CO3D,ICDHyrm,MDHm,PDHm,PGI,PGK,PGM,PPA,RDH3a,SUCD1m,TPI
dag_hs_c_169	Diacylglycerol synthesis	7	18	56	82	0.125	0.321429	0.118848	0	2HCO3_NAt,CKc,FBA,MTHFD2m,MTHFDm,PFK,PPAP	ACCOAC,ADK1,AKGDm,AKGMALtm,ATPS4m,CYOR-u10m,FUMm,H2CO3D,ICDHyrm,MDHm,PDHm,PGI,PGK,PGM,PPA,RDH3a,SUCD1m,TPI
dag_hs_c_73	Diacylglycerol synthesis	7	18	56	82	0.125	0.321429	0.118848	0	2HCO3_NAt,CKc,FBA,MTHFD2m,MTHFDm,PFK,PPAP	ACCOAC,ADK1,AKGDm,AKGMALtm,ATPS4m,CYOR-u10m,FUMm,H2CO3D,ICDHyrm,MDHm,PDHm,PGI,PGK,PGM,PPA,RDH3a,SUCD1m,TPI
dag_hs_c_93	Diacylglycerol synthesis	7	18	56	82	0.125	0.321429	0.118848	0	CKc,FBA,GLCt2_2,MTHFD2m,MTHFDm,PFK,PPAP	ACCOAC,ADK1,AKGDm,AKGMALtm,ATPS4m,CYOR-u10m,FUMm,H2CO3D,ICDHyrm,MDHm,PDHm,PGI,PGK,PGM,PPA,RDH2a,SUCD1m,TPI
pa_hs_c_110	Phosphatidic acid synthesis	7	18	56	83	0.125	0.321429	0.118848	0	CKc,FBA,GLCt4_2,MTHFD2m,MTHFDm,PFK,PIt7	ACCOAC,ADK1,AKGDm,AKGMALtm,ATPS4m,CYOR-u10m,FUMm,H2CO3D,ICDHyrm,MDHm,PDHm,PGI,PGK,PGM,PPA,RDH3a,SUCD1m,TPI
pa_hs_c_140	Phosphatidic acid synthesis	7	18	56	83	0.125	0.321429	0.118848	0	CKc,FBA,GLCt2_2,MTHFD2m,MTHFDm,PFK,PIt7	ACCOAC,ADK1,AKGDm,AKGMALtm,ATPS4m,CYOR-u10m,FUMm,H2CO3D,ICDHyrm,MDHm,PDHm,PGI,PGK,PGM,PPA,RDH3a,SUCD1m,TPI
pa_hs_c_142	Phosphatidic acid synthesis	7	18	56	83	0.125	0.321429	0.118848	0	3HCO3_NAt,CKc,FBA,MTHFD2m,MTHFDm,PFK,PIt7ir	ACCOAC,ADK1,AKGDm,AKGMALtm,ATPS4m,CYOR-u10m,FUMm,H2CO3D,ICDHxm,MDHm,PDHm,PGI,PGK,PGM,PPA,RDH3a,SUCD1m,TPI
pa_hs_c_16	Phosphatidic acid synthesis	7	18	56	83	0.125	0.321429	0.118848	0	CKc,FBA,GLCt2_2,MTHFD2m,MTHFDm,PFK,PIt7	ACCOAC,ADK1,AKGDm,AKGMALtm,ATPS4m,CYOR-u10m,FUMm,H2CO3D,ICDHyrm,MDHm,PDHm,PGI,PGK,PGM,PPA,RDH1a,SUCD1m,TPI
pa_hs_c_19	Phosphatidic acid synthesis	7	18	56	83	0.125	0.321429	0.118848	0	3HCO3_NAt,CKc,FBA,GLCt4_2,MTHFD2m,MTHFDm,PFK	ACCOAC,ADK1,AKGDm,AKGMALtm,ATPS4m,CYOR-u10m,FUMm,H2CO3D,ICDHyrm,MDHm,PDHm,PGI,PGK,PGM,PPA,RDH1a,SUCD1m,TPI
pa_hs_c_190	Phosphatidic acid synthesis	7	18	56	83	0.125	0.321429	0.118848	0	CKc,FBA,GLCt4_2,HCO3_NAt,MTHFD2m,MTHFDm,PFK	ACCOAC,ADK1,AKGDm,AKGMALtm,ATPS4m,CYOR-u10m,FUMm,H2CO3D,ICDHxm,MDHm,PDHm,PGI,PGK,PGM,PPA,RDH2a,SUCD1m,TPI
pa_hs_c_43	Phosphatidic acid synthesis	7	18	56	83	0.125	0.321429	0.118848	0	CKc,FBA,GLCt2_2,GLCt4_2,MTHFD2m,MTHFDm,PFK	ACCOAC,ADK1,AKGDm,AKGMALtm,ATPS4m,CYOR-u10m,FUMm,H2CO3D,ICDHyrm,MDHm,PDHm,PGI,PGK,PGM,PPA,RDH1a,SUCD1m,TPI
pa_hs_c_48	Phosphatidic acid synthesis	7	18	56	83	0.125	0.321429	0.118848	0	3HCO3_NAt,CKc,FBA,MTHFD2m,MTHFDm,PFK,PIt7	ACCOAC,ADK1,AKGDm,AKGMALtm,ATPS4m,CYOR-u10m,FUMm,H2CO3D,ICDHyrm,MDHm,PDHm,PGI,PGK,PGM,PPA,RDH3a,SUCD1m,TPI
pa_hs_c_63	Phosphatidic acid synthesis	7	18	56	83	0.125	0.321429	0.118848	0	CKc,FBA,GLCt2_2,MTHFD2m,MTHFDm,NAt,PFK	ACCOAC,ADK1,AKGDm,AKGMALtm,ATPS4m,CYOR-u10m,FUMm,H2CO3D,ICDHyrm,MDHm,PDHm,PGI,PGK,PGM,PPA,RDH2a,SUCD1m,TPI
pa_hs_c_75	Phosphatidic acid synthesis	7	18	56	83	0.125	0.321429	0.118848	0	CKc,FBA,GLCt4_2,HCO3_NAt,MTHFD2m,MTHFDm,PFK	ACCOAC,ADK1,AKGDm,AKGMALtm,ATPS4m,CYOR-u10m,FUMm,H2CO3D,ICDHyrm,MDHm,PDHm,PGI,PGK,PGM,PPA,RDH3a,SUCD1m,TPI
pa_hs_c_90	Phosphatidic acid synthesis	7	18	56	83	0.125	0.321429	0.118848	0	3HCO3_NAt,CKc,FBA,GLCt4_2,MTHFD2m,MTHFDm,PFK	ACCOAC,ADK1,AKGDm,AKGMALtm,ATPS4m,CYOR-u10m,FUMm,H2CO3D,ICDHxm,MDHm,PDHm,PGI,PGK,PGM,PPA,RDH2a,SUCD1m,TPI
pa_hs_c_92	Phosphatidic acid synthesis	7	18	56	83	0.125	0.321429	0.118848	0	2HCO3_NAt,CKc,FBA,MTHFD2m,MTHFDm,NAt,PFK	ACCOAC,ADK1,AKGDm,AKGMALtm,ATPS4m,CYOR-u10m,FUMm,H2CO3D,ICDHxm,MDHm,PDHm,PGI,PGK,PGM,PPA,RDH2a,SUCD1m,TPI
tag_hs_c_115	Triacylglycerol synthesis	7	18	56	84	0.125	0.321429	0.118848	0	CKc,FBA,GLCt4_2,MTHFD2m,MTHFDm,PFK,PPAP	ACCOAC,ADK1,AKGDm,AKGMALtm,ATPS4m,CYOR-u10m,DGAT,FUMm,H2CO3D,ICDHyrm,MDHm,PDHm,PGI,PGK,PGM,PPA,SUCD1m,TPI
tag_hs_c_129	Triacylglycerol synthesis	7	18	56	84	0.125	0.321429	0.118848	0	CKc,FBA,GLCt4_2,MTHFD2m,MTHFDm,PFK,PPAP	ACCOAC,ADK1,AKGDm,AKGMALtm,ATPS4m,CYOR-u10m,DGAT,FUMm,H2CO3D,ICDHxm,MDHm,PDHm,PGI,PGK,PGM,PPA,SUCD1m,TPI
tag_hs_c_154	Triacylglycerol synthesis	7	18	56	84	0.125	0.321429	0.118848	0	2HCO3_NAt,3HCO3_NAt,CKc,FBA,GLCt2_2,PFK,PPAP	ACCOAC,ADK1,AKGDm,AKGMALtm,ATPS4m,CYOR-u10m,DGAT,FUMm,H2CO3D,ICDHyrm,MDHm,PDHm,PGI,PGK,PGM,PPA,SUCD1m,TPI
tag_hs_c_44	Triacylglycerol synthesis	7	18	56	84	0.125	0.321429	0.118848	0	CKc,FBA,MTHFD2m,MTHFDm,NAt,PFK,PPAP	ACCOAC,ADK1,AKGDm,AKGMALtm,ATPS4m,CYOR-u10m,DGAT,FUMm,H2CO3D,ICDHyrm,MDHm,PDHm,PGI,PGK,PGM,PPA,SUCD1m,TPI
tag_hs_c_53	Triacylglycerol synthesis	7	18	56	84	0.125	0.321429	0.118848	0	CKc,FBA,GLCt4_2,MTHFD2m,MTHFDm,PFK,PPAP	ACCOAC,ADK1,AKGDm,AKGMALtm,ATPS4m,CYOR-u10m,DGAT,FUMm,H2CO3D,ICDHxm,MDHm,PDHm,PGI,PGK,PGM,PPA,SUCD1m,TPI
pail_hs_c_14	Phosphatidylinositol synthesis	7	20	65	94	0.107692	0.307692	0.124159	0	CKc,FBA,GLCt4_2,MTHFD2m,MTHFDm,OCOAT1m,PFK	ACACT1rm,ACCOAC,ADK1,AKGDm,AKGMALtm,ATPS4m,CYOR-u10m,FUMm,H2CO3D,ICDHxm,MDHm,MI1PP,PDHm,PGI,PGK,PGM,PPA,RDH1a,SUCD1m,TPI
pail_hs_c_149	Phosphatidylinositol synthesis	7	20	65	94	0.107692	0.307692	0.124159	0	CKc,FBA,GLCt2_2,GLCt4_2,HCO3_NAt,PFK,PIt7	ACCOAC,ADK1,AKGDm,AKGMALtm,ATPS4m,CYOR-u10m,FAOXC182806m,FAOXC80,FUMm,ICDHxm,ICDHyrm,MDHm,MI1PP,PDHm,PGI,PGK,PGM,PPA,SUCD1m,TPI
pail_hs_c_59	Phosphatidylinositol synthesis	7	20	65	94	0.107692	0.307692	0.124159	0	CKc,FBA,GLCt4_2,MTHFD2m,MTHFDm,OCOAT1m,PFK	ACACT1rm,ACCOAC,ADK1,AKGDm,AKGMALtm,ATPS4m,CYOR-u10m,FUMm,H2CO3D,ICDHyrm,MDHm,MI1PP,PDHm,PGI,PGK,PGM,PPA,RDH2a,SUCD1m,TPI
ala-L_c_18	Alanine synthesis	5	18	72	98	0.069444	0.25	0.124664	0	ALATA_L,HGNTOR,PHETHPTOX2,UREAt,VALTA	2OXOADOXm,ABTArm,ACACT1rm,AKGMALtm,ARGtiDF,ATPS4m,CYOR-u10m,FUM,FUMm,HACD1m,HIStiDF,ICDHxm,MDHm,ME2,OIVD2m,PHEt4,SUCD1m,VALtec
ala-L_c_20	Alanine synthesis	5	18	72	98	0.069444	0.25	0.124664	0	ALATA_L,HGNTOR,PHETHPTOX2,UREAt,VALTA	2OXOADOXm,ABTArm,ACACT1rm,AKGMALtm,ARGtiDF,ATPS4m,CYOR-u10m,FUM,FUMm,HACD1m,HIStiDF,ICDHxm,MDHm,ME2,OIVD2m,PHEt4,SUCD1m,VALtec
ala-L_c_32	Alanine synthesis	5	18	72	98	0.069444	0.25	0.124664	0	ALATA_L,HGNTOR,PHETHPTOX2,UREAt,VALTA	2OXOADOXm,ABTArm,ACACT1rm,AKGMALtm,ARGtiDF,ATPS4m,CYOR-u10m,FUM,FUMm,HACD1m,HIStiDF,ICDHxm,MDHm,ME2,OIVD2m,PHEt4,SUCD1m,VALtec
crm_hs_c_2	Ceramide synthesis	9	24	79	115	0.113924	0.303797	0.124933	0	CKc,FBA,GLCt4_2,HGNTOR,ME2m,OCOAT1m,PFK,PHETHPTOX2,VALTA	3DSPHR,ACACT1rm,ACCOAC,ADK1,AKGMALtm,AKGt4_3,ATPS4m,CYOR-u10m,FUMm,H2CO3D,MDHm,OIVD2m,PDHm,PGCD,PGI,PGK,PGM,PHEt4,PPA,PSERT,PSP_L,SUCD1m,TPI,VALtec
pa_hs_c_104	Phosphatidic acid synthesis	5	16	52	83	0.096154	0.307692	0.128593	0	CKc,FBA,GLCt4_2,HCO3_NAt,PFK	ACCOAC,ADK1,AKGDm,AKGMALtm,ATPS4m,CYOR-u10m,FUMm,ICDHyrm,MDHm,PDHm,PGI,PGK,PGM,PPA,SUCD1m,TPI
pa_hs_c_125	Phosphatidic acid synthesis	5	16	52	83	0.096154	0.307692	0.128593	0	CKc,FBA,GLCt4_2,HCO3_NAt,PFK	ACCOAC,ADK1,AKGDm,AKGMALtm,ATPS4m,CYOR-u10m,FUMm,ICDHyrm,MDHm,PDHm,PGI,PGK,PGM,PPA,SUCD1m,TPI
dag_hs_c_148	Diacylglycerol synthesis	6	17	54	82	0.111111	0.314815	0.128709	0	CKc,FBA,GLCt4_2,HCO3_NAt,PFK,PPAP	ACCOAC,ADK1,AKGDm,AKGMALtm,ATPS4m,CYOR-u10m,FUMm,ICDHyrm,MDHm,PDHm,PGI,PGK,PGM,PPA,RDH3a,SUCD1m,TPI
dag_hs_c_17	Diacylglycerol synthesis	6	17	54	82	0.111111	0.314815	0.128709	0	CKc,FBA,MTHFD2m,MTHFDm,PFK,PPAP	ACCOAC,ADK1,AKGDm,AKGMALtm,ATPS4m,CYOR-u10m,FUMm,H2CO3D,ICDHxm,MDHm,PDHm,PGI,PGK,PGM,PPA,SUCD1m,TPI
dag_hs_c_3	Diacylglycerol synthesis	6	17	54	82	0.111111	0.314815	0.128709	0	CKc,FBA,MTHFD2m,MTHFDm,PFK,PPAP	ACCOAC,ADK1,AKGDm,AKGMALtm,ATPS4m,CYOR-u10m,FUMm,H2CO3D,ICDHxm,MDHm,PDHm,PGI,PGK,PGM,PPA,SUCD1m,TPI
dag_hs_c_51	Diacylglycerol synthesis	6	17	54	82	0.111111	0.314815	0.128709	0	CKc,FBA,MTHFD2m,MTHFDm,PFK,PPAP	ACCOAC,ADK1,AKGDm,AKGMALtm,ATPS4m,CYOR-u10m,FUMm,H2CO3D,ICDHxm,MDHm,PDHm,PGI,PGK,PGM,PPA,SUCD1m,TPI
dag_hs_c_97	Diacylglycerol synthesis	6	17	54	82	0.111111	0.314815	0.128709	0	CKc,FBA,GLCt4_2,HCO3_NAt,PFK,PPAP	ACCOAC,ADK1,AKGDm,AKGMALtm,ATPS4m,CYOR-u10m,FUMm,ICDHyrm,MDHm,PDHm,PGI,PGK,PGM,PPA,RDH3a,SUCD1m,TPI
dag_hs_c_98	Diacylglycerol synthesis	6	17	54	82	0.111111	0.314815	0.128709	0	CKc,FBA,GLCt4_2,HCO3_NAt,PFK,PPAP	ACCOAC,ADK1,AKGDm,AKGMALtm,ATPS4m,CYOR-u10m,FUMm,ICDHyrm,MDHm,PDHm,PGI,PGK,PGM,PPA,RDH1a,SUCD1m,TPI
pa_hs_c_1	Phosphatidic acid synthesis	6	17	54	83	0.111111	0.314815	0.128709	0	CKc,FBA,GLCt4_2,MTHFD2m,MTHFDm,PFK	ACCOAC,ADK1,AKGDm,AKGMALtm,ATPS4m,CYOR-u10m,FUMm,H2CO3D,ICDHyrm,MDHm,PDHm,PGI,PGK,PGM,PPA,SUCD1m,TPI
pa_hs_c_108	Phosphatidic acid synthesis	6	17	54	83	0.111111	0.314815	0.128709	0	CKc,FBA,MTHFD2m,MTHFDm,PFK,PIt7	ACCOAC,ADK1,AKGDm,AKGMALtm,ATPS4m,CYOR-u10m,FUMm,H2CO3D,ICDHyrm,MDHm,PDHm,PGI,PGK,PGM,PPA,SUCD1m,TPI
pa_hs_c_32	Phosphatidic acid synthesis	6	17	54	83	0.111111	0.314815	0.128709	0	CKc,FBA,MTHFD2m,MTHFDm,NAt,PFK	ACCOAC,ADK1,AKGDm,AKGMALtm,ATPS4m,CYOR-u10m,FUMm,H2CO3D,ICDHyrm,MDHm,PDHm,PGI,PGK,PGM,PPA,SUCD1m,TPI
pa_hs_c_4	Phosphatidic acid synthesis	6	17	54	83	0.111111	0.314815	0.128709	0	2HCO3_NAt,CKc,FBA,MTHFD2m,MTHFDm,PFK	ACCOAC,ADK1,AKGDm,AKGMALtm,ATPS4m,CYOR-u10m,FUMm,H2CO3D,ICDHxm,MDHm,PDHm,PGI,PGK,PGM,PPA,SUCD1m,TPI
pa_hs_c_55	Phosphatidic acid synthesis	6	17	54	83	0.111111	0.314815	0.128709	0	CKc,FBA,GLCt2_2,MTHFD2m,MTHFDm,PFK	ACCOAC,ADK1,AKGDm,AKGMALtm,ATPS4m,CYOR-u10m,FUMm,H2CO3D,ICDHyrm,MDHm,PDHm,PGI,PGK,PGM,PPA,SUCD1m,TPI
pa_hs_c_83	Phosphatidic acid synthesis	6	17	54	83	0.111111	0.314815	0.128709	0	3HCO3_NAt,CKc,FBA,MTHFD2m,MTHFDm,PFK	ACCOAC,ADK1,AKGDm,AKGMALtm,ATPS4m,CYOR-u10m,FUMm,H2CO3D,ICDHxm,MDHm,PDHm,PGI,PGK,PGM,PPA,SUCD1m,TPI
tag_hs_c_19	Triacylglycerol synthesis	6	17	54	84	0.111111	0.314815	0.128709	0	2HCO3_NAt,CKc,FBA,FBP,PFK,PPAP	ACCOAC,ADK1,AKGDm,AKGMALtm,ATPS4m,CYOR-u10m,DGAT,FUMm,ICDHyrm,MDHm,PDHm,PGI,PGK,PGM,PPA,SUCD1m,TPI
pail_hs_c_165	Phosphatidylinositol synthesis	6	19	64	94	0.09375	0.296875	0.12964	0	CKc,FBA,MTHFD2m,MTHFDm,OCOAT1m,PFK	ACACT1rm,ACCOAC,ADK1,AKGDm,AKGMALtm,ATPS4m,CYOR-u10m,FUMm,H2CO3D,ICDHyrm,MDHm,MI1PP,PDHm,PGI,PGK,PGM,PPA,SUCD1m,TPI
pail_hs_c_5	Phosphatidylinositol synthesis	6	19	64	94	0.09375	0.296875	0.12964	0	CKc,FBA,MTHFD2m,MTHFDm,OCOAT1m,PFK	ACACT1rm,ACCOAC,ADK1,AKGDm,AKGMALtm,ATPS4m,CYOR-u10m,FUMm,H2CO3D,ICDHxm,MDHm,MI1PP,PDHm,PGI,PGK,PGM,PPA,SUCD1m,TPI
dag_hs_c_116	Diacylglycerol synthesis	8	18	56	82	0.142857	0.321429	0.129738	0	3HCO3_NAt,CKc,FBA,HCO3_NAt,MTHFD2m,MTHFDm,PFK,PPAP	ACCOAC,ADK1,AKGDm,AKGMALtm,ATPS4m,CYOR-u10m,FUMm,H2CO3D,ICDHyrm,MDHm,PDHm,PGI,PGK,PGM,PPA,RDH2a,SUCD1m,TPI
dag_hs_c_128	Diacylglycerol synthesis	8	18	56	82	0.142857	0.321429	0.129738	0	CKc,FBA,GLCt2_2,GLCt4_2,MTHFD2m,MTHFDm,PFK,PPAP	ACCOAC,ADK1,AKGDm,AKGMALtm,ATPS4m,CYOR-u10m,FUMm,H2CO3D,ICDHyrm,MDHm,PDHm,PGI,PGK,PGM,PPA,RDH2a,SUCD1m,TPI
dag_hs_c_140	Diacylglycerol synthesis	8	18	56	82	0.142857	0.321429	0.129738	0	CKc,FBA,GLCt4_2,HCO3_NAt,MTHFD2m,MTHFDm,PFK,PPAP	ACCOAC,ADK1,AKGDm,AKGMALtm,ATPS4m,CYOR-u10m,FUMm,H2CO3D,ICDHyrm,MDHm,PDHm,PGI,PGK,PGM,PPA,RDH1a,SUCD1m,TPI
dag_hs_c_146	Diacylglycerol synthesis	8	18	56	82	0.142857	0.321429	0.129738	0	CKc,FBA,GLCt2_2,GLCt4_2,MTHFD2m,MTHFDm,PFK,PPAP	ACCOAC,ADK1,AKGDm,AKGMALtm,ATPS4m,CYOR-u10m,FUMm,H2CO3D,ICDHyrm,MDHm,PDHm,PGI,PGK,PGM,PPA,RDH2a,SUCD1m,TPI
dag_hs_c_158	Diacylglycerol synthesis	8	18	56	82	0.142857	0.321429	0.129738	0	2HCO3_NAt,CKc,FBA,GLCt4_2,MTHFD2m,MTHFDm,PFK,PPAP	ACCOAC,ADK1,AKGDm,AKGMALtm,ATPS4m,CYOR-u10m,FUMm,H2CO3D,ICDHyrm,MDHm,PDHm,PGI,PGK,PGM,PPA,RDH3a,SUCD1m,TPI
dag_hs_c_170	Diacylglycerol synthesis	8	18	56	82	0.142857	0.321429	0.129738	0	2HCO3_NAt,CKc,FBA,GLCt4_2,MTHFD2m,MTHFDm,PFK,PPAP	ACCOAC,ADK1,AKGDm,AKGMALtm,ATPS4m,CYOR-u10m,FUMm,H2CO3D,ICDHxm,MDHm,PDHm,PGI,PGK,PGM,PPA,RDH3a,SUCD1m,TPI
dag_hs_c_181	Diacylglycerol synthesis	8	18	56	82	0.142857	0.321429	0.129738	0	2HCO3_NAt,CKc,FBA,GLCt4_2,MTHFD2m,MTHFDm,PFK,PPAP	ACCOAC,ADK1,AKGDm,AKGMALtm,ATPS4m,CYOR-u10m,FUMm,H2CO3D,ICDHyrm,MDHm,PDHm,PGI,PGK,PGM,PPA,RDH3a,SUCD1m,TPI
dag_hs_c_187	Diacylglycerol synthesis	8	18	56	82	0.142857	0.321429	0.129738	0	3HCO3_NAt,CKc,FBA,GLCt4_2,MTHFD2m,MTHFDm,PFK,PPAP	ACCOAC,ADK1,AKGDm,AKGMALtm,ATPS4m,CYOR-u10m,FUMm,H2CO3D,ICDHyrm,MDHm,PDHm,PGI,PGK,PGM,PPA,RDH2a,SUCD1m,TPI
dag_hs_c_28	Diacylglycerol synthesis	8	18	56	82	0.142857	0.321429	0.129738	0	CKc,FBA,GLCt2_2,GLCt4_2,MTHFD2m,MTHFDm,PFK,PPAP	ACCOAC,ADK1,AKGDm,AKGMALtm,ATPS4m,CYOR-u10m,FUMm,H2CO3D,ICDHxm,MDHm,PDHm,PGI,PGK,PGM,PPA,RDH3a,SUCD1m,TPI
dag_hs_c_30	Diacylglycerol synthesis	8	18	56	82	0.142857	0.321429	0.129738	0	2HCO3_NAt,CKc,FBA,MTHFD2m,MTHFDm,NAt,PFK,PPAP	ACCOAC,ADK1,AKGDm,AKGMALtm,ATPS4m,CYOR-u10m,FUMm,H2CO3D,ICDHxm,MDHm,PDHm,PGI,PGK,PGM,PPA,RDH2a,SUCD1m,TPI
dag_hs_c_32	Diacylglycerol synthesis	8	18	56	82	0.142857	0.321429	0.129738	0	2HCO3_NAt,3HCO3_NAt,CKc,FBA,MTHFD2m,MTHFDm,PFK,PPAP	ACCOAC,ADK1,AKGDm,AKGMALtm,ATPS4m,CYOR-u10m,FUMm,H2CO3D,ICDHxm,MDHm,PDHm,PGI,PGK,PGM,PPA,RDH3a,SUCD1m,TPI
dag_hs_c_37	Diacylglycerol synthesis	8	18	56	82	0.142857	0.321429	0.129738	0	2HCO3_NAt,3HCO3_NAt,CKc,FBA,MTHFD2m,MTHFDm,PFK,PPAP	ACCOAC,ADK1,AKGDm,AKGMALtm,ATPS4m,CYOR-u10m,FUMm,H2CO3D,ICDHxm,MDHm,PDHm,PGI,PGK,PGM,PPA,RDH1a,SUCD1m,TPI
dag_hs_c_45	Diacylglycerol synthesis	8	18	56	82	0.142857	0.321429	0.129738	0	3HCO3_NAt,CKc,FBA,GLCt4_2,MTHFD2m,MTHFDm,PFK,PPAP	ACCOAC,ADK1,AKGDm,AKGMALtm,ATPS4m,CYOR-u10m,FUMm,H2CO3D,ICDHyrm,MDHm,PDHm,PGI,PGK,PGM,PPA,RDH3a,SUCD1m,TPI
dag_hs_c_69	Diacylglycerol synthesis	8	18	56	82	0.142857	0.321429	0.129738	0	3HCO3_NAt,CKc,FBA,GLCt4_2,MTHFD2m,MTHFDm,PFK,PPAP	ACCOAC,ADK1,AKGDm,AKGMALtm,ATPS4m,CYOR-u10m,FUMm,H2CO3D,ICDHyrm,MDHm,PDHm,PGI,PGK,PGM,PPA,RDH3a,SUCD1m,TPI
pa_hs_c_37	Phosphatidic acid synthesis	8	18	56	83	0.142857	0.321429	0.129738	0	CKc,FBA,HCO3_NAt,MTHFD2m,MTHFDm,NAt,PFK,PIt7	ACCOAC,ADK1,AKGDm,AKGMALtm,ATPS4m,CYOR-u10m,FUMm,H2CO3D,ICDHxm,MDHm,PDHm,PGI,PGK,PGM,PPA,RDH3a,SUCD1m,TPI
pa_hs_c_64	Phosphatidic acid synthesis	8	18	56	83	0.142857	0.321429	0.129738	0	3HCO3_NAt,CKc,FBA,GLCt4_2,MTHFD2m,MTHFDm,PFK,PIt7ir	ACCOAC,ADK1,AKGDm,AKGMALtm,ATPS4m,CYOR-u10m,FUMm,H2CO3D,ICDHyrm,MDHm,PDHm,PGI,PGK,PGM,PPA,RDH3a,SUCD1m,TPI
tag_hs_c_106	Triacylglycerol synthesis	8	18	56	84	0.142857	0.321429	0.129738	0	CKc,FBA,GLCt4_2,MTHFD2m,MTHFDm,NAt,PFK,PPAP	ACCOAC,ADK1,AKGDm,AKGMALtm,ATPS4m,CYOR-u10m,DGAT,FUMm,H2CO3D,ICDHxm,MDHm,PDHm,PGI,PGK,PGM,PPA,SUCD1m,TPI
tag_hs_c_123	Triacylglycerol synthesis	8	18	56	84	0.142857	0.321429	0.129738	0	2HCO3_NAt,CKc,FBA,MTHFD2m,MTHFDm,NAt,PFK,PPAP	ACCOAC,ADK1,AKGDm,AKGMALtm,ATPS4m,CYOR-u10m,DGAT,FUMm,H2CO3D,ICDHxm,MDHm,PDHm,PGI,PGK,PGM,PPA,SUCD1m,TPI
tag_hs_c_15	Triacylglycerol synthesis	8	18	56	84	0.142857	0.321429	0.129738	0	2HCO3_NAt,CKc,FBA,MTHFD2m,MTHFDm,NAt,PFK,PPAP	ACCOAC,ADK1,AKGDm,AKGMALtm,ATPS4m,CYOR-u10m,DGAT,FUMm,H2CO3D,ICDHyrm,MDHm,PDHm,PGI,PGK,PGM,PPA,SUCD1m,TPI
tag_hs_c_94	Triacylglycerol synthesis	8	18	56	84	0.142857	0.321429	0.129738	0	CKc,FBA,GLCt2_2,GLCt4_2,MTHFD2m,MTHFDm,PFK,PPAP	ACCOAC,ADK1,AKGDm,AKGMALtm,ATPS4m,CYOR-u10m,DGAT,FUMm,H2CO3D,ICDHyrm,MDHm,PDHm,PGI,PGK,PGM,PPA,SUCD1m,TPI
pa_hs_c_105	Phosphatidic acid synthesis	7	18	57	83	0.122807	0.315789	0.132572	0	CKc,FBA,GLCt4_2,MTHFD2m,MTHFDm,PFK,PIt7	ACCOAC,ADK1,AKGDm,AKGMALtm,ATPS4m,CYOR-u10m,FUMm,H2CO3D,ICDHxm,MDHm,PDHm,PGI,PGK,PGM,PPA,RDH1a,SUCD1m,TPI
pa_hs_c_135	Phosphatidic acid synthesis	7	18	57	83	0.122807	0.315789	0.132572	0	CKc,FBA,MTHFD2m,MTHFDm,NAt,PFK,PIt7	ACCOAC,ADK1,AKGDm,AKGMALtm,ATPS4m,CYOR-u10m,FUMm,H2CO3D,ICDHyrm,MDHm,PDHm,PGI,PGK,PGM,PPA,RDH3a,SUCD1m,TPI
pa_hs_c_18	Phosphatidic acid synthesis	7	18	57	83	0.122807	0.315789	0.132572	0	3HCO3_NAt,CKc,FBA,HCO3_NAt,MTHFD2m,MTHFDm,PFK	ACCOAC,ADK1,AKGDm,AKGMALtm,ATPS4m,CYOR-u10m,FUMm,H2CO3D,ICDHxm,MDHm,PDHm,PGI,PGK,PGM,PPA,RDH2a,SUCD1m,TPI
pa_hs_c_181	Phosphatidic acid synthesis	7	18	57	83	0.122807	0.315789	0.132572	0	3HCO3_NAt,CKc,FBA,MTHFD2m,MTHFDm,PFK,PIt7	ACCOAC,ADK1,AKGDm,AKGMALtm,ATPS4m,CYOR-u10m,FUMm,H2CO3D,ICDHyrm,MDHm,PDHm,PGI,PGK,PGM,PPA,RDH3a,SUCD1m,TPI
pa_hs_c_3	Phosphatidic acid synthesis	7	18	57	83	0.122807	0.315789	0.132572	0	2HCO3_NAt,CKc,FBA,GLCt2_2,MTHFD2m,MTHFDm,PFK	ACCOAC,ADK1,AKGDm,AKGMALtm,ATPS4m,CYOR-u10m,FUMm,H2CO3D,ICDHyrm,MDHm,PDHm,PGI,PGK,PGM,PPA,RDH2a,SUCD1m,TPI
pa_hs_c_45	Phosphatidic acid synthesis	7	18	57	83	0.122807	0.315789	0.132572	0	3HCO3_NAt,CKc,FBA,MTHFD2m,MTHFDm,PFK,PIt7	ACCOAC,ADK1,AKGDm,AKGMALtm,ATPS4m,CYOR-u10m,FUMm,H2CO3D,ICDHyrm,MDHm,PDHm,PGI,PGK,PGM,PPA,RDH3a,SUCD1m,TPI
pa_hs_c_58	Phosphatidic acid synthesis	7	18	57	83	0.122807	0.315789	0.132572	0	3HCO3_NAt,CKc,FBA,MTHFD2m,MTHFDm,NAt,PFK	ACCOAC,ADK1,AKGDm,AKGMALtm,ATPS4m,CYOR-u10m,FUMm,H2CO3D,ICDHyrm,MDHm,PDHm,PGI,PGK,PGM,PPA,RDH2a,SUCD1m,TPI
pa_hs_c_91	Phosphatidic acid synthesis	7	18	57	83	0.122807	0.315789	0.132572	0	CKc,FBA,HCO3_NAt,MTHFD2m,MTHFDm,NAt,PFK	ACCOAC,ADK1,AKGDm,AKGMALtm,ATPS4m,CYOR-u10m,FUMm,H2CO3D,ICDHyrm,MDHm,PDHm,PGI,PGK,PGM,PPA,RDH2a,SUCD1m,TPI
pa_hs_c_96	Phosphatidic acid synthesis	7	18	57	83	0.122807	0.315789	0.132572	0	3HCO3_NAt,CKc,FBA,HCO3_NAt,MTHFD2m,MTHFDm,PFK	ACCOAC,ADK1,AKGDm,AKGMALtm,ATPS4m,CYOR-u10m,FUMm,H2CO3D,ICDHyrm,MDHm,PDHm,PGI,PGK,PGM,PPA,RDH3a,SUCD1m,TPI
tag_hs_c_104	Triacylglycerol synthesis	7	18	57	84	0.122807	0.315789	0.132572	0	2HCO3_NAt,CKc,FBA,MTHFD2m,MTHFDm,PFK,PPAP	ACCOAC,ADK1,AKGDm,AKGMALtm,ATPS4m,CYOR-u10m,DGAT,FUMm,H2CO3D,MDHm,PDHm,PGI,PGK,PGM,PPA,RDH2a,SUCD1m,TPI
tag_hs_c_105	Triacylglycerol synthesis	7	18	57	84	0.122807	0.315789	0.132572	0	2HCO3_NAt,CKc,FBA,GLCt2_2,GLCt4_2,PFK,PPAP	ACCOAC,ADK1,AKGDm,AKGMALtm,ATPS4m,CYOR-u10m,DGAT,FUMm,H2CO3D,ICDHyrm,MDHm,PDHm,PGI,PGK,PGM,PPA,SUCD1m,TPI
tag_hs_c_109	Triacylglycerol synthesis	7	18	57	84	0.122807	0.315789	0.132572	0	CKc,FBA,MTHFD2m,MTHFDm,NAt,PFK,PPAP	ACCOAC,ADK1,AKGDm,AKGMALtm,ATPS4m,CYOR-u10m,DGAT,FUMm,H2CO3D,MDHm,PDHm,PGI,PGK,PGM,PPA,RDH2a,SUCD1m,TPI
tag_hs_c_118	Triacylglycerol synthesis	7	18	57	84	0.122807	0.315789	0.132572	0	3HCO3_NAt,CKc,FBA,FBP,GLCt4_2,PFK,PPAP	ACCOAC,ADK1,AKGDm,AKGMALtm,ATPS4m,CYOR-u10m,DGAT,FUMm,H2CO3D,ICDHyrm,MDHm,PDHm,PGI,PGK,PGM,PPA,SUCD1m,TPI
tag_hs_c_119	Triacylglycerol synthesis	7	18	57	84	0.122807	0.315789	0.132572	0	CKc,FBA,GLCt2_2,MTHFD2m,MTHFDm,PFK,PPAP	ACCOAC,ADK1,AKGDm,AKGMALtm,ATPS4m,CYOR-u10m,DGAT,FUMm,H2CO3D,MDHm,PDHm,PGI,PGK,PGM,PPA,RDH2a,SUCD1m,TPI
tag_hs_c_14	Triacylglycerol synthesis	7	18	57	84	0.122807	0.315789	0.132572	0	CKc,FBA,GLCt2_2,MTHFD2m,MTHFDm,PFK,PPAP	ACCOAC,ADK1,AKGDm,AKGMALtm,ATPS4m,CYOR-u10m,DGAT,FUMm,H2CO3D,MDHm,PDHm,PGI,PGK,PGM,PPA,RDH3a,SUCD1m,TPI
tag_hs_c_146	Triacylglycerol synthesis	7	18	57	84	0.122807	0.315789	0.132572	0	CKc,FBA,GLCt2_2,MTHFD2m,MTHFDm,PFK,PPAP	ACCOAC,ADK1,AKGDm,AKGMALtm,ATPS4m,CYOR-u10m,DGAT,FUMm,H2CO3D,MDHm,PDHm,PGI,PGK,PGM,PPA,RDH1a,SUCD1m,TPI
tag_hs_c_155	Triacylglycerol synthesis	7	18	57	84	0.122807	0.315789	0.132572	0	3HCO3_NAt,CKc,FBA,GLCt2_2,HCO3_NAt,PFK,PPAP	ACCOAC,ADK1,AKGDm,AKGMALtm,ATPS4m,CYOR-u10m,DGAT,FUMm,H2CO3D,ICDHyrm,MDHm,PDHm,PGI,PGK,PGM,PPA,SUCD1m,TPI
tag_hs_c_164	Triacylglycerol synthesis	7	18	57	84	0.122807	0.315789	0.132572	0	CKc,FBA,GLCt4_2,MTHFD2m,MTHFDm,PFK,PPAP	ACCOAC,ADK1,AKGDm,AKGMALtm,ATPS4m,CYOR-u10m,DGAT,FUMm,H2CO3D,MDHm,PDHm,PGI,PGK,PGM,PPA,RDH3a,SUCD1m,TPI
tag_hs_c_168	Triacylglycerol synthesis	7	18	57	84	0.122807	0.315789	0.132572	0	CKc,FBA,GLCt2_2,MTHFD2m,MTHFDm,PFK,PPAP	ACCOAC,ADK1,AKGDm,AKGMALtm,ATPS4m,CYOR-u10m,DGAT,FUMm,H2CO3D,ICDHyrm,MDHm,PDHm,PGI,PGK,PGM,PPA,SUCD1m,TPI
tag_hs_c_29	Triacylglycerol synthesis	7	18	57	84	0.122807	0.315789	0.132572	0	3HCO3_NAt,CKc,FBA,MTHFD2m,MTHFDm,PFK,PPAP	ACCOAC,ADK1,AKGDm,AKGMALtm,ATPS4m,CYOR-u10m,DGAT,FUMm,H2CO3D,ICDHyrm,MDHm,PDHm,PGI,PGK,PGM,PPA,SUCD1m,TPI
tag_hs_c_3	Triacylglycerol synthesis	7	18	57	84	0.122807	0.315789	0.132572	0	CKc,FBA,GLCt4_2,MTHFD2m,MTHFDm,PFK,PPAP	ACCOAC,ADK1,AKGDm,AKGMALtm,ATPS4m,CYOR-u10m,DGAT,FUMm,H2CO3D,ICDHyrm,MDHm,PDHm,PGI,PGK,PGM,PPA,SUCD1m,TPI
tag_hs_c_45	Triacylglycerol synthesis	7	18	57	84	0.122807	0.315789	0.132572	0	CKc,FBA,GLCt4_2,MTHFD2m,MTHFDm,PFK,PPAP	ACCOAC,ADK1,AKGDm,AKGMALtm,ATPS4m,CYOR-u10m,DGAT,FUMm,H2CO3D,ICDHyrm,MDHm,PDHm,PGI,PGK,PGM,PPA,SUCD1m,TPI
pail_hs_c_150	Phosphatidylinositol synthesis	7	20	66	94	0.106061	0.30303	0.134515	0	2HCO3_NAt,CKc,FBA,GLCt4_2,HCO3_NAt,PFK,PIt7	ACCOAC,ADK1,AKGDm,AKGMALtm,ATPS4m,CYOR-u10m,FAOXC182806m,FAOXC80,FUMm,ICDHxm,ICDHyrm,MDHm,MI1PP,PDHm,PGI,PGK,PGM,PPA,SUCD1m,TPI
pail_hs_c_164	Phosphatidylinositol synthesis	7	20	66	94	0.106061	0.30303	0.134515	0	3HCO3_NAt,CKc,FBA,GLCt2_2,GLCt4_2,PFK,PIt7ir	ACCOAC,ADK1,AKGDm,AKGMALtm,ATPS4m,CYOR-u10m,FAOXC182806m,FAOXC80,FUMm,ICDHxm,ICDHyrm,MDHm,MI1PP,PDHm,PGI,PGK,PGM,PPA,SUCD1m,TPI
pail_hs_c_177	Phosphatidylinositol synthesis	7	20	66	94	0.106061	0.30303	0.134515	0	2HCO3_NAt,3HCO3_NAt,CKc,FBA,GLCt2_2,GLCt4_2,PFK	ACCOAC,ADK1,AKGDm,AKGMALtm,ATPS4m,CYOR-u10m,FAOXC182806m,FAOXC80,FUMm,ICDHxm,ICDHyrm,MDHm,MI1PP,PDHm,PGI,PGK,PGM,PPA,SUCD1m,TPI
crm_hs_c_3	Ceramide synthesis	9	24	80	115	0.1125	0.3	0.135286	0	2HCO3_NAt,CKc,FBA,HGNTOR,ME2m,OCOAT1m,PFK,PHETHPTOX2,VALTA	3DSPHR,ACACT1rm,ACCOAC,ADK1,AKGMALtm,AKGt4_3,ATPS4m,CYOR-u10m,FUMm,HIStiDF,MDHm,OIVD2m,PDHm,PGCD,PGI,PGK,PGM,PHEt4,PPA,PSERT,PSP_L,SUCD1m,TPI,VALtec
dag_hs_c_11	Diacylglycerol synthesis	9	18	56	82	0.160714	0.321429	0.135573	0	2HCO3_NAt,3HCO3_NAt,CKc,FBA,GLCt4_2,MTHFD2m,MTHFDm,PFK,PPAP	ACCOAC,ADK1,AKGDm,AKGMALtm,ATPS4m,CYOR-u10m,FUMm,H2CO3D,ICDHyrm,MDHm,PDHm,PGI,PGK,PGM,PPA,RDH2a,SUCD1m,TPI
dag_hs_c_34	Diacylglycerol synthesis	9	18	56	82	0.160714	0.321429	0.135573	0	3HCO3_NAt,CKc,FBA,GLCt4_2,MTHFD2m,MTHFDm,NAt,PFK,PPAP	ACCOAC,ADK1,AKGDm,AKGMALtm,ATPS4m,CYOR-u10m,FUMm,H2CO3D,ICDHyrm,MDHm,PDHm,PGI,PGK,PGM,PPA,RDH3a,SUCD1m,TPI
dag_hs_c_47	Diacylglycerol synthesis	9	18	56	82	0.160714	0.321429	0.135573	0	2HCO3_NAt,CKc,FBA,GLCt4_2,MTHFD2m,MTHFDm,NAt,PFK,PPAP	ACCOAC,ADK1,AKGDm,AKGMALtm,ATPS4m,CYOR-u10m,FUMm,H2CO3D,ICDHyrm,MDHm,PDHm,PGI,PGK,PGM,PPA,RDH3a,SUCD1m,TPI
dag_hs_c_84	Diacylglycerol synthesis	9	18	56	82	0.160714	0.321429	0.135573	0	3HCO3_NAt,CKc,FBA,GLCt4_2,MTHFD2m,MTHFDm,NAt,PFK,PPAP	ACCOAC,ADK1,AKGDm,AKGMALtm,ATPS4m,CYOR-u10m,FUMm,H2CO3D,ICDHyrm,MDHm,PDHm,PGI,PGK,PGM,PPA,RDH2a,SUCD1m,TPI
dag_hs_c_87	Diacylglycerol synthesis	9	18	56	82	0.160714	0.321429	0.135573	0	2HCO3_NAt,CKc,FBA,GLCt4_2,HCO3_NAt,MTHFD2m,MTHFDm,PFK,PPAP	ACCOAC,ADK1,AKGDm,AKGMALtm,ATPS4m,CYOR-u10m,FUMm,H2CO3D,ICDHyrm,MDHm,PDHm,PGI,PGK,PGM,PPA,RDH2a,SUCD1m,TPI
tag_hs_c_98	Triacylglycerol synthesis	9	18	56	84	0.160714	0.321429	0.135573	0	CKc,FBA,GLCt2_2,GLCt4_2,MTHFD2m,MTHFDm,NAt,PFK,PPAP	ACCOAC,ADK1,AKGDm,AKGMALtm,ATPS4m,CYOR-u10m,DGAT,FUMm,H2CO3D,ICDHyrm,MDHm,PDHm,PGI,PGK,PGM,PPA,SUCD1m,TPI
o2s_m_118	Superoxide anion synthesis	2	9	29	42	0.068966	0.310345	0.136114	0	GLCt2_2,GLCt4_2	ACYP,ATPS4m,CYOR-u10m,GND,PGI,PGM,TALA,TKT1,TKT2
o2s_m_121	Superoxide anion synthesis	2	9	29	42	0.068966	0.310345	0.136114	0	GLCt2_2,NAt	ACYP,ATPS4m,CYOR-u10m,GND,PGI,PGM,TALA,TKT1,TKT2
o2s_m_122	Superoxide anion synthesis	2	9	29	42	0.068966	0.310345	0.136114	0	GLCt2_2,GLCt4_2	ACYP,ATPS4m,CYOR-u10m,GND,PGI,PGM,TALA,TKT1,TKT2
o2s_m_69	Superoxide anion synthesis	2	9	29	42	0.068966	0.310345	0.136114	0	GLCt2_2,GLCt4_2	ACYP,ATPS4m,CYOR-u10m,GND,PGI,PGM,TALA,TKT1,TKT2
o2s_m_92	Superoxide anion synthesis	2	9	29	42	0.068966	0.310345	0.136114	0	GLCt2_2,NAt	ACYP,ATPS4m,CYOR-u10m,GND,PGI,PGM,TALA,TKT1,TKT2
pail_hs_c_172	Phosphatidylinositol synthesis	6	19	65	94	0.092308	0.292308	0.137018	0	CKc,FBA,MTHFD2m,MTHFDm,OCOAT1m,PFK	ACACT1rm,ACCOAC,ADK1,AKGDm,AKGMALtm,ATPS4m,CYOR-u10m,FUMm,H2CO3D,ICDHyrm,MDHm,MI1PP,PDHm,PGI,PGK,PGM,PPA,SUCD1m,TPI
ala-L_c_19	Alanine synthesis	6	20	73	98	0.082192	0.273973	0.137999	0	ALATA_L,HGNTOR,OCOAT1m,PHETHPTOX2,UREAt,VALTA	2OXOADOXm,ABTArm,ACACT1rm,AKGMALtm,ARGtiDF,ATPS4m,CYOR-u10m,FUM,FUMm,GTHP,HACD1m,HIStiDF,ICDHxm,MDHm,ME2,OIVD2m,PHEt4,RDH2a,SUCD1m,VALtec
o2s_m_106	Superoxide anion synthesis	3	10	30	42	0.1	0.333333	0.139393	0	GLCt2_2,GLCt4_2,NAt	ACTLMO,ACYP,ATPS4m,CYOR-u10m,GND,PGI,PGM,TALA,TKT1,TKT2
o2s_m_66	Superoxide anion synthesis	3	10	30	42	0.1	0.333333	0.139393	0	GLCt2_2,GLCt4_2,NAt	ACTLMO,ACYP,ATPS4m,CYOR-u10m,GND,PGI,PGM,TALA,TKT1,TKT2
dag_hs_c_10	Diacylglycerol synthesis	6	17	55	82	0.109091	0.309091	0.14108	0	CKc,FBA,MTHFD2m,MTHFDm,PFK,PPAP	ACCOAC,ADK1,AKGDm,AKGMALtm,ATPS4m,CYOR-u10m,FUMm,H2CO3D,ICDHyrm,MDHm,PDHm,PGI,PGK,PGM,PPA,SUCD1m,TPI
dag_hs_c_147	Diacylglycerol synthesis	6	17	55	82	0.109091	0.309091	0.14108	0	CKc,FBA,GLCt4_2,HCO3_NAt,PFK,PPAP	ACCOAC,ACYP,ADK1,AKGDm,AKGMALtm,ATPS4m,CYOR-u10m,FUMm,ICDHyrm,MDHm,PDHm,PGI,PGK,PGM,PPA,SUCD1m,TPI
pa_hs_c_117	Phosphatidic acid synthesis	6	17	55	83	0.109091	0.309091	0.14108	0	CKc,FBA,MTHFD2m,MTHFDm,NAt,PFK	ACCOAC,ADK1,AKGDm,AKGMALtm,ATPS4m,CYOR-u10m,FUMm,H2CO3D,ICDHyrm,MDHm,PDHm,PGI,PGK,PGM,PPA,SUCD1m,TPI
pa_hs_c_175	Phosphatidic acid synthesis	6	17	55	83	0.109091	0.309091	0.14108	0	CKc,FBA,GLCt4_2,MTHFD2m,MTHFDm,PFK	ACCOAC,ADK1,AKGDm,AKGMALtm,ATPS4m,CYOR-u10m,FUMm,H2CO3D,ICDHxm,MDHm,PDHm,PGI,PGK,PGM,PPA,SUCD1m,TPI
tag_hs_c_156	Triacylglycerol synthesis	6	17	55	84	0.109091	0.309091	0.14108	0	CKc,FBA,MTHFD2m,MTHFDm,PFK,PPAP	ACCOAC,ADK1,AKGDm,AKGMALtm,ATPS4m,CYOR-u10m,DGAT,FUMm,H2CO3D,MDHm,PDHm,PGI,PGK,PGM,PPA,SUCD1m,TPI
tag_hs_c_183	Triacylglycerol synthesis	6	17	55	84	0.109091	0.309091	0.14108	0	CKc,FBA,MTHFD2m,MTHFDm,PFK,PPAP	ACCOAC,ADK1,AKGDm,AKGMALtm,ATPS4m,CYOR-u10m,DGAT,FUMm,H2CO3D,MDHm,PDHm,PGI,PGK,PGM,PPA,SUCD1m,TPI
h2o2_m_38	Hydrogen peroxide synthesis	4	9	25	37	0.16	0.36	0.141113	0	3HCO3_NAt,FBA,FBP,GLCt2_2	GND,H2CO3D,PGI,PGK,PGM,TALA,TKT1,TKT2,TPI
h2o2_m_71	Hydrogen peroxide synthesis	4	9	25	37	0.16	0.36	0.141113	0	2HCO3_NAt,FBA,FBP,GLCt2_2	GND,H2CO3D,PGI,PGK,PGM,TALA,TKT1,TKT2,TPI
h2o2_m_73	Hydrogen peroxide synthesis	4	9	25	37	0.16	0.36	0.141113	0	2HCO3_NAt,FBA,FBP,GLCt4_2	GND,H2CO3D,PGI,PGK,PGM,TALA,TKT1,TKT2,TPI
o2s_m_115	Superoxide anion synthesis	2	9	30	42	0.066667	0.3	0.143718	0	GLCt2_2,NAt	ACYP,ATPS4m,CYOR-u10m,GND,PGI,PGM,TALA,TKT1,TKT2
o2s_m_56	Superoxide anion synthesis	2	9	30	42	0.066667	0.3	0.143718	0	34DHPLACOX,NAt	ACYP,ATPS4m,CYOR-u10m,GND,PGI,PGM,TALA,TKT1,TKT2
o2s_m_91	Superoxide anion synthesis	2	9	30	42	0.066667	0.3	0.143718	0	GLCt2_2,NAt	ACYP,ATPS4m,CYOR-u10m,GND,PGI,PGM,TALA,TKT1,TKT2
pail_hs_c_103	Phosphatidylinositol synthesis	8	20	65	94	0.123077	0.307692	0.145204	0	3HCO3_NAt,CKc,FBA,GLCt4_2,MTHFD2m,MTHFDm,OCOAT1m,PFK	ACACT1rm,ACCOAC,ADK1,AKGDm,AKGMALtm,ATPS4m,CYOR-u10m,FUMm,H2CO3D,ICDHyrm,MDHm,MI1PP,PDHm,PGI,PGK,PGM,PPA,RDH1a,SUCD1m,TPI
pail_hs_c_12	Phosphatidylinositol synthesis	8	20	65	94	0.123077	0.307692	0.145204	0	CKc,FBA,GLCt2_2,GLCt4_2,MTHFD2m,MTHFDm,OCOAT1m,PFK	ACACT1rm,ACCOAC,ADK1,AKGDm,AKGMALtm,ATPS4m,CYOR-u10m,FUMm,H2CO3D,ICDHyrm,MDHm,MI1PP,PDHm,PGI,PGK,PGM,PPA,RDH2a,SUCD1m,TPI
pail_hs_c_138	Phosphatidylinositol synthesis	8	20	65	94	0.123077	0.307692	0.145204	0	2HCO3_NAt,CKc,FBA,GLCt4_2,MTHFD2m,MTHFDm,OCOAT1m,PFK	ACACT1rm,ACCOAC,ADK1,AKGDm,AKGMALtm,ATPS4m,CYOR-u10m,FUMm,H2CO3D,ICDHyrm,MDHm,MI1PP,PDHm,PGI,PGK,PGM,PPA,RDH2a,SUCD1m,TPI
pail_hs_c_44	Phosphatidylinositol synthesis	8	20	65	94	0.123077	0.307692	0.145204	0	3HCO3_NAt,CKc,FBA,MTHFD2m,MTHFDm,OCOAT1m,PFK,PIt7	ACACT1rm,ACCOAC,ADK1,AKGDm,AKGMALtm,ATPS4m,CYOR-u10m,FUMm,H2CO3D,ICDHxm,MDHm,MI1PP,PDHm,PGI,PGK,PGM,PPA,RDH2a,SUCD1m,TPI
pail_hs_c_48	Phosphatidylinositol synthesis	8	20	65	94	0.123077	0.307692	0.145204	0	2HCO3_NAt,CKc,FBA,MTHFD2m,MTHFDm,NAt,OCOAT1m,PFK	ACACT1rm,ACCOAC,ADK1,AKGDm,AKGMALtm,ATPS4m,CYOR-u10m,FUMm,H2CO3D,ICDHyrm,MDHm,MI1PP,PDHm,PGI,PGK,PGM,PPA,RDH3a,SUCD1m,TPI
dag_hs_c_13	Diacylglycerol synthesis	8	18	57	82	0.140351	0.315789	0.14597	0	3HCO3_NAt,CKc,FBA,MTHFD2m,MTHFDm,NAt,PFK,PPAP	ACCOAC,ADK1,AKGDm,AKGMALtm,ATPS4m,CYOR-u10m,FUMm,H2CO3D,ICDHyrm,MDHm,PDHm,PGI,PGK,PGM,PPA,RDH2a,SUCD1m,TPI
dag_hs_c_43	Diacylglycerol synthesis	8	18	57	82	0.140351	0.315789	0.14597	0	3HCO3_NAt,CKc,FBA,GLCt4_2,MTHFD2m,MTHFDm,PFK,PPAP	ACCOAC,ADK1,AKGDm,AKGMALtm,ATPS4m,CYOR-u10m,FUMm,H2CO3D,ICDHyrm,MDHm,PDHm,PGI,PGK,PGM,PPA,RDH3a,SUCD1m,TPI
dag_hs_c_6	Diacylglycerol synthesis	8	18	57	82	0.140351	0.315789	0.14597	0	2HCO3_NAt,3HCO3_NAt,CKc,FBA,MTHFD2m,MTHFDm,PFK,PPAP	ACCOAC,ADK1,AKGDm,AKGMALtm,ATPS4m,CYOR-u10m,FUMm,H2CO3D,ICDHyrm,MDHm,PDHm,PGI,PGK,PGM,PPA,RDH2a,SUCD1m,TPI
dag_hs_c_89	Diacylglycerol synthesis	8	18	57	82	0.140351	0.315789	0.14597	0	2HCO3_NAt,CKc,FBA,GLCt4_2,MTHFD2m,MTHFDm,PFK,PPAP	ACCOAC,ADK1,AKGDm,AKGMALtm,ATPS4m,CYOR-u10m,FUMm,H2CO3D,ICDHyrm,MDHm,PDHm,PGI,PGK,PGM,PPA,RDH2a,SUCD1m,TPI
pa_hs_c_133	Phosphatidic acid synthesis	8	18	57	83	0.140351	0.315789	0.14597	0	2HCO3_NAt,CKc,FBA,GLCt2_2,MTHFD2m,MTHFDm,PFK,PIt7	ACCOAC,ADK1,AKGDm,AKGMALtm,ATPS4m,CYOR-u10m,FUMm,H2CO3D,ICDHyrm,MDHm,PDHm,PGI,PGK,PGM,PPA,RDH2a,SUCD1m,TPI
pa_hs_c_149	Phosphatidic acid synthesis	8	18	57	83	0.140351	0.315789	0.14597	0	2HCO3_NAt,3HCO3_NAt,CKc,FBA,GLCt2_2,MTHFD2m,MTHFDm,PFK	ACCOAC,ADK1,AKGDm,AKGMALtm,ATPS4m,CYOR-u10m,FUMm,H2CO3D,ICDHyrm,MDHm,PDHm,PGI,PGK,PGM,PPA,RDH2a,SUCD1m,TPI
pa_hs_c_153	Phosphatidic acid synthesis	8	18	57	83	0.140351	0.315789	0.14597	0	3HCO3_NAt,CKc,FBA,GLCt2_2,GLCt4_2,MTHFD2m,MTHFDm,PFK	ACCOAC,ADK1,AKGDm,AKGMALtm,ATPS4m,CYOR-u10m,FUMm,H2CO3D,ICDHyrm,MDHm,PDHm,PGI,PGK,PGM,PPA,RDH3a,SUCD1m,TPI
pa_hs_c_158	Phosphatidic acid synthesis	8	18	57	83	0.140351	0.315789	0.14597	0	CKc,FBA,GLCt4_2,HCO3_NAt,MTHFD2m,MTHFDm,PFK,PIt7	ACCOAC,ADK1,AKGDm,AKGMALtm,ATPS4m,CYOR-u10m,FUMm,H2CO3D,ICDHyrm,MDHm,PDHm,PGI,PGK,PGM,PPA,RDH2a,SUCD1m,TPI
pa_hs_c_159	Phosphatidic acid synthesis	8	18	57	83	0.140351	0.315789	0.14597	0	CKc,FBA,GLCt2_2,GLCt4_2,MTHFD2m,MTHFDm,PFK,PIt7	ACCOAC,ADK1,AKGDm,AKGMALtm,ATPS4m,CYOR-u10m,FUMm,H2CO3D,ICDHyrm,MDHm,PDHm,PGI,PGK,PGM,PPA,RDH3a,SUCD1m,TPI
pa_hs_c_34	Phosphatidic acid synthesis	8	18	57	83	0.140351	0.315789	0.14597	0	3HCO3_NAt,CKc,FBA,MTHFD2m,MTHFDm,NAt,PFK,PIt7ir	ACCOAC,ADK1,AKGDm,AKGMALtm,ATPS4m,CYOR-u10m,FUMm,H2CO3D,ICDHyrm,MDHm,PDHm,PGI,PGK,PGM,PPA,RDH2a,SUCD1m,TPI
pa_hs_c_50	Phosphatidic acid synthesis	8	18	57	83	0.140351	0.315789	0.14597	0	3HCO3_NAt,CKc,FBA,GLCt2_2,GLCt4_2,MTHFD2m,MTHFDm,PFK	ACCOAC,ADK1,AKGDm,AKGMALtm,ATPS4m,CYOR-u10m,FUMm,H2CO3D,ICDHyrm,MDHm,PDHm,PGI,PGK,PGM,PPA,RDH2a,SUCD1m,TPI
pa_hs_c_67	Phosphatidic acid synthesis	8	18	57	83	0.140351	0.315789	0.14597	0	2HCO3_NAt,CKc,FBA,GLCt4_2,MTHFD2m,MTHFDm,PFK,PIt7	ACCOAC,ADK1,AKGDm,AKGMALtm,ATPS4m,CYOR-u10m,FUMm,H2CO3D,ICDHxm,MDHm,PDHm,PGI,PGK,PGM,PPA,RDH2a,SUCD1m,TPI
pa_hs_c_98	Phosphatidic acid synthesis	8	18	57	83	0.140351	0.315789	0.14597	0	3HCO3_NAt,CKc,FBA,GLCt2_2,HCO3_NAt,MTHFD2m,MTHFDm,PFK	ACCOAC,ADK1,AKGDm,AKGMALtm,ATPS4m,CYOR-u10m,FUMm,H2CO3D,ICDHxm,MDHm,PDHm,PGI,PGK,PGM,PPA,RDH3a,SUCD1m,TPI
tag_hs_c_111	Triacylglycerol synthesis	8	18	57	84	0.140351	0.315789	0.14597	0	CKc,FBA,GLCt2_2,MTHFD2m,MTHFDm,NAt,PFK,PPAP	ACCOAC,ADK1,AKGDm,AKGMALtm,ATPS4m,CYOR-u10m,DGAT,FUMm,H2CO3D,MDHm,PDHm,PGI,PGK,PGM,PPA,RDH2a,SUCD1m,TPI
tag_hs_c_132	Triacylglycerol synthesis	8	18	57	84	0.140351	0.315789	0.14597	0	2HCO3_NAt,3HCO3_NAt,CKc,FBA,MTHFD2m,MTHFDm,PFK,PPAP	ACCOAC,ADK1,AKGDm,AKGMALtm,ATPS4m,CYOR-u10m,DGAT,FUMm,H2CO3D,MDHm,PDHm,PGI,PGK,PGM,PPA,RDH3a,SUCD1m,TPI
tag_hs_c_137	Triacylglycerol synthesis	8	18	57	84	0.140351	0.315789	0.14597	0	2HCO3_NAt,CKc,FBA,GLCt4_2,MTHFD2m,MTHFDm,PFK,PPAP	ACCOAC,ADK1,AKGDm,AKGMALtm,ATPS4m,CYOR-u10m,DGAT,FUMm,H2CO3D,MDHm,PDHm,PGI,PGK,PGM,PPA,RDH3a,SUCD1m,TPI
tag_hs_c_138	Triacylglycerol synthesis	8	18	57	84	0.140351	0.315789	0.14597	0	3HCO3_NAt,CKc,FBA,MTHFD2m,MTHFDm,NAt,PFK,PPAP	ACCOAC,ADK1,AKGDm,AKGMALtm,ATPS4m,CYOR-u10m,DGAT,FUMm,H2CO3D,MDHm,PDHm,PGI,PGK,PGM,PPA,RDH3a,SUCD1m,TPI
tag_hs_c_162	Triacylglycerol synthesis	8	18	57	84	0.140351	0.315789	0.14597	0	3HCO3_NAt,CKc,FBA,GLCt2_2,MTHFD2m,MTHFDm,PFK,PPAP	ACCOAC,ADK1,AKGDm,AKGMALtm,ATPS4m,CYOR-u10m,DGAT,FUMm,ICDHyrm,MDHm,PDHm,PGI,PGK,PGM,PPA,RDH3a,SUCD1m,TPI
tag_hs_c_17	Triacylglycerol synthesis	8	18	57	84	0.140351	0.315789	0.14597	0	2HCO3_NAt,3HCO3_NAt,CKc,FBA,MTHFD2m,MTHFDm,PFK,PPAP	ACCOAC,ADK1,AKGDm,AKGMALtm,ATPS4m,CYOR-u10m,DGAT,FUMm,H2CO3D,MDHm,PDHm,PGI,PGK,PGM,PPA,RDH2a,SUCD1m,TPI
tag_hs_c_198	Triacylglycerol synthesis	8	18	57	84	0.140351	0.315789	0.14597	0	CKc,FBA,HCO3_NAt,MTHFD2m,MTHFDm,NAt,PFK,PPAP	ACCOAC,ADK1,AKGDm,AKGMALtm,ATPS4m,CYOR-u10m,DGAT,FUMm,H2CO3D,MDHm,PDHm,PGI,PGK,PGM,PPA,RDH3a,SUCD1m,TPI
tag_hs_c_5	Triacylglycerol synthesis	8	18	57	84	0.140351	0.315789	0.14597	0	2HCO3_NAt,CKc,FBA,GLCt4_2,MTHFD2m,MTHFDm,PFK,PPAP	ACCOAC,ADK1,AKGDm,AKGMALtm,ATPS4m,CYOR-u10m,DGAT,FUMm,ICDHxm,MDHm,PDHm,PGI,PGK,PGM,PPA,RDH3a,SUCD1m,TPI
tag_hs_c_80	Triacylglycerol synthesis	8	18	57	84	0.140351	0.315789	0.14597	0	3HCO3_NAt,CKc,FBA,GLCt4_2,MTHFD2m,MTHFDm,PFK,PPAP	ACCOAC,ADK1,AKGDm,AKGMALtm,ATPS4m,CYOR-u10m,DGAT,FUMm,H2CO3D,MDHm,PDHm,PGI,PGK,PGM,PPA,RDH2a,SUCD1m,TPI
tag_hs_c_86	Triacylglycerol synthesis	8	18	57	84	0.140351	0.315789	0.14597	0	3HCO3_NAt,CKc,FBA,GLCt4_2,MTHFD2m,MTHFDm,PFK,PPAP	ACCOAC,ADK1,AKGDm,AKGMALtm,ATPS4m,CYOR-u10m,DGAT,FUMm,H2CO3D,ICDHxm,MDHm,PDHm,PGI,PGK,PGM,PPA,SUCD1m,TPI
tag_hs_c_95	Triacylglycerol synthesis	8	18	57	84	0.140351	0.315789	0.14597	0	CKc,FBA,GLCt4_2,HCO3_NAt,MTHFD2m,MTHFDm,PFK,PPAP	ACCOAC,ADK1,AKGDm,AKGMALtm,ATPS4m,CYOR-u10m,DGAT,FUMm,ICDHyrm,MDHm,PDHm,PGI,PGK,PGM,PPA,RDH2a,SUCD1m,TPI
pa_hs_c_17	Phosphatidic acid synthesis	7	18	58	83	0.12069	0.310345	0.146619	0	2HCO3_NAt,CKc,FBA,HCO3_NAt,MTHFD2m,MTHFDm,PFK	ACCOAC,ADK1,AKGDm,AKGMALtm,ATPS4m,CYOR-u10m,FUMm,H2CO3D,ICDHxm,MDHm,PDHm,PGI,PGK,PGM,PPA,RDH3a,SUCD1m,TPI
pa_hs_c_20	Phosphatidic acid synthesis	7	18	58	83	0.12069	0.310345	0.146619	0	3HCO3_NAt,CKc,FBA,GLCt4_2,MTHFD2m,MTHFDm,PFK	ACCOAC,ADK1,AKGDm,AKGMALtm,ATPS4m,CYOR-u10m,FUMm,H2CO3D,ICDHyrm,MDHm,PDHm,PGI,PGK,PGM,PPA,RDH2a,SUCD1m,TPI
pa_hs_c_76	Phosphatidic acid synthesis	7	18	58	83	0.12069	0.310345	0.146619	0	2HCO3_NAt,CKc,FBA,MTHFD2m,MTHFDm,PFK,PIt7	ACCOAC,ADK1,AKGDm,AKGMALtm,ATPS4m,CYOR-u10m,FUMm,H2CO3D,ICDHxm,MDHm,PDHm,PGI,PGK,PGM,PPA,RDH2a,SUCD1m,TPI
tag_hs_c_136	Triacylglycerol synthesis	7	18	58	84	0.12069	0.310345	0.146619	0	3HCO3_NAt,CKc,FBA,FBP,GLCt4_2,PFK,PPAP	ACCOAC,ADK1,AKGDm,AKGMALtm,ATPS4m,CYOR-u10m,DGAT,FUMm,H2CO3D,ICDHyrm,MDHm,PDHm,PGI,PGK,PGM,PPA,SUCD1m,TPI
tag_hs_c_176	Triacylglycerol synthesis	7	18	58	84	0.12069	0.310345	0.146619	0	CKc,FBA,GLCt4_2,MTHFD2m,MTHFDm,PFK,PPAP	ACCOAC,ADK1,AKGDm,AKGMALtm,ATPS4m,CYOR-u10m,DGAT,FUMm,H2CO3D,MDHm,PDHm,PGI,PGK,PGM,PPA,RDH3a,SUCD1m,TPI
tag_hs_c_191	Triacylglycerol synthesis	7	18	58	84	0.12069	0.310345	0.146619	0	CKc,FBA,MTHFD2m,MTHFDm,NAt,PFK,PPAP	ACCOAC,ADK1,AKGDm,AKGMALtm,ATPS4m,CYOR-u10m,DGAT,FUMm,H2CO3D,MDHm,PDHm,PGI,PGK,PGM,PPA,RDH2a,SUCD1m,TPI
tag_hs_c_8	Triacylglycerol synthesis	7	18	58	84	0.12069	0.310345	0.146619	0	CKc,FBA,MTHFD2m,MTHFDm,NAt,PFK,PPAP	ACCOAC,ADK1,AKGDm,AKGMALtm,ATPS4m,CYOR-u10m,DGAT,FUMm,H2CO3D,MDHm,PDHm,PGI,PGK,PGM,PPA,RDH3a,SUCD1m,TPI
pa_hs_c_60	Phosphatidic acid synthesis	5	16	54	83	0.092593	0.296296	0.147034	0	CKc,FBA,MTHFD2m,MTHFDm,PFK	ACCOAC,ADK1,AKGDm,AKGMALtm,ATPS4m,CYOR-u10m,FUMm,H2CO3D,MDHm,PDHm,PGI,PGK,PGM,PPA,SUCD1m,TPI
pa_hs_c_97	Phosphatidic acid synthesis	5	16	54	83	0.092593	0.296296	0.147034	0	CKc,FBA,GLCt4_2,HCO3_NAt,PFK	ACCOAC,ADK1,AKGDm,AKGMALtm,ATPS4m,CYOR-u10m,FUMm,ICDHyrm,MDHm,PDHm,PGI,PGK,PGM,PPA,SUCD1m,TPI
pa_hs_c_74	Phosphatidic acid synthesis	6	16	51	83	0.117647	0.313725	0.147199	0	2HCO3_NAt,CKc,FBA,GLCt4_2,PFK,PIt7ir	ACCOAC,ADK1,AKGDm,AKGMALtm,ATPS4m,CYOR-u10m,FUMm,ICDHyrm,MDHm,PDHm,PGI,PGK,PGM,PPA,SUCD1m,TPI
pa_hs_c_95	Phosphatidic acid synthesis	6	16	51	83	0.117647	0.313725	0.147199	0	2HCO3_NAt,CKc,FBA,GLCt4_2,PFK,PIt7	ACCOAC,ADK1,AKGDm,AKGMALtm,ATPS4m,CYOR-u10m,FUMm,ICDHyrm,MDHm,PDHm,PGI,PGK,PGM,PPA,SUCD1m,TPI
h2o2_m_19	Hydrogen peroxide synthesis	5	9	25	37	0.2	0.36	0.147426	0	2HCO3_NAt,FBA,FBP,GLCt2_2,GLCt4_2	GND,H2CO3D,PGI,PGK,PGM,TALA,TKT1,TKT2,TPI
h2o2_m_92	Hydrogen peroxide synthesis	5	9	25	37	0.2	0.36	0.147426	0	2HCO3_NAt,FBA,FBP,GLCt2_2,GLCt4_2	GND,H2CO3D,PGI,PGK,PGM,TALA,TKT1,TKT2,TPI
dag_hs_c_126	Diacylglycerol synthesis	7	17	54	82	0.12963	0.314815	0.148843	0	CKc,FBA,GLCt4_2,MTHFD2m,MTHFDm,PFK,PPAP	ACCOAC,ADK1,AKGDm,AKGMALtm,ATPS4m,CYOR-u10m,FUMm,H2CO3D,ICDHyrm,MDHm,PDHm,PGI,PGK,PGM,PPA,SUCD1m,TPI
dag_hs_c_139	Diacylglycerol synthesis	7	17	54	82	0.12963	0.314815	0.148843	0	3HCO3_NAt,CKc,FBA,MTHFD2m,MTHFDm,PFK,PPAP	ACCOAC,ADK1,AKGDm,AKGMALtm,ATPS4m,CYOR-u10m,FUMm,H2CO3D,ICDHyrm,MDHm,PDHm,PGI,PGK,PGM,PPA,SUCD1m,TPI
dag_hs_c_182	Diacylglycerol synthesis	7	17	54	82	0.12963	0.314815	0.148843	0	2HCO3_NAt,CKc,FBA,MTHFD2m,MTHFDm,PFK,PPAP	ACCOAC,ADK1,AKGDm,AKGMALtm,ATPS4m,CYOR-u10m,FUMm,H2CO3D,ICDHyrm,MDHm,PDHm,PGI,PGK,PGM,PPA,SUCD1m,TPI
dag_hs_c_29	Diacylglycerol synthesis	7	17	54	82	0.12963	0.314815	0.148843	0	3HCO3_NAt,CKc,FBA,MTHFD2m,MTHFDm,PFK,PPAP	ACCOAC,ADK1,AKGDm,AKGMALtm,ATPS4m,CYOR-u10m,FUMm,H2CO3D,ICDHxm,MDHm,PDHm,PGI,PGK,PGM,PPA,SUCD1m,TPI
dag_hs_c_42	Diacylglycerol synthesis	7	17	54	82	0.12963	0.314815	0.148843	0	2HCO3_NAt,CKc,FBA,MTHFD2m,MTHFDm,PFK,PPAP	ACCOAC,ADK1,AKGDm,AKGMALtm,ATPS4m,CYOR-u10m,FUMm,H2CO3D,ICDHxm,MDHm,PDHm,PGI,PGK,PGM,PPA,SUCD1m,TPI
dag_hs_c_78	Diacylglycerol synthesis	7	17	54	82	0.12963	0.314815	0.148843	0	CKc,FBA,GLCt2_2,MTHFD2m,MTHFDm,PFK,PPAP	ACCOAC,ADK1,AKGDm,AKGMALtm,ATPS4m,CYOR-u10m,FUMm,H2CO3D,ICDHyrm,MDHm,PDHm,PGI,PGK,PGM,PPA,SUCD1m,TPI
pa_hs_c_166	Phosphatidic acid synthesis	7	17	54	83	0.12963	0.314815	0.148843	0	2HCO3_NAt,CKc,FBA,GLCt4_2,MTHFD2m,MTHFDm,PFK	ACCOAC,ADK1,AKGDm,AKGMALtm,ATPS4m,CYOR-u10m,FUMm,H2CO3D,ICDHyrm,MDHm,PDHm,PGI,PGK,PGM,PPA,SUCD1m,TPI
pa_hs_c_182	Phosphatidic acid synthesis	7	17	54	83	0.12963	0.314815	0.148843	0	3HCO3_NAt,CKc,FBA,MTHFD2m,MTHFDm,PFK,PIt7	ACCOAC,ADK1,AKGDm,AKGMALtm,ATPS4m,CYOR-u10m,FUMm,H2CO3D,ICDHyrm,MDHm,PDHm,PGI,PGK,PGM,PPA,SUCD1m,TPI
pa_hs_c_2	Phosphatidic acid synthesis	7	17	54	83	0.12963	0.314815	0.148843	0	3HCO3_NAt,CKc,FBA,MTHFD2m,MTHFDm,PFK,PIt7ir	ACCOAC,ADK1,AKGDm,AKGMALtm,ATPS4m,CYOR-u10m,FUMm,H2CO3D,ICDHxm,MDHm,PDHm,PGI,PGK,PGM,PPA,SUCD1m,TPI
pa_hs_c_22	Phosphatidic acid synthesis	7	17	54	83	0.12963	0.314815	0.148843	0	2HCO3_NAt,CKc,FBA,HCO3_NAt,MTHFD2m,MTHFDm,PFK	ACCOAC,ADK1,AKGDm,AKGMALtm,ATPS4m,CYOR-u10m,FUMm,H2CO3D,ICDHyrm,MDHm,PDHm,PGI,PGK,PGM,PPA,SUCD1m,TPI
pa_hs_c_29	Phosphatidic acid synthesis	7	17	54	83	0.12963	0.314815	0.148843	0	3HCO3_NAt,CKc,FBA,MTHFD2m,MTHFDm,PFK,PIt7	ACCOAC,ADK1,AKGDm,AKGMALtm,ATPS4m,CYOR-u10m,FUMm,H2CO3D,ICDHyrm,MDHm,PDHm,PGI,PGK,PGM,PPA,SUCD1m,TPI
pa_hs_c_31	Phosphatidic acid synthesis	7	17	54	83	0.12963	0.314815	0.148843	0	3HCO3_NAt,CKc,FBA,GLCt4_2,MTHFD2m,MTHFDm,PFK	ACCOAC,ADK1,AKGDm,AKGMALtm,ATPS4m,CYOR-u10m,FUMm,H2CO3D,ICDHyrm,MDHm,PDHm,PGI,PGK,PGM,PPA,SUCD1m,TPI
pa_hs_c_87	Phosphatidic acid synthesis	7	17	54	83	0.12963	0.314815	0.148843	0	2HCO3_NAt,CKc,FBA,FBP,GLCt4_2,PFK,PIt7ir	ACCOAC,ADK1,AKGDm,AKGMALtm,ATPS4m,CYOR-u10m,FUMm,ICDHyrm,MDHm,PDHm,PGI,PGK,PGM,PPA,RDH2a,SUCD1m,TPI
dag_hs_c_48	Diacylglycerol synthesis	6	17	56	82	0.107143	0.303571	0.153307	0	CKc,FBA,MTHFD2m,MTHFDm,PFK,PPAP	ACCOAC,ADK1,AKGDm,AKGMALtm,ATPS4m,CYOR-u10m,FUMm,H2CO3D,MDHm,PDHm,PGI,PGK,PGM,PPA,RDH3a,SUCD1m,TPI
pa_hs_c_44	Phosphatidic acid synthesis	6	17	56	83	0.107143	0.303571	0.153307	0	3HCO3_NAt,CKc,FBA,MTHFD2m,MTHFDm,PFK	ACCOAC,ADK1,AKGDm,AKGMALtm,ATPS4m,CYOR-u10m,FUMm,H2CO3D,ICDHxm,MDHm,PDHm,PGI,PGK,PGM,PPA,SUCD1m,TPI
pa_hs_c_23	Phosphatidic acid synthesis	9	18	57	83	0.157895	0.315789	0.153386	0	CKc,FBA,GLCt4_2,HCO3_NAt,MTHFD2m,MTHFDm,NAt,PFK,PIt7ir	ACCOAC,ADK1,AKGDm,AKGMALtm,ATPS4m,CYOR-u10m,FUMm,H2CO3D,ICDHyrm,MDHm,PDHm,PGI,PGK,PGM,PPA,RDH3a,SUCD1m,TPI
pa_hs_c_27	Phosphatidic acid synthesis	9	18	57	83	0.157895	0.315789	0.153386	0	2HCO3_NAt,3HCO3_NAt,CKc,FBA,GLCt4_2,MTHFD2m,MTHFDm,PFK,PIt7	ACCOAC,ADK1,AKGDm,AKGMALtm,ATPS4m,CYOR-u10m,FUMm,H2CO3D,ICDHyrm,MDHm,PDHm,PGI,PGK,PGM,PPA,RDH2a,SUCD1m,TPI
tag_hs_c_41	Triacylglycerol synthesis	9	18	57	84	0.157895	0.315789	0.153386	0	2HCO3_NAt,CKc,FBA,GLCt4_2,MTHFD2m,MTHFDm,NAt,PFK,PPAP	ACCOAC,ADK1,AKGDm,AKGMALtm,ATPS4m,CYOR-u10m,DGAT,FUMm,ICDHxm,MDHm,PDHm,PGI,PGK,PGM,PPA,RDH3a,SUCD1m,TPI
tag_hs_c_72	Triacylglycerol synthesis	9	18	57	84	0.157895	0.315789	0.153386	0	2HCO3_NAt,CKc,FBA,GLCt4_2,HCO3_NAt,MTHFD2m,MTHFDm,PFK,PPAP	ACCOAC,ADK1,AKGDm,AKGMALtm,ATPS4m,CYOR-u10m,DGAT,FUMm,ICDHyrm,MDHm,PDHm,PGI,PGK,PGM,PPA,RDH2a,SUCD1m,TPI
tag_hs_c_87	Triacylglycerol synthesis	9	18	57	84	0.157895	0.315789	0.153386	0	CKc,FBA,GLCt2_2,GLCt4_2,MTHFD2m,MTHFDm,NAt,PFK,PPAP	ACCOAC,ADK1,AKGDm,AKGMALtm,ATPS4m,CYOR-u10m,DGAT,FUMm,H2CO3D,MDHm,PDHm,PGI,PGK,PGM,PPA,RDH2a,SUCD1m,TPI
pail_hs_c_123	Phosphatidylinositol synthesis	7	19	63	94	0.111111	0.301587	0.153899	0	CKc,FBA,MTHFD2m,MTHFDm,OCOAT1m,PFK,PIt7	ACACT1rm,ACCOAC,ADK1,AKGDm,AKGMALtm,ATPS4m,CYOR-u10m,FUMm,H2CO3D,ICDHyrm,MDHm,MI1PP,PDHm,PGI,PGK,PGM,PPA,SUCD1m,TPI
o2s_m_10	Superoxide anion synthesis	3	10	31	42	0.096774	0.322581	0.155152	0	34DHPLACOX,GLCt2_2,NAt	ACTLMO,ACYP,ATPS4m,CYOR-u10m,GND,PGI,PGM,TALA,TKT1,TKT2
o2s_m_109	Superoxide anion synthesis	3	10	31	42	0.096774	0.322581	0.155152	0	34DHXMANDACOX,GLCt4_2,NAt	ACTLMO,ACYP,ATPS4m,CYOR-u10m,GND,PGI,PGM,TALA,TKT1,TKT2
o2s_m_110	Superoxide anion synthesis	3	10	31	42	0.096774	0.322581	0.155152	0	3MOX4HOXPGALDOX,3MOX4HOXPGALDOX_NADP,GLCt2_2	ACTLMO,ACYP,ATPS4m,CYOR-u10m,GND,PGI,PGM,TALA,TKT1,TKT2
o2s_m_116	Superoxide anion synthesis	3	10	31	42	0.096774	0.322581	0.155152	0	34DHXMANDACOX,GLCt2_2,NAt	ACTLMO,ACYP,ATPS4m,CYOR-u10m,GND,PGI,PGM,TALA,TKT1,TKT2
o2s_m_124	Superoxide anion synthesis	3	10	31	42	0.096774	0.322581	0.155152	0	34DHPLACOX,GLCt2_2,GLCt4_2	ACTLMO,ACYP,ATPS4m,CYOR-u10m,GND,PGI,PGM,TALA,TKT1,TKT2
o2s_m_18	Superoxide anion synthesis	3	10	31	42	0.096774	0.322581	0.155152	0	34DHXMANDACOX,GLCt4_2,NAt	ACTLMO,ACYP,ATPS4m,CYOR-u10m,GND,PGI,PGM,TALA,TKT1,TKT2
o2s_m_2	Superoxide anion synthesis	3	10	31	42	0.096774	0.322581	0.155152	0	34DHPLACOX,GLCt2_2,NAt	ACTLMO,ACYP,ATPS4m,CYOR-u10m,GND,PGI,PGM,TALA,TKT1,TKT2
o2s_m_20	Superoxide anion synthesis	3	10	31	42	0.096774	0.322581	0.155152	0	34DHXMANDACOX,GLCt2_2,GLCt4_2	ACTLMO,ACYP,ATPS4m,CYOR-u10m,GND,PGI,PGM,TALA,TKT1,TKT2
o2s_m_25	Superoxide anion synthesis	3	10	31	42	0.096774	0.322581	0.155152	0	34DHXMANDACOX,GLCt2_2,NAt	ACTLMO,ACYP,ATPS4m,CYOR-u10m,GND,PGI,PGM,TALA,TKT1,TKT2
o2s_m_38	Superoxide anion synthesis	3	10	31	42	0.096774	0.322581	0.155152	0	34DHPLACOX,GLCt2_2,GLCt4_2	ACTLMO,ACYP,ATPS4m,CYOR-u10m,GND,PGI,PGM,TALA,TKT1,TKT2
o2s_m_45	Superoxide anion synthesis	3	10	31	42	0.096774	0.322581	0.155152	0	3MOX4HOXPGALDOX,3MOX4HOXPGALDOX_NADP,NAt	ACTLMO,ACYP,ATPS4m,CYOR-u10m,GND,PGI,PGM,TALA,TKT1,TKT2
o2s_m_46	Superoxide anion synthesis	3	10	31	42	0.096774	0.322581	0.155152	0	34DHPLACOX,GLCt4_2,NAt	ACTLMO,ACYP,ATPS4m,CYOR-u10m,GND,PGI,PGM,TALA,TKT1,TKT2
o2s_m_5	Superoxide anion synthesis	3	10	31	42	0.096774	0.322581	0.155152	0	34DHXMANDACOX,GLCt2_2,GLCt4_2	ACTLMO,ACYP,ATPS4m,CYOR-u10m,GND,PGI,PGM,TALA,TKT1,TKT2
o2s_m_50	Superoxide anion synthesis	3	10	31	42	0.096774	0.322581	0.155152	0	GLCt2_2,GLCt4_2,NAt	ACTLMO,ACYP,ATPS4m,CYOR-u10m,GND,PGI,PGM,TALA,TKT1,TKT2
o2s_m_54	Superoxide anion synthesis	3	10	31	42	0.096774	0.322581	0.155152	0	3MOX4HOXPGALDOX,3MOX4HOXPGALDOX_NADP,NAt	ACTLMO,ACYP,ATPS4m,CYOR-u10m,GND,PGI,PGM,TALA,TKT1,TKT2
o2s_m_70	Superoxide anion synthesis	3	10	31	42	0.096774	0.322581	0.155152	0	34DHPLACOX,GLCt2_2,NAt	ACTLMO,ACYP,ATPS4m,CYOR-u10m,GND,PGI,PGM,TALA,TKT1,TKT2
o2s_m_80	Superoxide anion synthesis	3	10	31	42	0.096774	0.322581	0.155152	0	34DHPLACOX,GLCt2_2,GLCt4_2	ACTLMO,ACYP,ATPS4m,CYOR-u10m,GND,PGI,PGM,TALA,TKT1,TKT2
o2s_m_81	Superoxide anion synthesis	3	10	31	42	0.096774	0.322581	0.155152	0	GLCt2_2,GLCt4_2,NAt	ACTLMO,ACYP,ATPS4m,CYOR-u10m,GND,PGI,PGM,TALA,TKT1,TKT2
o2s_m_84	Superoxide anion synthesis	3	10	31	42	0.096774	0.322581	0.155152	0	34DHXMANDACOX,GLCt2_2,NAt	ACTLMO,ACYP,ATPS4m,CYOR-u10m,GND,PGI,PGM,TALA,TKT1,TKT2
pail_hs_c_1	Phosphatidylinositol synthesis	8	20	66	94	0.121212	0.30303	0.158966	0	2HCO3_NAt,CKc,FBA,MTHFD2m,MTHFDm,NAt,OCOAT1m,PFK	ACACT1rm,ACCOAC,ADK1,AKGDm,AKGMALtm,ATPS4m,CYOR-u10m,FUMm,H2CO3D,ICDHyrm,MDHm,MI1PP,PDHm,PGI,PGK,PGM,PPA,RDH3a,SUCD1m,TPI
pail_hs_c_145	Phosphatidylinositol synthesis	8	20	66	94	0.121212	0.30303	0.158966	0	2HCO3_NAt,CKc,FBA,GLCt4_2,MTHFD2m,MTHFDm,OCOAT1m,PFK	ACACT1rm,ACCOAC,ADK1,AKGDm,AKGMALtm,ATPS4m,CYOR-u10m,FUMm,H2CO3D,ICDHxm,MDHm,MI1PP,PDHm,PGI,PGK,PGM,PPA,RDH3a,SUCD1m,TPI
pail_hs_c_24	Phosphatidylinositol synthesis	8	20	66	94	0.121212	0.30303	0.158966	0	2HCO3_NAt,3HCO3_NAt,CKc,FBA,MTHFD2m,MTHFDm,OCOAT1m,PFK	ACACT1rm,ACCOAC,ADK1,AKGDm,AKGMALtm,ATPS4m,CYOR-u10m,FUMm,H2CO3D,ICDHxm,MDHm,MI1PP,PDHm,PGI,PGK,PGM,PPA,RDH3a,SUCD1m,TPI
pail_hs_c_70	Phosphatidylinositol synthesis	8	20	66	94	0.121212	0.30303	0.158966	0	2HCO3_NAt,CKc,FBA,HCO3_NAt,MTHFD2m,MTHFDm,OCOAT1m,PFK	ACACT1rm,ACCOAC,ADK1,AKGDm,AKGMALtm,ATPS4m,CYOR-u10m,FUMm,H2CO3D,ICDHyrm,MDHm,MI1PP,PDHm,PGI,PGK,PGM,PPA,RDH2a,SUCD1m,TPI
pail_hs_c_72	Phosphatidylinositol synthesis	8	20	66	94	0.121212	0.30303	0.158966	0	CKc,FBA,GLCt2_2,MTHFD2m,MTHFDm,NAt,OCOAT1m,PFK	ACACT1rm,ACCOAC,ADK1,AKGDm,AKGMALtm,ATPS4m,CYOR-u10m,FUMm,H2CO3D,ICDHxm,MDHm,MI1PP,PDHm,PGI,PGK,PGM,PPA,RDH3a,SUCD1m,TPI
pail_hs_c_94	Phosphatidylinositol synthesis	8	20	66	94	0.121212	0.30303	0.158966	0	CKc,FBA,GLCt4_2,MTHFD2m,MTHFDm,OCOAT1m,PFK,PIt7	ACACT1rm,ACCOAC,ADK1,AKGDm,AKGMALtm,ATPS4m,CYOR-u10m,FUMm,H2CO3D,ICDHyrm,MDHm,MI1PP,PDHm,PGI,PGK,PGM,PPA,RDH2a,SUCD1m,TPI
pail_hs_c_161	Phosphatidylinositol synthesis	9	20	65	94	0.138462	0.307692	0.159173	0	CKc,FBA,GLCt2_2,MTHFD2m,MTHFDm,NAt,OCOAT1m,PFK,PIt7ir	ACACT1rm,ACCOAC,ADK1,AKGDm,AKGMALtm,ATPS4m,CYOR-u10m,FUMm,H2CO3D,ICDHxm,MDHm,MI1PP,PDHm,PGI,PGK,PGM,PPA,RDH2a,SUCD1m,TPI
pail_hs_c_173	Phosphatidylinositol synthesis	9	20	65	94	0.138462	0.307692	0.159173	0	3HCO3_NAt,CKc,FBA,GLCt4_2,HCO3_NAt,MTHFD2m,MTHFDm,OCOAT1m,PFK	ACACT1rm,ACCOAC,ADK1,AKGDm,AKGMALtm,ATPS4m,CYOR-u10m,FUMm,H2CO3D,ICDHyrm,MDHm,MI1PP,PDHm,PGI,PGK,PGM,PPA,RDH2a,SUCD1m,TPI
pail_hs_c_21	Phosphatidylinositol synthesis	9	20	65	94	0.138462	0.307692	0.159173	0	2HCO3_NAt,CKc,FBA,GLCt4_2,MTHFD2m,MTHFDm,OCOAT1m,PFK,PIt7	ACACT1rm,ACCOAC,ADK1,AKGDm,AKGMALtm,ATPS4m,CYOR-u10m,FUMm,H2CO3D,ICDHyrm,MDHm,MI1PP,PDHm,PGI,PGK,PGM,PPA,RDH2a,SUCD1m,TPI
pail_hs_c_41	Phosphatidylinositol synthesis	9	20	65	94	0.138462	0.307692	0.159173	0	2HCO3_NAt,CKc,FBA,GLCt4_2,MTHFD2m,MTHFDm,OCOAT1m,PFK,PIt7	ACACT1rm,ACCOAC,ADK1,AKGDm,AKGMALtm,ATPS4m,CYOR-u10m,FUMm,H2CO3D,ICDHyrm,MDHm,MI1PP,PDHm,PGI,PGK,PGM,PPA,RDH3a,SUCD1m,TPI
pe_hs_c_6	Phosphatidylethanolamine synthesis	12	27	91	128	0.131868	0.296703	0.160942	0	CKc,FBA,GLCt4_2,HGNTOR,ME2m,OCOAT1m,PCHOLP_hs,PFK,PHETHPTOX2,PPAP,PSFLIPm,VALTA	ACACT1rm,ACCOAC,ADK1,AKGDm,AKGMALtm,ATPS4m,CEPTC,CYOR-u10m,FUMm,H2CO3D,HIStiDF,MDHm,ME2,OIVD2m,PDHm,PGCD,PGI,PGK,PHEt4,PPA,PSERT,PSP_L,PSSA1_hs,RDH3a,SUCD1m,TPI,VALtec
dag_hs_c_106	Diacylglycerol synthesis	8	17	54	82	0.148148	0.314815	0.160991	0	CKc,FBA,GLCt2_2,MTHFD2m,MTHFDm,NAt,PFK,PPAP	ACCOAC,ADK1,AKGDm,AKGMALtm,ATPS4m,CYOR-u10m,FUMm,H2CO3D,ICDHyrm,MDHm,PDHm,PGI,PGK,PGM,PPA,SUCD1m,TPI
dag_hs_c_108	Diacylglycerol synthesis	8	17	54	82	0.148148	0.314815	0.160991	0	2HCO3_NAt,CKc,FBA,MTHFD2m,MTHFDm,NAt,PFK,PPAP	ACCOAC,ADK1,AKGDm,AKGMALtm,ATPS4m,CYOR-u10m,FUMm,H2CO3D,ICDHxm,MDHm,PDHm,PGI,PGK,PGM,PPA,SUCD1m,TPI
dag_hs_c_127	Diacylglycerol synthesis	8	17	54	82	0.148148	0.314815	0.160991	0	2HCO3_NAt,CKc,FBA,MTHFD2m,MTHFDm,NAt,PFK,PPAP	ACCOAC,ADK1,AKGDm,AKGMALtm,ATPS4m,CYOR-u10m,FUMm,H2CO3D,ICDHyrm,MDHm,PDHm,PGI,PGK,PGM,PPA,SUCD1m,TPI
dag_hs_c_130	Diacylglycerol synthesis	8	17	54	82	0.148148	0.314815	0.160991	0	CKc,FBA,GLCt4_2,HCO3_NAt,MTHFD2m,MTHFDm,PFK,PPAP	ACCOAC,ADK1,AKGDm,AKGMALtm,ATPS4m,CYOR-u10m,FUMm,H2CO3D,ICDHyrm,MDHm,PDHm,PGI,PGK,PGM,PPA,SUCD1m,TPI
dag_hs_c_15	Diacylglycerol synthesis	8	17	54	82	0.148148	0.314815	0.160991	0	2HCO3_NAt,CKc,FBA,HCO3_NAt,MTHFD2m,MTHFDm,PFK,PPAP	ACCOAC,ADK1,AKGDm,AKGMALtm,ATPS4m,CYOR-u10m,FUMm,H2CO3D,ICDHyrm,MDHm,PDHm,PGI,PGK,PGM,PPA,SUCD1m,TPI
dag_hs_c_160	Diacylglycerol synthesis	8	17	54	82	0.148148	0.314815	0.160991	0	3HCO3_NAt,CKc,FBA,GLCt4_2,MTHFD2m,MTHFDm,PFK,PPAP	ACCOAC,ADK1,AKGDm,AKGMALtm,ATPS4m,CYOR-u10m,FUMm,H2CO3D,ICDHyrm,MDHm,PDHm,PGI,PGK,PGM,PPA,SUCD1m,TPI
dag_hs_c_49	Diacylglycerol synthesis	8	17	54	82	0.148148	0.314815	0.160991	0	2HCO3_NAt,CKc,FBA,MTHFD2m,MTHFDm,NAt,PFK,PPAP	ACCOAC,ADK1,AKGDm,AKGMALtm,ATPS4m,CYOR-u10m,FUMm,H2CO3D,ICDHyrm,MDHm,PDHm,PGI,PGK,PGM,PPA,SUCD1m,TPI
dag_hs_c_83	Diacylglycerol synthesis	8	17	54	82	0.148148	0.314815	0.160991	0	CKc,FBA,GLCt2_2,GLCt4_2,MTHFD2m,MTHFDm,PFK,PPAP	ACCOAC,ADK1,AKGDm,AKGMALtm,ATPS4m,CYOR-u10m,FUMm,H2CO3D,ICDHxm,MDHm,PDHm,PGI,PGK,PGM,PPA,SUCD1m,TPI
pa_hs_c_169	Phosphatidic acid synthesis	8	17	54	83	0.148148	0.314815	0.160991	0	CKc,FBA,HCO3_NAt,MTHFD2m,MTHFDm,NAt,PFK,PIt7ir	ACCOAC,ADK1,AKGDm,AKGMALtm,ATPS4m,CYOR-u10m,FUMm,H2CO3D,ICDHyrm,MDHm,PDHm,PGI,PGK,PGM,PPA,SUCD1m,TPI
pa_hs_c_47	Phosphatidic acid synthesis	8	17	54	83	0.148148	0.314815	0.160991	0	3HCO3_NAt,CKc,FBA,GLCt4_2,HCO3_NAt,MTHFD2m,MTHFDm,PFK	ACCOAC,ADK1,AKGDm,AKGMALtm,ATPS4m,CYOR-u10m,FUMm,H2CO3D,ICDHyrm,MDHm,PDHm,PGI,PGK,PGM,PPA,SUCD1m,TPI
pa_hs_c_86	Phosphatidic acid synthesis	8	17	54	83	0.148148	0.314815	0.160991	0	3HCO3_NAt,CKc,FBA,GLCt4_2,MTHFD2m,MTHFDm,PFK,PIt7	ACCOAC,ADK1,AKGDm,AKGMALtm,ATPS4m,CYOR-u10m,FUMm,H2CO3D,ICDHxm,MDHm,PDHm,PGI,PGK,PGM,PPA,SUCD1m,TPI
dag_hs_c_143	Diacylglycerol synthesis	6	16	52	82	0.115385	0.307692	0.16185	0	CKc,FBA,GLCt4_2,HCO3_NAt,PFK,PPAP	ACCOAC,ADK1,AKGDm,AKGMALtm,ATPS4m,CYOR-u10m,FUMm,ICDHyrm,MDHm,PDHm,PGI,PGK,PGM,PPA,SUCD1m,TPI
pa_hs_c_85	Phosphatidic acid synthesis	6	16	52	83	0.115385	0.307692	0.16185	0	2HCO3_NAt,CKc,FBA,GLCt4_2,PFK,PIt7ir	ACCOAC,ADK1,AKGDm,AKGMALtm,ATPS4m,CYOR-u10m,FUMm,ICDHyrm,MDHm,PDHm,PGI,PGK,PGM,PPA,SUCD1m,TPI
chsterol_c_17	Cholesterol synthesis	7	21	75	121	0.093333	0.28	0.162641	0	CKc,FBA,GLCt2_2,GLCt4_2,NAt,OCOAT1m,PFK	ACACT1rm,ADK1,ATPS4m,C3STDH1r,C3STKR2r,C4STMO2r,CYOR-u10m,DHCR242r,FACOAL191,FAOXC182806m,FAOXC80,GND,PDHm,PGK,PGM,PMEVKx,PPA,TALA,TKT1,TKT2,TPI
chsterol_c_28	Cholesterol synthesis	7	21	75	121	0.093333	0.28	0.162641	0	CKc,FBA,GLCt2_2,GLCt4_2,NAt,OCOAT1m,PFK	ACACT1rm,ADK1,ATPS4m,C3STDH1r,C3STKR2r,C4STMO2r,CYOR-u10m,DHCR241r,FACOAL191,FAOXC182806m,FAOXC80,GND,PDHm,PGK,PGM,PMEVKx,PPA,TALA,TKT1,TKT2,TPI
tag_hs_c_101	Triacylglycerol synthesis	8	18	58	84	0.137931	0.310345	0.16288	0	3HCO3_NAt,CKc,FBA,MTHFD2m,MTHFDm,NAt,PFK,PPAP	ACCOAC,ADK1,AKGDm,AKGMALtm,ATPS4m,CYOR-u10m,DGAT,FUMm,H2CO3D,MDHm,PDHm,PGI,PGK,PGM,PPA,RDH3a,SUCD1m,TPI
tag_hs_c_12	Triacylglycerol synthesis	8	18	58	84	0.137931	0.310345	0.16288	0	2HCO3_NAt,CKc,FBA,HCO3_NAt,MTHFD2m,MTHFDm,PFK,PPAP	ACCOAC,ADK1,AKGDm,AKGMALtm,ATPS4m,CYOR-u10m,DGAT,FUMm,H2CO3D,MDHm,PDHm,PGI,PGK,PGM,PPA,RDH1a,SUCD1m,TPI
tag_hs_c_125	Triacylglycerol synthesis	8	18	58	84	0.137931	0.310345	0.16288	0	CKc,FBA,GLCt4_2,MTHFD2m,MTHFDm,NAt,PFK,PPAP	ACCOAC,ADK1,AKGDm,AKGMALtm,ATPS4m,CYOR-u10m,DGAT,FUMm,H2CO3D,ICDHxm,MDHm,PDHm,PGI,PGK,PGM,PPA,SUCD1m,TPI
tag_hs_c_188	Triacylglycerol synthesis	8	18	58	84	0.137931	0.310345	0.16288	0	CKc,FBA,GLCt4_2,HCO3_NAt,MTHFD2m,MTHFDm,PFK,PPAP	ACCOAC,ADK1,AKGDm,AKGMALtm,ATPS4m,CYOR-u10m,DGAT,FUMm,ICDHxm,MDHm,PDHm,PGI,PGK,PGM,PPA,RDH3a,SUCD1m,TPI
tag_hs_c_193	Triacylglycerol synthesis	8	18	58	84	0.137931	0.310345	0.16288	0	2HCO3_NAt,CKc,FBA,GLCt4_2,MTHFD2m,MTHFDm,PFK,PPAP	ACCOAC,ADK1,AKGDm,AKGMALtm,ATPS4m,CYOR-u10m,DGAT,FUMm,ICDHxm,MDHm,PDHm,PGI,PGK,PGM,PPA,RDH2a,SUCD1m,TPI
tag_hs_c_22	Triacylglycerol synthesis	8	18	58	84	0.137931	0.310345	0.16288	0	CKc,FBA,GLCt2_2,GLCt4_2,MTHFD2m,MTHFDm,PFK,PPAP	ACCOAC,ADK1,AKGDm,AKGMALtm,ATPS4m,CYOR-u10m,DGAT,FUMm,H2CO3D,ICDHyrm,MDHm,PDHm,PGI,PGK,PGM,PPA,SUCD1m,TPI
tag_hs_c_33	Triacylglycerol synthesis	8	18	58	84	0.137931	0.310345	0.16288	0	CKc,FBA,GLCt2_2,GLCt4_2,MTHFD2m,MTHFDm,PFK,PPAP	ACCOAC,ADK1,AKGDm,AKGMALtm,ATPS4m,CYOR-u10m,DGAT,FUMm,H2CO3D,MDHm,PDHm,PGI,PGK,PGM,PPA,RDH2a,SUCD1m,TPI
tag_hs_c_35	Triacylglycerol synthesis	8	18	58	84	0.137931	0.310345	0.16288	0	2HCO3_NAt,CKc,FBA,GLCt4_2,MTHFD2m,MTHFDm,PFK,PPAP	ACCOAC,ADK1,AKGDm,AKGMALtm,ATPS4m,CYOR-u10m,DGAT,FUMm,H2CO3D,MDHm,PDHm,PGI,PGK,PGM,PPA,RDH2a,SUCD1m,TPI
tag_hs_c_66	Triacylglycerol synthesis	8	18	58	84	0.137931	0.310345	0.16288	0	CKc,FBA,GLCt4_2,MTHFD2m,MTHFDm,NAt,PFK,PPAP	ACCOAC,ADK1,AKGDm,AKGMALtm,ATPS4m,CYOR-u10m,DGAT,FUMm,H2CO3D,MDHm,PDHm,PGI,PGK,PGM,PPA,RDH1a,SUCD1m,TPI
tag_hs_c_74	Triacylglycerol synthesis	8	18	58	84	0.137931	0.310345	0.16288	0	2HCO3_NAt,3HCO3_NAt,CKc,FBA,MTHFD2m,MTHFDm,PFK,PPAP	ACCOAC,ADK1,AKGDm,AKGMALtm,ATPS4m,CYOR-u10m,DGAT,FUMm,ICDHyrm,MDHm,PDHm,PGI,PGK,PGM,PPA,RDH1a,SUCD1m,TPI
tag_hs_c_90	Triacylglycerol synthesis	8	18	58	84	0.137931	0.310345	0.16288	0	CKc,FBA,GLCt4_2,MTHFD2m,MTHFDm,NAt,PFK,PPAP	ACCOAC,ADK1,AKGDm,AKGMALtm,ATPS4m,CYOR-u10m,DGAT,FUMm,H2CO3D,ICDHyrm,MDHm,PDHm,PGI,PGK,PGM,PPA,SUCD1m,TPI
dag_hs_c_107	Diacylglycerol synthesis	7	17	55	82	0.127273	0.309091	0.165045	0	CKc,FBA,GLCt4_2,MTHFD2m,MTHFDm,PFK,PPAP	ACCOAC,ADK1,AKGDm,AKGMALtm,ATPS4m,CYOR-u10m,FUMm,H2CO3D,ICDHxm,MDHm,PDHm,PGI,PGK,PGM,PPA,SUCD1m,TPI
dag_hs_c_109	Diacylglycerol synthesis	7	17	55	82	0.127273	0.309091	0.165045	0	CKc,FBA,GLCt4_2,MTHFD2m,MTHFDm,PFK,PPAP	ACCOAC,ADK1,AKGDm,AKGMALtm,ATPS4m,CYOR-u10m,FUMm,H2CO3D,ICDHyrm,MDHm,PDHm,PGI,PGK,PGM,PPA,SUCD1m,TPI
dag_hs_c_110	Diacylglycerol synthesis	7	17	55	82	0.127273	0.309091	0.165045	0	2HCO3_NAt,CKc,FBA,MTHFD2m,MTHFDm,PFK,PPAP	ACCOAC,ADK1,AKGDm,AKGMALtm,ATPS4m,CYOR-u10m,FUMm,H2CO3D,ICDHxm,MDHm,PDHm,PGI,PGK,PGM,PPA,SUCD1m,TPI
dag_hs_c_124	Diacylglycerol synthesis	7	17	55	82	0.127273	0.309091	0.165045	0	2HCO3_NAt,CKc,FBA,MTHFD2m,MTHFDm,PFK,PPAP	ACCOAC,ADK1,AKGDm,AKGMALtm,ATPS4m,CYOR-u10m,FUMm,H2CO3D,ICDHyrm,MDHm,PDHm,PGI,PGK,PGM,PPA,SUCD1m,TPI
dag_hs_c_178	Diacylglycerol synthesis	7	17	55	82	0.127273	0.309091	0.165045	0	CKc,FBA,FBP,GLCt4_2,HCO3_NAt,PFK,PPAP	ACCOAC,ADK1,AKGDm,AKGMALtm,ATPS4m,CYOR-u10m,FUMm,ICDHyrm,MDHm,PDHm,PGI,PGK,PGM,PPA,RDH3a,SUCD1m,TPI
dag_hs_c_190	Diacylglycerol synthesis	7	17	55	82	0.127273	0.309091	0.165045	0	CKc,FBA,GLCt2_2,MTHFD2m,MTHFDm,PFK,PPAP	ACCOAC,ADK1,AKGDm,AKGMALtm,ATPS4m,CYOR-u10m,FUMm,H2CO3D,ICDHyrm,MDHm,PDHm,PGI,PGK,PGM,PPA,SUCD1m,TPI
pa_hs_c_106	Phosphatidic acid synthesis	7	17	55	83	0.127273	0.309091	0.165045	0	CKc,FBA,GLCt2_2,GLCt4_2,MTHFD2m,MTHFDm,PFK	ACCOAC,ADK1,AKGDm,AKGMALtm,ATPS4m,CYOR-u10m,FUMm,H2CO3D,ICDHyrm,MDHm,PDHm,PGI,PGK,PGM,PPA,SUCD1m,TPI
pa_hs_c_113	Phosphatidic acid synthesis	7	17	55	83	0.127273	0.309091	0.165045	0	3HCO3_NAt,CKc,FBA,GLCt4_2,MTHFD2m,MTHFDm,PFK	ACCOAC,ADK1,AKGDm,AKGMALtm,ATPS4m,CYOR-u10m,FUMm,H2CO3D,ICDHyrm,MDHm,PDHm,PGI,PGK,PGM,PPA,SUCD1m,TPI
pa_hs_c_120	Phosphatidic acid synthesis	7	17	55	83	0.127273	0.309091	0.165045	0	2HCO3_NAt,CKc,FBA,MTHFD2m,MTHFDm,PFK,PIt7	ACCOAC,ADK1,AKGDm,AKGMALtm,ATPS4m,CYOR-u10m,FUMm,H2CO3D,ICDHyrm,MDHm,PDHm,PGI,PGK,PGM,PPA,SUCD1m,TPI
pa_hs_c_176	Phosphatidic acid synthesis	7	17	55	83	0.127273	0.309091	0.165045	0	CKc,FBA,GLCt2_2,GLCt4_2,MTHFD2m,MTHFDm,PFK	ACCOAC,ADK1,AKGDm,AKGMALtm,ATPS4m,CYOR-u10m,FUMm,H2CO3D,ICDHxm,MDHm,PDHm,PGI,PGK,PGM,PPA,SUCD1m,TPI
pa_hs_c_41	Phosphatidic acid synthesis	7	17	55	83	0.127273	0.309091	0.165045	0	2HCO3_NAt,CKc,FBA,MTHFD2m,MTHFDm,NAt,PFK	ACCOAC,ADK1,AKGDm,AKGMALtm,ATPS4m,CYOR-u10m,FUMm,H2CO3D,ICDHyrm,MDHm,PDHm,PGI,PGK,PGM,PPA,SUCD1m,TPI
pa_hs_c_54	Phosphatidic acid synthesis	7	17	55	83	0.127273	0.309091	0.165045	0	3HCO3_NAt,CKc,FBA,MTHFD2m,MTHFDm,PFK,PIt7	ACCOAC,ADK1,AKGDm,AKGMALtm,ATPS4m,CYOR-u10m,FUMm,H2CO3D,ICDHyrm,MDHm,PDHm,PGI,PGK,PGM,PPA,SUCD1m,TPI
pa_hs_c_9	Phosphatidic acid synthesis	7	17	55	83	0.127273	0.309091	0.165045	0	CKc,FBA,GLCt4_2,MTHFD2m,MTHFDm,PFK,PIt7ir	ACCOAC,ADK1,AKGDm,AKGMALtm,ATPS4m,CYOR-u10m,FUMm,H2CO3D,ICDHyrm,MDHm,PDHm,PGI,PGK,PGM,PPA,SUCD1m,TPI
tag_hs_c_121	Triacylglycerol synthesis	7	17	55	84	0.127273	0.309091	0.165045	0	3HCO3_NAt,CKc,FBA,MTHFD2m,MTHFDm,PFK,PPAP	ACCOAC,ADK1,AKGDm,AKGMALtm,ATPS4m,CYOR-u10m,DGAT,FUMm,H2CO3D,MDHm,PDHm,PGI,PGK,PGM,PPA,SUCD1m,TPI
tag_hs_c_122	Triacylglycerol synthesis	7	17	55	84	0.127273	0.309091	0.165045	0	CKc,FBA,GLCt4_2,MTHFD2m,MTHFDm,PFK,PPAP	ACCOAC,ADK1,AKGDm,AKGMALtm,ATPS4m,CYOR-u10m,DGAT,FUMm,H2CO3D,MDHm,PDHm,PGI,PGK,PGM,PPA,SUCD1m,TPI
tag_hs_c_196	Triacylglycerol synthesis	7	17	55	84	0.127273	0.309091	0.165045	0	3HCO3_NAt,CKc,FBA,MTHFD2m,MTHFDm,PFK,PPAP	ACCOAC,ADK1,AKGDm,AKGMALtm,ATPS4m,CYOR-u10m,DGAT,FUMm,H2CO3D,MDHm,PDHm,PGI,PGK,PGM,PPA,SUCD1m,TPI
tag_hs_c_24	Triacylglycerol synthesis	7	17	55	84	0.127273	0.309091	0.165045	0	3HCO3_NAt,CKc,FBA,MTHFD2m,MTHFDm,PFK,PPAP	ACCOAC,ADK1,AKGDm,AKGMALtm,ATPS4m,CYOR-u10m,DGAT,FUMm,H2CO3D,MDHm,PDHm,PGI,PGK,PGM,PPA,SUCD1m,TPI
tag_hs_c_82	Triacylglycerol synthesis	7	17	55	84	0.127273	0.309091	0.165045	0	CKc,FBA,MTHFD2m,MTHFDm,NAt,PFK,PPAP	ACCOAC,ADK1,AKGDm,AKGMALtm,ATPS4m,CYOR-u10m,DGAT,FUMm,H2CO3D,MDHm,PDHm,PGI,PGK,PGM,PPA,SUCD1m,TPI
pa_hs_c_172	Phosphatidic acid synthesis	6	17	57	83	0.105263	0.298246	0.16522	0	CKc,FBA,MTHFD2m,MTHFDm,PFK,PIt7	ACCOAC,ADK1,AKGDm,AKGMALtm,ATPS4m,CYOR-u10m,FUMm,H2CO3D,MDHm,PDHm,PGI,PGK,PGM,PPA,RDH2a,SUCD1m,TPI
tag_hs_c_28	Triacylglycerol synthesis	6	17	57	84	0.105263	0.298246	0.16522	0	CKc,FBA,MTHFD2m,MTHFDm,PFK,PPAP	ACCOAC,ADK1,AKGDm,AKGMALtm,ATPS4m,CYOR-u10m,DGAT,FUMm,H2CO3D,MDHm,PDHm,PGI,PGK,PGM,PPA,SUCD1m,TPI
tag_hs_c_42	Triacylglycerol synthesis	6	17	57	84	0.105263	0.298246	0.16522	0	CKc,FBA,MTHFD2m,MTHFDm,PFK,PPAP	ACCOAC,ADK1,AKGDm,AKGMALtm,ATPS4m,CYOR-u10m,DGAT,FUMm,H2CO3D,MDHm,PDHm,PGI,PGK,PGM,PPA,SUCD1m,TPI
pail_hs_c_66	Phosphatidylinositol synthesis	7	19	64	94	0.109375	0.296875	0.165901	0	CKc,FBA,GLCt4_2,MTHFD2m,MTHFDm,OCOAT1m,PFK	ACACT1rm,ACCOAC,ADK1,AKGDm,AKGMALtm,ATPS4m,CYOR-u10m,FUMm,H2CO3D,ICDHxm,MDHm,MI1PP,PDHm,PGI,PGK,PGM,PPA,SUCD1m,TPI
pail_hs_c_182	Phosphatidylinositol synthesis	10	20	65	94	0.153846	0.307692	0.167259	0	CKc,FBA,GLCt2_2,GLCt4_2,MTHFD2m,MTHFDm,NAt,OCOAT1m,PFK,PIt7	ACACT1rm,ACCOAC,ADK1,AKGDm,AKGMALtm,ATPS4m,CYOR-u10m,FUMm,H2CO3D,ICDHxm,MDHm,MI1PP,PDHm,PGI,PGK,PGM,PPA,RDH3a,SUCD1m,TPI
h2o2_m_1	Hydrogen peroxide synthesis	4	9	26	37	0.153846	0.346154	0.16788	0	FBA,FBP,HCO3_NAt,NAt	GND,H2CO3D,PGI,PGK,PGM,TALA,TKT1,TKT2,TPI
h2o2_m_103	Hydrogen peroxide synthesis	4	9	26	37	0.153846	0.346154	0.16788	0	3HCO3_NAt,FBA,FBP,HCO3_NAt	GND,H2CO3D,PGI,PGK,PGM,TALA,TKT1,TKT2,TPI
h2o2_m_104	Hydrogen peroxide synthesis	4	9	26	37	0.153846	0.346154	0.16788	0	FBA,FBP,GLCt4_2,HCO3_NAt	GND,H2CO3D,PGI,PGK,PGM,TALA,TKT1,TKT2,TPI
h2o2_m_12	Hydrogen peroxide synthesis	4	9	26	37	0.153846	0.346154	0.16788	0	3HCO3_NAt,FBA,FBP,GLCt2_2	GND,H2CO3D,PGI,PGK,PGM,TALA,TKT1,TKT2,TPI
h2o2_m_13	Hydrogen peroxide synthesis	4	9	26	37	0.153846	0.346154	0.16788	0	FBA,FBP,HCO3_NAt,NAt	GND,H2CO3D,PGI,PGK,PGM,TALA,TKT1,TKT2,TPI
h2o2_m_15	Hydrogen peroxide synthesis	4	9	26	37	0.153846	0.346154	0.16788	0	FBA,FBP,GLCt4_2,HCO3_NAt	GND,H2CO3D,PGI,PGK,PGM,TALA,TKT1,TKT2,TPI
h2o2_m_22	Hydrogen peroxide synthesis	4	9	26	37	0.153846	0.346154	0.16788	0	FBA,FBP,GLCt4_2,HCO3_NAt	GND,H2CO3D,PGI,PGK,PGM,TALA,TKT1,TKT2,TPI
h2o2_m_27	Hydrogen peroxide synthesis	4	9	26	37	0.153846	0.346154	0.16788	0	2HCO3_NAt,FBA,FBP,HCO3_NAt	GND,H2CO3D,PGI,PGK,PGM,TALA,TKT1,TKT2,TPI
h2o2_m_28	Hydrogen peroxide synthesis	4	9	26	37	0.153846	0.346154	0.16788	0	2HCO3_NAt,FBA,FBP,GLCt4_2	GND,H2CO3D,PGI,PGK,PGM,TALA,TKT1,TKT2,TPI
h2o2_m_30	Hydrogen peroxide synthesis	4	9	26	37	0.153846	0.346154	0.16788	0	2HCO3_NAt,FBA,FBP,GLCt4_2	GND,H2CO3D,PGI,PGK,PGM,TALA,TKT1,TKT2,TPI
h2o2_m_32	Hydrogen peroxide synthesis	4	9	26	37	0.153846	0.346154	0.16788	0	FBA,FBP,HCO3_NAt,NAt	GND,H2CO3D,PGI,PGK,PGM,TALA,TKT1,TKT2,TPI
h2o2_m_33	Hydrogen peroxide synthesis	4	9	26	37	0.153846	0.346154	0.16788	0	2HCO3_NAt,FBA,FBP,NAt	GND,H2CO3D,PGI,PGK,PGM,TALA,TKT1,TKT2,TPI
h2o2_m_35	Hydrogen peroxide synthesis	4	9	26	37	0.153846	0.346154	0.16788	0	3HCO3_NAt,FBA,FBP,GLCt2_2	GND,H2CO3D,PGI,PGK,PGM,TALA,TKT1,TKT2,TPI
h2o2_m_36	Hydrogen peroxide synthesis	4	9	26	37	0.153846	0.346154	0.16788	0	2HCO3_NAt,FBA,FBP,HCO3_NAt	GND,H2CO3D,PGI,PGK,PGM,TALA,TKT1,TKT2,TPI
h2o2_m_39	Hydrogen peroxide synthesis	4	9	26	37	0.153846	0.346154	0.16788	0	3HCO3_NAt,FBA,FBP,NAt	GND,H2CO3D,PGI,PGK,PGM,TALA,TKT1,TKT2,TPI
h2o2_m_4	Hydrogen peroxide synthesis	4	9	26	37	0.153846	0.346154	0.16788	0	2HCO3_NAt,FBA,FBP,NAt	GND,H2CO3D,PGI,PGK,PGM,TALA,TKT1,TKT2,TPI
h2o2_m_40	Hydrogen peroxide synthesis	4	9	26	37	0.153846	0.346154	0.16788	0	2HCO3_NAt,FBA,FBP,GLCt2_2	GND,H2CO3D,PGI,PGK,PGM,TALA,TKT1,TKT2,TPI
h2o2_m_41	Hydrogen peroxide synthesis	4	9	26	37	0.153846	0.346154	0.16788	0	3HCO3_NAt,FBA,FBP,HCO3_NAt	GND,H2CO3D,PGI,PGK,PGM,TALA,TKT1,TKT2,TPI
h2o2_m_48	Hydrogen peroxide synthesis	4	9	26	37	0.153846	0.346154	0.16788	0	3HCO3_NAt,FBA,FBP,NAt	GND,H2CO3D,PGI,PGK,PGM,TALA,TKT1,TKT2,TPI
h2o2_m_50	Hydrogen peroxide synthesis	4	9	26	37	0.153846	0.346154	0.16788	0	2HCO3_NAt,3HCO3_NAt,FBA,FBP	GND,H2CO3D,PGI,PGK,PGM,TALA,TKT1,TKT2,TPI
h2o2_m_51	Hydrogen peroxide synthesis	4	9	26	37	0.153846	0.346154	0.16788	0	2HCO3_NAt,FBA,FBP,HCO3_NAt	GND,H2CO3D,PGI,PGK,PGM,TALA,TKT1,TKT2,TPI
h2o2_m_53	Hydrogen peroxide synthesis	4	9	26	37	0.153846	0.346154	0.16788	0	3HCO3_NAt,FBA,FBP,HCO3_NAt	GND,H2CO3D,PGI,PGK,PGM,TALA,TKT1,TKT2,TPI
h2o2_m_55	Hydrogen peroxide synthesis	4	9	26	37	0.153846	0.346154	0.16788	0	3HCO3_NAt,FBA,FBP,HCO3_NAt	GND,H2CO3D,PGI,PGK,PGM,TALA,TKT1,TKT2,TPI
h2o2_m_56	Hydrogen peroxide synthesis	4	9	26	37	0.153846	0.346154	0.16788	0	2HCO3_NAt,FBA,FBP,NAt	GND,H2CO3D,PGI,PGK,PGM,TALA,TKT1,TKT2,TPI
h2o2_m_6	Hydrogen peroxide synthesis	4	9	26	37	0.153846	0.346154	0.16788	0	3HCO3_NAt,FBA,FBP,GLCt4_2	GND,H2CO3D,PGI,PGK,PGM,TALA,TKT1,TKT2,TPI
h2o2_m_60	Hydrogen peroxide synthesis	4	9	26	37	0.153846	0.346154	0.16788	0	FBA,FBP,GLCt4_2,HCO3_NAt	GND,H2CO3D,PGI,PGK,PGM,TALA,TKT1,TKT2,TPI
h2o2_m_62	Hydrogen peroxide synthesis	4	9	26	37	0.153846	0.346154	0.16788	0	3HCO3_NAt,FBA,FBP,GLCt4_2	GND,H2CO3D,PGI,PGK,PGM,TALA,TKT1,TKT2,TPI
h2o2_m_66	Hydrogen peroxide synthesis	4	9	26	37	0.153846	0.346154	0.16788	0	2HCO3_NAt,3HCO3_NAt,FBA,FBP	GND,H2CO3D,PGI,PGK,PGM,TALA,TKT1,TKT2,TPI
h2o2_m_68	Hydrogen peroxide synthesis	4	9	26	37	0.153846	0.346154	0.16788	0	2HCO3_NAt,3HCO3_NAt,FBA,FBP	GND,H2CO3D,PGI,PGK,PGM,TALA,TKT1,TKT2,TPI
h2o2_m_69	Hydrogen peroxide synthesis	4	9	26	37	0.153846	0.346154	0.16788	0	3HCO3_NAt,FBA,FBP,GLCt4_2	GND,H2CO3D,PGI,PGK,PGM,TALA,TKT1,TKT2,TPI
h2o2_m_72	Hydrogen peroxide synthesis	4	9	26	37	0.153846	0.346154	0.16788	0	3HCO3_NAt,FBA,FBP,NAt	GND,H2CO3D,PGI,PGK,PGM,TALA,TKT1,TKT2,TPI
h2o2_m_74	Hydrogen peroxide synthesis	4	9	26	37	0.153846	0.346154	0.16788	0	2HCO3_NAt,FBA,FBP,GLCt4_2	GND,H2CO3D,PGI,PGK,PGM,TALA,TKT1,TKT2,TPI
h2o2_m_75	Hydrogen peroxide synthesis	4	9	26	37	0.153846	0.346154	0.16788	0	FBA,FBP,GLCt2_2,HCO3_NAt	GND,H2CO3D,PGI,PGK,PGM,TALA,TKT1,TKT2,TPI
h2o2_m_8	Hydrogen peroxide synthesis	4	9	26	37	0.153846	0.346154	0.16788	0	2HCO3_NAt,FBA,FBP,GLCt2_2	GND,H2CO3D,PGI,PGK,PGM,TALA,TKT1,TKT2,TPI
h2o2_m_81	Hydrogen peroxide synthesis	4	9	26	37	0.153846	0.346154	0.16788	0	2HCO3_NAt,3HCO3_NAt,FBA,FBP	GND,H2CO3D,PGI,PGK,PGM,TALA,TKT1,TKT2,TPI
h2o2_m_85	Hydrogen peroxide synthesis	4	9	26	37	0.153846	0.346154	0.16788	0	3HCO3_NAt,FBA,FBP,HCO3_NAt	GND,H2CO3D,PGI,PGK,PGM,TALA,TKT1,TKT2,TPI
h2o2_m_87	Hydrogen peroxide synthesis	4	9	26	37	0.153846	0.346154	0.16788	0	2HCO3_NAt,FBA,FBP,GLCt4_2	GND,H2CO3D,PGI,PGK,PGM,TALA,TKT1,TKT2,TPI
h2o2_m_98	Hydrogen peroxide synthesis	4	9	26	37	0.153846	0.346154	0.16788	0	2HCO3_NAt,FBA,FBP,HCO3_NAt	GND,H2CO3D,PGI,PGK,PGM,TALA,TKT1,TKT2,TPI
pe_hs_c_5	Phosphatidylethanolamine synthesis	13	27	91	128	0.142857	0.296703	0.169545	0	CKc,FBA,HGNTOR,ME2m,NAt,OCOAT1m,PCHOLP_hs,PFK,PHETHPTOX2,PIt7ir,PPAP,PSFLIPm,VALTA	ACACT1rm,ACCOAC,ADK1,AKGDm,AKGMALtm,ATPS4m,CEPTC,CYOR-u10m,FUM,FUMm,H2CO3D,HIStiDF,MDHm,ME2,OIVD2m,PDHm,PGCD,PGI,PGK,PHEt4,PPA,PSERT,PSP_L,PSSA1_hs,RDH2a,SUCD1m,TPI
ala-L_c_12	Alanine synthesis	6	19	72	98	0.083333	0.263889	0.169746	0	ALATA_L,HGNTOR,OCOAT1m,PHETHPTOX2,UREAt,VALTA	2OXOADOXm,ABTArm,ACACT1rm,AKGMALtm,ARGtiDF,ATPS4m,CYOR-u10m,FUM,FUMm,HACD1m,HIStiDF,ICDHxm,MDHm,ME2,OIVD2m,PHEt4,RDH2a,SUCD1m,VALtec
ala-L_c_31	Alanine synthesis	6	19	72	98	0.083333	0.263889	0.169746	0	ALATA_L,HGNTOR,NAt,PHETHPTOX2,UREAt,VALTA	2OXOADOXm,ABTArm,ACACT1rm,AKGDm,AKGMALtm,ARGtiDF,ATPS4m,CYOR-u10m,FUM,FUMm,HACD1m,ICDHxm,MDHm,ME2,OIVD2m,PHEt4,RDH3a,SUCD1m,VALtec
ala-L_c_35	Alanine synthesis	6	19	72	98	0.083333	0.263889	0.169746	0	ALATA_L,HGNTOR,OCOAT1m,PHETHPTOX2,UREAt,VALTA	2OXOADOXm,ABTArm,ACACT1rm,AKGMALtm,ARGtiDF,ATPS4m,CYOR-u10m,FUM,FUMm,HACD1m,HIStiDF,ICDHxm,MDHm,ME2,OIVD2m,PHEt4,RDH3a,SUCD1m,VALtec
ala-L_c_7	Alanine synthesis	6	19	72	98	0.083333	0.263889	0.169746	0	ALATA_L,HGNTOR,OCOAT1m,PHETHPTOX2,UREAt,VALTA	2OXOADOXm,ABTArm,ACACT1rm,AKGMALtm,ARGtiDF,ATPS4m,CYOR-u10m,FUM,FUMm,HACD1m,HIStiDF,ICDHxm,MDHm,ME2,OIVD2m,PHEt4,RDH1a,SUCD1m,VALtec
pa_hs_c_11	Phosphatidic acid synthesis	9	18	58	83	0.155172	0.310345	0.172169	0	CKc,FBA,GLCt2_2,GLCt4_2,HCO3_NAt,MTHFD2m,MTHFDm,PFK,PIt7ir	ACCOAC,ADK1,AKGDm,AKGMALtm,ATPS4m,CYOR-u10m,FUMm,H2CO3D,ICDHyrm,MDHm,PDHm,PGI,PGK,PGM,PPA,RDH2a,SUCD1m,TPI
pa_hs_c_137	Phosphatidic acid synthesis	9	18	58	83	0.155172	0.310345	0.172169	0	2HCO3_NAt,3HCO3_NAt,CKc,FBA,GLCt2_2,MTHFD2m,MTHFDm,PFK,PIt7ir	ACCOAC,ADK1,AKGDm,AKGMALtm,ATPS4m,CYOR-u10m,FUMm,H2CO3D,ICDHyrm,MDHm,PDHm,PGI,PGK,PGM,PPA,RDH3a,SUCD1m,TPI
pa_hs_c_6	Phosphatidic acid synthesis	9	18	58	83	0.155172	0.310345	0.172169	0	CKc,FBA,GLCt2_2,GLCt4_2,HCO3_NAt,MTHFD2m,MTHFDm,PFK,PIt7	ACCOAC,ADK1,AKGDm,AKGMALtm,ATPS4m,CYOR-u10m,FUMm,H2CO3D,ICDHyrm,MDHm,PDHm,PGI,PGK,PGM,PPA,RDH2a,SUCD1m,TPI
tag_hs_c_100	Triacylglycerol synthesis	9	18	58	84	0.155172	0.310345	0.172169	0	2HCO3_NAt,3HCO3_NAt,CKc,FBA,GLCt4_2,MTHFD2m,MTHFDm,PFK,PPAP	ACCOAC,ADK1,AKGDm,AKGMALtm,ATPS4m,CYOR-u10m,DGAT,FUMm,H2CO3D,MDHm,PDHm,PGI,PGK,PGM,PPA,RDH3a,SUCD1m,TPI
tag_hs_c_124	Triacylglycerol synthesis	9	18	58	84	0.155172	0.310345	0.172169	0	3HCO3_NAt,CKc,FBA,GLCt2_2,HCO3_NAt,MTHFD2m,MTHFDm,PFK,PPAP	ACCOAC,ADK1,AKGDm,AKGMALtm,ATPS4m,CYOR-u10m,DGAT,FUMm,ICDHxm,MDHm,PDHm,PGI,PGK,PGM,PPA,RDH3a,SUCD1m,TPI
tag_hs_c_69	Triacylglycerol synthesis	9	18	58	84	0.155172	0.310345	0.172169	0	CKc,FBA,GLCt2_2,GLCt4_2,MTHFD2m,MTHFDm,NAt,PFK,PPAP	ACCOAC,ADK1,AKGDm,AKGMALtm,ATPS4m,CYOR-u10m,DGAT,FUMm,H2CO3D,MDHm,PDHm,PGI,PGK,PGM,PPA,RDH3a,SUCD1m,TPI
pail_hs_c_109	Phosphatidylinositol synthesis	8	20	67	94	0.119403	0.298507	0.172824	0	CKc,FBA,GLCt4_2,HCO3_NAt,MTHFD2m,MTHFDm,OCOAT1m,PFK	ACACT1rm,ACCOAC,ADK1,AKGDm,AKGMALtm,ATPS4m,CYOR-u10m,FUMm,H2CO3D,ICDHxm,MDHm,MI1PP,PDHm,PGI,PGK,PGM,PPA,RDH3a,SUCD1m,TPI
pail_hs_c_111	Phosphatidylinositol synthesis	9	20	66	94	0.136364	0.30303	0.175631	0	2HCO3_NAt,3HCO3_NAt,CKc,FBA,GLCt2_2,MTHFD2m,MTHFDm,OCOAT1m,PFK	ACACT1rm,ACCOAC,ADK1,AKGDm,AKGMALtm,ATPS4m,CYOR-u10m,FUMm,H2CO3D,ICDHyrm,MDHm,MI1PP,PDHm,PGI,PGK,PGM,PPA,RDH2a,SUCD1m,TPI
pail_hs_c_69	Phosphatidylinositol synthesis	9	20	66	94	0.136364	0.30303	0.175631	0	3HCO3_NAt,CKc,FBA,GLCt4_2,MTHFD2m,MTHFDm,OCOAT1m,PFK,PIt7ir	ACACT1rm,ACCOAC,ADK1,AKGDm,AKGMALtm,ATPS4m,CYOR-u10m,FUMm,H2CO3D,ICDHyrm,MDHm,MI1PP,PDHm,PGI,PGK,PGM,PPA,RDH2a,SUCD1m,TPI
pail_hs_c_7	Phosphatidylinositol synthesis	9	20	66	94	0.136364	0.30303	0.175631	0	2HCO3_NAt,CKc,FBA,GLCt4_2,MTHFD2m,MTHFDm,OCOAT1m,PFK,PIt7	ACACT1rm,ACCOAC,ADK1,AKGDm,AKGMALtm,ATPS4m,CYOR-u10m,FUMm,H2CO3D,ICDHyrm,MDHm,MI1PP,PDHm,PGI,PGK,PGM,PPA,RDH1a,SUCD1m,TPI
pa_hs_c_56	Phosphatidic acid synthesis	6	16	53	83	0.113208	0.301887	0.176365	0	2HCO3_NAt,CKc,FBA,GLCt4_2,PFK,PIt7ir	ACCOAC,ADK1,AKGDm,AKGMALtm,ATPS4m,CYOR-u10m,FUMm,ICDHyrm,MDHm,PDHm,PGI,PGK,PGM,PPA,SUCD1m,TPI
h2o2_m_100	Hydrogen peroxide synthesis	5	9	26	37	0.192308	0.346154	0.177168	0	2HCO3_NAt,FBA,FBP,GLCt4_2,HCO3_NAt	GND,H2CO3D,PGI,PGK,PGM,TALA,TKT1,TKT2,TPI
h2o2_m_102	Hydrogen peroxide synthesis	5	9	26	37	0.192308	0.346154	0.177168	0	FBA,FBP,GLCt2_2,GLCt4_2,HCO3_NAt	GND,H2CO3D,PGI,PGK,PGM,TALA,TKT1,TKT2,TPI
h2o2_m_105	Hydrogen peroxide synthesis	5	9	26	37	0.192308	0.346154	0.177168	0	2HCO3_NAt,3HCO3_NAt,FBA,FBP,GLCt4_2	GND,H2CO3D,PGI,PGK,PGM,TALA,TKT1,TKT2,TPI
h2o2_m_106	Hydrogen peroxide synthesis	5	9	26	37	0.192308	0.346154	0.177168	0	2HCO3_NAt,FBA,FBP,GLCt2_2,NAt	GND,H2CO3D,PGI,PGK,PGM,TALA,TKT1,TKT2,TPI
h2o2_m_11	Hydrogen peroxide synthesis	5	9	26	37	0.192308	0.346154	0.177168	0	2HCO3_NAt,3HCO3_NAt,FBA,FBP,GLCt2_2	GND,H2CO3D,PGI,PGK,PGM,TALA,TKT1,TKT2,TPI
h2o2_m_14	Hydrogen peroxide synthesis	5	9	26	37	0.192308	0.346154	0.177168	0	2HCO3_NAt,FBA,FBP,GLCt2_2,HCO3_NAt	GND,H2CO3D,PGI,PGK,PGM,TALA,TKT1,TKT2,TPI
h2o2_m_16	Hydrogen peroxide synthesis	5	9	26	37	0.192308	0.346154	0.177168	0	FBA,FBP,GLCt2_2,GLCt4_2,HCO3_NAt	GND,H2CO3D,PGI,PGK,PGM,TALA,TKT1,TKT2,TPI
h2o2_m_17	Hydrogen peroxide synthesis	5	9	26	37	0.192308	0.346154	0.177168	0	FBA,FBP,GLCt2_2,GLCt4_2,HCO3_NAt	GND,H2CO3D,PGI,PGK,PGM,TALA,TKT1,TKT2,TPI
h2o2_m_23	Hydrogen peroxide synthesis	5	9	26	37	0.192308	0.346154	0.177168	0	2HCO3_NAt,FBA,FBP,GLCt2_2,NAt	GND,H2CO3D,PGI,PGK,PGM,TALA,TKT1,TKT2,TPI
h2o2_m_24	Hydrogen peroxide synthesis	5	9	26	37	0.192308	0.346154	0.177168	0	2HCO3_NAt,3HCO3_NAt,FBA,FBP,GLCt2_2	GND,H2CO3D,PGI,PGK,PGM,TALA,TKT1,TKT2,TPI
h2o2_m_25	Hydrogen peroxide synthesis	5	9	26	37	0.192308	0.346154	0.177168	0	2HCO3_NAt,FBA,FBP,GLCt4_2,NAt	GND,H2CO3D,PGI,PGK,PGM,TALA,TKT1,TKT2,TPI
h2o2_m_26	Hydrogen peroxide synthesis	5	9	26	37	0.192308	0.346154	0.177168	0	FBA,FBP,GLCt2_2,HCO3_NAt,NAt	GND,H2CO3D,PGI,PGK,PGM,TALA,TKT1,TKT2,TPI
h2o2_m_31	Hydrogen peroxide synthesis	5	9	26	37	0.192308	0.346154	0.177168	0	3HCO3_NAt,FBA,FBP,GLCt4_2,NAt	GND,H2CO3D,PGI,PGK,PGM,TALA,TKT1,TKT2,TPI
h2o2_m_34	Hydrogen peroxide synthesis	5	9	26	37	0.192308	0.346154	0.177168	0	2HCO3_NAt,FBA,FBP,GLCt2_2,NAt	GND,H2CO3D,PGI,PGK,PGM,TALA,TKT1,TKT2,TPI
h2o2_m_37	Hydrogen peroxide synthesis	5	9	26	37	0.192308	0.346154	0.177168	0	FBA,FBP,GLCt4_2,HCO3_NAt,NAt	GND,H2CO3D,PGI,PGK,PGM,TALA,TKT1,TKT2,TPI
h2o2_m_42	Hydrogen peroxide synthesis	5	9	26	37	0.192308	0.346154	0.177168	0	2HCO3_NAt,FBA,FBP,GLCt4_2,HCO3_NAt	GND,H2CO3D,PGI,PGK,PGM,TALA,TKT1,TKT2,TPI
h2o2_m_43	Hydrogen peroxide synthesis	5	9	26	37	0.192308	0.346154	0.177168	0	3HCO3_NAt,FBA,FBP,GLCt4_2,HCO3_NAt	GND,H2CO3D,PGI,PGK,PGM,TALA,TKT1,TKT2,TPI
h2o2_m_45	Hydrogen peroxide synthesis	5	9	26	37	0.192308	0.346154	0.177168	0	3HCO3_NAt,FBA,FBP,GLCt2_2,GLCt4_2	GND,H2CO3D,PGI,PGK,PGM,TALA,TKT1,TKT2,TPI
h2o2_m_46	Hydrogen peroxide synthesis	5	9	26	37	0.192308	0.346154	0.177168	0	FBA,FBP,GLCt4_2,HCO3_NAt,NAt	GND,H2CO3D,PGI,PGK,PGM,TALA,TKT1,TKT2,TPI
h2o2_m_5	Hydrogen peroxide synthesis	5	9	26	37	0.192308	0.346154	0.177168	0	FBA,FBP,GLCt2_2,HCO3_NAt,NAt	GND,H2CO3D,PGI,PGK,PGM,TALA,TKT1,TKT2,TPI
h2o2_m_52	Hydrogen peroxide synthesis	5	9	26	37	0.192308	0.346154	0.177168	0	2HCO3_NAt,FBA,FBP,GLCt2_2,HCO3_NAt	GND,H2CO3D,PGI,PGK,PGM,TALA,TKT1,TKT2,TPI
h2o2_m_54	Hydrogen peroxide synthesis	5	9	26	37	0.192308	0.346154	0.177168	0	2HCO3_NAt,FBA,FBP,GLCt4_2,HCO3_NAt	GND,H2CO3D,PGI,PGK,PGM,TALA,TKT1,TKT2,TPI
h2o2_m_57	Hydrogen peroxide synthesis	5	9	26	37	0.192308	0.346154	0.177168	0	3HCO3_NAt,FBA,FBP,GLCt4_2,NAt	GND,H2CO3D,PGI,PGK,PGM,TALA,TKT1,TKT2,TPI
h2o2_m_58	Hydrogen peroxide synthesis	5	9	26	37	0.192308	0.346154	0.177168	0	2HCO3_NAt,FBA,FBP,GLCt2_2,PFK	GND,H2CO3D,PGI,PGK,PGM,TALA,TKT1,TKT2,TPI
h2o2_m_59	Hydrogen peroxide synthesis	5	9	26	37	0.192308	0.346154	0.177168	0	2HCO3_NAt,FBA,FBP,GLCt4_2,NAt	GND,H2CO3D,PGI,PGK,PGM,TALA,TKT1,TKT2,TPI
h2o2_m_61	Hydrogen peroxide synthesis	5	9	26	37	0.192308	0.346154	0.177168	0	3HCO3_NAt,FBA,FBP,GLCt4_2,HCO3_NAt	GND,H2CO3D,PGI,PGK,PGM,TALA,TKT1,TKT2,TPI
h2o2_m_63	Hydrogen peroxide synthesis	5	9	26	37	0.192308	0.346154	0.177168	0	3HCO3_NAt,FBA,FBP,GLCt2_2,HCO3_NAt	GND,H2CO3D,PGI,PGK,PGM,TALA,TKT1,TKT2,TPI
h2o2_m_64	Hydrogen peroxide synthesis	5	9	26	37	0.192308	0.346154	0.177168	0	3HCO3_NAt,FBA,FBP,GLCt2_2,NAt	GND,H2CO3D,PGI,PGK,PGM,TALA,TKT1,TKT2,TPI
h2o2_m_65	Hydrogen peroxide synthesis	5	9	26	37	0.192308	0.346154	0.177168	0	3HCO3_NAt,FBA,FBP,GLCt2_2,NAt	GND,H2CO3D,PGI,PGK,PGM,TALA,TKT1,TKT2,TPI
h2o2_m_67	Hydrogen peroxide synthesis	5	9	26	37	0.192308	0.346154	0.177168	0	2HCO3_NAt,3HCO3_NAt,FBA,FBP,GLCt4_2	GND,H2CO3D,PGI,PGK,PGM,TALA,TKT1,TKT2,TPI
h2o2_m_7	Hydrogen peroxide synthesis	5	9	26	37	0.192308	0.346154	0.177168	0	2HCO3_NAt,FBA,FBP,GLCt2_2,GLCt4_2	GND,H2CO3D,PGI,PGK,PGM,TALA,TKT1,TKT2,TPI
h2o2_m_70	Hydrogen peroxide synthesis	5	9	26	37	0.192308	0.346154	0.177168	0	2HCO3_NAt,FBA,FBP,GLCt4_2,PFK	GND,H2CO3D,PGI,PGK,PGM,TALA,TKT1,TKT2,TPI
h2o2_m_78	Hydrogen peroxide synthesis	5	9	26	37	0.192308	0.346154	0.177168	0	FBA,FBP,GLCt2_2,GLCt4_2,HCO3_NAt	GND,H2CO3D,PGI,PGK,PGM,TALA,TKT1,TKT2,TPI
h2o2_m_79	Hydrogen peroxide synthesis	5	9	26	37	0.192308	0.346154	0.177168	0	2HCO3_NAt,FBA,FBP,GLCt2_2,GLCt4_2	GND,H2CO3D,PGI,PGK,PGM,TALA,TKT1,TKT2,TPI
h2o2_m_80	Hydrogen peroxide synthesis	5	9	26	37	0.192308	0.346154	0.177168	0	3HCO3_NAt,FBA,FBP,GLCt4_2,HCO3_NAt	GND,H2CO3D,PGI,PGK,PGM,TALA,TKT1,TKT2,TPI
h2o2_m_82	Hydrogen peroxide synthesis	5	9	26	37	0.192308	0.346154	0.177168	0	2HCO3_NAt,FBA,FBP,GLCt2_2,GLCt4_2	GND,H2CO3D,PGI,PGK,PGM,TALA,TKT1,TKT2,TPI
h2o2_m_83	Hydrogen peroxide synthesis	5	9	26	37	0.192308	0.346154	0.177168	0	2HCO3_NAt,3HCO3_NAt,FBA,FBP,GLCt2_2	GND,H2CO3D,PGI,PGK,PGM,TALA,TKT1,TKT2,TPI
h2o2_m_84	Hydrogen peroxide synthesis	5	9	26	37	0.192308	0.346154	0.177168	0	3HCO3_NAt,FBA,FBP,GLCt2_2,HCO3_NAt	GND,H2CO3D,PGI,PGK,PGM,TALA,TKT1,TKT2,TPI
h2o2_m_88	Hydrogen peroxide synthesis	5	9	26	37	0.192308	0.346154	0.177168	0	2HCO3_NAt,FBA,FBP,GLCt2_2,HCO3_NAt	GND,H2CO3D,PGI,PGK,PGM,TALA,TKT1,TKT2,TPI
h2o2_m_9	Hydrogen peroxide synthesis	5	9	26	37	0.192308	0.346154	0.177168	0	3HCO3_NAt,FBA,FBP,GLCt2_2,HCO3_NAt	GND,H2CO3D,PGI,PGK,PGM,TALA,TKT1,TKT2,TPI
h2o2_m_90	Hydrogen peroxide synthesis	5	9	26	37	0.192308	0.346154	0.177168	0	2HCO3_NAt,FBA,FBP,GLCt4_2,HCO3_NAt	GND,H2CO3D,PGI,PGK,PGM,TALA,TKT1,TKT2,TPI
h2o2_m_91	Hydrogen peroxide synthesis	5	9	26	37	0.192308	0.346154	0.177168	0	FBA,FBP,GLCt2_2,GLCt4_2,HCO3_NAt	GND,H2CO3D,PGI,PGK,PGM,TALA,TKT1,TKT2,TPI
h2o2_m_93	Hydrogen peroxide synthesis	5	9	26	37	0.192308	0.346154	0.177168	0	3HCO3_NAt,FBA,FBP,GLCt4_2,HCO3_NAt	GND,H2CO3D,PGI,PGK,PGM,TALA,TKT1,TKT2,TPI
h2o2_m_94	Hydrogen peroxide synthesis	5	9	26	37	0.192308	0.346154	0.177168	0	2HCO3_NAt,FBA,FBP,GLCt2_2,NAt	GND,H2CO3D,PGI,PGK,PGM,TALA,TKT1,TKT2,TPI
h2o2_m_96	Hydrogen peroxide synthesis	5	9	26	37	0.192308	0.346154	0.177168	0	3HCO3_NAt,FBA,FBP,GLCt2_2,HCO3_NAt	GND,H2CO3D,PGI,PGK,PGM,TALA,TKT1,TKT2,TPI
h2o2_m_97	Hydrogen peroxide synthesis	5	9	26	37	0.192308	0.346154	0.177168	0	2HCO3_NAt,3HCO3_NAt,FBA,FBP,GLCt2_2	GND,H2CO3D,PGI,PGK,PGM,TALA,TKT1,TKT2,TPI
pail_hs_c_112	Phosphatidylinositol synthesis	7	19	65	94	0.107692	0.292308	0.177588	0	CKc,FBA,MTHFD2m,MTHFDm,NAt,OCOAT1m,PFK	ACACT1rm,ACCOAC,ADK1,AKGDm,AKGMALtm,ATPS4m,CYOR-u10m,FUMm,H2CO3D,ICDHyrm,MDHm,MI1PP,PDHm,PGI,PGK,PGM,PPA,SUCD1m,TPI
pail_hs_c_18	Phosphatidylinositol synthesis	8	19	63	94	0.126984	0.301587	0.177894	0	3HCO3_NAt,CKc,FBA,MTHFD2m,MTHFDm,OCOAT1m,PFK,PIt7ir	ACACT1rm,ACCOAC,ADK1,AKGDm,AKGMALtm,ATPS4m,CYOR-u10m,FUMm,H2CO3D,ICDHyrm,MDHm,MI1PP,PDHm,PGI,PGK,PGM,PPA,SUCD1m,TPI
dag_hs_c_105	Diacylglycerol synthesis	8	17	55	82	0.145455	0.309091	0.17998	0	CKc,FBA,GLCt2_2,GLCt4_2,MTHFD2m,MTHFDm,PFK,PPAP	ACCOAC,ADK1,AKGDm,AKGMALtm,ATPS4m,CYOR-u10m,FUMm,H2CO3D,ICDHxm,MDHm,PDHm,PGI,PGK,PGM,PPA,SUCD1m,TPI
dag_hs_c_119	Diacylglycerol synthesis	8	17	55	82	0.145455	0.309091	0.17998	0	2HCO3_NAt,CKc,FBA,GLCt4_2,MTHFD2m,MTHFDm,PFK,PPAP	ACCOAC,ADK1,AKGDm,AKGMALtm,ATPS4m,CYOR-u10m,FUMm,H2CO3D,ICDHyrm,MDHm,PDHm,PGI,PGK,PGM,PPA,SUCD1m,TPI
dag_hs_c_142	Diacylglycerol synthesis	8	17	55	82	0.145455	0.309091	0.17998	0	3HCO3_NAt,CKc,FBA,GLCt4_2,MTHFD2m,MTHFDm,PFK,PPAP	ACCOAC,ADK1,AKGDm,AKGMALtm,ATPS4m,CYOR-u10m,FUMm,H2CO3D,ICDHxm,MDHm,PDHm,PGI,PGK,PGM,PPA,SUCD1m,TPI
dag_hs_c_144	Diacylglycerol synthesis	8	17	55	82	0.145455	0.309091	0.17998	0	2HCO3_NAt,CKc,FBA,GLCt4_2,MTHFD2m,MTHFDm,PFK,PPAP	ACCOAC,ADK1,AKGDm,AKGMALtm,ATPS4m,CYOR-u10m,FUMm,H2CO3D,ICDHyrm,MDHm,PDHm,PGI,PGK,PGM,PPA,SUCD1m,TPI
dag_hs_c_149	Diacylglycerol synthesis	8	17	55	82	0.145455	0.309091	0.17998	0	3HCO3_NAt,CKc,FBA,HCO3_NAt,MTHFD2m,MTHFDm,PFK,PPAP	ACCOAC,ADK1,AKGDm,AKGMALtm,ATPS4m,CYOR-u10m,FUMm,H2CO3D,ICDHyrm,MDHm,PDHm,PGI,PGK,PGM,PPA,SUCD1m,TPI
dag_hs_c_173	Diacylglycerol synthesis	8	17	55	82	0.145455	0.309091	0.17998	0	3HCO3_NAt,CKc,FBA,GLCt4_2,MTHFD2m,MTHFDm,PFK,PPAP	ACCOAC,ADK1,AKGDm,AKGMALtm,ATPS4m,CYOR-u10m,FUMm,H2CO3D,ICDHyrm,MDHm,PDHm,PGI,PGK,PGM,PPA,SUCD1m,TPI
dag_hs_c_18	Diacylglycerol synthesis	8	17	55	82	0.145455	0.309091	0.17998	0	2HCO3_NAt,CKc,FBA,MTHFD2m,MTHFDm,NAt,PFK,PPAP	ACCOAC,ADK1,AKGDm,AKGMALtm,ATPS4m,CYOR-u10m,FUMm,H2CO3D,ICDHyrm,MDHm,PDHm,PGI,PGK,PGM,PPA,SUCD1m,TPI
dag_hs_c_54	Diacylglycerol synthesis	8	17	55	82	0.145455	0.309091	0.17998	0	2HCO3_NAt,CKc,FBA,HCO3_NAt,MTHFD2m,MTHFDm,PFK,PPAP	ACCOAC,ADK1,AKGDm,AKGMALtm,ATPS4m,CYOR-u10m,FUMm,H2CO3D,ICDHxm,MDHm,PDHm,PGI,PGK,PGM,PPA,SUCD1m,TPI
dag_hs_c_58	Diacylglycerol synthesis	8	17	55	82	0.145455	0.309091	0.17998	0	CKc,FBA,GLCt4_2,HCO3_NAt,MTHFD2m,MTHFDm,PFK,PPAP	ACCOAC,ADK1,AKGDm,AKGMALtm,ATPS4m,CYOR-u10m,FUMm,H2CO3D,ICDHxm,MDHm,PDHm,PGI,PGK,PGM,PPA,SUCD1m,TPI
dag_hs_c_59	Diacylglycerol synthesis	8	17	55	82	0.145455	0.309091	0.17998	0	2HCO3_NAt,3HCO3_NAt,CKc,FBA,MTHFD2m,MTHFDm,PFK,PPAP	ACCOAC,ADK1,AKGDm,AKGMALtm,ATPS4m,CYOR-u10m,FUMm,H2CO3D,ICDHyrm,MDHm,PDHm,PGI,PGK,PGM,PPA,SUCD1m,TPI
dag_hs_c_70	Diacylglycerol synthesis	8	17	55	82	0.145455	0.309091	0.17998	0	2HCO3_NAt,CKc,FBA,GLCt4_2,MTHFD2m,MTHFDm,PFK,PPAP	ACCOAC,ADK1,AKGDm,AKGMALtm,ATPS4m,CYOR-u10m,FUMm,H2CO3D,ICDHxm,MDHm,PDHm,PGI,PGK,PGM,PPA,SUCD1m,TPI
dag_hs_c_82	Diacylglycerol synthesis	8	17	55	82	0.145455	0.309091	0.17998	0	CKc,FBA,GLCt4_2,MTHFD2m,MTHFDm,NAt,PFK,PPAP	ACCOAC,ADK1,AKGDm,AKGMALtm,ATPS4m,CYOR-u10m,FUMm,H2CO3D,ICDHxm,MDHm,PDHm,PGI,PGK,PGM,PPA,SUCD1m,TPI
dag_hs_c_85	Diacylglycerol synthesis	8	17	55	82	0.145455	0.309091	0.17998	0	2HCO3_NAt,3HCO3_NAt,CKc,FBA,MTHFD2m,MTHFDm,PFK,PPAP	ACCOAC,ADK1,AKGDm,AKGMALtm,ATPS4m,CYOR-u10m,FUMm,H2CO3D,ICDHxm,MDHm,PDHm,PGI,PGK,PGM,PPA,SUCD1m,TPI
dag_hs_c_95	Diacylglycerol synthesis	8	17	55	82	0.145455	0.309091	0.17998	0	2HCO3_NAt,CKc,FBA,MTHFD2m,MTHFDm,NAt,PFK,PPAP	ACCOAC,ADK1,AKGDm,AKGMALtm,ATPS4m,CYOR-u10m,FUMm,H2CO3D,ICDHyrm,MDHm,PDHm,PGI,PGK,PGM,PPA,SUCD1m,TPI
pa_hs_c_100	Phosphatidic acid synthesis	8	17	55	83	0.145455	0.309091	0.17998	0	2HCO3_NAt,3HCO3_NAt,CKc,FBA,MTHFD2m,MTHFDm,PFK,PIt7	ACCOAC,ADK1,AKGDm,AKGMALtm,ATPS4m,CYOR-u10m,FUMm,H2CO3D,ICDHxm,MDHm,PDHm,PGI,PGK,PGM,PPA,SUCD1m,TPI
pa_hs_c_138	Phosphatidic acid synthesis	8	17	55	83	0.145455	0.309091	0.17998	0	CKc,FBA,GLCt2_2,GLCt4_2,MTHFD2m,MTHFDm,PFK,PIt7	ACCOAC,ADK1,AKGDm,AKGMALtm,ATPS4m,CYOR-u10m,FUMm,H2CO3D,ICDHyrm,MDHm,PDHm,PGI,PGK,PGM,PPA,SUCD1m,TPI
pa_hs_c_15	Phosphatidic acid synthesis	8	17	55	83	0.145455	0.309091	0.17998	0	2HCO3_NAt,CKc,FBA,GLCt2_2,MTHFD2m,MTHFDm,PFK,PIt7	ACCOAC,ADK1,AKGDm,AKGMALtm,ATPS4m,CYOR-u10m,FUMm,H2CO3D,ICDHxm,MDHm,PDHm,PGI,PGK,PGM,PPA,SUCD1m,TPI
pa_hs_c_151	Phosphatidic acid synthesis	8	17	55	83	0.145455	0.309091	0.17998	0	2HCO3_NAt,3HCO3_NAt,CKc,FBA,GLCt4_2,MTHFD2m,MTHFDm,PFK	ACCOAC,ADK1,AKGDm,AKGMALtm,ATPS4m,CYOR-u10m,FUMm,H2CO3D,ICDHxm,MDHm,PDHm,PGI,PGK,PGM,PPA,SUCD1m,TPI
pa_hs_c_25	Phosphatidic acid synthesis	8	17	55	83	0.145455	0.309091	0.17998	0	CKc,FBA,GLCt4_2,HCO3_NAt,MTHFD2m,MTHFDm,PFK,PIt7	ACCOAC,ADK1,AKGDm,AKGMALtm,ATPS4m,CYOR-u10m,FUMm,H2CO3D,ICDHyrm,MDHm,PDHm,PGI,PGK,PGM,PPA,SUCD1m,TPI
pa_hs_c_33	Phosphatidic acid synthesis	8	17	55	83	0.145455	0.309091	0.17998	0	2HCO3_NAt,CKc,FBA,GLCt4_2,MTHFD2m,MTHFDm,PFK,PIt7	ACCOAC,ADK1,AKGDm,AKGMALtm,ATPS4m,CYOR-u10m,FUMm,H2CO3D,ICDHxm,MDHm,PDHm,PGI,PGK,PGM,PPA,SUCD1m,TPI
tag_hs_c_107	Triacylglycerol synthesis	8	17	55	84	0.145455	0.309091	0.17998	0	2HCO3_NAt,CKc,FBA,GLCt4_2,MTHFD2m,MTHFDm,PFK,PPAP	ACCOAC,ADK1,AKGDm,AKGMALtm,ATPS4m,CYOR-u10m,DGAT,FUMm,ICDHxm,MDHm,PDHm,PGI,PGK,PGM,PPA,SUCD1m,TPI
tag_hs_c_112	Triacylglycerol synthesis	8	17	55	84	0.145455	0.309091	0.17998	0	CKc,FBA,GLCt4_2,MTHFD2m,MTHFDm,NAt,PFK,PPAP	ACCOAC,ADK1,AKGDm,AKGMALtm,ATPS4m,CYOR-u10m,DGAT,FUMm,H2CO3D,MDHm,PDHm,PGI,PGK,PGM,PPA,SUCD1m,TPI
tag_hs_c_148	Triacylglycerol synthesis	8	17	55	84	0.145455	0.309091	0.17998	0	CKc,FBA,GLCt2_2,GLCt4_2,MTHFD2m,MTHFDm,PFK,PPAP	ACCOAC,ADK1,AKGDm,AKGMALtm,ATPS4m,CYOR-u10m,DGAT,FUMm,H2CO3D,MDHm,PDHm,PGI,PGK,PGM,PPA,SUCD1m,TPI
tag_hs_c_16	Triacylglycerol synthesis	8	17	55	84	0.145455	0.309091	0.17998	0	3HCO3_NAt,CKc,FBA,GLCt4_2,MTHFD2m,MTHFDm,PFK,PPAP	ACCOAC,ADK1,AKGDm,AKGMALtm,ATPS4m,CYOR-u10m,DGAT,FUMm,H2CO3D,MDHm,PDHm,PGI,PGK,PGM,PPA,SUCD1m,TPI
tag_hs_c_185	Triacylglycerol synthesis	8	17	55	84	0.145455	0.309091	0.17998	0	3HCO3_NAt,CKc,FBA,GLCt2_2,MTHFD2m,MTHFDm,PFK,PPAP	ACCOAC,ADK1,AKGDm,AKGMALtm,ATPS4m,CYOR-u10m,DGAT,FUMm,ICDHyrm,MDHm,PDHm,PGI,PGK,PGM,PPA,SUCD1m,TPI
tag_hs_c_39	Triacylglycerol synthesis	8	17	55	84	0.145455	0.309091	0.17998	0	2HCO3_NAt,CKc,FBA,GLCt4_2,MTHFD2m,MTHFDm,PFK,PPAP	ACCOAC,ADK1,AKGDm,AKGMALtm,ATPS4m,CYOR-u10m,DGAT,FUMm,H2CO3D,MDHm,PDHm,PGI,PGK,PGM,PPA,SUCD1m,TPI
tag_hs_c_64	Triacylglycerol synthesis	8	17	55	84	0.145455	0.309091	0.17998	0	2HCO3_NAt,CKc,FBA,HCO3_NAt,MTHFD2m,MTHFDm,PFK,PPAP	ACCOAC,ADK1,AKGDm,AKGMALtm,ATPS4m,CYOR-u10m,DGAT,FUMm,ICDHyrm,MDHm,PDHm,PGI,PGK,PGM,PPA,SUCD1m,TPI
h2o2_m_101	Hydrogen peroxide synthesis	6	9	26	37	0.230769	0.346154	0.180105	0	2HCO3_NAt,FBA,FBP,GLCt2_2,GLCt4_2,PFK	GND,H2CO3D,PGI,PGK,PGM,TALA,TKT1,TKT2,TPI
h2o2_m_107	Hydrogen peroxide synthesis	6	9	26	37	0.230769	0.346154	0.180105	0	2HCO3_NAt,FBA,FBP,GLCt2_2,GLCt4_2,NAt	GND,H2CO3D,PGI,PGK,PGM,TALA,TKT1,TKT2,TPI
h2o2_m_18	Hydrogen peroxide synthesis	6	9	26	37	0.230769	0.346154	0.180105	0	2HCO3_NAt,FBA,FBP,GLCt2_2,GLCt4_2,HCO3_NAt	GND,H2CO3D,PGI,PGK,PGM,TALA,TKT1,TKT2,TPI
h2o2_m_2	Hydrogen peroxide synthesis	6	9	26	37	0.230769	0.346154	0.180105	0	FBA,FBP,GLCt2_2,GLCt4_2,HCO3_NAt,NAt	GND,H2CO3D,PGI,PGK,PGM,TALA,TKT1,TKT2,TPI
h2o2_m_20	Hydrogen peroxide synthesis	6	9	26	37	0.230769	0.346154	0.180105	0	3HCO3_NAt,FBA,FBP,GLCt2_2,GLCt4_2,NAt	GND,H2CO3D,PGI,PGK,PGM,TALA,TKT1,TKT2,TPI
h2o2_m_29	Hydrogen peroxide synthesis	6	9	26	37	0.230769	0.346154	0.180105	0	2HCO3_NAt,3HCO3_NAt,FBA,FBP,GLCt2_2,GLCt4_2	GND,H2CO3D,PGI,PGK,PGM,TALA,TKT1,TKT2,TPI
h2o2_m_3	Hydrogen peroxide synthesis	6	9	26	37	0.230769	0.346154	0.180105	0	3HCO3_NAt,FBA,FBP,GLCt2_2,GLCt4_2,HCO3_NAt	GND,H2CO3D,PGI,PGK,PGM,TALA,TKT1,TKT2,TPI
h2o2_m_44	Hydrogen peroxide synthesis	6	9	26	37	0.230769	0.346154	0.180105	0	2HCO3_NAt,FBA,FBP,GLCt2_2,GLCt4_2,PFK	GND,H2CO3D,PGI,PGK,PGM,TALA,TKT1,TKT2,TPI
h2o2_m_47	Hydrogen peroxide synthesis	6	9	26	37	0.230769	0.346154	0.180105	0	2HCO3_NAt,FBA,FBP,GLCt2_2,GLCt4_2,NAt	GND,H2CO3D,PGI,PGK,PGM,TALA,TKT1,TKT2,TPI
h2o2_m_76	Hydrogen peroxide synthesis	6	9	26	37	0.230769	0.346154	0.180105	0	2HCO3_NAt,FBA,FBP,GLCt2_2,GLCt4_2,NAt	GND,H2CO3D,PGI,PGK,PGM,TALA,TKT1,TKT2,TPI
h2o2_m_77	Hydrogen peroxide synthesis	6	9	26	37	0.230769	0.346154	0.180105	0	3HCO3_NAt,FBA,FBP,GLCt2_2,GLCt4_2,HCO3_NAt	GND,H2CO3D,PGI,PGK,PGM,TALA,TKT1,TKT2,TPI
h2o2_m_86	Hydrogen peroxide synthesis	6	9	26	37	0.230769	0.346154	0.180105	0	3HCO3_NAt,FBA,FBP,GLCt2_2,GLCt4_2,NAt	GND,H2CO3D,PGI,PGK,PGM,TALA,TKT1,TKT2,TPI
h2o2_m_89	Hydrogen peroxide synthesis	6	9	26	37	0.230769	0.346154	0.180105	0	2HCO3_NAt,FBA,FBP,GLCt2_2,GLCt4_2,PFK	GND,H2CO3D,PGI,PGK,PGM,TALA,TKT1,TKT2,TPI
h2o2_m_95	Hydrogen peroxide synthesis	6	9	26	37	0.230769	0.346154	0.180105	0	3HCO3_NAt,FBA,FBP,GLCt2_2,GLCt4_2,HCO3_NAt	GND,H2CO3D,PGI,PGK,PGM,TALA,TKT1,TKT2,TPI
h2o2_m_99	Hydrogen peroxide synthesis	6	9	26	37	0.230769	0.346154	0.180105	0	3HCO3_NAt,FBA,FBP,GLCt2_2,GLCt4_2,HCO3_NAt	GND,H2CO3D,PGI,PGK,PGM,TALA,TKT1,TKT2,TPI
crm_hs_c_1	Ceramide synthesis	11	24	81	115	0.135802	0.296296	0.181244	0	CKc,FBA,GLCt2_2,HCO3_NAt,HGNTOR,ME2m,NAt,OCOAT1m,PFK,PHETHPTOX2,VALTA	3DSPHR,ACACT1rm,ACCOAC,ADK1,AKGMALtm,AKGt4_3,ATPS4m,CYOR-u10m,FUMm,MDHm,OIVD2m,PDHm,PGCD,PGI,PGK,PGM,PHEt4,PPA,PSERT,PSP_L,RDH3a,SUCD1m,TPI,VALtec
dag_hs_c_141	Diacylglycerol synthesis	7	17	56	82	0.125	0.303571	0.181468	0	CKc,FBA,GLCt2_2,MTHFD2m,MTHFDm,PFK,PPAP	ACCOAC,ADK1,AKGDm,AKGMALtm,ATPS4m,CYOR-u10m,FUMm,H2CO3D,MDHm,PDHm,PGI,PGK,PGM,PPA,RDH3a,SUCD1m,TPI
dag_hs_c_153	Diacylglycerol synthesis	7	17	56	82	0.125	0.303571	0.181468	0	CKc,FBA,GLCt4_2,MTHFD2m,MTHFDm,PFK,PPAP	ACCOAC,ADK1,AKGDm,AKGMALtm,ATPS4m,CYOR-u10m,FUMm,H2CO3D,MDHm,PDHm,PGI,PGK,PGM,PPA,RDH2a,SUCD1m,TPI
dag_hs_c_174	Diacylglycerol synthesis	7	17	56	82	0.125	0.303571	0.181468	0	CKc,FBA,GLCt4_2,MTHFD2m,MTHFDm,PFK,PPAP	ACCOAC,ADK1,AKGDm,AKGMALtm,ATPS4m,CYOR-u10m,FUMm,H2CO3D,MDHm,PDHm,PGI,PGK,PGM,PPA,RDH3a,SUCD1m,TPI
dag_hs_c_179	Diacylglycerol synthesis	7	17	56	82	0.125	0.303571	0.181468	0	3HCO3_NAt,CKc,FBA,MTHFD2m,MTHFDm,PFK,PPAP	ACCOAC,ADK1,AKGDm,AKGMALtm,ATPS4m,CYOR-u10m,FUMm,H2CO3D,MDHm,PDHm,PGI,PGK,PGM,PPA,RDH3a,SUCD1m,TPI
dag_hs_c_4	Diacylglycerol synthesis	7	17	56	82	0.125	0.303571	0.181468	0	CKc,FBA,MTHFD2m,MTHFDm,NAt,PFK,PPAP	ACCOAC,ADK1,AKGDm,AKGMALtm,ATPS4m,CYOR-u10m,FUMm,H2CO3D,ICDHyrm,MDHm,PDHm,PGI,PGK,PGM,PPA,SUCD1m,TPI
dag_hs_c_9	Diacylglycerol synthesis	7	17	56	82	0.125	0.303571	0.181468	0	3HCO3_NAt,CKc,FBA,MTHFD2m,MTHFDm,PFK,PPAP	ACCOAC,ADK1,AKGDm,AKGMALtm,ATPS4m,CYOR-u10m,FUMm,H2CO3D,MDHm,PDHm,PGI,PGK,PGM,PPA,RDH3a,SUCD1m,TPI
pa_hs_c_109	Phosphatidic acid synthesis	7	17	56	83	0.125	0.303571	0.181468	0	3HCO3_NAt,CKc,FBA,GLCt4_2,MTHFD2m,MTHFDm,PFK	ACCOAC,ADK1,AKGDm,AKGMALtm,ATPS4m,CYOR-u10m,FUMm,H2CO3D,MDHm,PDHm,PGI,PGK,PGM,PPA,RDH3a,SUCD1m,TPI
pa_hs_c_119	Phosphatidic acid synthesis	7	17	56	83	0.125	0.303571	0.181468	0	CKc,FBA,GLCt4_2,HCO3_NAt,MTHFD2m,MTHFDm,PFK	ACCOAC,ADK1,AKGDm,AKGMALtm,ATPS4m,CYOR-u10m,FUMm,H2CO3D,ICDHyrm,MDHm,PDHm,PGI,PGK,PGM,PPA,SUCD1m,TPI
pa_hs_c_14	Phosphatidic acid synthesis	7	17	56	83	0.125	0.303571	0.181468	0	3HCO3_NAt,CKc,FBA,GLCt2_2,MTHFD2m,MTHFDm,PFK	ACCOAC,ADK1,AKGDm,AKGMALtm,ATPS4m,CYOR-u10m,FUMm,ICDHyrm,MDHm,PDHm,PGI,PGK,PGM,PPA,RDH2a,SUCD1m,TPI
pa_hs_c_156	Phosphatidic acid synthesis	7	17	56	83	0.125	0.303571	0.181468	0	CKc,FBA,HCO3_NAt,MTHFD2m,MTHFDm,PFK,PIt7ir	ACCOAC,ADK1,AKGDm,AKGMALtm,ATPS4m,CYOR-u10m,FUMm,H2CO3D,ICDHyrm,MDHm,PDHm,PGI,PGK,PGM,PPA,SUCD1m,TPI
pa_hs_c_160	Phosphatidic acid synthesis	7	17	56	83	0.125	0.303571	0.181468	0	CKc,FBA,GLCt4_2,MTHFD2m,MTHFDm,PFK,PIt7ir	ACCOAC,ADK1,AKGDm,AKGMALtm,ATPS4m,CYOR-u10m,FUMm,H2CO3D,MDHm,PDHm,PGI,PGK,PGM,PPA,RDH3a,SUCD1m,TPI
pa_hs_c_165	Phosphatidic acid synthesis	7	17	56	83	0.125	0.303571	0.181468	0	CKc,FBA,GLCt2_2,GLCt4_2,MTHFD2m,MTHFDm,PFK	ACCOAC,ADK1,AKGDm,AKGMALtm,ATPS4m,CYOR-u10m,FUMm,H2CO3D,MDHm,PDHm,PGI,PGK,PGM,PPA,RDH2a,SUCD1m,TPI
pa_hs_c_21	Phosphatidic acid synthesis	7	17	56	83	0.125	0.303571	0.181468	0	2HCO3_NAt,CKc,FBA,GLCt4_2,MTHFD2m,MTHFDm,PFK	ACCOAC,ADK1,AKGDm,AKGMALtm,ATPS4m,CYOR-u10m,FUMm,H2CO3D,MDHm,PDHm,PGI,PGK,PGM,PPA,RDH2a,SUCD1m,TPI
tag_hs_c_23	Triacylglycerol synthesis	7	17	56	84	0.125	0.303571	0.181468	0	CKc,FBA,GLCt4_2,MTHFD2m,MTHFDm,PFK,PPAP	ACCOAC,ADK1,AKGDm,AKGMALtm,ATPS4m,CYOR-u10m,DGAT,FUMm,H2CO3D,MDHm,PDHm,PGI,PGK,PGM,PPA,SUCD1m,TPI
tag_hs_c_37	Triacylglycerol synthesis	7	17	56	84	0.125	0.303571	0.181468	0	CKc,FBA,GLCt4_2,MTHFD2m,MTHFDm,PFK,PPAP	ACCOAC,ADK1,AKGDm,AKGMALtm,ATPS4m,CYOR-u10m,DGAT,FUMm,H2CO3D,MDHm,PDHm,PGI,PGK,PGM,PPA,SUCD1m,TPI
tag_hs_c_85	Triacylglycerol synthesis	7	17	56	84	0.125	0.303571	0.181468	0	CKc,FBA,GLCt4_2,MTHFD2m,MTHFDm,PFK,PPAP	ACCOAC,ADK1,AKGDm,AKGMALtm,ATPS4m,CYOR-u10m,DGAT,FUMm,H2CO3D,MDHm,PDHm,PGI,PGK,PGM,PPA,SUCD1m,TPI
pa_hs_c_187	Phosphatidic acid synthesis	9	17	55	83	0.163636	0.309091	0.187956	0	2HCO3_NAt,CKc,FBA,GLCt2_2,HCO3_NAt,MTHFD2m,MTHFDm,PFK,PIt7ir	ACCOAC,ADK1,AKGDm,AKGMALtm,ATPS4m,CYOR-u10m,FUMm,H2CO3D,ICDHyrm,MDHm,PDHm,PGI,PGK,PGM,PPA,SUCD1m,TPI
pa_hs_c_61	Phosphatidic acid synthesis	9	17	55	83	0.163636	0.309091	0.187956	0	3HCO3_NAt,CKc,FBA,GLCt2_2,HCO3_NAt,MTHFD2m,MTHFDm,PFK,PIt7	ACCOAC,ADK1,AKGDm,AKGMALtm,ATPS4m,CYOR-u10m,FUMm,H2CO3D,ICDHyrm,MDHm,PDHm,PGI,PGK,PGM,PPA,SUCD1m,TPI
tag_hs_c_175	Triacylglycerol synthesis	9	17	55	84	0.163636	0.309091	0.187956	0	3HCO3_NAt,CKc,FBA,GLCt2_2,GLCt4_2,MTHFD2m,MTHFDm,PFK,PPAP	ACCOAC,ADK1,AKGDm,AKGMALtm,ATPS4m,CYOR-u10m,DGAT,FUMm,ICDHxm,MDHm,PDHm,PGI,PGK,PGM,PPA,SUCD1m,TPI
tag_hs_c_76	Triacylglycerol synthesis	9	17	55	84	0.163636	0.309091	0.187956	0	CKc,FBA,GLCt4_2,HCO3_NAt,MTHFD2m,MTHFDm,NAt,PFK,PPAP	ACCOAC,ADK1,AKGDm,AKGMALtm,ATPS4m,CYOR-u10m,DGAT,FUMm,ICDHyrm,MDHm,PDHm,PGI,PGK,PGM,PPA,SUCD1m,TPI
dag_hs_c_154	Diacylglycerol synthesis	6	16	54	82	0.111111	0.296296	0.190541	0	CKc,FBA,GLCt4_2,HCO3_NAt,PFK,PPAP	ACCOAC,ADK1,AKGDm,AKGMALtm,ATPS4m,CYOR-u10m,FUMm,ICDHyrm,MDHm,PDHm,PGI,PGK,PGM,PPA,SUCD1m,TPI
pa_hs_c_124	Phosphatidic acid synthesis	6	16	54	83	0.111111	0.296296	0.190541	0	CKc,FBA,MTHFD2m,MTHFDm,PFK,PIt7	ACCOAC,ADK1,AKGDm,AKGMALtm,ATPS4m,CYOR-u10m,FUMm,H2CO3D,MDHm,PDHm,PGI,PGK,PGM,PPA,SUCD1m,TPI
pa_hs_c_71	Phosphatidic acid synthesis	6	16	54	83	0.111111	0.296296	0.190541	0	2HCO3_NAt,CKc,FBA,MTHFD2m,MTHFDm,PFK	ACCOAC,ADK1,AKGDm,AKGMALtm,ATPS4m,CYOR-u10m,FUMm,ICDHyrm,MDHm,PDHm,PGI,PGK,PGM,PPA,SUCD1m,TPI
pe_hs_c_3	Phosphatidylethanolamine synthesis	14	27	92	128	0.152174	0.293478	0.19072	0	CKc,FBA,GLCt4_2,HGNTOR,MTHFD2m,MTHFDm,OCOAT1m,PCHOLP_hs,PFK,PHETHPTOX2,PIt7,PPAP,PSFLIPm,VALTA	ACACT1rm,ACCOAC,ADK1,AKGDm,AKGMALtm,ATPS4m,CEPTC,CYOR-u10m,FUM,FUMm,H2CO3D,HIStiDF,MDHm,ME2,OIVD2m,PDHm,PGCD,PGI,PGK,PHEt4,PPA,PSERT,PSP_L,PSSA1_hs,SUCD1m,TPI,VALtec
pail_hs_c_106	Phosphatidylinositol synthesis	9	20	67	94	0.134328	0.298507	0.192489	0	2HCO3_NAt,3HCO3_NAt,CKc,FBA,MTHFD2m,MTHFDm,OCOAT1m,PFK,PIt7ir	ACACT1rm,ACCOAC,ADK1,AKGDm,AKGMALtm,ATPS4m,CYOR-u10m,FUMm,H2CO3D,ICDHyrm,MDHm,MI1PP,PDHm,PGI,PGK,PGM,PPA,RDH2a,SUCD1m,TPI
pail_hs_c_67	Phosphatidylinositol synthesis	9	20	67	94	0.134328	0.298507	0.192489	0	3HCO3_NAt,CKc,FBA,GLCt4_2,MTHFD2m,MTHFDm,NAt,OCOAT1m,PFK	ACACT1rm,ACCOAC,ADK1,AKGDm,AKGMALtm,ATPS4m,CYOR-u10m,FUMm,H2CO3D,ICDHyrm,MDHm,MI1PP,PDHm,PGI,PGK,PGM,PPA,RDH3a,SUCD1m,TPI
pail_hs_c_121	Phosphatidylinositol synthesis	9	19	63	94	0.142857	0.301587	0.193345	0	CKc,FBA,GLCt4_2,HCO3_NAt,MTHFD2m,MTHFDm,OCOAT1m,PFK,PIt7	ACACT1rm,ACCOAC,ADK1,AKGDm,AKGMALtm,ATPS4m,CYOR-u10m,FUMm,H2CO3D,ICDHxm,MDHm,MI1PP,PDHm,PGI,PGK,PGM,PPA,SUCD1m,TPI
pail_hs_c_40	Phosphatidylinositol synthesis	9	19	63	94	0.142857	0.301587	0.193345	0	CKc,FBA,GLCt4_2,HCO3_NAt,MTHFD2m,MTHFDm,NAt,OCOAT1m,PFK	ACACT1rm,ACCOAC,ADK1,AKGDm,AKGMALtm,ATPS4m,CYOR-u10m,FUMm,H2CO3D,ICDHyrm,MDHm,MI1PP,PDHm,PGI,PGK,PGM,PPA,SUCD1m,TPI
pail_hs_c_131	Phosphatidylinositol synthesis	8	19	64	94	0.125	0.296875	0.193726	0	CKc,FBA,GLCt2_2,MTHFD2m,MTHFDm,OCOAT1m,PFK,PIt7	ACACT1rm,ACCOAC,ADK1,AKGDm,AKGMALtm,ATPS4m,CYOR-u10m,FUMm,H2CO3D,ICDHyrm,MDHm,MI1PP,PDHm,PGI,PGK,PGM,PPA,SUCD1m,TPI
pail_hs_c_175	Phosphatidylinositol synthesis	8	19	64	94	0.125	0.296875	0.193726	0	CKc,FBA,GLCt2_2,MTHFD2m,MTHFDm,OCOAT1m,PFK,PIt7	ACACT1rm,ACCOAC,ADK1,AKGDm,AKGMALtm,ATPS4m,CYOR-u10m,FUMm,H2CO3D,ICDHyrm,MDHm,MI1PP,PDHm,PGI,PGK,PGM,PPA,SUCD1m,TPI
pail_hs_c_31	Phosphatidylinositol synthesis	8	19	64	94	0.125	0.296875	0.193726	0	3HCO3_NAt,CKc,FBA,GLCt2_2,MTHFD2m,MTHFDm,OCOAT1m,PFK	ACACT1rm,ACCOAC,ADK1,AKGDm,AKGMALtm,ATPS4m,CYOR-u10m,FUMm,H2CO3D,ICDHxm,MDHm,MI1PP,PDHm,PGI,PGK,PGM,PPA,SUCD1m,TPI
pail_hs_c_8	Phosphatidylinositol synthesis	8	19	64	94	0.125	0.296875	0.193726	0	3HCO3_NAt,CKc,FBA,MTHFD2m,MTHFDm,NAt,OCOAT1m,PFK	ACACT1rm,ACCOAC,ADK1,AKGDm,AKGMALtm,ATPS4m,CYOR-u10m,FUMm,H2CO3D,ICDHxm,MDHm,MI1PP,PDHm,PGI,PGK,PGM,PPA,SUCD1m,TPI
pail_hs_c_92	Phosphatidylinositol synthesis	8	19	64	94	0.125	0.296875	0.193726	0	CKc,FBA,GLCt2_2,GLCt4_2,MTHFD2m,MTHFDm,OCOAT1m,PFK	ACACT1rm,ACCOAC,ADK1,AKGDm,AKGMALtm,ATPS4m,CYOR-u10m,FUMm,H2CO3D,ICDHyrm,MDHm,MI1PP,PDHm,PGI,PGK,PGM,PPA,SUCD1m,TPI
o2s_m_13	Superoxide anion synthesis	4	10	31	42	0.129032	0.322581	0.195093	0	3MOX4HOXPGALDOX,3MOX4HOXPGALDOX_NADP,GLCt2_2,NAt	ACTLMO,ACYP,ATPS4m,CYOR-u10m,GND,PGI,PGM,TALA,TKT1,TKT2
o2s_m_19	Superoxide anion synthesis	4	10	31	42	0.129032	0.322581	0.195093	0	34DHXMANDACOX,GLCt2_2,GLCt4_2,NAt	ACTLMO,ACYP,ATPS4m,CYOR-u10m,GND,PGI,PGM,TALA,TKT1,TKT2
o2s_m_21	Superoxide anion synthesis	4	10	31	42	0.129032	0.322581	0.195093	0	3MOX4HOXPGALDOX,3MOX4HOXPGALDOX_NADP,GLCt2_2,NAt	ACTLMO,ACYP,ATPS4m,CYOR-u10m,GND,PGI,PGM,TALA,TKT1,TKT2
o2s_m_30	Superoxide anion synthesis	4	10	31	42	0.129032	0.322581	0.195093	0	34DHXMANDACOX,GLCt2_2,GLCt4_2,NAt	ACTLMO,ACYP,ATPS4m,CYOR-u10m,GND,PGI,PGM,TALA,TKT1,TKT2
o2s_m_4	Superoxide anion synthesis	4	10	31	42	0.129032	0.322581	0.195093	0	3MOX4HOXPGALDOX,3MOX4HOXPGALDOX_NADP,GLCt2_2,GLCt4_2	ACTLMO,ACYP,ATPS4m,CYOR-u10m,GND,PGI,PGM,TALA,TKT1,TKT2
o2s_m_89	Superoxide anion synthesis	4	10	31	42	0.129032	0.322581	0.195093	0	3MOX4HOXPGALDOX,3MOX4HOXPGALDOX_NADP,GLCt2_2,GLCt4_2	ACTLMO,ACYP,ATPS4m,CYOR-u10m,GND,PGI,PGM,TALA,TKT1,TKT2
o2s_m_96	Superoxide anion synthesis	4	10	31	42	0.129032	0.322581	0.195093	0	34DHPLACOX,GLCt2_2,GLCt4_2,NAt	ACTLMO,ACYP,ATPS4m,CYOR-u10m,GND,PGI,PGM,TALA,TKT1,TKT2
o2s_m_97	Superoxide anion synthesis	4	10	31	42	0.129032	0.322581	0.195093	0	34DHPLACOX,GLCt2_2,GLCt4_2,NAt	ACTLMO,ACYP,ATPS4m,CYOR-u10m,GND,PGI,PGM,TALA,TKT1,TKT2
dag_hs_c_156	Diacylglycerol synthesis	7	17	57	82	0.122807	0.298246	0.197915	0	CKc,FBA,MTHFD2m,MTHFDm,NAt,PFK,PPAP	ACCOAC,ADK1,AKGDm,AKGMALtm,ATPS4m,CYOR-u10m,FUMm,H2CO3D,MDHm,PDHm,PGI,PGK,PGM,PPA,RDH3a,SUCD1m,TPI
dag_hs_c_180	Diacylglycerol synthesis	7	17	57	82	0.122807	0.298246	0.197915	0	CKc,FBA,GLCt4_2,MTHFD2m,MTHFDm,PFK,PPAP	ACCOAC,ADK1,AKGDm,AKGMALtm,ATPS4m,CYOR-u10m,FUMm,H2CO3D,ICDHyrm,MDHm,PDHm,PGI,PGK,PGM,PPA,SUCD1m,TPI
dag_hs_c_56	Diacylglycerol synthesis	7	17	57	82	0.122807	0.298246	0.197915	0	CKc,FBA,GLCt4_2,MTHFD2m,MTHFDm,PFK,PPAP	ACCOAC,ADK1,AKGDm,AKGMALtm,ATPS4m,CYOR-u10m,FUMm,H2CO3D,MDHm,PDHm,PGI,PGK,PGM,PPA,RDH3a,SUCD1m,TPI
pa_hs_c_101	Phosphatidic acid synthesis	7	17	57	83	0.122807	0.298246	0.197915	0	2HCO3_NAt,CKc,FBA,MTHFD2m,MTHFDm,NAt,PFK	ACCOAC,ADK1,AKGDm,AKGMALtm,ATPS4m,CYOR-u10m,FUMm,H2CO3D,ICDHyrm,MDHm,PDHm,PGI,PGK,PGM,PPA,SUCD1m,TPI
pa_hs_c_12	Phosphatidic acid synthesis	7	17	57	83	0.122807	0.298246	0.197915	0	2HCO3_NAt,CKc,FBA,MTHFD2m,MTHFDm,NAt,PFK	ACCOAC,ADK1,AKGDm,AKGMALtm,ATPS4m,CYOR-u10m,FUMm,ICDHyrm,MDHm,PDHm,PGI,PGK,PGM,PPA,RDH2a,SUCD1m,TPI
pa_hs_c_131	Phosphatidic acid synthesis	7	17	57	83	0.122807	0.298246	0.197915	0	2HCO3_NAt,CKc,FBA,MTHFD2m,MTHFDm,NAt,PFK	ACCOAC,ADK1,AKGDm,AKGMALtm,ATPS4m,CYOR-u10m,FUMm,H2CO3D,ICDHyrm,MDHm,PDHm,PGI,PGK,PGM,PPA,SUCD1m,TPI
pa_hs_c_161	Phosphatidic acid synthesis	7	17	57	83	0.122807	0.298246	0.197915	0	3HCO3_NAt,CKc,FBA,GLCt4_2,MTHFD2m,MTHFDm,PFK	ACCOAC,ADK1,AKGDm,AKGMALtm,ATPS4m,CYOR-u10m,FUMm,H2CO3D,MDHm,PDHm,PGI,PGK,PGM,PPA,RDH3a,SUCD1m,TPI
pa_hs_c_178	Phosphatidic acid synthesis	7	17	57	83	0.122807	0.298246	0.197915	0	3HCO3_NAt,CKc,FBA,MTHFD2m,MTHFDm,NAt,PFK	ACCOAC,ADK1,AKGDm,AKGMALtm,ATPS4m,CYOR-u10m,FUMm,H2CO3D,ICDHxm,MDHm,PDHm,PGI,PGK,PGM,PPA,SUCD1m,TPI
pa_hs_c_30	Phosphatidic acid synthesis	7	17	57	83	0.122807	0.298246	0.197915	0	2HCO3_NAt,CKc,FBA,GLCt2_2,MTHFD2m,MTHFDm,PFK	ACCOAC,ADK1,AKGDm,AKGMALtm,ATPS4m,CYOR-u10m,FUMm,H2CO3D,MDHm,PDHm,PGI,PGK,PGM,PPA,RDH3a,SUCD1m,TPI
pa_hs_c_53	Phosphatidic acid synthesis	7	17	57	83	0.122807	0.298246	0.197915	0	3HCO3_NAt,CKc,FBA,MTHFD2m,MTHFDm,PFK,PIt7	ACCOAC,ADK1,AKGDm,AKGMALtm,ATPS4m,CYOR-u10m,FUMm,H2CO3D,MDHm,PDHm,PGI,PGK,PGM,PPA,RDH2a,SUCD1m,TPI
pa_hs_c_57	Phosphatidic acid synthesis	7	17	57	83	0.122807	0.298246	0.197915	0	CKc,FBA,GLCt2_2,GLCt4_2,MTHFD2m,MTHFDm,PFK	ACCOAC,ADK1,AKGDm,AKGMALtm,ATPS4m,CYOR-u10m,FUMm,H2CO3D,ICDHyrm,MDHm,PDHm,PGI,PGK,PGM,PPA,SUCD1m,TPI
pa_hs_c_72	Phosphatidic acid synthesis	7	17	57	83	0.122807	0.298246	0.197915	0	3HCO3_NAt,CKc,FBA,MTHFD2m,MTHFDm,PFK,PIt7	ACCOAC,ADK1,AKGDm,AKGMALtm,ATPS4m,CYOR-u10m,FUMm,ICDHyrm,MDHm,PDHm,PGI,PGK,PGM,PPA,RDH3a,SUCD1m,TPI
pa_hs_c_8	Phosphatidic acid synthesis	7	17	57	83	0.122807	0.298246	0.197915	0	CKc,FBA,GLCt2_2,MTHFD2m,MTHFDm,NAt,PFK	ACCOAC,ADK1,AKGDm,AKGMALtm,ATPS4m,CYOR-u10m,FUMm,H2CO3D,MDHm,PDHm,PGI,PGK,PGM,PPA,RDH3a,SUCD1m,TPI
tag_hs_c_143	Triacylglycerol synthesis	7	17	57	84	0.122807	0.298246	0.197915	0	3HCO3_NAt,CKc,FBA,MTHFD2m,MTHFDm,PFK,PPAP	ACCOAC,ADK1,AKGDm,AKGMALtm,ATPS4m,CYOR-u10m,DGAT,FUMm,ICDHyrm,MDHm,PDHm,PGI,PGK,PGM,PPA,SUCD1m,TPI
dag_hs_c_103	Diacylglycerol synthesis	8	17	56	82	0.142857	0.303571	0.199576	0	CKc,FBA,HCO3_NAt,MTHFD2m,MTHFDm,NAt,PFK,PPAP	ACCOAC,ADK1,AKGDm,AKGMALtm,ATPS4m,CYOR-u10m,FUMm,ICDHyrm,MDHm,PDHm,PGI,PGK,PGM,PPA,RDH2a,SUCD1m,TPI
dag_hs_c_121	Diacylglycerol synthesis	8	17	56	82	0.142857	0.303571	0.199576	0	2HCO3_NAt,CKc,FBA,GLCt4_2,MTHFD2m,MTHFDm,PFK,PPAP	ACCOAC,ADK1,AKGDm,AKGMALtm,ATPS4m,CYOR-u10m,FUMm,H2CO3D,MDHm,PDHm,PGI,PGK,PGM,PPA,RDH3a,SUCD1m,TPI
dag_hs_c_19	Diacylglycerol synthesis	8	17	56	82	0.142857	0.303571	0.199576	0	3HCO3_NAt,CKc,FBA,GLCt4_2,MTHFD2m,MTHFDm,PFK,PPAP	ACCOAC,ADK1,AKGDm,AKGMALtm,ATPS4m,CYOR-u10m,FUMm,H2CO3D,MDHm,PDHm,PGI,PGK,PGM,PPA,RDH3a,SUCD1m,TPI
dag_hs_c_23	Diacylglycerol synthesis	8	17	56	82	0.142857	0.303571	0.199576	0	3HCO3_NAt,CKc,FBA,GLCt4_2,MTHFD2m,MTHFDm,PFK,PPAP	ACCOAC,ADK1,AKGDm,AKGMALtm,ATPS4m,CYOR-u10m,FUMm,H2CO3D,ICDHyrm,MDHm,PDHm,PGI,PGK,PGM,PPA,SUCD1m,TPI
dag_hs_c_26	Diacylglycerol synthesis	8	17	56	82	0.142857	0.303571	0.199576	0	CKc,FBA,HCO3_NAt,MTHFD2m,MTHFDm,NAt,PFK,PPAP	ACCOAC,ADK1,AKGDm,AKGMALtm,ATPS4m,CYOR-u10m,FUMm,H2CO3D,ICDHyrm,MDHm,PDHm,PGI,PGK,PGM,PPA,SUCD1m,TPI
dag_hs_c_5	Diacylglycerol synthesis	8	17	56	82	0.142857	0.303571	0.199576	0	2HCO3_NAt,3HCO3_NAt,CKc,FBA,MTHFD2m,MTHFDm,PFK,PPAP	ACCOAC,ADK1,AKGDm,AKGMALtm,ATPS4m,CYOR-u10m,FUMm,H2CO3D,ICDHyrm,MDHm,PDHm,PGI,PGK,PGM,PPA,SUCD1m,TPI
dag_hs_c_50	Diacylglycerol synthesis	8	17	56	82	0.142857	0.303571	0.199576	0	2HCO3_NAt,CKc,FBA,HCO3_NAt,MTHFD2m,MTHFDm,PFK,PPAP	ACCOAC,ADK1,AKGDm,AKGMALtm,ATPS4m,CYOR-u10m,FUMm,ICDHxm,MDHm,PDHm,PGI,PGK,PGM,PPA,RDH2a,SUCD1m,TPI
dag_hs_c_52	Diacylglycerol synthesis	8	17	56	82	0.142857	0.303571	0.199576	0	3HCO3_NAt,CKc,FBA,GLCt4_2,MTHFD2m,MTHFDm,PFK,PPAP	ACCOAC,ADK1,AKGDm,AKGMALtm,ATPS4m,CYOR-u10m,FUMm,H2CO3D,ICDHyrm,MDHm,PDHm,PGI,PGK,PGM,PPA,SUCD1m,TPI
dag_hs_c_63	Diacylglycerol synthesis	8	17	56	82	0.142857	0.303571	0.199576	0	CKc,FBA,GLCt4_2,HCO3_NAt,MTHFD2m,MTHFDm,PFK,PPAP	ACCOAC,ADK1,AKGDm,AKGMALtm,ATPS4m,CYOR-u10m,FUMm,H2CO3D,ICDHyrm,MDHm,PDHm,PGI,PGK,PGM,PPA,SUCD1m,TPI
dag_hs_c_67	Diacylglycerol synthesis	8	17	56	82	0.142857	0.303571	0.199576	0	2HCO3_NAt,CKc,FBA,HCO3_NAt,MTHFD2m,MTHFDm,PFK,PPAP	ACCOAC,ADK1,AKGDm,AKGMALtm,ATPS4m,CYOR-u10m,FUMm,H2CO3D,ICDHyrm,MDHm,PDHm,PGI,PGK,PGM,PPA,SUCD1m,TPI
dag_hs_c_71	Diacylglycerol synthesis	8	17	56	82	0.142857	0.303571	0.199576	0	3HCO3_NAt,CKc,FBA,GLCt4_2,MTHFD2m,MTHFDm,PFK,PPAP	ACCOAC,ADK1,AKGDm,AKGMALtm,ATPS4m,CYOR-u10m,FUMm,H2CO3D,MDHm,PDHm,PGI,PGK,PGM,PPA,RDH3a,SUCD1m,TPI
dag_hs_c_80	Diacylglycerol synthesis	8	17	56	82	0.142857	0.303571	0.199576	0	2HCO3_NAt,CKc,FBA,GLCt4_2,MTHFD2m,MTHFDm,PFK,PPAP	ACCOAC,ADK1,AKGDm,AKGMALtm,ATPS4m,CYOR-u10m,FUMm,H2CO3D,ICDHyrm,MDHm,PDHm,PGI,PGK,PGM,PPA,SUCD1m,TPI
dag_hs_c_91	Diacylglycerol synthesis	8	17	56	82	0.142857	0.303571	0.199576	0	2HCO3_NAt,CKc,FBA,GLCt4_2,MTHFD2m,MTHFDm,PFK,PPAP	ACCOAC,ADK1,AKGDm,AKGMALtm,ATPS4m,CYOR-u10m,FUMm,H2CO3D,MDHm,PDHm,PGI,PGK,PGM,PPA,RDH2a,SUCD1m,TPI
dag_hs_c_92	Diacylglycerol synthesis	8	17	56	82	0.142857	0.303571	0.199576	0	CKc,FBA,GLCt2_2,GLCt4_2,MTHFD2m,MTHFDm,PFK,PPAP	ACCOAC,ADK1,AKGDm,AKGMALtm,ATPS4m,CYOR-u10m,FUMm,H2CO3D,ICDHyrm,MDHm,PDHm,PGI,PGK,PGM,PPA,SUCD1m,TPI
pa_hs_c_107	Phosphatidic acid synthesis	8	17	56	83	0.142857	0.303571	0.199576	0	2HCO3_NAt,CKc,FBA,GLCt2_2,GLCt4_2,MTHFD2m,MTHFDm,PFK	ACCOAC,ADK1,AKGDm,AKGMALtm,ATPS4m,CYOR-u10m,FUMm,ICDHyrm,MDHm,PDHm,PGI,PGK,PGM,PPA,RDH1a,SUCD1m,TPI
pa_hs_c_112	Phosphatidic acid synthesis	8	17	56	83	0.142857	0.303571	0.199576	0	CKc,FBA,GLCt4_2,HCO3_NAt,MTHFD2m,MTHFDm,PFK,PIt7ir	ACCOAC,ADK1,AKGDm,AKGMALtm,ATPS4m,CYOR-u10m,FUMm,H2CO3D,ICDHyrm,MDHm,PDHm,PGI,PGK,PGM,PPA,SUCD1m,TPI
pa_hs_c_139	Phosphatidic acid synthesis	8	17	56	83	0.142857	0.303571	0.199576	0	2HCO3_NAt,CKc,FBA,GLCt2_2,GLCt4_2,MTHFD2m,MTHFDm,PFK	ACCOAC,ADK1,AKGDm,AKGMALtm,ATPS4m,CYOR-u10m,FUMm,H2CO3D,ICDHxm,MDHm,PDHm,PGI,PGK,PGM,PPA,SUCD1m,TPI
pa_hs_c_143	Phosphatidic acid synthesis	8	17	56	83	0.142857	0.303571	0.199576	0	3HCO3_NAt,CKc,FBA,GLCt2_2,GLCt4_2,MTHFD2m,MTHFDm,PFK	ACCOAC,ADK1,AKGDm,AKGMALtm,ATPS4m,CYOR-u10m,FUMm,ICDHyrm,MDHm,PDHm,PGI,PGK,PGM,PPA,RDH2a,SUCD1m,TPI
pa_hs_c_147	Phosphatidic acid synthesis	8	17	56	83	0.142857	0.303571	0.199576	0	CKc,FBA,GLCt2_2,GLCt4_2,MTHFD2m,MTHFDm,PFK,PIt7ir	ACCOAC,ADK1,AKGDm,AKGMALtm,ATPS4m,CYOR-u10m,FUMm,H2CO3D,ICDHyrm,MDHm,PDHm,PGI,PGK,PGM,PPA,SUCD1m,TPI
pa_hs_c_150	Phosphatidic acid synthesis	8	17	56	83	0.142857	0.303571	0.199576	0	3HCO3_NAt,CKc,FBA,GLCt2_2,HCO3_NAt,MTHFD2m,MTHFDm,PFK	ACCOAC,ADK1,AKGDm,AKGMALtm,ATPS4m,CYOR-u10m,FUMm,ICDHxm,MDHm,PDHm,PGI,PGK,PGM,PPA,RDH1a,SUCD1m,TPI
pa_hs_c_184	Phosphatidic acid synthesis	8	17	56	83	0.142857	0.303571	0.199576	0	3HCO3_NAt,CKc,FBA,GLCt2_2,MTHFD2m,MTHFDm,PFK,PIt7	ACCOAC,ADK1,AKGDm,AKGMALtm,ATPS4m,CYOR-u10m,FUMm,ICDHxm,MDHm,PDHm,PGI,PGK,PGM,PPA,RDH3a,SUCD1m,TPI
pa_hs_c_40	Phosphatidic acid synthesis	8	17	56	83	0.142857	0.303571	0.199576	0	3HCO3_NAt,CKc,FBA,GLCt2_2,MTHFD2m,MTHFDm,NAt,PFK	ACCOAC,ADK1,AKGDm,AKGMALtm,ATPS4m,CYOR-u10m,FUMm,H2CO3D,ICDHxm,MDHm,PDHm,PGI,PGK,PGM,PPA,SUCD1m,TPI
pa_hs_c_46	Phosphatidic acid synthesis	8	17	56	83	0.142857	0.303571	0.199576	0	CKc,FBA,GLCt4_2,HCO3_NAt,MTHFD2m,MTHFDm,PFK,PIt7	ACCOAC,ADK1,AKGDm,AKGMALtm,ATPS4m,CYOR-u10m,FUMm,H2CO3D,ICDHyrm,MDHm,PDHm,PGI,PGK,PGM,PPA,SUCD1m,TPI
pa_hs_c_5	Phosphatidic acid synthesis	8	17	56	83	0.142857	0.303571	0.199576	0	3HCO3_NAt,CKc,FBA,GLCt4_2,MTHFD2m,MTHFDm,PFK,PIt7	ACCOAC,ADK1,AKGDm,AKGMALtm,ATPS4m,CYOR-u10m,FUMm,H2CO3D,ICDHxm,MDHm,PDHm,PGI,PGK,PGM,PPA,SUCD1m,TPI
tag_hs_c_10	Triacylglycerol synthesis	8	17	56	84	0.142857	0.303571	0.199576	0	2HCO3_NAt,CKc,FBA,MTHFD2m,MTHFDm,NAt,PFK,PPAP	ACCOAC,ADK1,AKGDm,AKGMALtm,ATPS4m,CYOR-u10m,DGAT,FUMm,H2CO3D,MDHm,PDHm,PGI,PGK,PGM,PPA,SUCD1m,TPI
tag_hs_c_145	Triacylglycerol synthesis	8	17	56	84	0.142857	0.303571	0.199576	0	CKc,FBA,GLCt4_2,HCO3_NAt,MTHFD2m,MTHFDm,PFK,PPAP	ACCOAC,ADK1,AKGDm,AKGMALtm,ATPS4m,CYOR-u10m,DGAT,FUMm,H2CO3D,MDHm,PDHm,PGI,PGK,PGM,PPA,SUCD1m,TPI
tag_hs_c_4	Triacylglycerol synthesis	8	17	56	84	0.142857	0.303571	0.199576	0	2HCO3_NAt,CKc,FBA,GLCt4_2,MTHFD2m,MTHFDm,PFK,PPAP	ACCOAC,ADK1,AKGDm,AKGMALtm,ATPS4m,CYOR-u10m,DGAT,FUMm,ICDHxm,MDHm,PDHm,PGI,PGK,PGM,PPA,SUCD1m,TPI
tag_hs_c_51	Triacylglycerol synthesis	8	17	56	84	0.142857	0.303571	0.199576	0	2HCO3_NAt,CKc,FBA,GLCt4_2,MTHFD2m,MTHFDm,PFK,PPAP	ACCOAC,ADK1,AKGDm,AKGMALtm,ATPS4m,CYOR-u10m,DGAT,FUMm,H2CO3D,MDHm,PDHm,PGI,PGK,PGM,PPA,SUCD1m,TPI
tag_hs_c_67	Triacylglycerol synthesis	8	17	56	84	0.142857	0.303571	0.199576	0	3HCO3_NAt,CKc,FBA,GLCt2_2,MTHFD2m,MTHFDm,PFK,PPAP	ACCOAC,ADK1,AKGDm,AKGMALtm,ATPS4m,CYOR-u10m,DGAT,FUMm,ICDHyrm,MDHm,PDHm,PGI,PGK,PGM,PPA,SUCD1m,TPI
tag_hs_c_79	Triacylglycerol synthesis	8	17	56	84	0.142857	0.303571	0.199576	0	2HCO3_NAt,CKc,FBA,GLCt4_2,MTHFD2m,MTHFDm,PFK,PPAP	ACCOAC,ADK1,AKGDm,AKGMALtm,ATPS4m,CYOR-u10m,DGAT,FUMm,ICDHyrm,MDHm,PDHm,PGI,PGK,PGM,PPA,SUCD1m,TPI
tag_hs_c_83	Triacylglycerol synthesis	8	17	56	84	0.142857	0.303571	0.199576	0	CKc,FBA,GLCt2_2,MTHFD2m,MTHFDm,NAt,PFK,PPAP	ACCOAC,ADK1,AKGDm,AKGMALtm,ATPS4m,CYOR-u10m,DGAT,FUMm,H2CO3D,MDHm,PDHm,PGI,PGK,PGM,PPA,SUCD1m,TPI
ala-L_c_2	Alanine synthesis	6	18	73	98	0.082192	0.246575	0.203574	0	ALATA_L,HGNTOR,NAt,PHETHPTOX2,UREAt,VALTA	2OXOADOXm,ABTArm,ACACT1rm,AKGMALtm,ATPS4m,CYOR-u10m,FUM,FUMm,GTHP,HACD1m,ICDHxm,MDHm,ME2,OIVD2m,PHEt4,RDH3a,SUCD1m,VALtec
dag_hs_c_90	Diacylglycerol synthesis	6	16	55	82	0.109091	0.290909	0.204183	0	CKc,FBA,MTHFD2m,MTHFDm,PFK,PPAP	ACCOAC,ADK1,AKGDm,AKGMALtm,ATPS4m,CYOR-u10m,FUMm,H2CO3D,MDHm,PDHm,PGI,PGK,PGM,PPA,SUCD1m,TPI
pa_hs_c_155	Phosphatidic acid synthesis	6	16	55	83	0.109091	0.290909	0.204183	0	3HCO3_NAt,CKc,FBA,MTHFD2m,MTHFDm,PFK	ACCOAC,ADK1,AKGDm,AKGMALtm,ATPS4m,CYOR-u10m,FUMm,H2CO3D,MDHm,PDHm,PGI,PGK,PGM,PPA,SUCD1m,TPI
ala-L_c_4	Alanine synthesis	6	18	71	98	0.084507	0.253521	0.204184	0	ALATA_L,HGNTOR,NAt,PHETHPTOX2,UREAt,VALTA	2OXOADOXm,ABTArm,ACACT1rm,AKGMALtm,ARGtiDF,ATPS4m,CYOR-u10m,FUM,FUMm,GTHP,HACD1m,ICDHxm,MDHm,ME2,OIVD2m,PHEt4,SUCD1m,VALtec
ala-L_c_8	Alanine synthesis	6	18	72	98	0.083333	0.25	0.204316	0	ALATA_L,HGNTOR,OCOAT1m,PHETHPTOX2,UREAt,VALTA	2OXOADOXm,ABTArm,ACACT1rm,AKGMALtm,ARGtiDF,ATPS4m,CYOR-u10m,FUM,FUMm,HACD1m,HIStiDF,ICDHxm,MDHm,ME2,OIVD2m,PHEt4,SUCD1m,VALtec
pe_hs_c_7	Phosphatidylethanolamine synthesis	12	26	90	128	0.133333	0.288889	0.205864	0	CKc,FBA,HGNTOR,MTHFD2m,MTHFDm,OCOAT1m,PCHOLP_hs,PFK,PHETHPTOX2,PPAP,PSFLIPm,VALTA	ACACT1rm,ACCOAC,ADK1,AKGDm,AKGMALtm,ATPS4m,CEPTC,CYOR-u10m,FUM,FUMm,H2CO3D,HIStiDF,MDHm,ME2,OIVD2m,PDHm,PGCD,PGI,PGK,PHEt4,PPA,PSERT,PSP_L,PSSA1_hs,SUCD1m,VALtec
pail_hs_c_100	Phosphatidylinositol synthesis	8	19	65	94	0.123077	0.292308	0.209525	0	2HCO3_NAt,CKc,FBA,MTHFD2m,MTHFDm,NAt,OCOAT1m,PFK	ACACT1rm,ACCOAC,ADK1,AKGDm,AKGMALtm,ATPS4m,CYOR-u10m,FUMm,H2CO3D,ICDHyrm,MDHm,MI1PP,PDHm,PGI,PGK,PGM,PPA,SUCD1m,TPI
pail_hs_c_133	Phosphatidylinositol synthesis	8	19	65	94	0.123077	0.292308	0.209525	0	CKc,FBA,HCO3_NAt,MTHFD2m,MTHFDm,OCOAT1m,PFK,PIt7	ACACT1rm,ACCOAC,ADK1,AKGDm,AKGMALtm,ATPS4m,CYOR-u10m,FUMm,ICDHyrm,MDHm,MI1PP,PDHm,PGI,PGK,PGM,PPA,RDH2a,SUCD1m,TPI
pail_hs_c_141	Phosphatidylinositol synthesis	8	19	65	94	0.123077	0.292308	0.209525	0	CKc,FBA,GLCt4_2,MTHFD2m,MTHFDm,OCOAT1m,PFK,PIt7ir	ACACT1rm,ACCOAC,ADK1,AKGDm,AKGMALtm,ATPS4m,CYOR-u10m,FUMm,H2CO3D,ICDHyrm,MDHm,MI1PP,PDHm,PGI,PGK,PGM,PPA,SUCD1m,TPI
pail_hs_c_64	Phosphatidylinositol synthesis	8	19	65	94	0.123077	0.292308	0.209525	0	CKc,FBA,GLCt4_2,MTHFD2m,MTHFDm,OCOAT1m,PFK,PIt7	ACACT1rm,ACCOAC,ADK1,AKGDm,AKGMALtm,ATPS4m,CYOR-u10m,FUMm,H2CO3D,ICDHyrm,MDHm,MI1PP,PDHm,PGI,PGK,PGM,PPA,SUCD1m,TPI
pail_hs_c_68	Phosphatidylinositol synthesis	8	19	65	94	0.123077	0.292308	0.209525	0	2HCO3_NAt,CKc,FBA,GLCt4_2,MTHFD2m,MTHFDm,OCOAT1m,PFK	ACACT1rm,ACCOAC,ADK1,AKGDm,AKGMALtm,ATPS4m,CYOR-u10m,FUMm,ICDHyrm,MDHm,MI1PP,PDHm,PGI,PGK,PGM,PPA,RDH1a,SUCD1m,TPI
dag_hs_c_101	Diacylglycerol synthesis	9	17	56	82	0.160714	0.303571	0.209564	0	3HCO3_NAt,CKc,FBA,GLCt4_2,HCO3_NAt,MTHFD2m,MTHFDm,PFK,PPAP	ACCOAC,ADK1,AKGDm,AKGMALtm,ATPS4m,CYOR-u10m,FUMm,H2CO3D,ICDHyrm,MDHm,PDHm,PGI,PGK,PGM,PPA,SUCD1m,TPI
dag_hs_c_117	Diacylglycerol synthesis	9	17	56	82	0.160714	0.303571	0.209564	0	CKc,FBA,GLCt2_2,GLCt4_2,HCO3_NAt,MTHFD2m,MTHFDm,PFK,PPAP	ACCOAC,ADK1,AKGDm,AKGMALtm,ATPS4m,CYOR-u10m,FUMm,ICDHxm,MDHm,PDHm,PGI,PGK,PGM,PPA,RDH2a,SUCD1m,TPI
dag_hs_c_162	Diacylglycerol synthesis	9	17	56	82	0.160714	0.303571	0.209564	0	2HCO3_NAt,3HCO3_NAt,CKc,FBA,GLCt2_2,MTHFD2m,MTHFDm,PFK,PPAP	ACCOAC,ADK1,AKGDm,AKGMALtm,ATPS4m,CYOR-u10m,FUMm,ICDHyrm,MDHm,PDHm,PGI,PGK,PGM,PPA,RDH3a,SUCD1m,TPI
dag_hs_c_171	Diacylglycerol synthesis	9	17	56	82	0.160714	0.303571	0.209564	0	2HCO3_NAt,3HCO3_NAt,CKc,FBA,GLCt4_2,MTHFD2m,MTHFDm,PFK,PPAP	ACCOAC,ADK1,AKGDm,AKGMALtm,ATPS4m,CYOR-u10m,FUMm,H2CO3D,MDHm,PDHm,PGI,PGK,PGM,PPA,RDH2a,SUCD1m,TPI
dag_hs_c_76	Diacylglycerol synthesis	9	17	56	82	0.160714	0.303571	0.209564	0	2HCO3_NAt,3HCO3_NAt,CKc,FBA,GLCt4_2,MTHFD2m,MTHFDm,PFK,PPAP	ACCOAC,ADK1,AKGDm,AKGMALtm,ATPS4m,CYOR-u10m,FUMm,H2CO3D,MDHm,PDHm,PGI,PGK,PGM,PPA,RDH3a,SUCD1m,TPI
pa_hs_c_118	Phosphatidic acid synthesis	9	17	56	83	0.160714	0.303571	0.209564	0	3HCO3_NAt,CKc,FBA,GLCt2_2,GLCt4_2,MTHFD2m,MTHFDm,PFK,PIt7	ACCOAC,ADK1,AKGDm,AKGMALtm,ATPS4m,CYOR-u10m,FUMm,ICDHyrm,MDHm,PDHm,PGI,PGK,PGM,PPA,RDH3a,SUCD1m,TPI
pa_hs_c_134	Phosphatidic acid synthesis	9	17	56	83	0.160714	0.303571	0.209564	0	2HCO3_NAt,CKc,FBA,GLCt2_2,GLCt4_2,MTHFD2m,MTHFDm,PFK,PIt7	ACCOAC,ADK1,AKGDm,AKGMALtm,ATPS4m,CYOR-u10m,FUMm,H2CO3D,ICDHyrm,MDHm,PDHm,PGI,PGK,PGM,PPA,SUCD1m,TPI
pa_hs_c_148	Phosphatidic acid synthesis	9	17	56	83	0.160714	0.303571	0.209564	0	2HCO3_NAt,3HCO3_NAt,CKc,FBA,GLCt4_2,MTHFD2m,MTHFDm,PFK,PIt7	ACCOAC,ADK1,AKGDm,AKGMALtm,ATPS4m,CYOR-u10m,FUMm,ICDHxm,MDHm,PDHm,PGI,PGK,PGM,PPA,RDH3a,SUCD1m,TPI
pa_hs_c_84	Phosphatidic acid synthesis	9	17	56	83	0.160714	0.303571	0.209564	0	2HCO3_NAt,CKc,FBA,GLCt2_2,GLCt4_2,MTHFD2m,MTHFDm,PFK,PIt7	ACCOAC,ADK1,AKGDm,AKGMALtm,ATPS4m,CYOR-u10m,FUMm,H2CO3D,ICDHyrm,MDHm,PDHm,PGI,PGK,PGM,PPA,SUCD1m,TPI
tag_hs_c_181	Triacylglycerol synthesis	9	17	56	84	0.160714	0.303571	0.209564	0	2HCO3_NAt,CKc,FBA,GLCt2_2,GLCt4_2,MTHFD2m,MTHFDm,PFK,PPAP	ACCOAC,ADK1,AKGDm,AKGMALtm,ATPS4m,CYOR-u10m,DGAT,FUMm,ICDHxm,MDHm,PDHm,PGI,PGK,PGM,PPA,SUCD1m,TPI
tag_hs_c_49	Triacylglycerol synthesis	9	17	56	84	0.160714	0.303571	0.209564	0	3HCO3_NAt,CKc,FBA,GLCt2_2,GLCt4_2,MTHFD2m,MTHFDm,PFK,PPAP	ACCOAC,ADK1,AKGDm,AKGMALtm,ATPS4m,CYOR-u10m,DGAT,FUMm,ICDHxm,MDHm,PDHm,PGI,PGK,PGM,PPA,SUCD1m,TPI
pail_hs_c_60	Phosphatidylinositol synthesis	9	19	64	94	0.140625	0.296875	0.212134	0	CKc,FBA,GLCt2_2,HCO3_NAt,MTHFD2m,MTHFDm,OCOAT1m,PFK,PIt7ir	ACACT1rm,ACCOAC,ADK1,AKGDm,AKGMALtm,ATPS4m,CYOR-u10m,FUMm,H2CO3D,ICDHyrm,MDHm,MI1PP,PDHm,PGI,PGK,PGM,PPA,SUCD1m,TPI
tag_hs_c_110	Triacylglycerol synthesis	7	17	58	84	0.12069	0.293103	0.214187	0	CKc,FBA,GLCt4_2,MTHFD2m,MTHFDm,PFK,PPAP	ACCOAC,ADK1,AKGDm,AKGMALtm,ATPS4m,CYOR-u10m,DGAT,FUMm,H2CO3D,MDHm,PDHm,PGI,PGK,PGM,PPA,SUCD1m,TPI
dag_hs_c_111	Diacylglycerol synthesis	10	17	56	82	0.178571	0.303571	0.214343	0	2HCO3_NAt,CKc,FBA,GLCt2_2,GLCt4_2,MTHFD2m,MTHFDm,NAt,PFK,PPAP	ACCOAC,ADK1,AKGDm,AKGMALtm,ATPS4m,CYOR-u10m,FUMm,ICDHyrm,MDHm,PDHm,PGI,PGK,PGM,PPA,RDH2a,SUCD1m,TPI
dag_hs_c_39	Diacylglycerol synthesis	10	17	56	82	0.178571	0.303571	0.214343	0	2HCO3_NAt,3HCO3_NAt,CKc,FBA,GLCt2_2,GLCt4_2,MTHFD2m,MTHFDm,PFK,PPAP	ACCOAC,ADK1,AKGDm,AKGMALtm,ATPS4m,CYOR-u10m,FUMm,ICDHxm,MDHm,PDHm,PGI,PGK,PGM,PPA,RDH2a,SUCD1m,TPI
dag_hs_c_60	Diacylglycerol synthesis	10	17	56	82	0.178571	0.303571	0.214343	0	2HCO3_NAt,3HCO3_NAt,CKc,FBA,GLCt2_2,GLCt4_2,MTHFD2m,MTHFDm,PFK,PPAP	ACCOAC,ADK1,AKGDm,AKGMALtm,ATPS4m,CYOR-u10m,FUMm,ICDHyrm,MDHm,PDHm,PGI,PGK,PGM,PPA,RDH2a,SUCD1m,TPI
pail_hs_c_13	Phosphatidylinositol synthesis	7	18	63	94	0.111111	0.285714	0.215938	0	CKc,FBA,HCO3_NAt,MTHFD2m,MTHFDm,OCOAT1m,PFK	ACACT1rm,ACCOAC,ADK1,AKGDm,AKGMALtm,ATPS4m,CYOR-u10m,FUMm,ICDHxm,MDHm,MI1PP,PDHm,PGI,PGK,PGM,PPA,SUCD1m,TPI
o2s_m_53	Superoxide anion synthesis	5	10	31	42	0.16129	0.322581	0.216674	0	3MOX4HOXPGALDOX,3MOX4HOXPGALDOX_NADP,GLCt2_2,GLCt4_2,NAt	ACTLMO,ACYP,ATPS4m,CYOR-u10m,GND,PGI,PGM,TALA,TKT1,TKT2
o2s_m_33	Superoxide anion synthesis	2	7	23	42	0.086957	0.304348	0.218816	0	CKc,NAt	ATPS4m,CYOR-u10m,GND,PGI,TALA,TKT1,TKT2
o2s_m_61	Superoxide anion synthesis	2	7	23	42	0.086957	0.304348	0.218816	0	CKc,GLCt4_2	ATPS4m,CYOR-u10m,GND,PGI,TALA,TKT1,TKT2
o2s_m_7	Superoxide anion synthesis	2	7	23	42	0.086957	0.304348	0.218816	0	CKc,NAt	ATPS4m,CYOR-u10m,GND,PGI,TALA,TKT1,TKT2
dag_hs_c_14	Diacylglycerol synthesis	8	17	57	82	0.140351	0.298246	0.219584	0	CKc,FBA,GLCt4_2,MTHFD2m,MTHFDm,NAt,PFK,PPAP	ACCOAC,ADK1,AKGDm,AKGMALtm,ATPS4m,CYOR-u10m,FUMm,H2CO3D,MDHm,PDHm,PGI,PGK,PGM,PPA,RDH2a,SUCD1m,TPI
dag_hs_c_150	Diacylglycerol synthesis	8	17	57	82	0.140351	0.298246	0.219584	0	CKc,FBA,GLCt4_2,HCO3_NAt,MTHFD2m,MTHFDm,PFK,PPAP	ACCOAC,ADK1,AKGDm,AKGMALtm,ATPS4m,CYOR-u10m,FUMm,H2CO3D,MDHm,PDHm,PGI,PGK,PGM,PPA,RDH2a,SUCD1m,TPI
dag_hs_c_183	Diacylglycerol synthesis	8	17	57	82	0.140351	0.298246	0.219584	0	2HCO3_NAt,CKc,FBA,GLCt4_2,MTHFD2m,MTHFDm,PFK,PPAP	ACCOAC,ADK1,AKGDm,AKGMALtm,ATPS4m,CYOR-u10m,FUMm,H2CO3D,MDHm,PDHm,PGI,PGK,PGM,PPA,RDH2a,SUCD1m,TPI
dag_hs_c_188	Diacylglycerol synthesis	8	17	57	82	0.140351	0.298246	0.219584	0	CKc,FBA,GLCt2_2,GLCt4_2,MTHFD2m,MTHFDm,PFK,PPAP	ACCOAC,ADK1,AKGDm,AKGMALtm,ATPS4m,CYOR-u10m,FUMm,H2CO3D,ICDHyrm,MDHm,PDHm,PGI,PGK,PGM,PPA,SUCD1m,TPI
dag_hs_c_33	Diacylglycerol synthesis	8	17	57	82	0.140351	0.298246	0.219584	0	2HCO3_NAt,3HCO3_NAt,CKc,FBA,MTHFD2m,MTHFDm,PFK,PPAP	ACCOAC,ADK1,AKGDm,AKGMALtm,ATPS4m,CYOR-u10m,FUMm,H2CO3D,MDHm,PDHm,PGI,PGK,PGM,PPA,RDH3a,SUCD1m,TPI
dag_hs_c_53	Diacylglycerol synthesis	8	17	57	82	0.140351	0.298246	0.219584	0	2HCO3_NAt,CKc,FBA,MTHFD2m,MTHFDm,NAt,PFK,PPAP	ACCOAC,ADK1,AKGDm,AKGMALtm,ATPS4m,CYOR-u10m,FUMm,H2CO3D,MDHm,PDHm,PGI,PGK,PGM,PPA,RDH3a,SUCD1m,TPI
dag_hs_c_8	Diacylglycerol synthesis	8	17	57	82	0.140351	0.298246	0.219584	0	CKc,FBA,HCO3_NAt,MTHFD2m,MTHFDm,NAt,PFK,PPAP	ACCOAC,ADK1,AKGDm,AKGMALtm,ATPS4m,CYOR-u10m,FUMm,H2CO3D,MDHm,PDHm,PGI,PGK,PGM,PPA,RDH3a,SUCD1m,TPI
dag_hs_c_86	Diacylglycerol synthesis	8	17	57	82	0.140351	0.298246	0.219584	0	3HCO3_NAt,CKc,FBA,GLCt4_2,MTHFD2m,MTHFDm,PFK,PPAP	ACCOAC,ADK1,AKGDm,AKGMALtm,ATPS4m,CYOR-u10m,FUMm,ICDHyrm,MDHm,PDHm,PGI,PGK,PGM,PPA,RDH2a,SUCD1m,TPI
pa_hs_c_123	Phosphatidic acid synthesis	8	17	57	83	0.140351	0.298246	0.219584	0	3HCO3_NAt,CKc,FBA,GLCt4_2,HCO3_NAt,MTHFD2m,MTHFDm,PFK	ACCOAC,ADK1,AKGDm,AKGMALtm,ATPS4m,CYOR-u10m,FUMm,H2CO3D,MDHm,PDHm,PGI,PGK,PGM,PPA,RDH3a,SUCD1m,TPI
pa_hs_c_62	Phosphatidic acid synthesis	8	17	57	83	0.140351	0.298246	0.219584	0	3HCO3_NAt,CKc,FBA,GLCt4_2,MTHFD2m,MTHFDm,PFK,PIt7ir	ACCOAC,ADK1,AKGDm,AKGMALtm,ATPS4m,CYOR-u10m,FUMm,H2CO3D,ICDHxm,MDHm,PDHm,PGI,PGK,PGM,PPA,SUCD1m,TPI
pa_hs_c_70	Phosphatidic acid synthesis	8	17	57	83	0.140351	0.298246	0.219584	0	2HCO3_NAt,CKc,FBA,MTHFD2m,MTHFDm,NAt,PFK,PIt7ir	ACCOAC,ADK1,AKGDm,AKGMALtm,ATPS4m,CYOR-u10m,FUMm,ICDHyrm,MDHm,PDHm,PGI,PGK,PGM,PPA,RDH2a,SUCD1m,TPI
pa_hs_c_89	Phosphatidic acid synthesis	8	17	57	83	0.140351	0.298246	0.219584	0	3HCO3_NAt,CKc,FBA,GLCt2_2,GLCt4_2,MTHFD2m,MTHFDm,PFK	ACCOAC,ADK1,AKGDm,AKGMALtm,ATPS4m,CYOR-u10m,FUMm,H2CO3D,ICDHyrm,MDHm,PDHm,PGI,PGK,PGM,PPA,SUCD1m,TPI
tag_hs_c_63	Triacylglycerol synthesis	8	17	57	84	0.140351	0.298246	0.219584	0	3HCO3_NAt,CKc,FBA,GLCt4_2,MTHFD2m,MTHFDm,PFK,PPAP	ACCOAC,ADK1,AKGDm,AKGMALtm,ATPS4m,CYOR-u10m,DGAT,FUMm,MDHm,PDHm,PGI,PGK,PGM,PPA,RDH2a,SUCD1m,TPI
tag_hs_c_9	Triacylglycerol synthesis	8	17	57	84	0.140351	0.298246	0.219584	0	CKc,FBA,GLCt2_2,GLCt4_2,MTHFD2m,MTHFDm,PFK,PPAP	ACCOAC,ADK1,AKGDm,AKGMALtm,ATPS4m,CYOR-u10m,DGAT,FUMm,H2CO3D,MDHm,PDHm,PGI,PGK,PGM,PPA,SUCD1m,TPI
dag_hs_c_131	Diacylglycerol synthesis	7	16	54	82	0.12963	0.296296	0.222514	0	2HCO3_NAt,CKc,FBA,MTHFD2m,MTHFDm,PFK,PPAP	ACCOAC,ADK1,AKGDm,AKGMALtm,ATPS4m,CYOR-u10m,FUMm,H2CO3D,MDHm,PDHm,PGI,PGK,PGM,PPA,SUCD1m,TPI
dag_hs_c_175	Diacylglycerol synthesis	7	16	54	82	0.12963	0.296296	0.222514	0	3HCO3_NAt,CKc,FBA,MTHFD2m,MTHFDm,PFK,PPAP	ACCOAC,ADK1,AKGDm,AKGMALtm,ATPS4m,CYOR-u10m,FUMm,H2CO3D,MDHm,PDHm,PGI,PGK,PGM,PPA,SUCD1m,TPI
dag_hs_c_57	Diacylglycerol synthesis	7	16	54	82	0.12963	0.296296	0.222514	0	CKc,FBA,GLCt4_2,MTHFD2m,MTHFDm,PFK,PPAP	ACCOAC,ADK1,AKGDm,AKGMALtm,ATPS4m,CYOR-u10m,FUMm,H2CO3D,MDHm,PDHm,PGI,PGK,PGM,PPA,SUCD1m,TPI
pa_hs_c_127	Phosphatidic acid synthesis	7	16	54	83	0.12963	0.296296	0.222514	0	3HCO3_NAt,CKc,FBA,GLCt2_2,MTHFD2m,MTHFDm,PFK	ACCOAC,ADK1,AKGDm,AKGMALtm,ATPS4m,CYOR-u10m,FUMm,ICDHyrm,MDHm,PDHm,PGI,PGK,PGM,PPA,SUCD1m,TPI
pa_hs_c_81	Phosphatidic acid synthesis	7	16	54	83	0.12963	0.296296	0.222514	0	2HCO3_NAt,CKc,FBA,MTHFD2m,MTHFDm,NAt,PFK	ACCOAC,ADK1,AKGDm,AKGMALtm,ATPS4m,CYOR-u10m,FUMm,H2CO3D,MDHm,PDHm,PGI,PGK,PGM,PPA,SUCD1m,TPI
pa_hs_c_88	Phosphatidic acid synthesis	7	16	54	83	0.12963	0.296296	0.222514	0	2HCO3_NAt,CKc,FBA,GLCt4_2,MTHFD2m,MTHFDm,PFK	ACCOAC,ADK1,AKGDm,AKGMALtm,ATPS4m,CYOR-u10m,FUMm,H2CO3D,MDHm,PDHm,PGI,PGK,PGM,PPA,SUCD1m,TPI
o2s_m_113	Superoxide anion synthesis	3	9	30	42	0.1	0.3	0.223085	0	3MOX4HOXPGALDOX,3MOX4HOXPGALDOX_NADP,NAt	ACYP,ATPS4m,CYOR-u10m,GND,PGI,PGM,TALA,TKT1,TKT2
o2s_m_12	Superoxide anion synthesis	3	9	30	42	0.1	0.3	0.223085	0	34DHXMANDACOX,GLCt2_2,NAt	ACYP,ATPS4m,CYOR-u10m,GND,PGI,PGM,TALA,TKT1,TKT2
o2s_m_44	Superoxide anion synthesis	3	9	30	42	0.1	0.3	0.223085	0	34DHPLACOX,GLCt4_2,NAt	ACYP,ATPS4m,CYOR-u10m,GND,PGI,PGM,TALA,TKT1,TKT2
o2s_m_48	Superoxide anion synthesis	3	9	30	42	0.1	0.3	0.223085	0	34DHPLACOX,GLCt2_2,GLCt4_2	ACYP,ATPS4m,CYOR-u10m,GND,PGI,PGM,TALA,TKT1,TKT2
o2s_m_57	Superoxide anion synthesis	3	9	30	42	0.1	0.3	0.223085	0	34DHXMANDACOX,GLCt2_2,GLCt4_2	ACYP,ATPS4m,CYOR-u10m,GND,PGI,PGM,TALA,TKT1,TKT2
o2s_m_6	Superoxide anion synthesis	3	9	30	42	0.1	0.3	0.223085	0	34DHXMANDACOX,GLCt2_2,GLCt4_2	ACYP,ATPS4m,CYOR-u10m,GND,PGI,PGM,TALA,TKT1,TKT2
o2s_m_9	Superoxide anion synthesis	3	9	30	42	0.1	0.3	0.223085	0	3MOX4HOXPGALDOX,3MOX4HOXPGALDOX_NADP,GLCt4_2	ACYP,ATPS4m,CYOR-u10m,GND,PGI,PGM,TALA,TKT1,TKT2
o2s_m_90	Superoxide anion synthesis	3	9	30	42	0.1	0.3	0.223085	0	GLCt2_2,GLCt4_2,NAt	ACYP,ATPS4m,CYOR-u10m,GND,PGI,PGM,TALA,TKT1,TKT2
o2s_m_95	Superoxide anion synthesis	3	9	30	42	0.1	0.3	0.223085	0	34DHPLACOX,GLCt2_2,NAt	ACYP,ATPS4m,CYOR-u10m,GND,PGI,PGM,TALA,TKT1,TKT2
pail_hs_c_16	Phosphatidylinositol synthesis	8	19	66	94	0.121212	0.287879	0.225121	0	3HCO3_NAt,CKc,FBA,MTHFD2m,MTHFDm,NAt,OCOAT1m,PFK	ACACT1rm,ACCOAC,ADK1,AKGDm,AKGMALtm,ATPS4m,CYOR-u10m,FUMm,H2CO3D,ICDHyrm,MDHm,MI1PP,PDHm,PGI,PGK,PGM,PPA,SUCD1m,TPI
pail_hs_c_4	Phosphatidylinositol synthesis	8	19	66	94	0.121212	0.287879	0.225121	0	CKc,FBA,HCO3_NAt,MTHFD2m,MTHFDm,OCOAT1m,PFK,PIt7ir	ACACT1rm,ACCOAC,ADK1,AKGDm,AKGMALtm,ATPS4m,CYOR-u10m,FUMm,H2CO3D,ICDHyrm,MDHm,MI1PP,PDHm,PGI,PGK,PGM,PPA,SUCD1m,TPI
pail_hs_c_95	Phosphatidylinositol synthesis	8	19	66	94	0.121212	0.287879	0.225121	0	3HCO3_NAt,CKc,FBA,MTHFD2m,MTHFDm,OCOAT1m,PFK,PIt7	ACACT1rm,ACCOAC,ADK1,AKGDm,AKGMALtm,ATPS4m,CYOR-u10m,FUMm,H2CO3D,ICDHyrm,MDHm,MI1PP,PDHm,PGI,PGK,PGM,PPA,SUCD1m,TPI
glu-L_c_1	Glutamine synthesis	9	23	84	116	0.107143	0.27381	0.229644	0	ALATA_L,FBA,HGNTOR,MTHFD2m,MTHFDm,PFK,PHETHPTOX2,UREAt,VALTA	2OXOADOXm,ABTArm,ACACT1rm,ACYP,AKGMALtm,ARGtiDF,FUM,FUMm,GTHPm,HACD1m,HIStiDF,ICDHxm,MDHm,OIVD2m,PCm,PDHm,PGI,PGM,PHEt4,RDH3a,SUCD1m,TPI,VALtec
pail_hs_c_104	Phosphatidylinositol synthesis	9	19	65	94	0.138462	0.292308	0.231215	0	3HCO3_NAt,CKc,FBA,GLCt2_2,GLCt4_2,MTHFD2m,MTHFDm,OCOAT1m,PFK	ACACT1rm,ACCOAC,ADK1,AKGDm,AKGMALtm,ATPS4m,CYOR-u10m,FUMm,H2CO3D,ICDHyrm,MDHm,MI1PP,PDHm,PGI,PGK,PGM,PPA,SUCD1m,TPI
pail_hs_c_146	Phosphatidylinositol synthesis	9	19	65	94	0.138462	0.292308	0.231215	0	2HCO3_NAt,CKc,FBA,HCO3_NAt,MTHFD2m,MTHFDm,OCOAT1m,PFK,PIt7ir	ACACT1rm,ACCOAC,ADK1,AKGDm,AKGMALtm,ATPS4m,CYOR-u10m,FUMm,H2CO3D,ICDHxm,MDHm,MI1PP,PDHm,PGI,PGK,PGM,PPA,SUCD1m,TPI
pail_hs_c_159	Phosphatidylinositol synthesis	9	19	65	94	0.138462	0.292308	0.231215	0	3HCO3_NAt,CKc,FBA,GLCt4_2,MTHFD2m,MTHFDm,OCOAT1m,PFK,PIt7	ACACT1rm,ACCOAC,ADK1,AKGDm,AKGMALtm,ATPS4m,CYOR-u10m,FUMm,ICDHxm,MDHm,MI1PP,PDHm,PGI,PGK,PGM,PPA,RDH3a,SUCD1m,TPI
pail_hs_c_9	Phosphatidylinositol synthesis	9	19	65	94	0.138462	0.292308	0.231215	0	3HCO3_NAt,CKc,FBA,GLCt2_2,MTHFD2m,MTHFDm,NAt,OCOAT1m,PFK	ACACT1rm,ACCOAC,ADK1,AKGDm,AKGMALtm,ATPS4m,CYOR-u10m,FUMm,H2CO3D,ICDHxm,MDHm,MI1PP,PDHm,PGI,PGK,PGM,PPA,SUCD1m,TPI
dag_hs_c_100	Diacylglycerol synthesis	9	17	57	82	0.157895	0.298246	0.231915	0	2HCO3_NAt,3HCO3_NAt,CKc,FBA,GLCt4_2,MTHFD2m,MTHFDm,PFK,PPAP	ACCOAC,ADK1,AKGDm,AKGMALtm,ATPS4m,CYOR-u10m,FUMm,ICDHxm,MDHm,PDHm,PGI,PGK,PGM,PPA,RDH2a,SUCD1m,TPI
dag_hs_c_114	Diacylglycerol synthesis	9	17	57	82	0.157895	0.298246	0.231915	0	CKc,FBA,GLCt4_2,HCO3_NAt,MTHFD2m,MTHFDm,NAt,PFK,PPAP	ACCOAC,ADK1,AKGDm,AKGMALtm,ATPS4m,CYOR-u10m,FUMm,ICDHyrm,MDHm,PDHm,PGI,PGK,PGM,PPA,RDH3a,SUCD1m,TPI
dag_hs_c_115	Diacylglycerol synthesis	9	17	57	82	0.157895	0.298246	0.231915	0	2HCO3_NAt,CKc,FBA,GLCt2_2,MTHFD2m,MTHFDm,NAt,PFK,PPAP	ACCOAC,ADK1,AKGDm,AKGMALtm,ATPS4m,CYOR-u10m,FUMm,ICDHxm,MDHm,PDHm,PGI,PGK,PGM,PPA,RDH3a,SUCD1m,TPI
dag_hs_c_138	Diacylglycerol synthesis	9	17	57	82	0.157895	0.298246	0.231915	0	2HCO3_NAt,3HCO3_NAt,CKc,FBA,GLCt4_2,MTHFD2m,MTHFDm,PFK,PPAP	ACCOAC,ADK1,AKGDm,AKGMALtm,ATPS4m,CYOR-u10m,FUMm,ICDHyrm,MDHm,PDHm,PGI,PGK,PGM,PPA,RDH1a,SUCD1m,TPI
dag_hs_c_16	Diacylglycerol synthesis	9	17	57	82	0.157895	0.298246	0.231915	0	CKc,FBA,GLCt2_2,HCO3_NAt,MTHFD2m,MTHFDm,NAt,PFK,PPAP	ACCOAC,ADK1,AKGDm,AKGMALtm,ATPS4m,CYOR-u10m,FUMm,ICDHyrm,MDHm,PDHm,PGI,PGK,PGM,PPA,RDH3a,SUCD1m,TPI
dag_hs_c_163	Diacylglycerol synthesis	9	17	57	82	0.157895	0.298246	0.231915	0	3HCO3_NAt,CKc,FBA,GLCt2_2,MTHFD2m,MTHFDm,NAt,PFK,PPAP	ACCOAC,ADK1,AKGDm,AKGMALtm,ATPS4m,CYOR-u10m,FUMm,ICDHyrm,MDHm,PDHm,PGI,PGK,PGM,PPA,RDH3a,SUCD1m,TPI
dag_hs_c_31	Diacylglycerol synthesis	9	17	57	82	0.157895	0.298246	0.231915	0	3HCO3_NAt,CKc,FBA,GLCt2_2,MTHFD2m,MTHFDm,NAt,PFK,PPAP	ACCOAC,ADK1,AKGDm,AKGMALtm,ATPS4m,CYOR-u10m,FUMm,ICDHxm,MDHm,PDHm,PGI,PGK,PGM,PPA,RDH3a,SUCD1m,TPI
pa_hs_c_93	Phosphatidic acid synthesis	9	17	57	83	0.157895	0.298246	0.231915	0	3HCO3_NAt,CKc,FBA,GLCt2_2,GLCt4_2,MTHFD2m,MTHFDm,PFK,PIt7	ACCOAC,ADK1,AKGDm,AKGMALtm,ATPS4m,CYOR-u10m,FUMm,H2CO3D,ICDHxm,MDHm,PDHm,PGI,PGK,PGM,PPA,SUCD1m,TPI
tag_hs_c_150	Triacylglycerol synthesis	9	17	57	84	0.157895	0.298246	0.231915	0	2HCO3_NAt,3HCO3_NAt,CKc,FBA,GLCt4_2,MTHFD2m,MTHFDm,PFK,PPAP	ACCOAC,ADK1,AKGDm,AKGMALtm,ATPS4m,CYOR-u10m,DGAT,FUMm,H2CO3D,MDHm,PDHm,PGI,PGK,PGM,PPA,SUCD1m,TPI
tag_hs_c_32	Triacylglycerol synthesis	9	17	57	84	0.157895	0.298246	0.231915	0	3HCO3_NAt,CKc,FBA,GLCt2_2,GLCt4_2,MTHFD2m,MTHFDm,PFK,PPAP	ACCOAC,ADK1,AKGDm,AKGMALtm,ATPS4m,CYOR-u10m,DGAT,FUMm,ICDHyrm,MDHm,PDHm,PGI,PGK,PGM,PPA,SUCD1m,TPI
tag_hs_c_93	Triacylglycerol synthesis	9	17	57	84	0.157895	0.298246	0.231915	0	3HCO3_NAt,CKc,FBA,GLCt2_2,HCO3_NAt,MTHFD2m,MTHFDm,PFK,PPAP	ACCOAC,ADK1,AKGDm,AKGMALtm,ATPS4m,CYOR-u10m,DGAT,FUMm,ICDHxm,MDHm,PDHm,PGI,PGK,PGM,PPA,SUCD1m,TPI
crm_hs_c_4	Ceramide synthesis	11	23	80	115	0.1375	0.2875	0.232558	0	2HCO3_NAt,CKc,FBA,GLCt2_2,HGNTOR,ME2m,NAt,OCOAT1m,PFK,PHETHPTOX2,VALTA	3DSPHR,ACACT1rm,ACCOAC,ADK1,AKGMALtm,AKGt4_3,ATPS4m,CYOR-u10m,FUMm,MDHm,OIVD2m,PDHm,PGCD,PGI,PGK,PGM,PHEt4,PPA,PSERT,PSP_L,RDH2a,SUCD1m,TPI
o2s_m_16	Superoxide anion synthesis	2	7	24	42	0.083333	0.291667	0.233365	0	CKc,NAt	ATPS4m,CYOR-u10m,GND,PGI,TALA,TKT1,TKT2
o2s_m_29	Superoxide anion synthesis	2	7	24	42	0.083333	0.291667	0.233365	0	CKc,GLCt2_2	ATPS4m,CYOR-u10m,GND,PGI,TALA,TKT1,TKT2
o2s_m_34	Superoxide anion synthesis	2	7	24	42	0.083333	0.291667	0.233365	0	CKc,NAt	ATPS4m,CYOR-u10m,GND,PGI,TALA,TKT1,TKT2
o2s_m_83	Superoxide anion synthesis	2	7	24	42	0.083333	0.291667	0.233365	0	CKc,GLCt4_2	ATPS4m,CYOR-u10m,GND,PGI,TALA,TKT1,TKT2
o2s_m_88	Superoxide anion synthesis	2	7	24	42	0.083333	0.291667	0.233365	0	CKc,NAt	ATPS4m,CYOR-u10m,GND,PGI,TALA,TKT1,TKT2
ala-L_c_9	Alanine synthesis	6	17	72	98	0.083333	0.236111	0.23603	0	ALATA_L,HGNTOR,NAt,PHETHPTOX2,UREAt,VALTA	2OXOADOXm,ABTArm,ACACT1rm,AKGMALtm,ARGtiDF,ATPS4m,CYOR-u10m,FUM,FUMm,HACD1m,ICDHxm,MDHm,ME2,OIVD2m,PHEt4,RDH2a,SUCD1m
dag_hs_c_24	Diacylglycerol synthesis	10	17	57	82	0.175439	0.298246	0.23801	0	2HCO3_NAt,CKc,FBA,GLCt2_2,GLCt4_2,MTHFD2m,MTHFDm,NAt,PFK,PPAP	ACCOAC,ADK1,AKGDm,AKGMALtm,ATPS4m,CYOR-u10m,FUMm,ICDHyrm,MDHm,PDHm,PGI,PGK,PGM,PPA,RDH2a,SUCD1m,TPI
tag_hs_c_18	Triacylglycerol synthesis	10	17	57	84	0.175439	0.298246	0.23801	0	2HCO3_NAt,3HCO3_NAt,CKc,FBA,GLCt2_2,GLCt4_2,MTHFD2m,MTHFDm,PFK,PPAP	ACCOAC,ADK1,AKGDm,AKGMALtm,ATPS4m,CYOR-u10m,DGAT,FUMm,ICDHyrm,MDHm,PDHm,PGI,PGK,PGM,PPA,SUCD1m,TPI
pa_hs_c_186	Phosphatidic acid synthesis	8	17	58	83	0.137931	0.293103	0.239797	0	2HCO3_NAt,CKc,FBA,GLCt4_2,MTHFD2m,MTHFDm,NAt,PFK	ACCOAC,ADK1,AKGDm,AKGMALtm,ATPS4m,CYOR-u10m,FUMm,H2CO3D,MDHm,PDHm,PGI,PGK,PGM,PPA,RDH3a,SUCD1m,TPI
dag_hs_c_94	Diacylglycerol synthesis	7	16	55	82	0.127273	0.290909	0.241225	0	2HCO3_NAt,CKc,FBA,MTHFD2m,MTHFDm,PFK,PPAP	ACCOAC,ADK1,AKGDm,AKGMALtm,ATPS4m,CYOR-u10m,FUMm,ICDHxm,MDHm,PDHm,PGI,PGK,PGM,PPA,SUCD1m,TPI
pa_hs_c_13	Phosphatidic acid synthesis	7	16	55	83	0.127273	0.290909	0.241225	0	CKc,FBA,GLCt2_2,MTHFD2m,MTHFDm,NAt,PFK	ACCOAC,ADK1,AKGDm,AKGMALtm,ATPS4m,CYOR-u10m,FUMm,H2CO3D,MDHm,PDHm,PGI,PGK,PGM,PPA,SUCD1m,TPI
pa_hs_c_99	Phosphatidic acid synthesis	7	16	55	83	0.127273	0.290909	0.241225	0	CKc,FBA,GLCt4_2,HCO3_NAt,MTHFD2m,MTHFDm,PFK	ACCOAC,ADK1,AKGDm,AKGMALtm,ATPS4m,CYOR-u10m,FUMm,H2CO3D,MDHm,PDHm,PGI,PGK,PGM,PPA,SUCD1m,TPI
dag_hs_c_133	Diacylglycerol synthesis	8	16	54	82	0.148148	0.296296	0.242357	0	2HCO3_NAt,CKc,FBA,MTHFD2m,MTHFDm,NAt,PFK,PPAP	ACCOAC,ADK1,AKGDm,AKGMALtm,ATPS4m,CYOR-u10m,FUMm,H2CO3D,MDHm,PDHm,PGI,PGK,PGM,PPA,SUCD1m,TPI
dag_hs_c_167	Diacylglycerol synthesis	8	16	54	82	0.148148	0.296296	0.242357	0	3HCO3_NAt,CKc,FBA,GLCt4_2,MTHFD2m,MTHFDm,PFK,PPAP	ACCOAC,ADK1,AKGDm,AKGMALtm,ATPS4m,CYOR-u10m,FUMm,ICDHyrm,MDHm,PDHm,PGI,PGK,PGM,PPA,SUCD1m,TPI
dag_hs_c_22	Diacylglycerol synthesis	8	16	54	82	0.148148	0.296296	0.242357	0	3HCO3_NAt,CKc,FBA,GLCt2_2,MTHFD2m,MTHFDm,PFK,PPAP	ACCOAC,ADK1,AKGDm,AKGMALtm,ATPS4m,CYOR-u10m,FUMm,ICDHyrm,MDHm,PDHm,PGI,PGK,PGM,PPA,SUCD1m,TPI
dag_hs_c_61	Diacylglycerol synthesis	8	16	54	82	0.148148	0.296296	0.242357	0	2HCO3_NAt,CKc,FBA,GLCt2_2,MTHFD2m,MTHFDm,PFK,PPAP	ACCOAC,ADK1,AKGDm,AKGMALtm,ATPS4m,CYOR-u10m,FUMm,ICDHyrm,MDHm,PDHm,PGI,PGK,PGM,PPA,SUCD1m,TPI
pa_hs_c_111	Phosphatidic acid synthesis	8	16	54	83	0.148148	0.296296	0.242357	0	2HCO3_NAt,CKc,FBA,GLCt2_2,MTHFD2m,MTHFDm,PFK,PIt7	ACCOAC,ADK1,AKGDm,AKGMALtm,ATPS4m,CYOR-u10m,FUMm,ICDHxm,MDHm,PDHm,PGI,PGK,PGM,PPA,SUCD1m,TPI
pa_hs_c_174	Phosphatidic acid synthesis	8	16	54	83	0.148148	0.296296	0.242357	0	CKc,FBA,GLCt4_2,HCO3_NAt,MTHFD2m,MTHFDm,PFK,PIt7ir	ACCOAC,ADK1,AKGDm,AKGMALtm,ATPS4m,CYOR-u10m,FUMm,H2CO3D,MDHm,PDHm,PGI,PGK,PGM,PPA,SUCD1m,TPI
pa_hs_c_189	Phosphatidic acid synthesis	8	16	54	83	0.148148	0.296296	0.242357	0	3HCO3_NAt,CKc,FBA,GLCt2_2,GLCt4_2,MTHFD2m,MTHFDm,PFK	ACCOAC,ADK1,AKGDm,AKGMALtm,ATPS4m,CYOR-u10m,FUMm,ICDHxm,MDHm,PDHm,PGI,PGK,PGM,PPA,SUCD1m,TPI
pa_hs_c_59	Phosphatidic acid synthesis	8	16	54	83	0.148148	0.296296	0.242357	0	3HCO3_NAt,CKc,FBA,GLCt4_2,MTHFD2m,MTHFDm,PFK,PIt7	ACCOAC,ADK1,AKGDm,AKGMALtm,ATPS4m,CYOR-u10m,FUMm,H2CO3D,MDHm,PDHm,PGI,PGK,PGM,PPA,SUCD1m,TPI
pa_hs_c_79	Phosphatidic acid synthesis	8	16	54	83	0.148148	0.296296	0.242357	0	3HCO3_NAt,CKc,FBA,HCO3_NAt,MTHFD2m,MTHFDm,PFK,PIt7	ACCOAC,ADK1,AKGDm,AKGMALtm,ATPS4m,CYOR-u10m,FUMm,ICDHxm,MDHm,PDHm,PGI,PGK,PGM,PPA,SUCD1m,TPI
pail_hs_c_132	Phosphatidylinositol synthesis	10	19	65	94	0.153846	0.292308	0.244072	0	2HCO3_NAt,CKc,FBA,GLCt4_2,HCO3_NAt,MTHFD2m,MTHFDm,OCOAT1m,PFK,PIt7ir	ACACT1rm,ACCOAC,ADK1,AKGDm,AKGMALtm,ATPS4m,CYOR-u10m,FUMm,H2CO3D,ICDHxm,MDHm,MI1PP,PDHm,PGI,PGK,PGM,PPA,SUCD1m,TPI
ala-L_c_22	Alanine synthesis	7	19	73	98	0.09589	0.260274	0.245596	0	ALATA_L,HGNTOR,NAt,OCOAT1m,PHETHPTOX2,UREAt,VALTA	2OXOADOXm,ABTArm,ACACT1rm,AKGMALtm,ARGtiDF,ATPS4m,CYOR-u10m,FUM,FUMm,GTHP,HACD1m,ICDHxm,MDHm,ME2,OIVD2m,PHEt4,RDH2a,SUCD1m,VALtec
crm_hs_c_6	Ceramide synthesis	11	23	81	115	0.135802	0.283951	0.25014	0	2HCO3_NAt,3HCO3_NAt,CKc,FBA,GLCt2_2,HGNTOR,ME2m,OCOAT1m,PFK,PHETHPTOX2,VALTA	3DSPHR,ACACT1rm,ACCOAC,ADK1,AKGMALtm,AKGt4_3,ATPS4m,CYOR-u10m,FUMm,MDHm,OIVD2m,PDHm,PGCD,PGI,PGK,PGM,PHEt4,PPA,PSERT,PSP_L,RDH2a,SUCD1m,TPI
pail_hs_c_63	Phosphatidylinositol synthesis	9	19	66	94	0.136364	0.287879	0.25041	0	3HCO3_NAt,CKc,FBA,GLCt4_2,HCO3_NAt,MTHFD2m,MTHFDm,OCOAT1m,PFK	ACACT1rm,ACCOAC,ADK1,AKGDm,AKGMALtm,ATPS4m,CYOR-u10m,FUMm,ICDHyrm,MDHm,MI1PP,PDHm,PGI,PGK,PGM,PPA,RDH3a,SUCD1m,TPI
pail_hs_c_49	Phosphatidylinositol synthesis	11	19	65	94	0.169231	0.292308	0.250788	0	3HCO3_NAt,CKc,FBA,GLCt2_2,GLCt4_2,HCO3_NAt,MTHFD2m,MTHFDm,OCOAT1m,PFK,PIt7	ACACT1rm,ACCOAC,ADK1,AKGDm,AKGMALtm,ATPS4m,CYOR-u10m,FUMm,ICDHyrm,MDHm,MI1PP,PDHm,PGI,PGK,PGM,PPA,RDH3a,SUCD1m,TPI
ps_hs_c_2	Phosphatidylserine synthesis	11	25	90	125	0.122222	0.277778	0.251221	0	CKc,FBA,HGNTOR,MTHFD2m,MTHFDm,OCOAT1m,PFK,PHETHPTOX2,PIt7,PPAP,VALTA	ACACT1rm,ACCOAC,ADK1,AKGMALtm,AKGt4_3,ATPS4m,CEPTE,CYOR-u10m,FUM,H2CO3D,ICDHyrm,MDHm,OIVD2m,PDHm,PGCD,PGI,PGK,PGM,PHEt4,PPA,PSERT,PSP_L,RDH1a,SUCD1m,TPI
pail_hs_c_79	Phosphatidylinositol synthesis	8	18	63	94	0.126984	0.285714	0.251717	0	CKc,FBA,GLCt4_2,HCO3_NAt,MTHFD2m,MTHFDm,OCOAT1m,PFK	ACACT1rm,ACCOAC,ADK1,AKGDm,AKGMALtm,ATPS4m,CYOR-u10m,FUMm,ICDHyrm,MDHm,MI1PP,PDHm,PGI,PGK,PGM,PPA,SUCD1m,TPI
pa_hs_c_168	Phosphatidic acid synthesis	9	16	54	83	0.166667	0.296296	0.252912	0	CKc,FBA,GLCt2_2,HCO3_NAt,MTHFD2m,MTHFDm,NAt,PFK,PIt7ir	ACCOAC,ADK1,AKGDm,AKGMALtm,ATPS4m,CYOR-u10m,FUMm,ICDHyrm,MDHm,PDHm,PGI,PGK,PGM,PPA,SUCD1m,TPI
pa_hs_c_163	Phosphatidic acid synthesis	9	17	58	83	0.155172	0.293103	0.25482	0	3HCO3_NAt,CKc,FBA,GLCt2_2,GLCt4_2,MTHFD2m,MTHFDm,PFK,PIt7ir	ACCOAC,ADK1,AKGDm,AKGMALtm,ATPS4m,CYOR-u10m,FUMm,H2CO3D,MDHm,PDHm,PGI,PGK,PGM,PPA,RDH2a,SUCD1m,TPI
tag_hs_c_126	Triacylglycerol synthesis	9	17	58	84	0.155172	0.293103	0.25482	0	3HCO3_NAt,CKc,FBA,GLCt2_2,MTHFD2m,MTHFDm,NAt,PFK,PPAP	ACCOAC,ADK1,AKGDm,AKGMALtm,ATPS4m,CYOR-u10m,DGAT,FUMm,MDHm,PDHm,PGI,PGK,PGM,PPA,RDH2a,SUCD1m,TPI
tag_hs_c_157	Triacylglycerol synthesis	9	17	58	84	0.155172	0.293103	0.25482	0	3HCO3_NAt,CKc,FBA,GLCt2_2,HCO3_NAt,MTHFD2m,MTHFDm,PFK,PPAP	ACCOAC,ADK1,AKGDm,AKGMALtm,ATPS4m,CYOR-u10m,DGAT,FUMm,MDHm,PDHm,PGI,PGK,PGM,PPA,RDH2a,SUCD1m,TPI
tag_hs_c_166	Triacylglycerol synthesis	9	17	58	84	0.155172	0.293103	0.25482	0	2HCO3_NAt,3HCO3_NAt,CKc,FBA,GLCt2_2,MTHFD2m,MTHFDm,PFK,PPAP	ACCOAC,ADK1,AKGDm,AKGMALtm,ATPS4m,CYOR-u10m,DGAT,FUMm,ICDHyrm,MDHm,PDHm,PGI,PGK,PGM,PPA,SUCD1m,TPI
tag_hs_c_54	Triacylglycerol synthesis	9	17	58	84	0.155172	0.293103	0.25482	0	2HCO3_NAt,CKc,FBA,GLCt2_2,MTHFD2m,MTHFDm,NAt,PFK,PPAP	ACCOAC,ADK1,AKGDm,AKGMALtm,ATPS4m,CYOR-u10m,DGAT,FUMm,MDHm,PDHm,PGI,PGK,PGM,PPA,RDH3a,SUCD1m,TPI
tag_hs_c_61	Triacylglycerol synthesis	9	17	58	84	0.155172	0.293103	0.25482	0	3HCO3_NAt,CKc,FBA,GLCt2_2,HCO3_NAt,MTHFD2m,MTHFDm,PFK,PPAP	ACCOAC,ADK1,AKGDm,AKGMALtm,ATPS4m,CYOR-u10m,DGAT,FUMm,MDHm,PDHm,PGI,PGK,PGM,PPA,RDH2a,SUCD1m,TPI
dag_hs_c_176	Diacylglycerol synthesis	7	16	56	82	0.125	0.285714	0.25953	0	CKc,FBA,GLCt4_2,MTHFD2m,MTHFDm,PFK,PPAP	ACCOAC,ADK1,AKGDm,AKGMALtm,ATPS4m,CYOR-u10m,FUMm,H2CO3D,MDHm,PDHm,PGI,PGK,PGM,PPA,SUCD1m,TPI
dag_hs_c_20	Diacylglycerol synthesis	7	16	56	82	0.125	0.285714	0.25953	0	CKc,FBA,GLCt4_2,MTHFD2m,MTHFDm,PFK,PPAP	ACCOAC,ADK1,AKGDm,AKGMALtm,ATPS4m,CYOR-u10m,FUMm,H2CO3D,MDHm,PDHm,PGI,PGK,PGM,PPA,SUCD1m,TPI
pa_hs_c_144	Phosphatidic acid synthesis	7	16	56	83	0.125	0.285714	0.25953	0	CKc,FBA,GLCt4_2,MTHFD2m,MTHFDm,PFK,PIt7	ACCOAC,ADK1,AKGDm,AKGMALtm,ATPS4m,CYOR-u10m,FUMm,H2CO3D,MDHm,PDHm,PGI,PGK,PGM,PPA,SUCD1m,TPI
pa_hs_c_94	Phosphatidic acid synthesis	7	16	56	83	0.125	0.285714	0.25953	0	3HCO3_NAt,CKc,FBA,GLCt4_2,MTHFD2m,MTHFDm,PFK	ACCOAC,ADK1,AKGDm,AKGMALtm,ATPS4m,CYOR-u10m,FUMm,H2CO3D,MDHm,PDHm,PGI,PGK,PGM,PPA,SUCD1m,TPI
tag_hs_c_182	Triacylglycerol synthesis	7	16	56	84	0.125	0.285714	0.25953	0	2HCO3_NAt,CKc,FBA,MTHFD2m,MTHFDm,PFK,PPAP	ACCOAC,ADK1,AKGDm,AKGMALtm,ATPS4m,CYOR-u10m,DGAT,FUMm,MDHm,PDHm,PGI,PGK,PGM,PPA,SUCD1m,TPI
tag_hs_c_141	Triacylglycerol synthesis	10	17	58	84	0.172414	0.293103	0.262481	0	2HCO3_NAt,3HCO3_NAt,CKc,FBA,GLCt2_2,GLCt4_2,MTHFD2m,MTHFDm,PFK,PPAP	ACCOAC,ADK1,AKGDm,AKGMALtm,ATPS4m,CYOR-u10m,DGAT,FUMm,MDHm,PDHm,PGI,PGK,PGM,PPA,RDH2a,SUCD1m,TPI
ala-L_c_16	Alanine synthesis	6	16	72	98	0.083333	0.222222	0.262912	0	ALATA_L,HGNTOR,NAt,PHETHPTOX2,UREAt,VALTA	2OXOADOXm,ABTArm,ACACT1rm,AKGMALtm,ATPS4m,CYOR-u10m,FUM,FUMm,HACD1m,ICDHxm,MDHm,ME2,OIVD2m,PHEt4,SUCD1m,VALtec
dag_hs_c_113	Diacylglycerol synthesis	8	16	55	82	0.145455	0.290909	0.264942	0	CKc,FBA,GLCt4_2,HCO3_NAt,MTHFD2m,MTHFDm,PFK,PPAP	ACCOAC,ADK1,AKGDm,AKGMALtm,ATPS4m,CYOR-u10m,FUMm,H2CO3D,MDHm,PDHm,PGI,PGK,PGM,PPA,SUCD1m,TPI
dag_hs_c_129	Diacylglycerol synthesis	8	16	55	82	0.145455	0.290909	0.264942	0	3HCO3_NAt,CKc,FBA,MTHFD2m,MTHFDm,NAt,PFK,PPAP	ACCOAC,ADK1,AKGDm,AKGMALtm,ATPS4m,CYOR-u10m,FUMm,ICDHyrm,MDHm,PDHm,PGI,PGK,PGM,PPA,SUCD1m,TPI
dag_hs_c_135	Diacylglycerol synthesis	8	16	55	82	0.145455	0.290909	0.264942	0	3HCO3_NAt,CKc,FBA,HCO3_NAt,MTHFD2m,MTHFDm,PFK,PPAP	ACCOAC,ADK1,AKGDm,AKGMALtm,ATPS4m,CYOR-u10m,FUMm,H2CO3D,MDHm,PDHm,PGI,PGK,PGM,PPA,SUCD1m,TPI
dag_hs_c_151	Diacylglycerol synthesis	8	16	55	82	0.145455	0.290909	0.264942	0	CKc,FBA,HCO3_NAt,MTHFD2m,MTHFDm,NAt,PFK,PPAP	ACCOAC,ADK1,AKGDm,AKGMALtm,ATPS4m,CYOR-u10m,FUMm,ICDHyrm,MDHm,PDHm,PGI,PGK,PGM,PPA,SUCD1m,TPI
dag_hs_c_161	Diacylglycerol synthesis	8	16	55	82	0.145455	0.290909	0.264942	0	3HCO3_NAt,CKc,FBA,GLCt4_2,MTHFD2m,MTHFDm,PFK,PPAP	ACCOAC,ADK1,AKGDm,AKGMALtm,ATPS4m,CYOR-u10m,FUMm,ICDHyrm,MDHm,PDHm,PGI,PGK,PGM,PPA,SUCD1m,TPI
dag_hs_c_44	Diacylglycerol synthesis	8	16	55	82	0.145455	0.290909	0.264942	0	CKc,FBA,GLCt2_2,GLCt4_2,MTHFD2m,MTHFDm,PFK,PPAP	ACCOAC,ADK1,AKGDm,AKGMALtm,ATPS4m,CYOR-u10m,FUMm,H2CO3D,MDHm,PDHm,PGI,PGK,PGM,PPA,SUCD1m,TPI
dag_hs_c_7	Diacylglycerol synthesis	8	16	55	82	0.145455	0.290909	0.264942	0	3HCO3_NAt,CKc,FBA,GLCt4_2,MTHFD2m,MTHFDm,PFK,PPAP	ACCOAC,ADK1,AKGDm,AKGMALtm,ATPS4m,CYOR-u10m,FUMm,H2CO3D,MDHm,PDHm,PGI,PGK,PGM,PPA,SUCD1m,TPI
dag_hs_c_74	Diacylglycerol synthesis	8	16	55	82	0.145455	0.290909	0.264942	0	2HCO3_NAt,3HCO3_NAt,CKc,FBA,MTHFD2m,MTHFDm,PFK,PPAP	ACCOAC,ADK1,AKGDm,AKGMALtm,ATPS4m,CYOR-u10m,FUMm,H2CO3D,MDHm,PDHm,PGI,PGK,PGM,PPA,SUCD1m,TPI
pa_hs_c_115	Phosphatidic acid synthesis	8	16	55	83	0.145455	0.290909	0.264942	0	3HCO3_NAt,CKc,FBA,MTHFD2m,MTHFDm,NAt,PFK,PIt7ir	ACCOAC,ADK1,AKGDm,AKGMALtm,ATPS4m,CYOR-u10m,FUMm,ICDHyrm,MDHm,PDHm,PGI,PGK,PGM,PPA,SUCD1m,TPI
pa_hs_c_145	Phosphatidic acid synthesis	8	16	55	83	0.145455	0.290909	0.264942	0	CKc,FBA,GLCt2_2,GLCt4_2,MTHFD2m,MTHFDm,PFK,PIt7ir	ACCOAC,ADK1,AKGDm,AKGMALtm,ATPS4m,CYOR-u10m,FUMm,H2CO3D,MDHm,PDHm,PGI,PGK,PGM,PPA,SUCD1m,TPI
pa_hs_c_188	Phosphatidic acid synthesis	8	16	55	83	0.145455	0.290909	0.264942	0	3HCO3_NAt,CKc,FBA,GLCt2_2,MTHFD2m,MTHFDm,PFK,PIt7	ACCOAC,ADK1,AKGDm,AKGMALtm,ATPS4m,CYOR-u10m,FUMm,ICDHyrm,MDHm,PDHm,PGI,PGK,PGM,PPA,SUCD1m,TPI
pail_hs_c_163	Phosphatidylinositol synthesis	8	18	64	94	0.125	0.28125	0.269039	0	2HCO3_NAt,CKc,FBA,GLCt2_2,MTHFD2m,MTHFDm,OCOAT1m,PFK	ACACT1rm,ACCOAC,ADK1,AKGDm,AKGMALtm,ATPS4m,CYOR-u10m,FUMm,ICDHyrm,MDHm,MI1PP,PDHm,PGI,PGK,PGM,PPA,SUCD1m,TPI
glu-L_c_20	Glutamine synthesis	9	22	82	116	0.109756	0.268293	0.269217	0	ALATA_L,FBA,HGNTOR,MTHFD2m,MTHFDm,PFK,PHETHPTOX2,UREAt,VALTA	2OXOADOXm,ABTArm,ACACT1rm,ACYP,AKGMALtm,ARGtiDF,FUM,FUMm,GTHPm,HACD1m,HIStiDF,ICDHyrm,MDHm,OIVD2m,PCm,PDHm,PGI,PGM,PHEt4,SUCD1m,TPI,VALtec
glu-L_c_19	Glutamine synthesis	10	23	84	116	0.119048	0.27381	0.271325	0	ALATA_L,FBA,GLCt4_2,HGNTOR,MTHFD2m,MTHFDm,PFK,PHETHPTOX2,UREAt,VALTA	2OXOADOXm,ABTArm,ACACT1rm,ACYP,AKGMALtm,ARGtiDF,FUM,FUMm,GTHPm,HACD1m,HIStiDF,ICDHyrm,MDHm,OIVD2m,PCm,PDHm,PGI,PGM,PHEt4,RDH2a,SUCD1m,TPI,VALtec
glu-L_c_28	Glutamine synthesis	10	23	84	116	0.119048	0.27381	0.271325	0	ALATA_L,FBA,GLCt2_2,HGNTOR,MTHFD2m,MTHFDm,PFK,PHETHPTOX2,UREAt,VALTA	2OXOADOXm,ABTArm,ACACT1rm,ACYP,AKGMALtm,ARGtiDF,FUM,FUMm,GTHPm,HACD1m,HIStiDF,ICDHxm,MDHm,OIVD2m,PCm,PDHm,PGI,PGM,PHEt4,RDH1a,SUCD1m,TPI,VALtec
ps_hs_c_4	Phosphatidylserine synthesis	13	25	89	125	0.146067	0.280899	0.271491	0	CKc,FBA,GLCt4_2,HGNTOR,MTHFD2m,MTHFDm,OCOAT1m,PCHOLP_hs,PFK,PHETHPTOX2,PIt7,PPAP,VALTA	ACACT1rm,ACCOAC,ACYP,ADK1,AKGDm,AKGMALtm,ATPS4m,CEPTC,CYOR-u10m,FUM,FUMm,H2CO3D,HIStiDF,MDHm,ME2,OIVD2m,PDHm,PGCD,PGI,PHEt4,PPA,PSERT,PSP_L,PSSA1_hs,SUCD1m
ala-L_c_10	Alanine synthesis	6	16	70	98	0.085714	0.228571	0.273127	0	ALATA_L,HGNTOR,NAt,PHETHPTOX2,UREAt,VALTA	2OXOADOXm,ABTArm,ACACT1rm,AKGDm,AKGMALtm,ATPS4m,CYOR-u10m,FUM,FUMm,HACD1m,ICDHxm,MDHm,ME2,OIVD2m,PHEt4,SUCD1m
pail_hs_c_89	Phosphatidylinositol synthesis	9	18	63	94	0.142857	0.285714	0.275295	0	CKc,FBA,GLCt2_2,HCO3_NAt,MTHFD2m,MTHFDm,NAt,OCOAT1m,PFK	ACACT1rm,ACCOAC,ADK1,AKGDm,AKGMALtm,ATPS4m,CYOR-u10m,FUMm,ICDHxm,MDHm,MI1PP,PDHm,PGI,PGK,PGM,PPA,SUCD1m,TPI
pa_hs_c_129	Phosphatidic acid synthesis	7	16	57	83	0.122807	0.280702	0.277207	0	3HCO3_NAt,CKc,FBA,GLCt4_2,MTHFD2m,MTHFDm,PFK	ACCOAC,ADK1,AKGDm,AKGMALtm,ATPS4m,CYOR-u10m,FUMm,H2CO3D,MDHm,PDHm,PGI,PGK,PGM,PPA,SUCD1m,TPI
pa_hs_c_179	Phosphatidic acid synthesis	7	16	57	83	0.122807	0.280702	0.277207	0	3HCO3_NAt,CKc,FBA,MTHFD2m,MTHFDm,PFK,PIt7	ACCOAC,ADK1,AKGDm,AKGMALtm,ATPS4m,CYOR-u10m,FUMm,MDHm,PDHm,PGI,PGK,PGM,PPA,RDH2a,SUCD1m,TPI
pa_hs_c_52	Phosphatidic acid synthesis	7	16	57	83	0.122807	0.280702	0.277207	0	3HCO3_NAt,CKc,FBA,GLCt4_2,MTHFD2m,MTHFDm,PFK	ACCOAC,ADK1,AKGDm,AKGMALtm,ATPS4m,CYOR-u10m,FUMm,MDHm,PDHm,PGI,PGK,PGM,PPA,RDH2a,SUCD1m,TPI
dag_hs_c_102	Diacylglycerol synthesis	9	16	55	82	0.163636	0.290909	0.277969	0	2HCO3_NAt,3HCO3_NAt,CKc,FBA,GLCt2_2,MTHFD2m,MTHFDm,PFK,PPAP	ACCOAC,ADK1,AKGDm,AKGMALtm,ATPS4m,CYOR-u10m,FUMm,ICDHyrm,MDHm,PDHm,PGI,PGK,PGM,PPA,SUCD1m,TPI
dag_hs_c_137	Diacylglycerol synthesis	9	16	55	82	0.163636	0.290909	0.277969	0	2HCO3_NAt,CKc,FBA,GLCt2_2,GLCt4_2,MTHFD2m,MTHFDm,PFK,PPAP	ACCOAC,ADK1,AKGDm,AKGMALtm,ATPS4m,CYOR-u10m,FUMm,ICDHyrm,MDHm,PDHm,PGI,PGK,PGM,PPA,SUCD1m,TPI
dag_hs_c_186	Diacylglycerol synthesis	9	16	55	82	0.163636	0.290909	0.277969	0	2HCO3_NAt,3HCO3_NAt,CKc,FBA,GLCt4_2,MTHFD2m,MTHFDm,PFK,PPAP	ACCOAC,ADK1,AKGDm,AKGMALtm,ATPS4m,CYOR-u10m,FUMm,ICDHyrm,MDHm,PDHm,PGI,PGK,PGM,PPA,SUCD1m,TPI
dag_hs_c_189	Diacylglycerol synthesis	9	16	55	82	0.163636	0.290909	0.277969	0	3HCO3_NAt,CKc,FBA,GLCt2_2,GLCt4_2,MTHFD2m,MTHFDm,PFK,PPAP	ACCOAC,ADK1,AKGDm,AKGMALtm,ATPS4m,CYOR-u10m,FUMm,ICDHxm,MDHm,PDHm,PGI,PGK,PGM,PPA,SUCD1m,TPI
dag_hs_c_2	Diacylglycerol synthesis	9	16	55	82	0.163636	0.290909	0.277969	0	2HCO3_NAt,CKc,FBA,GLCt4_2,HCO3_NAt,MTHFD2m,MTHFDm,PFK,PPAP	ACCOAC,ADK1,AKGDm,AKGMALtm,ATPS4m,CYOR-u10m,FUMm,H2CO3D,MDHm,PDHm,PGI,PGK,PGM,PPA,SUCD1m,TPI
dag_hs_c_25	Diacylglycerol synthesis	9	16	55	82	0.163636	0.290909	0.277969	0	2HCO3_NAt,CKc,FBA,GLCt4_2,HCO3_NAt,MTHFD2m,MTHFDm,PFK,PPAP	ACCOAC,ADK1,AKGDm,AKGMALtm,ATPS4m,CYOR-u10m,FUMm,ICDHxm,MDHm,PDHm,PGI,PGK,PGM,PPA,SUCD1m,TPI
dag_hs_c_41	Diacylglycerol synthesis	9	16	55	82	0.163636	0.290909	0.277969	0	2HCO3_NAt,3HCO3_NAt,CKc,FBA,GLCt2_2,MTHFD2m,MTHFDm,PFK,PPAP	ACCOAC,ADK1,AKGDm,AKGMALtm,ATPS4m,CYOR-u10m,FUMm,ICDHyrm,MDHm,PDHm,PGI,PGK,PGM,PPA,SUCD1m,TPI
dag_hs_c_99	Diacylglycerol synthesis	9	16	55	82	0.163636	0.290909	0.277969	0	3HCO3_NAt,CKc,FBA,GLCt4_2,MTHFD2m,MTHFDm,NAt,PFK,PPAP	ACCOAC,ADK1,AKGDm,AKGMALtm,ATPS4m,CYOR-u10m,FUMm,H2CO3D,MDHm,PDHm,PGI,PGK,PGM,PPA,SUCD1m,TPI
pa_hs_c_126	Phosphatidic acid synthesis	9	16	55	83	0.163636	0.290909	0.277969	0	CKc,FBA,GLCt2_2,GLCt4_2,HCO3_NAt,MTHFD2m,MTHFDm,NAt,PFK	ACCOAC,ADK1,AKGDm,AKGMALtm,ATPS4m,CYOR-u10m,FUMm,ICDHyrm,MDHm,PDHm,PGI,PGK,PGM,PPA,SUCD1m,TPI
pa_hs_c_164	Phosphatidic acid synthesis	9	16	55	83	0.163636	0.290909	0.277969	0	3HCO3_NAt,CKc,FBA,GLCt2_2,GLCt4_2,MTHFD2m,MTHFDm,PFK,PIt7	ACCOAC,ADK1,AKGDm,AKGMALtm,ATPS4m,CYOR-u10m,FUMm,H2CO3D,MDHm,PDHm,PGI,PGK,PGM,PPA,SUCD1m,TPI
pa_hs_c_42	Phosphatidic acid synthesis	9	16	55	83	0.163636	0.290909	0.277969	0	2HCO3_NAt,3HCO3_NAt,CKc,FBA,GLCt2_2,GLCt4_2,MTHFD2m,MTHFDm,PFK	ACCOAC,ADK1,AKGDm,AKGMALtm,ATPS4m,CYOR-u10m,FUMm,ICDHyrm,MDHm,PDHm,PGI,PGK,PGM,PPA,SUCD1m,TPI
tag_hs_c_38	Triacylglycerol synthesis	9	16	55	84	0.163636	0.290909	0.277969	0	2HCO3_NAt,3HCO3_NAt,CKc,FBA,GLCt2_2,MTHFD2m,MTHFDm,PFK,PPAP	ACCOAC,ADK1,AKGDm,AKGMALtm,ATPS4m,CYOR-u10m,DGAT,FUMm,MDHm,PDHm,PGI,PGK,PGM,PPA,SUCD1m,TPI
glu-L_c_25	Glutamine synthesis	9	22	83	116	0.108434	0.26506	0.278821	0	ALATA_L,FBA,HGNTOR,MTHFD2m,MTHFDm,PFK,PHETHPTOX2,UREAt,VALTA	2OXOADOXm,ABTArm,ACACT1rm,ACYP,AKGMALtm,ARGtiDF,FUM,FUMm,GTHPm,HACD1m,HIStiDF,ICDHyrm,MDHm,OIVD2m,PCm,PDHm,PGI,PGM,PHEt4,SUCD1m,TPI,VALtec
glu-L_c_16	Glutamine synthesis	9	22	84	116	0.107143	0.261905	0.2875	0	ALATA_L,FBA,HGNTOR,MTHFD2m,MTHFDm,PFK,PHETHPTOX2,UREAt,VALTA	2OXOADOXm,ABTArm,ACACT1rm,ACYP,AKGMALtm,ARGtiDF,FUM,FUMm,GTHPm,HACD1m,HIStiDF,ICDHxm,MDHm,OIVD2m,PCm,PDHm,PGI,PGM,PHEt4,RDH2a,SUCD1m,TPI
glu-L_c_9	Glutamine synthesis	9	22	84	116	0.107143	0.261905	0.2875	0	ALATA_L,FBA,HGNTOR,MTHFD2m,MTHFDm,PFK,PHETHPTOX2,UREAt,VALTA	2OXOADOXm,ABTArm,ACACT1rm,ACYP,AKGMALtm,ARGtiDF,FUM,FUMm,GTHPm,HACD1m,HIStiDF,ICDHxm,MDHm,OIVD2m,PCm,PDHm,PGI,PGM,PHEt4,SUCD1m,TPI,VALtec
dag_hs_c_164	Diacylglycerol synthesis	8	16	56	82	0.142857	0.285714	0.287519	0	CKc,FBA,GLCt2_2,GLCt4_2,MTHFD2m,MTHFDm,PFK,PPAP	ACCOAC,ADK1,AKGDm,AKGMALtm,ATPS4m,CYOR-u10m,FUMm,H2CO3D,MDHm,PDHm,PGI,PGK,PGM,PPA,SUCD1m,TPI
dag_hs_c_166	Diacylglycerol synthesis	8	16	56	82	0.142857	0.285714	0.287519	0	3HCO3_NAt,CKc,FBA,GLCt4_2,MTHFD2m,MTHFDm,PFK,PPAP	ACCOAC,ADK1,AKGDm,AKGMALtm,ATPS4m,CYOR-u10m,FUMm,H2CO3D,MDHm,PDHm,PGI,PGK,PGM,PPA,SUCD1m,TPI
dag_hs_c_172	Diacylglycerol synthesis	8	16	56	82	0.142857	0.285714	0.287519	0	3HCO3_NAt,CKc,FBA,GLCt2_2,MTHFD2m,MTHFDm,PFK,PPAP	ACCOAC,ADK1,AKGDm,AKGMALtm,ATPS4m,CYOR-u10m,FUMm,MDHm,PDHm,PGI,PGK,PGM,PPA,RDH3a,SUCD1m,TPI
dag_hs_c_185	Diacylglycerol synthesis	8	16	56	82	0.142857	0.285714	0.287519	0	CKc,FBA,GLCt2_2,GLCt4_2,MTHFD2m,MTHFDm,PFK,PPAP	ACCOAC,ADK1,AKGDm,AKGMALtm,ATPS4m,CYOR-u10m,FUMm,H2CO3D,MDHm,PDHm,PGI,PGK,PGM,PPA,SUCD1m,TPI
dag_hs_c_35	Diacylglycerol synthesis	8	16	56	82	0.142857	0.285714	0.287519	0	CKc,FBA,GLCt2_2,GLCt4_2,MTHFD2m,MTHFDm,PFK,PPAP	ACCOAC,ADK1,AKGDm,AKGMALtm,ATPS4m,CYOR-u10m,FUMm,H2CO3D,MDHm,PDHm,PGI,PGK,PGM,PPA,SUCD1m,TPI
dag_hs_c_64	Diacylglycerol synthesis	8	16	56	82	0.142857	0.285714	0.287519	0	3HCO3_NAt,CKc,FBA,GLCt2_2,MTHFD2m,MTHFDm,PFK,PPAP	ACCOAC,ADK1,AKGDm,AKGMALtm,ATPS4m,CYOR-u10m,FUMm,ICDHyrm,MDHm,PDHm,PGI,PGK,PGM,PPA,SUCD1m,TPI
pa_hs_c_114	Phosphatidic acid synthesis	8	16	56	83	0.142857	0.285714	0.287519	0	3HCO3_NAt,CKc,FBA,GLCt2_2,MTHFD2m,MTHFDm,PFK,PIt7	ACCOAC,ADK1,AKGDm,AKGMALtm,ATPS4m,CYOR-u10m,FUMm,ICDHyrm,MDHm,PDHm,PGI,PGK,PGM,PPA,SUCD1m,TPI
pa_hs_c_167	Phosphatidic acid synthesis	8	16	56	83	0.142857	0.285714	0.287519	0	3HCO3_NAt,CKc,FBA,GLCt2_2,MTHFD2m,MTHFDm,PFK,PIt7	ACCOAC,ADK1,AKGDm,AKGMALtm,ATPS4m,CYOR-u10m,FUMm,ICDHyrm,MDHm,PDHm,PGI,PGK,PGM,PPA,SUCD1m,TPI
pa_hs_c_68	Phosphatidic acid synthesis	8	16	56	83	0.142857	0.285714	0.287519	0	2HCO3_NAt,CKc,FBA,MTHFD2m,MTHFDm,NAt,PFK,PIt7ir	ACCOAC,ADK1,AKGDm,AKGMALtm,ATPS4m,CYOR-u10m,FUMm,ICDHxm,MDHm,PDHm,PGI,PGK,PGM,PPA,SUCD1m,TPI
tag_hs_c_127	Triacylglycerol synthesis	8	16	56	84	0.142857	0.285714	0.287519	0	CKc,FBA,GLCt4_2,HCO3_NAt,MTHFD2m,MTHFDm,PFK,PPAP	ACCOAC,ADK1,AKGDm,AKGMALtm,ATPS4m,CYOR-u10m,DGAT,FUMm,MDHm,PDHm,PGI,PGK,PGM,PPA,SUCD1m,TPI
tag_hs_c_6	Triacylglycerol synthesis	8	16	56	84	0.142857	0.285714	0.287519	0	3HCO3_NAt,CKc,FBA,GLCt2_2,MTHFD2m,MTHFDm,PFK,PPAP	ACCOAC,ADK1,AKGDm,AKGMALtm,ATPS4m,CYOR-u10m,DGAT,FUMm,MDHm,PDHm,PGI,PGK,PGM,PPA,SUCD1m,TPI
pe_hs_c_1	Phosphatidylethanolamine synthesis	13	25	90	128	0.144444	0.277778	0.290561	0	3HCO3_NAt,CKc,FBA,HGNTOR,ME2m,NAt,OCOAT1m,PCHOLP_hs,PFK,PHETHPTOX2,PPAP,PSFLIPm,VALTA	ACACT1rm,ACCOAC,ADK1,AKGDm,AKGMALtm,ATPS4m,CEPTC,CYOR-u10m,FUMm,MDHm,ME2,OIVD2m,PDHm,PGCD,PGI,PGK,PHEt4,PPA,PSERT,PSP_L,PSSA1_hs,RDH2a,SUCD1m,TPI,VALtec
pe_hs_c_2	Phosphatidylethanolamine synthesis	13	25	90	128	0.144444	0.277778	0.290561	0	CKc,FBA,HGNTOR,ME2m,OCOAT1m,PCHOLP_hs,PEFLIPm,PFK,PHETHPTOX2,PIt7,PPAP,PSFLIPm,VALTA	ACACT1rm,ACCOAC,ADK1,AKGDm,AKGMALtm,ATPS4m,CEPTC,CYOR-u10m,FUMm,H2CO3D,MDHm,ME2,OIVD2m,PDHm,PGCD,PGI,PGK,PHEt4,PPA,PSERT,PSP_L,PSSA1_hs,SUCD1m,TPI,VALtec
ps_hs_c_3	Phosphatidylserine synthesis	13	25	90	125	0.144444	0.277778	0.290561	0	CKc,FBA,FBP,GLCt4_2,HGNTOR,ME2m,OCOAT1m,PCHOLP_hs,PFK,PHETHPTOX2,PIt7,PPAP,VALTA	ACACT1rm,ACCOAC,ACYP,ADK1,AKGDm,AKGMALtm,ATPS4m,CEPTC,CYOR-u10m,FUMm,H2CO3D,HIStiDF,MDHm,ME2,OIVD2m,PDHm,PGCD,PGI,PHEt4,PPA,PSERT,PSP_L,PSSA1_hs,SUCD1m,TPI
o2s_m_3	Superoxide anion synthesis	3	7	23	42	0.130435	0.304348	0.292008	0	CKc,GLCt2_2,NAt	ATPS4m,CYOR-u10m,GND,PGI,TALA,TKT1,TKT2
o2s_m_60	Superoxide anion synthesis	3	7	23	42	0.130435	0.304348	0.292008	0	CKc,GLCt2_2,GLCt4_2	ATPS4m,CYOR-u10m,GND,PGI,TALA,TKT1,TKT2
ala-L_c_29	Alanine synthesis	7	18	73	98	0.09589	0.246575	0.294347	0	ALATA_L,HGNTOR,NAt,OCOAT1m,PHETHPTOX2,UREAt,VALTA	2OXOADOXm,ABTArm,ACACT1rm,AKGMALtm,ARGtiDF,ATPS4m,CYOR-u10m,FUM,FUMm,GTHP,HACD1m,ICDHxm,MDHm,ME2,OIVD2m,PHEt4,SUCD1m,VALtec
pail_hs_c_11	Phosphatidylinositol synthesis	9	18	64	94	0.140625	0.28125	0.296487	0	2HCO3_NAt,3HCO3_NAt,CKc,FBA,MTHFD2m,MTHFDm,OCOAT1m,PFK,PIt7	ACACT1rm,ACCOAC,ADK1,AKGDm,AKGMALtm,ATPS4m,CYOR-u10m,FUMm,ICDHyrm,MDHm,MI1PP,PDHm,PGI,PGK,PGM,PPA,SUCD1m,TPI
ps_hs_c_6	Phosphatidylserine synthesis	12	24	87	125	0.137931	0.275862	0.298642	0	CKc,FBA,GLCt4_2,HGNTOR,ME2m,OCOAT1m,PCHOLP_hs,PFK,PHETHPTOX2,PIt7,PPAP,VALTA	ACACT1rm,ACCOAC,ACYP,ADK1,AKGDm,AKGMALtm,ATPS4m,CEPTC,CYOR-u10m,FUMm,H2CO3D,MDHm,ME2,OIVD2m,PDHm,PGCD,PGI,PGK,PHEt4,PPA,PSERT,PSP_L,PSSA1_hs,SUCD1m
glu-L_c_2	Glutamine synthesis	11	23	84	116	0.130952	0.27381	0.302429	0	ALATA_L,FBA,GLCt2_2,GLCt4_2,HGNTOR,MTHFD2m,MTHFDm,PFK,PHETHPTOX2,UREAt,VALTA	2OXOADOXm,ABTArm,ACACT1rm,ACYP,AKGMALtm,ARGtiDF,FUM,FUMm,GTHPm,HACD1m,HIStiDF,ICDHxm,MDHm,OIVD2m,PCm,PDHm,PGI,PGM,PHEt4,RDH1a,SUCD1m,TPI,VALtec
dag_hs_c_132	Diacylglycerol synthesis	9	16	56	82	0.160714	0.285714	0.30338	0	2HCO3_NAt,CKc,FBA,GLCt2_2,MTHFD2m,MTHFDm,NAt,PFK,PPAP	ACCOAC,ADK1,AKGDm,AKGMALtm,ATPS4m,CYOR-u10m,FUMm,MDHm,PDHm,PGI,PGK,PGM,PPA,RDH3a,SUCD1m,TPI
dag_hs_c_145	Diacylglycerol synthesis	9	16	56	82	0.160714	0.285714	0.30338	0	3HCO3_NAt,CKc,FBA,GLCt2_2,GLCt4_2,MTHFD2m,MTHFDm,PFK,PPAP	ACCOAC,ADK1,AKGDm,AKGMALtm,ATPS4m,CYOR-u10m,FUMm,ICDHyrm,MDHm,PDHm,PGI,PGK,PGM,PPA,SUCD1m,TPI
dag_hs_c_21	Diacylglycerol synthesis	9	16	56	82	0.160714	0.285714	0.30338	0	3HCO3_NAt,CKc,FBA,GLCt2_2,MTHFD2m,MTHFDm,NAt,PFK,PPAP	ACCOAC,ADK1,AKGDm,AKGMALtm,ATPS4m,CYOR-u10m,FUMm,ICDHyrm,MDHm,PDHm,PGI,PGK,PGM,PPA,SUCD1m,TPI
dag_hs_c_38	Diacylglycerol synthesis	9	16	56	82	0.160714	0.285714	0.30338	0	3HCO3_NAt,CKc,FBA,GLCt2_2,GLCt4_2,MTHFD2m,MTHFDm,PFK,PPAP	ACCOAC,ADK1,AKGDm,AKGMALtm,ATPS4m,CYOR-u10m,FUMm,ICDHyrm,MDHm,PDHm,PGI,PGK,PGM,PPA,SUCD1m,TPI
dag_hs_c_72	Diacylglycerol synthesis	9	16	56	82	0.160714	0.285714	0.30338	0	3HCO3_NAt,CKc,FBA,GLCt2_2,HCO3_NAt,MTHFD2m,MTHFDm,PFK,PPAP	ACCOAC,ADK1,AKGDm,AKGMALtm,ATPS4m,CYOR-u10m,FUMm,ICDHyrm,MDHm,PDHm,PGI,PGK,PGM,PPA,SUCD1m,TPI
dag_hs_c_75	Diacylglycerol synthesis	9	16	56	82	0.160714	0.285714	0.30338	0	2HCO3_NAt,CKc,FBA,GLCt4_2,HCO3_NAt,MTHFD2m,MTHFDm,PFK,PPAP	ACCOAC,ADK1,AKGDm,AKGMALtm,ATPS4m,CYOR-u10m,FUMm,MDHm,PDHm,PGI,PGK,PGM,PPA,RDH1a,SUCD1m,TPI
dag_hs_c_96	Diacylglycerol synthesis	9	16	56	82	0.160714	0.285714	0.30338	0	2HCO3_NAt,CKc,FBA,GLCt2_2,HCO3_NAt,MTHFD2m,MTHFDm,PFK,PPAP	ACCOAC,ADK1,AKGDm,AKGMALtm,ATPS4m,CYOR-u10m,FUMm,ICDHyrm,MDHm,PDHm,PGI,PGK,PGM,PPA,SUCD1m,TPI
pa_hs_c_183	Phosphatidic acid synthesis	9	16	56	83	0.160714	0.285714	0.30338	0	2HCO3_NAt,CKc,FBA,GLCt2_2,GLCt4_2,MTHFD2m,MTHFDm,PFK,PIt7ir	ACCOAC,ADK1,AKGDm,AKGMALtm,ATPS4m,CYOR-u10m,FUMm,ICDHxm,MDHm,PDHm,PGI,PGK,PGM,PPA,SUCD1m,TPI
pa_hs_c_82	Phosphatidic acid synthesis	9	16	56	83	0.160714	0.285714	0.30338	0	2HCO3_NAt,3HCO3_NAt,CKc,FBA,GLCt2_2,MTHFD2m,MTHFDm,PFK,PIt7ir	ACCOAC,ADK1,AKGDm,AKGMALtm,ATPS4m,CYOR-u10m,FUMm,MDHm,PDHm,PGI,PGK,PGM,PPA,RDH3a,SUCD1m,TPI
tag_hs_c_11	Triacylglycerol synthesis	9	16	56	84	0.160714	0.285714	0.30338	0	3HCO3_NAt,CKc,FBA,GLCt2_2,GLCt4_2,MTHFD2m,MTHFDm,PFK,PPAP	ACCOAC,ADK1,AKGDm,AKGMALtm,ATPS4m,CYOR-u10m,DGAT,FUMm,MDHm,PDHm,PGI,PGK,PGM,PPA,SUCD1m,TPI
dag_hs_c_123	Diacylglycerol synthesis	8	16	57	82	0.140351	0.280702	0.309847	0	2HCO3_NAt,CKc,FBA,MTHFD2m,MTHFDm,NAt,PFK,PPAP	ACCOAC,ADK1,AKGDm,AKGMALtm,ATPS4m,CYOR-u10m,FUMm,H2CO3D,MDHm,PDHm,PGI,PGK,PGM,PPA,SUCD1m,TPI
pa_hs_c_121	Phosphatidic acid synthesis	8	16	57	83	0.140351	0.280702	0.309847	0	2HCO3_NAt,CKc,FBA,GLCt2_2,MTHFD2m,MTHFDm,NAt,PFK	ACCOAC,ADK1,AKGDm,AKGMALtm,ATPS4m,CYOR-u10m,FUMm,MDHm,PDHm,PGI,PGK,PGM,PPA,RDH2a,SUCD1m,TPI
pa_hs_c_136	Phosphatidic acid synthesis	8	16	57	83	0.140351	0.280702	0.309847	0	3HCO3_NAt,CKc,FBA,GLCt2_2,MTHFD2m,MTHFDm,PFK,PIt7	ACCOAC,ADK1,AKGDm,AKGMALtm,ATPS4m,CYOR-u10m,FUMm,ICDHyrm,MDHm,PDHm,PGI,PGK,PGM,PPA,SUCD1m,TPI
pa_hs_c_173	Phosphatidic acid synthesis	8	16	57	83	0.140351	0.280702	0.309847	0	CKc,FBA,GLCt2_2,HCO3_NAt,MTHFD2m,MTHFDm,PFK,PIt7	ACCOAC,ADK1,AKGDm,AKGMALtm,ATPS4m,CYOR-u10m,FUMm,H2CO3D,MDHm,PDHm,PGI,PGK,PGM,PPA,SUCD1m,TPI
pa_hs_c_177	Phosphatidic acid synthesis	8	16	57	83	0.140351	0.280702	0.309847	0	2HCO3_NAt,3HCO3_NAt,CKc,FBA,GLCt2_2,MTHFD2m,MTHFDm,PFK	ACCOAC,ADK1,AKGDm,AKGMALtm,ATPS4m,CYOR-u10m,FUMm,MDHm,PDHm,PGI,PGK,PGM,PPA,RDH3a,SUCD1m,TPI
pa_hs_c_180	Phosphatidic acid synthesis	8	16	57	83	0.140351	0.280702	0.309847	0	CKc,FBA,GLCt2_2,HCO3_NAt,MTHFD2m,MTHFDm,PFK,PIt7	ACCOAC,ADK1,AKGDm,AKGMALtm,ATPS4m,CYOR-u10m,FUMm,ICDHyrm,MDHm,PDHm,PGI,PGK,PGM,PPA,SUCD1m,TPI
pa_hs_c_73	Phosphatidic acid synthesis	8	16	57	83	0.140351	0.280702	0.309847	0	3HCO3_NAt,CKc,FBA,GLCt4_2,MTHFD2m,MTHFDm,NAt,PFK	ACCOAC,ADK1,AKGDm,AKGMALtm,ATPS4m,CYOR-u10m,FUMm,H2CO3D,MDHm,PDHm,PGI,PGK,PGM,PPA,SUCD1m,TPI
tag_hs_c_88	Triacylglycerol synthesis	8	16	57	84	0.140351	0.280702	0.309847	0	CKc,FBA,GLCt4_2,HCO3_NAt,MTHFD2m,MTHFDm,PFK,PPAP	ACCOAC,ADK1,AKGDm,AKGMALtm,ATPS4m,CYOR-u10m,DGAT,FUMm,MDHm,PDHm,PGI,PGK,PGM,PPA,SUCD1m,TPI
tag_hs_c_34	Triacylglycerol synthesis	10	16	56	84	0.178571	0.285714	0.311186	0	2HCO3_NAt,3HCO3_NAt,CKc,FBA,GLCt2_2,GLCt4_2,MTHFD2m,MTHFDm,PFK,PPAP	ACCOAC,ADK1,AKGDm,AKGMALtm,ATPS4m,CYOR-u10m,DGAT,FUMm,MDHm,PDHm,PGI,PGK,PGM,PPA,SUCD1m,TPI
pail_hs_c_160	Phosphatidylinositol synthesis	10	18	64	94	0.15625	0.28125	0.312695	0	2HCO3_NAt,3HCO3_NAt,CKc,FBA,GLCt2_2,MTHFD2m,MTHFDm,OCOAT1m,PFK,PIt7ir	ACACT1rm,ACCOAC,ADK1,AKGDm,AKGMALtm,ATPS4m,CYOR-u10m,FUMm,ICDHxm,MDHm,MI1PP,PDHm,PGI,PGK,PGM,PPA,SUCD1m,TPI
glu-L_c_23	Glutamine synthesis	10	22	82	116	0.121951	0.268293	0.314852	0	ALATA_L,FBA,GLCt2_2,HGNTOR,MTHFD2m,MTHFDm,PFK,PHETHPTOX2,UREAt,VALTA	2OXOADOXm,ABTArm,ACACT1rm,ACYP,AKGMALtm,ARGtiDF,FUM,FUMm,GTHPm,HACD1m,HIStiDF,ICDHyrm,MDHm,OIVD2m,PCm,PDHm,PGI,PGM,PHEt4,SUCD1m,TPI,VALtec
pail_hs_c_61	Phosphatidylinositol synthesis	9	18	65	94	0.138462	0.276923	0.317405	0	3HCO3_NAt,CKc,FBA,GLCt2_2,GLCt4_2,MTHFD2m,MTHFDm,OCOAT1m,PFK	ACACT1rm,ACCOAC,ADK1,AKGDm,AKGMALtm,ATPS4m,CYOR-u10m,FUMm,ICDHyrm,MDHm,MI1PP,PDHm,PGI,PGK,PGM,PPA,SUCD1m,TPI
o2s_m_125	Superoxide anion synthesis	3	7	24	42	0.125	0.291667	0.320352	0	CKc,GLCt2_2,GLCt4_2	ATPS4m,CYOR-u10m,GND,PGI,TALA,TKT1,TKT2
o2s_m_23	Superoxide anion synthesis	3	7	24	42	0.125	0.291667	0.320352	0	CKc,GLCt2_2,NAt	ATPS4m,CYOR-u10m,GND,PGI,TALA,TKT1,TKT2
o2s_m_27	Superoxide anion synthesis	3	7	24	42	0.125	0.291667	0.320352	0	34DHPLACOX,CKc,NAt	ATPS4m,CYOR-u10m,GND,PGI,TALA,TKT1,TKT2
o2s_m_28	Superoxide anion synthesis	3	7	24	42	0.125	0.291667	0.320352	0	34DHXMANDACOX,CKc,NAt	ATPS4m,CYOR-u10m,GND,PGI,TALA,TKT1,TKT2
o2s_m_41	Superoxide anion synthesis	3	7	24	42	0.125	0.291667	0.320352	0	CKc,GLCt2_2,GLCt4_2	ATPS4m,CYOR-u10m,GND,PGI,TALA,TKT1,TKT2
o2s_m_52	Superoxide anion synthesis	3	7	24	42	0.125	0.291667	0.320352	0	CKc,GLCt4_2,NAt	ATPS4m,CYOR-u10m,GND,PGI,TALA,TKT1,TKT2
o2s_m_59	Superoxide anion synthesis	3	7	24	42	0.125	0.291667	0.320352	0	34DHPLACOX,CKc,GLCt4_2	ATPS4m,CYOR-u10m,GND,PGI,TALA,TKT1,TKT2
o2s_m_62	Superoxide anion synthesis	3	7	24	42	0.125	0.291667	0.320352	0	34DHXMANDACOX,CKc,NAt	ATPS4m,CYOR-u10m,GND,PGI,TALA,TKT1,TKT2
o2s_m_74	Superoxide anion synthesis	3	7	24	42	0.125	0.291667	0.320352	0	34DHPLACOX,CKc,NAt	ATPS4m,CYOR-u10m,GND,PGI,TALA,TKT1,TKT2
o2s_m_75	Superoxide anion synthesis	3	7	24	42	0.125	0.291667	0.320352	0	34DHXMANDACOX,CKc,GLCt2_2	ATPS4m,CYOR-u10m,GND,PGI,TALA,TKT1,TKT2
o2s_m_77	Superoxide anion synthesis	3	7	24	42	0.125	0.291667	0.320352	0	34DHPLACOX,CKc,NAt	ATPS4m,CYOR-u10m,GND,PGI,TALA,TKT1,TKT2
o2s_m_8	Superoxide anion synthesis	3	7	24	42	0.125	0.291667	0.320352	0	34DHXMANDACOX,CKc,GLCt4_2	ATPS4m,CYOR-u10m,GND,PGI,TALA,TKT1,TKT2
o2s_m_93	Superoxide anion synthesis	3	7	24	42	0.125	0.291667	0.320352	0	CKc,GLCt2_2,NAt	ATPS4m,CYOR-u10m,GND,PGI,TALA,TKT1,TKT2
glu-L_c_27	Glutamine synthesis	10	22	83	116	0.120482	0.26506	0.3288	0	ALATA_L,FBA,GLCt2_2,HGNTOR,MTHFD2m,MTHFDm,PFK,PHETHPTOX2,UREAt,VALTA	2OXOADOXm,ABTArm,ACACT1rm,ACYP,AKGMALtm,ARGtiDF,FUM,FUMm,GTHPm,HACD1m,HIStiDF,ICDHxm,MDHm,OIVD2m,PCm,PDHm,PGI,PGM,PHEt4,SUCD1m,TPI,VALtec
glu-L_c_6	Glutamine synthesis	10	22	83	116	0.120482	0.26506	0.3288	0	ALATA_L,FBA,HGNTOR,MTHFD2m,MTHFDm,NAt,PFK,PHETHPTOX2,UREAt,VALTA	2OXOADOXm,ABTArm,ACACT1rm,ACYP,AKGMALtm,ARGtiDF,FUM,FUMm,GTHPm,HACD1m,HIStiDF,ICDHxm,MDHm,OIVD2m,PCm,PDHm,PGI,PGM,PHEt4,SUCD1m,TPI,VALtec
dag_hs_c_12	Diacylglycerol synthesis	9	16	57	82	0.157895	0.280702	0.328908	0	2HCO3_NAt,CKc,FBA,GLCt2_2,GLCt4_2,MTHFD2m,MTHFDm,PFK,PPAP	ACCOAC,ADK1,AKGDm,AKGMALtm,ATPS4m,CYOR-u10m,FUMm,ICDHyrm,MDHm,PDHm,PGI,PGK,PGM,PPA,SUCD1m,TPI
dag_hs_c_134	Diacylglycerol synthesis	9	16	57	82	0.157895	0.280702	0.328908	0	CKc,FBA,GLCt2_2,HCO3_NAt,MTHFD2m,MTHFDm,NAt,PFK,PPAP	ACCOAC,ADK1,AKGDm,AKGMALtm,ATPS4m,CYOR-u10m,FUMm,MDHm,PDHm,PGI,PGK,PGM,PPA,RDH3a,SUCD1m,TPI
pa_hs_c_152	Phosphatidic acid synthesis	9	16	57	83	0.157895	0.280702	0.328908	0	3HCO3_NAt,CKc,FBA,GLCt2_2,MTHFD2m,MTHFDm,NAt,PFK,PIt7	ACCOAC,ADK1,AKGDm,AKGMALtm,ATPS4m,CYOR-u10m,FUMm,ICDHyrm,MDHm,PDHm,PGI,PGK,PGM,PPA,SUCD1m,TPI
pa_hs_c_185	Phosphatidic acid synthesis	9	16	57	83	0.157895	0.280702	0.328908	0	3HCO3_NAt,CKc,FBA,GLCt2_2,GLCt4_2,MTHFD2m,MTHFDm,PFK,PIt7	ACCOAC,ADK1,AKGDm,AKGMALtm,ATPS4m,CYOR-u10m,FUMm,ICDHyrm,MDHm,PDHm,PGI,PGK,PGM,PPA,SUCD1m,TPI
tag_hs_c_147	Triacylglycerol synthesis	9	16	57	84	0.157895	0.280702	0.328908	0	3HCO3_NAt,CKc,FBA,GLCt2_2,GLCt4_2,MTHFD2m,MTHFDm,PFK,PPAP	ACCOAC,ADK1,AKGDm,AKGMALtm,ATPS4m,CYOR-u10m,DGAT,FUMm,MDHm,PDHm,PGI,PGK,PGM,PPA,SUCD1m,TPI
o2s_m_112	Superoxide anion synthesis	4	7	23	42	0.173913	0.304348	0.329216	0	CKc,GLCt2_2,GLCt4_2,NAt	ATPS4m,CYOR-u10m,GND,PGI,TALA,TKT1,TKT2
pa_hs_c_128	Phosphatidic acid synthesis	7	15	55	83	0.127273	0.272727	0.33044	0	3HCO3_NAt,CKc,FBA,GLCt4_2,MTHFD2m,MTHFDm,PFK	ACCOAC,ADK1,AKGDm,AKGMALtm,ATPS4m,CYOR-u10m,FUMm,MDHm,PDHm,PGI,PGK,PGM,PPA,SUCD1m,TPI
pail_hs_c_83	Phosphatidylinositol synthesis	10	18	65	94	0.153846	0.276923	0.336578	0	2HCO3_NAt,CKc,FBA,GLCt2_2,GLCt4_2,MTHFD2m,MTHFDm,OCOAT1m,PFK,PIt7	ACACT1rm,ACCOAC,ADK1,AKGDm,AKGMALtm,ATPS4m,CYOR-u10m,FUMm,ICDHxm,MDHm,MI1PP,PDHm,PGI,PGK,PGM,PPA,SUCD1m,TPI
dag_hs_c_112	Diacylglycerol synthesis	8	15	54	82	0.148148	0.277778	0.341268	0	3HCO3_NAt,CKc,FBA,GLCt2_2,MTHFD2m,MTHFDm,PFK,PPAP	ACCOAC,ADK1,AKGDm,AKGMALtm,ATPS4m,CYOR-u10m,FUMm,MDHm,PDHm,PGI,PGK,PGM,PPA,SUCD1m,TPI
dag_hs_c_122	Diacylglycerol synthesis	8	15	54	82	0.148148	0.277778	0.341268	0	3HCO3_NAt,CKc,FBA,GLCt2_2,MTHFD2m,MTHFDm,PFK,PPAP	ACCOAC,ADK1,AKGDm,AKGMALtm,ATPS4m,CYOR-u10m,FUMm,MDHm,PDHm,PGI,PGK,PGM,PPA,SUCD1m,TPI
dag_hs_c_157	Diacylglycerol synthesis	8	15	54	82	0.148148	0.277778	0.341268	0	3HCO3_NAt,CKc,FBA,HCO3_NAt,MTHFD2m,MTHFDm,PFK,PPAP	ACCOAC,ADK1,AKGDm,AKGMALtm,ATPS4m,CYOR-u10m,FUMm,MDHm,PDHm,PGI,PGK,PGM,PPA,SUCD1m,TPI
dag_hs_c_165	Diacylglycerol synthesis	8	15	54	82	0.148148	0.277778	0.341268	0	2HCO3_NAt,CKc,FBA,HCO3_NAt,MTHFD2m,MTHFDm,PFK,PPAP	ACCOAC,ADK1,AKGDm,AKGMALtm,ATPS4m,CYOR-u10m,FUMm,MDHm,PDHm,PGI,PGK,PGM,PPA,SUCD1m,TPI
dag_hs_c_184	Diacylglycerol synthesis	8	15	54	82	0.148148	0.277778	0.341268	0	3HCO3_NAt,CKc,FBA,GLCt2_2,MTHFD2m,MTHFDm,PFK,PPAP	ACCOAC,ADK1,AKGDm,AKGMALtm,ATPS4m,CYOR-u10m,FUMm,MDHm,PDHm,PGI,PGK,PGM,PPA,SUCD1m,TPI
dag_hs_c_81	Diacylglycerol synthesis	8	15	54	82	0.148148	0.277778	0.341268	0	CKc,FBA,GLCt2_2,MTHFD2m,MTHFDm,PFK,PPAP,PROSTGE2t	ACCOAC,ADK1,AKGDm,AKGMALtm,ATPS4m,CYOR-u10m,FUMm,MDHm,PDHm,PGI,PGK,PGM,PPA,SUCD1m,TPI
pa_hs_c_116	Phosphatidic acid synthesis	8	15	54	83	0.148148	0.277778	0.341268	0	3HCO3_NAt,CKc,FBA,GLCt2_2,HCO3_NAt,MTHFD2m,MTHFDm,PFK	ACCOAC,ADK1,AKGDm,AKGMALtm,ATPS4m,CYOR-u10m,FUMm,MDHm,PDHm,PGI,PGK,PGM,PPA,SUCD1m,TPI
glu-L_c_21	Glutamine synthesis	10	22	84	116	0.119048	0.261905	0.341885	0	ALATA_L,FBA,HGNTOR,MTHFD2m,MTHFDm,NAt,PFK,PHETHPTOX2,UREAt,VALTA	2OXOADOXm,ABTArm,ACACT1rm,ACYP,AKGMALtm,FUM,FUMm,GTHPm,HACD1m,HIStiDF,ICDHxm,MDHm,OIVD2m,PCm,PDHm,PGI,PGM,PHEt4,RDH2a,SUCD1m,TPI,VALtec
glu-L_c_33	Glutamine synthesis	10	22	84	116	0.119048	0.261905	0.341885	0	ALATA_L,FBA,GLCt2_2,HGNTOR,MTHFD2m,MTHFDm,PFK,PHETHPTOX2,UREAt,VALTA	2OXOADOXm,ABTArm,ACACT1rm,ACYP,AKGMALtm,ARGtiDF,FUM,GTHPm,HACD1m,HIStiDF,ICDHyrm,MDHm,OIVD2m,PCm,PDHm,PGI,PGM,PHEt4,RDH3a,SUCD1m,TPI,VALtec
glu-L_c_13	Glutamine synthesis	11	22	82	116	0.134146	0.268293	0.348128	0	ALATA_L,FBA,GLCt2_2,HGNTOR,MTHFD2m,MTHFDm,NAt,PFK,PHETHPTOX2,UREAt,VALTA	2OXOADOXm,ABTArm,ACACT1rm,ACYP,AKGMALtm,ARGtiDF,FUM,FUMm,GTHPm,HACD1m,HIStiDF,ICDHyrm,MDHm,OIVD2m,PCm,PDHm,PGI,PGM,PHEt4,SUCD1m,TPI,VALtec
pe_hs_c_4	Phosphatidylethanolamine synthesis	13	24	89	128	0.146067	0.269663	0.353595	0	2HCO3_NAt,CKc,FBA,HGNTOR,ME2m,OCOAT1m,PEFLIPm,PFK,PHETHPTOX2,PIt7,PPAP,PSFLIPm,VALTA	ACACT1rm,ACCOAC,ACYP,ADK1,AKGDm,AKGMALtm,ATPS4m,CEPTE,CYOR-u10m,FUMm,HIStiDF,MDHm,ME2,OIVD2m,PDHm,PGCD,PGI,PHEt4,PPA,PSERT,PSP_L,SUCD1m,TPI,VALtec
tag_hs_c_189	Triacylglycerol synthesis	9	16	58	84	0.155172	0.275862	0.354312	0	2HCO3_NAt,3HCO3_NAt,CKc,FBA,GLCt4_2,MTHFD2m,MTHFDm,PFK,PPAP	ACCOAC,ADK1,AKGDm,AKGMALtm,ATPS4m,CYOR-u10m,DGAT,FUMm,MDHm,PDHm,PGI,PGK,PGM,PPA,SUCD1m,TPI
dag_hs_c_159	Diacylglycerol synthesis	9	15	54	82	0.166667	0.277778	0.357704	0	3HCO3_NAt,CKc,FBA,GLCt2_2,MTHFD2m,MTHFDm,NAt,PFK,PPAP	ACCOAC,ADK1,AKGDm,AKGMALtm,ATPS4m,CYOR-u10m,FUMm,MDHm,PDHm,PGI,PGK,PGM,PPA,SUCD1m,TPI
pa_hs_c_154	Phosphatidic acid synthesis	9	15	54	83	0.166667	0.277778	0.357704	0	2HCO3_NAt,CKc,FBA,GLCt4_2,HCO3_NAt,MTHFD2m,MTHFDm,PFK,PIt7ir	ACCOAC,ADK1,AKGDm,AKGMALtm,ATPS4m,CYOR-u10m,FUMm,MDHm,PDHm,PGI,PGK,PGM,PPA,SUCD1m,TPI
pa_hs_c_65	Phosphatidic acid synthesis	9	15	54	83	0.166667	0.277778	0.357704	0	3HCO3_NAt,CKc,FBA,GLCt2_2,GLCt4_2,MTHFD2m,MTHFDm,PFK,PIt7	ACCOAC,ADK1,AKGDm,AKGMALtm,ATPS4m,CYOR-u10m,FUMm,MDHm,PDHm,PGI,PGK,PGM,PPA,SUCD1m,TPI
pa_hs_c_24	Phosphatidic acid synthesis	8	15	55	83	0.145455	0.272727	0.365449	0	3HCO3_NAt,CKc,FBA,GLCt2_2,MTHFD2m,MTHFDm,PFK,PIt7	ACCOAC,ADK1,AKGDm,AKGMALtm,ATPS4m,CYOR-u10m,FUMm,MDHm,PDHm,PGI,PGK,PGM,PPA,SUCD1m,TPI
ps_hs_c_1	Phosphatidylserine synthesis	11	23	88	125	0.125	0.261364	0.366158	0	CKc,FBA,HGNTOR,ME2m,OCOAT1m,PCHOLP_hs,PFK,PHETHPTOX2,PIt7ir,PPAP,VALTA	ACACT1rm,ACCOAC,ADK1,AKGDm,AKGMALtm,ATPS4m,CEPTC,CYOR-u10m,FUMm,H2CO3D,MDHm,ME2,OIVD2m,PDHm,PGCD,PGI,PGK,PHEt4,PPA,PSERT,PSP_L,PSSA1_hs,SUCD1m
o2s_m_117	Superoxide anion synthesis	4	7	24	42	0.166667	0.291667	0.367867	0	CKc,GLCt2_2,GLCt4_2,NAt	ATPS4m,CYOR-u10m,GND,PGI,TALA,TKT1,TKT2
o2s_m_35	Superoxide anion synthesis	4	7	24	42	0.166667	0.291667	0.367867	0	3MOX4HOXPGALDOX,3MOX4HOXPGALDOX_NADP,CKc,NAt	ATPS4m,CYOR-u10m,GND,PGI,TALA,TKT1,TKT2
o2s_m_42	Superoxide anion synthesis	4	7	24	42	0.166667	0.291667	0.367867	0	34DHPLACOX,CKc,GLCt4_2,NAt	ATPS4m,CYOR-u10m,GND,PGI,TALA,TKT1,TKT2
o2s_m_43	Superoxide anion synthesis	4	7	24	42	0.166667	0.291667	0.367867	0	34DHPLACOX,CKc,GLCt2_2,NAt	ATPS4m,CYOR-u10m,GND,PGI,TALA,TKT1,TKT2
o2s_m_47	Superoxide anion synthesis	4	7	24	42	0.166667	0.291667	0.367867	0	34DHXMANDACOX,CKc,GLCt2_2,NAt	ATPS4m,CYOR-u10m,GND,PGI,TALA,TKT1,TKT2
o2s_m_51	Superoxide anion synthesis	4	7	24	42	0.166667	0.291667	0.367867	0	34DHXMANDACOX,CKc,GLCt2_2,GLCt4_2	ATPS4m,CYOR-u10m,GND,PGI,TALA,TKT1,TKT2
o2s_m_68	Superoxide anion synthesis	4	7	24	42	0.166667	0.291667	0.367867	0	34DHPLACOX,CKc,GLCt2_2,GLCt4_2	ATPS4m,CYOR-u10m,GND,PGI,TALA,TKT1,TKT2
o2s_m_85	Superoxide anion synthesis	4	7	24	42	0.166667	0.291667	0.367867	0	3MOX4HOXPGALDOX,3MOX4HOXPGALDOX_NADP,CKc,NAt	ATPS4m,CYOR-u10m,GND,PGI,TALA,TKT1,TKT2
o2s_m_86	Superoxide anion synthesis	4	7	24	42	0.166667	0.291667	0.367867	0	34DHPLACOX,CKc,GLCt2_2,GLCt4_2	ATPS4m,CYOR-u10m,GND,PGI,TALA,TKT1,TKT2
o2s_m_94	Superoxide anion synthesis	4	7	24	42	0.166667	0.291667	0.367867	0	34DHPLACOX,CKc,GLCt2_2,NAt	ATPS4m,CYOR-u10m,GND,PGI,TALA,TKT1,TKT2
ala-L_c_17	Alanine synthesis	7	16	72	98	0.097222	0.222222	0.380888	0	ALATA_L,HGNTOR,NAt,OCOAT1m,PHETHPTOX2,UREAt,VALTA	2OXOADOXm,ABTArm,ACACT1rm,AKGMALtm,ARGtiDF,ATPS4m,CYOR-u10m,FUM,FUMm,HACD1m,ICDHxm,MDHm,ME2,OIVD2m,PHEt4,SUCD1m
glu-L_c_18	Glutamine synthesis	11	22	84	116	0.130952	0.261905	0.383087	0	ALATA_L,FBA,GLCt2_2,HGNTOR,MTHFD2m,MTHFDm,NAt,PFK,PHETHPTOX2,UREAt,VALTA	2OXOADOXm,ABTArm,ACACT1rm,ACYP,AKGMALtm,ARGtiDF,FUM,FUMm,GTHPm,HACD1m,ICDHxm,MDHm,OIVD2m,PCm,PDHm,PGI,PGM,PHEt4,RDH1a,SUCD1m,TPI,VALtec
glu-L_c_29	Glutamine synthesis	11	22	84	116	0.130952	0.261905	0.383087	0	ALATA_L,FBA,GLCt4_2,HGNTOR,MTHFD2m,MTHFDm,NAt,PFK,PHETHPTOX2,UREAt,VALTA	2OXOADOXm,ABTArm,ACACT1rm,ACYP,AKGMALtm,ARGtiDF,FUM,FUMm,GTHPm,HACD1m,ICDHyrm,MDHm,OIVD2m,PCm,PDHm,PGI,PGM,PHEt4,RDH2a,SUCD1m,TPI,VALtec
dag_hs_c_136	Diacylglycerol synthesis	9	15	55	82	0.163636	0.272727	0.385188	0	CKc,FBA,GLCt2_2,GLCt4_2,HCO3_NAt,MTHFD2m,MTHFDm,PFK,PPAP	ACCOAC,ADK1,AKGDm,AKGMALtm,ATPS4m,CYOR-u10m,FUMm,MDHm,PDHm,PGI,PGK,PGM,PPA,SUCD1m,TPI
dag_hs_c_152	Diacylglycerol synthesis	9	15	55	82	0.163636	0.272727	0.385188	0	3HCO3_NAt,CKc,FBA,GLCt2_2,HCO3_NAt,MTHFD2m,MTHFDm,PFK,PPAP	ACCOAC,ADK1,AKGDm,AKGMALtm,ATPS4m,CYOR-u10m,FUMm,MDHm,PDHm,PGI,PGK,PGM,PPA,SUCD1m,TPI
dag_hs_c_66	Diacylglycerol synthesis	9	15	55	82	0.163636	0.272727	0.385188	0	3HCO3_NAt,CKc,FBA,GLCt4_2,MTHFD2m,MTHFDm,NAt,PFK,PPAP	ACCOAC,ADK1,AKGDm,AKGMALtm,ATPS4m,CYOR-u10m,FUMm,MDHm,PDHm,PGI,PGK,PGM,PPA,SUCD1m,TPI
dag_hs_c_79	Diacylglycerol synthesis	9	15	55	82	0.163636	0.272727	0.385188	0	2HCO3_NAt,CKc,FBA,GLCt4_2,MTHFD2m,MTHFDm,NAt,PFK,PPAP	ACCOAC,ADK1,AKGDm,AKGMALtm,ATPS4m,CYOR-u10m,FUMm,MDHm,PDHm,PGI,PGK,PGM,PPA,SUCD1m,TPI
ala-L_c_27	Alanine synthesis	7	16	70	98	0.1	0.228571	0.386548	0	ALATA_L,HGNTOR,NAt,OCOAT1m,PHETHPTOX2,UREAt,VALTA	2OXOADOXm,ABTArm,ACACT1rm,AKGMALtm,ATPS4m,CYOR-u10m,FUM,FUMm,HACD1m,ICDHxm,MDHm,ME2,OIVD2m,PHEt4,SUCD1m,VALtec
o2s_m_102	Superoxide anion synthesis	5	7	24	42	0.208333	0.291667	0.387108	0	34DHPLACOX,CKc,GLCt2_2,GLCt4_2,NAt	ATPS4m,CYOR-u10m,GND,PGI,TALA,TKT1,TKT2
o2s_m_103	Superoxide anion synthesis	5	7	24	42	0.208333	0.291667	0.387108	0	3MOX4HOXPGALDOX,3MOX4HOXPGALDOX_NADP,CKc,GLCt2_2,NAt	ATPS4m,CYOR-u10m,GND,PGI,TALA,TKT1,TKT2
o2s_m_108	Superoxide anion synthesis	5	7	24	42	0.208333	0.291667	0.387108	0	3MOX4HOXPGALDOX,3MOX4HOXPGALDOX_NADP,CKc,GLCt4_2,NAt	ATPS4m,CYOR-u10m,GND,PGI,TALA,TKT1,TKT2
o2s_m_11	Superoxide anion synthesis	5	7	24	42	0.208333	0.291667	0.387108	0	3MOX4HOXPGALDOX,3MOX4HOXPGALDOX_NADP,CKc,GLCt2_2,GLCt4_2	ATPS4m,CYOR-u10m,GND,PGI,TALA,TKT1,TKT2
o2s_m_37	Superoxide anion synthesis	5	7	24	42	0.208333	0.291667	0.387108	0	34DHXMANDACOX,CKc,GLCt2_2,GLCt4_2,NAt	ATPS4m,CYOR-u10m,GND,PGI,TALA,TKT1,TKT2
o2s_m_72	Superoxide anion synthesis	5	7	24	42	0.208333	0.291667	0.387108	0	3MOX4HOXPGALDOX,3MOX4HOXPGALDOX_NADP,CKc,GLCt2_2,NAt	ATPS4m,CYOR-u10m,GND,PGI,TALA,TKT1,TKT2
dag_hs_c_65	Diacylglycerol synthesis	8	15	56	82	0.142857	0.267857	0.38882	0	CKc,FBA,GLCt4_2,HCO3_NAt,MTHFD2m,MTHFDm,PFK,PPAP	ACCOAC,ADK1,AKGDm,AKGMALtm,ATPS4m,CYOR-u10m,FUMm,MDHm,PDHm,PGI,PGK,PGM,PPA,SUCD1m,TPI
dag_hs_c_88	Diacylglycerol synthesis	8	15	56	82	0.142857	0.267857	0.38882	0	3HCO3_NAt,CKc,FBA,GLCt4_2,MTHFD2m,MTHFDm,PFK,PPAP	ACCOAC,ADK1,AKGDm,AKGMALtm,ATPS4m,CYOR-u10m,FUMm,MDHm,PDHm,PGI,PGK,PGM,PPA,SUCD1m,TPI
pa_hs_c_38	Phosphatidic acid synthesis	8	15	56	83	0.142857	0.267857	0.38882	0	3HCO3_NAt,CKc,FBA,GLCt2_2,MTHFD2m,MTHFDm,PFK,PIt7	ACCOAC,ADK1,AKGDm,AKGMALtm,ATPS4m,CYOR-u10m,FUMm,MDHm,PDHm,PGI,PGK,PGM,PPA,SUCD1m,TPI
glu-L_c_15	Glutamine synthesis	10	21	82	116	0.121951	0.256098	0.390237	0	ALATA_L,FBA,GLCt2_2,HGNTOR,MTHFD2m,MTHFDm,PFK,PHETHPTOX2,UREAt,VALTA	2OXOADOXm,ABTArm,ACACT1rm,ACYP,AKGMALtm,ARGtiDF,FUMm,GTHPm,HACD1m,HIStiDF,ICDHxm,MDHm,OIVD2m,PCm,PDHm,PGI,PGM,PHEt4,SUCD1m,TPI,VALtec
glu-L_c_22	Glutamine synthesis	10	21	82	116	0.121951	0.256098	0.390237	0	ALATA_L,FBA,GLCt4_2,HGNTOR,MTHFD2m,MTHFDm,PFK,PHETHPTOX2,UREAt,VALTA	2OXOADOXm,ABTArm,ACACT1rm,ACYP,AKGMALtm,ARGtiDF,FUMm,GTHPm,HACD1m,HIStiDF,ICDHxm,MDHm,OIVD2m,PCm,PDHm,PGI,PGM,PHEt4,SUCD1m,TPI,VALtec
pa_hs_c_130	Phosphatidic acid synthesis	10	15	55	83	0.181818	0.272727	0.394857	0	2HCO3_NAt,CKc,FBA,GLCt2_2,GLCt4_2,HCO3_NAt,MTHFD2m,MTHFDm,PFK,PIt7	ACCOAC,ADK1,AKGDm,AKGMALtm,ATPS4m,CYOR-u10m,FUMm,MDHm,PDHm,PGI,PGK,PGM,PPA,SUCD1m,TPI
glu-L_c_12	Glutamine synthesis	9	20	89	116	0.101124	0.224719	0.399214	0	ALATA_L,FBA,GLCt2_2,HGNTOR,OCOAT1m,PFK,PHETHPTOX2,UREAt,VALTA	2OXOADOXm,ABTArm,ACACT1rm,AKGMALtm,CITt4_4,FUM,FUMm,HACD1m,HIStiDF,NDPK8m,OIVD2m,PCm,PDHm,PGI,PGK,PGM,PHEt4,RDH1a,SUCD1m,TPI
glu-L_c_31	Glutamine synthesis	10	21	83	116	0.120482	0.253012	0.402581	0	ALATA_L,FBA,GLCt2_2,HGNTOR,MTHFD2m,MTHFDm,PFK,PHETHPTOX2,UREAt,VALTA	2OXOADOXm,ABTArm,ACACT1rm,ACYP,AKGMALtm,ARGtiDF,FUMm,GTHPm,HACD1m,HIStiDF,ICDHyrm,MDHm,OIVD2m,PCm,PDHm,PGI,PGM,PHEt4,SUCD1m,TPI,VALtec
pa_hs_c_132	Phosphatidic acid synthesis	8	15	57	83	0.140351	0.263158	0.411144	0	2HCO3_NAt,CKc,FBA,GLCt2_2,HCO3_NAt,MTHFD2m,MTHFDm,PFK	ACCOAC,ADK1,AKGDm,AKGMALtm,ATPS4m,CYOR-u10m,FUMm,MDHm,PDHm,PGI,PGK,PGM,PPA,SUCD1m,TPI
dag_hs_c_120	Diacylglycerol synthesis	9	15	56	82	0.160714	0.267857	0.412232	0	CKc,FBA,GLCt2_2,GLCt4_2,HCO3_NAt,MTHFD2m,MTHFDm,PFK,PPAP	ACCOAC,ADK1,AKGDm,AKGMALtm,ATPS4m,CYOR-u10m,FUMm,MDHm,PDHm,PGI,PGK,PGM,PPA,SUCD1m,TPI
dag_hs_c_55	Diacylglycerol synthesis	9	15	56	82	0.160714	0.267857	0.412232	0	3HCO3_NAt,CKc,FBA,GLCt2_2,GLCt4_2,MTHFD2m,MTHFDm,PFK,PPAP	ACCOAC,ADK1,AKGDm,AKGMALtm,ATPS4m,CYOR-u10m,FUMm,MDHm,PDHm,PGI,PGK,PGM,PPA,SUCD1m,TPI
dag_hs_c_68	Diacylglycerol synthesis	9	15	56	82	0.160714	0.267857	0.412232	0	3HCO3_NAt,CKc,FBA,GLCt2_2,GLCt4_2,MTHFD2m,MTHFDm,PFK,PPAP	ACCOAC,ADK1,AKGDm,AKGMALtm,ATPS4m,CYOR-u10m,FUMm,MDHm,PDHm,PGI,PGK,PGM,PPA,SUCD1m,TPI
glu-L_c_10	Glutamine synthesis	10	21	84	116	0.119048	0.25	0.413707	0	ALATA_L,FBA,HGNTOR,MTHFD2m,MTHFDm,NAt,PFK,PHETHPTOX2,UREAt,VALTA	2OXOADOXm,ABTArm,ACACT1rm,ACYP,AKGMALtm,ARGtiDF,FUM,GTHPm,HACD1m,ICDHyrm,MDHm,OIVD2m,PCm,PDHm,PGI,PGM,PHEt4,RDH3a,SUCD1m,TPI,VALtec
glu-L_c_14	Glutamine synthesis	10	21	84	116	0.119048	0.25	0.413707	0	ALATA_L,FBA,HGNTOR,MTHFD2m,MTHFDm,NAt,PFK,PHETHPTOX2,UREAt,VALTA	2OXOADOXm,ABTArm,ACACT1rm,ACYP,AKGMALtm,ARGtiDF,FUM,FUMm,GTHPm,HACD1m,HIStiDF,ICDHyrm,MDHm,OIVD2m,PCm,PDHm,PGI,PGM,PHEt4,SUCD1m,TPI
glu-L_c_5	Glutamine synthesis	10	21	84	116	0.119048	0.25	0.413707	0	ALATA_L,FBA,HGNTOR,MTHFD2m,MTHFDm,NAt,PFK,PHETHPTOX2,UREAt,VALTA	2OXOADOXm,ABTArm,ACACT1rm,ACYP,AKGMALtm,ARGtiDF,FUMm,GTHPm,HACD1m,HIStiDF,ICDHyrm,MDHm,OIVD2m,PCm,PDHm,PGI,PGM,PHEt4,RDH3a,SUCD1m,TPI
glu-L_c_17	Glutamine synthesis	11	21	82	116	0.134146	0.256098	0.433616	0	ALATA_L,FBA,GLCt2_2,GLCt4_2,HGNTOR,MTHFD2m,MTHFDm,PFK,PHETHPTOX2,UREAt,VALTA	2OXOADOXm,ABTArm,ACACT1rm,ACYP,AKGMALtm,ARGtiDF,FUM,FUMm,GTHPm,HACD1m,ICDHyrm,MDHm,OIVD2m,PCm,PDHm,PGI,PGM,PHEt4,SUCD1m,TPI,VALtec
glu-L_c_8	Glutamine synthesis	11	21	82	116	0.134146	0.256098	0.433616	0	ALATA_L,FBA,GLCt2_2,HGNTOR,MTHFD2m,MTHFDm,NAt,PFK,PHETHPTOX2,UREAt,VALTA	2OXOADOXm,ABTArm,ACACT1rm,ACYP,AKGMALtm,ARGtiDF,FUM,FUMm,GTHPm,HACD1m,ICDHxm,MDHm,OIVD2m,PCm,PDHm,PGI,PGM,PHEt4,SUCD1m,TPI,VALtec
glu-L_c_30	Glutamine synthesis	11	21	83	116	0.13253	0.253012	0.450295	0	ALATA_L,FBA,GLCt2_2,GLCt4_2,HGNTOR,MTHFD2m,MTHFDm,PFK,PHETHPTOX2,UREAt,VALTA	2OXOADOXm,ABTArm,ACACT1rm,ACYP,AKGMALtm,ARGtiDF,FUM,FUMm,GTHPm,HACD1m,ICDHyrm,MDHm,OIVD2m,PCm,PDHm,PGI,PGM,PHEt4,SUCD1m,TPI,VALtec
pa_hs_c_170	Phosphatidic acid synthesis	10	15	57	83	0.175439	0.263158	0.452877	0	2HCO3_NAt,CKc,FBA,GLCt2_2,GLCt4_2,HCO3_NAt,MTHFD2m,MTHFDm,PFK,PIt7	ACCOAC,ADK1,AKGDm,AKGMALtm,ATPS4m,CYOR-u10m,FUMm,MDHm,PDHm,PGI,PGK,PGM,PPA,SUCD1m,TPI
glu-L_c_4	Glutamine synthesis	10	20	82	116	0.121951	0.243902	0.46466	0	ALATA_L,FBA,HGNTOR,MTHFD2m,MTHFDm,NAt,PFK,PHETHPTOX2,UREAt,VALTA	2OXOADOXm,ABTArm,ACACT1rm,ACYP,AKGMALtm,ARGtiDF,FUM,FUMm,GTHPm,HACD1m,ICDHyrm,MDHm,OIVD2m,PCm,PDHm,PGI,PGM,PHEt4,SUCD1m,TPI
glu-L_c_26	Glutamine synthesis	11	21	84	116	0.130952	0.25	0.46586	0	ALATA_L,FBA,GLCt2_2,GLCt4_2,HGNTOR,MTHFD2m,MTHFDm,PFK,PHETHPTOX2,UREAt,VALTA	2OXOADOXm,ABTArm,ACACT1rm,ACYP,AKGMALtm,ARGtiDF,FUMm,GTHPm,HACD1m,ICDHxm,MDHm,OIVD2m,PCm,PDHm,PGI,PGM,PHEt4,RDH2a,SUCD1m,TPI,VALtec
glu-L_c_32	Glutamine synthesis	10	20	84	116	0.119048	0.238095	0.482144	0	ALATA_L,FBA,GLCt4_2,HGNTOR,MTHFD2m,MTHFDm,PFK,PHETHPTOX2,UREAt,VALTA	2OXOADOXm,ABTArm,ACACT1rm,ACYP,AKGMALtm,FUM,FUMm,GTHPm,HACD1m,ICDHxm,MDHm,OIVD2m,PCm,PDHm,PGI,PGM,PHEt4,RDH3a,SUCD1m,TPI
glu-L_c_7	Glutamine synthesis	10	20	84	116	0.119048	0.238095	0.482144	0	ALATA_L,FBA,GLCt2_2,HGNTOR,MTHFD2m,MTHFDm,PFK,PHETHPTOX2,UREAt,VALTA	2OXOADOXm,ABTArm,ACACT1rm,ACYP,AKGMALtm,FUM,GTHPm,HACD1m,HIStiDF,ICDHxm,MDHm,OIVD2m,PCm,PDHm,PGI,PGM,PHEt4,RDH2a,SUCD1m,TPI
glu-L_c_24	Glutamine synthesis	11	20	82	116	0.134146	0.243902	0.51869	0	ALATA_L,FBA,GLCt2_2,GLCt4_2,HGNTOR,MTHFD2m,MTHFDm,PFK,PHETHPTOX2,UREAt,VALTA	2OXOADOXm,ABTArm,ACACT1rm,ACYP,AKGMALtm,ARGtiDF,FUM,FUMm,GTHPm,HACD1m,ICDHyrm,MDHm,OIVD2m,PCm,PDHm,PGI,PGM,PHEt4,SUCD1m,TPI
glu-L_c_3	Glutamine synthesis	11	20	83	116	0.13253	0.240964	0.532756	0	ALATA_L,FBA,GLCt2_2,HGNTOR,MTHFD2m,MTHFDm,NAt,PFK,PHETHPTOX2,UREAt,VALTA	2OXOADOXm,ABTArm,ACACT1rm,ACYP,AKGMALtm,ARGtiDF,FUMm,GTHPm,HACD1m,ICDHyrm,MDHm,OIVD2m,PCm,PDHm,PGI,PGM,PHEt4,SUCD1m,TPI,VALtec
glu-L_c_11	Glutamine synthesis	10	18	82	116	0.121951	0.219512	0.592193	0	ALATA_L,FBA,GLCt4_2,HGNTOR,MTHFD2m,MTHFDm,PFK,PHETHPTOX2,UREAt,VALTA	2OXOADOXm,ABTArm,ACACT1rm,ACYP,AKGMALtm,FUMm,GTHPm,HACD1m,ICDHyrm,MDHm,OIVD2m,PCm,PDHm,PGI,PGM,PHEt4,SUCD1m,TPI

## Sheet: Symbol
h	Human
m	Mouse
N	Normal
S	Steatosis
NS	Nonalcoholic steatohepatitis
TaskID	Metabolic task Ids
Description	Synthesis of a metabolite
#up	Number of upregulated reactions in a minial-size network(MiN)
#down	Number of downregulated reaction in a minial-size network(MiN)
#catlyzed_rxns	Number of gene assocaited reactions in a minial-size network(MiN)
#non_catalyzed_rxns	Number of total reactions in a minial-size network(MiN)
up percent	Percentage of up-regualted reactions
down percent	Percentage of down-regualted reactions
pvalue	Statistical siginicance testing
FDR	False discovery rate
up_rxns	Name of the up-regulated reactions
down_rxns	Name of the down-regulated reactions

## Sheet: NSh vs Sh
TaskID	Description	#up	#down	#catlyzed_rxns	#non_catalyzed_rxns	up percent	down percent	pvalue	FDR	up_rxns	down_rxns
xolest_hs_c_14	Cholesteryl esters synthesis	2	46	84	131	0.02381	0.547619	1.32836e-06	1	ENO,PFK	ACACT1r,ACCOAC,ACITL,ACONT,ADK1,AKGMALtm,C3STDH1Pr,C3STKR2r,C4STMO2Pr,CRNtim,CYOR-u10m,DHCR242r,DHCR72r,DMATTx,DPMVDx,EBP1r,FACOAL160i,FACOAL1821,FACOAL191,FAOXC182806m,FAOXC80,FUMm,GLCt2r,GLCt4,GRTTx,HMGCOARx,HMGCOASi,HSD17B7r,IPDDIx,LNLCCPT1,LNLCCRNt,LNS14DMr,LNSTLSr,LSTO2r,MDHm,MEVK1x,P5CRx,PDHm,PGM,PMEVKx,PPA,PTE3x,RDH3a,SQLEr,SQLSr,SUCD1m
xolest_hs_c_2	Cholesteryl esters synthesis	2	46	84	131	0.02381	0.547619	1.32836e-06	1	ENO,PFK	ACACT1r,ACCOAC,ACITL,ADK1,AKGMALtm,C3STDH1Pr,C3STKR2r,C4STMO2Pr,CRNtim,CYOR-u10m,DHCR242r,DHCR72r,DMATTx,DPMVDx,EBP1r,FACOAL160i,FACOAL1821,FACOAL191,FAOXC182806m,FAOXC80,FUMm,GLCt2r,GLCt4,GRTTx,HMGCOARx,HMGCOASi,HSD17B7r,ICDHxm,IPDDIx,LNLCCPT1,LNLCCRNt,LNS14DMr,LNSTLSr,LSTO2r,MDHm,MEVK1x,P5CR,PDHm,PGM,PMEVKx,PPA,PTE3x,RDH2a,SQLEr,SQLSr,SUCD1m
chsterol_c_18	Cholesterol synthesis	3	45	77	121	0.038961	0.584416	1.34552e-06	1	ENO,OCOAT1m,PFK	AACOAT,ACACT1r,ACACT1rm,ADK1,C3STDH1Pr,C3STKR2r,C4STMO2Pr,CRNtim,CYOR-u10m,DHCR241r,DHCR72r,DMATTx,DPMVDx,EBP2r,FACOAL1821,FACOAL191,FAOXC182806m,FAOXC80,GLCt2r,GLCt4,GND,GRTTx,HMGCOARx,HMGCOASi,HSD17B7r,IPDDIx,LNLCCPT1,LNLCCRNt,LNS14DMr,LNSTLSr,LSTO2r,MEVK1x,P5CRx,PDHm,PGL,PGM,PMEVKx,PPA,PTE3x,RDH2a,SQLEr,SQLSr,TALA,TKT1,TKT2
xolest_hs_c_181	Cholesteryl esters synthesis	2	45	82	131	0.02439	0.54878	1.76029e-06	1	ENO,PFK	ACACT1r,ACCOAC,ACITL,ADK1,AKGMALtm,C3STDH1Pr,C3STKR2r,C4STMO2Pr,CRNtim,CYOR-u10m,DHCR241r,DHCR72r,DMATTx,DPMVDx,EBP2r,FACOAL160i,FACOAL1821,FACOAL191,FAOXC182806m,FAOXC80,FUMm,GLCt2r,GLCt4,GRTTx,HMGCOARx,HMGCOASi,HSD17B7r,ICDHxm,IPDDIx,LNLCCPT1,LNLCCRNt,LNS14DMr,LNSTLSr,LSTO2r,MDHm,MEVK1x,P5CRx,PDHm,PGM,PMEVKx,PPA,PTE3x,SQLEr,SQLSr,SUCD1m
xolest_hs_c_29	Cholesteryl esters synthesis	2	45	82	131	0.02439	0.54878	1.76029e-06	1	ENO,PFK	ACACT1r,ACCOAC,ACITL,ADK1,AKGMALtm,C3STDH1Pr,C3STKR2r,C4STMO2Pr,CRNtim,CYOR-u10m,DHCR241r,DHCR72r,DMATTx,DPMVDx,EBP2r,FACOAL160i,FACOAL1821,FACOAL191,FAOXC182806m,FAOXC80,FUMm,GLCt2r,GLCt4,GRTTx,HMGCOARx,HMGCOASi,HSD17B7r,ICDHxm,IPDDIx,LNLCCPT1,LNLCCRNt,LNS14DMr,LNSTLSr,LSTO2r,MDHm,MEVK1x,P5CRx,PDHm,PGM,PMEVKx,PPA,PTE3x,SQLEr,SQLSr,SUCD1m
xolest_hs_c_129	Cholesteryl esters synthesis	2	45	83	131	0.024096	0.542169	2.18461e-06	1	ENO,PFK	ACACT1r,ACCOAC,ACITL,ADK1,AKGMALtm,C3STDH1Pr,C3STKR2r,C4STMO2Pr,CRNtim,CYOR-u10m,DHCR243r,DHCR71r,DMATTx,DPMVDx,EBP1r,FACOAL160i,FACOAL1821,FACOAL191,FAOXC182806m,FAOXC80,FUMm,GLCt2r,GLCt4,GRTTx,HMGCOARx,HMGCOASi,HSD17B7r,ICDHxm,IPDDIx,LNLCCPT1,LNLCCRNt,LNS14DMr,LNSTLSr,LSTO1r,MDHm,MEVK1x,P5CRx,PDHm,PGM,PMEVKx,PPA,PTE3x,SQLEr,SQLSr,SUCD1m
xolest_hs_c_68	Cholesteryl esters synthesis	2	45	83	131	0.024096	0.542169	2.18461e-06	1	ENO,PFK	ACACT1,ACCOAC,ACITL,ACONT,ADK1,AKGMALtm,C3STDH1Pr,C3STKR2r,C4STMO2Pr,CRNtim,CYOR-u10m,DHCR243r,DHCR71r,DMATTx,DPMVDx,EBP1r,FACOAL160i,FACOAL1821,FACOAL191,FAOXC182806m,FAOXC80,FUMm,GLCt2r,GLCt4,GRTTx,HMGCOARx,HMGCOASi,HSD17B7r,IPDDIx,LNLCCPT1,LNLCCRNt,LNS14DMr,LNSTLSr,LSTO1r,MDHm,MEVK1x,P5CRx,PDHm,PGM,PMEVKx,PPA,PTE3x,SQLEr,SQLSr,SUCD1m
chsterol_c_24	Cholesterol synthesis	4	45	77	121	0.051948	0.584416	2.89454e-06	1	ENO,GLCt2_2,OCOAT1m,PFK	AACOAT,ACACT1r,ACACT1rm,ADK1,C3STDH1Pr,C3STKR2r,C4STMO2Pr,CRNtim,CYOR-u10m,DHCR243r,DHCR71r,DMATTx,DPMVDx,EBP1r,FACOAL1821,FACOAL191,FAOXC182806m,FAOXC80,GLCt4,GND,GRTTx,HMGCOARx,HMGCOASi,HSD17B7r,IPDDIx,LNLCCPT1,LNLCCRNt,LNS14DMr,LNSTLSr,LSTO1r,MEVK1x,P5CR,PDHm,PGL,PGM,PMEVKx,PPA,PTE3x,RDH1,RDH1a,SQLEr,SQLSr,TALA,TKT1,TKT2
chsterol_c_54	Cholesterol synthesis	4	45	77	121	0.051948	0.584416	2.89454e-06	1	ENO,GLCt4_2,OCOAT1m,PFK	AACOAT,ACACT1r,ACACT1rm,ADK1,C3STDH1Pr,C3STKR2r,C4STMO2Pr,CRNtim,CYOR-u10m,DHCR242r,DHCR72r,DMATTx,DPMVDx,EBP1r,FACOAL1821,FACOAL191,FAOXC182806m,FAOXC80,GLCt2r,GLCt4,GND,GRTTx,HMGCOARx,HMGCOASi,HSD17B7r,IPDDIx,LNLCCPT1,LNLCCRNt,LNS14DMr,LNSTLSr,LSTO2r,MEVK1x,P5CRx,PDHm,PGL,PGM,PMEVKx,PPA,PTE3x,RDH2a,SQLEr,SQLSr,TALA,TKT1,TKT2
chsterol_c_6	Cholesterol synthesis	4	45	77	121	0.051948	0.584416	2.89454e-06	1	ENO,GLCt4_2,OCOAT1m,PFK	AACOAT,ACACT1r,ACACT1rm,ADK1,C3STDH1Pr,C3STKR2r,C4STMO2Pr,CRNtim,CYOR-u10m,DHCR243r,DHCR71r,DMATTx,DPMVDx,EBP1r,FACOAL1821,FACOAL191,FAOXC182806m,FAOXC80,GLCt2r,GLCt4,GND,GRTTx,HMGCOARx,HMGCOASi,HSD17B7r,IPDDIx,LNLCCPT1,LNLCCRNt,LNS14DMr,LNSTLSr,LSTO1r,MEVK1x,P5CRx,PDHm,PGL,PGM,PMEVKx,PPA,PTE3x,RDH2a,SQLEr,SQLSr,TALA,TKT1,TKT2
xolest_hs_c_132	Cholesteryl esters synthesis	3	46	84	131	0.035714	0.547619	4.46853e-06	1	ENO,GLCt4_2,PFK	ACACT1,ACCOAC,ACITL,ADK1,AKGMALtm,C3STDH1Pr,C3STKR2r,C4STMO2Pr,CRNtim,CYOR-u10m,DHCR242r,DHCR72r,DMATTx,DPMVDx,EBP1r,FACOAL160i,FACOAL1821,FACOAL191,FAOXC182806m,FAOXC80,FUMm,GLCt2r,GLCt4,GRTTx,HMGCOARx,HMGCOASi,HSD17B7r,ICDHxm,IPDDIx,LNLCCPT1,LNLCCRNt,LNS14DMr,LNSTLSr,LSTO2r,MDHm,MEVK1x,P5CRx,PDHm,PGM,PMEVKx,PPA,PTE3x,RDH2a,SQLEr,SQLSr,SUCD1m
xolest_hs_c_18	Cholesteryl esters synthesis	3	46	84	131	0.035714	0.547619	4.46853e-06	1	ENO,GLCt4_2,PFK	ACACT1r,ACCOAC,ACITL,ACONT,ADK1,AKGMALtm,C3STDH1Pr,C3STKR2r,C4STMO2Pr,CRNtim,CYOR-u10m,DHCR241r,DHCR72r,DMATTx,DPMVDx,EBP2r,FACOAL160i,FACOAL1821,FACOAL191,FAOXC182806m,FAOXC80,FUMm,GLCt2r,GLCt4,GRTTx,HMGCOARx,HMGCOASi,HSD17B7r,IPDDIx,LNLCCPT1,LNLCCRNt,LNS14DMr,LNSTLSr,LSTO2r,MDHm,MEVK1x,P5CR,PDHm,PGM,PMEVKx,PPA,PTE3x,RDH2a,SQLEr,SQLSr,SUCD1m
xolest_hs_c_185	Cholesteryl esters synthesis	3	46	84	131	0.035714	0.547619	4.46853e-06	1	ENO,GLCt4_2,PFK	ACACT1r,ACCOAC,ACITL,ADK1,AKGMALtm,C3STDH1Pr,C3STKR2r,C4STMO2Pr,CRNtim,CYOR-u10m,DHCR242r,DHCR72r,DMATTx,DPMVDx,EBP1r,FACOAL160i,FACOAL1821,FACOAL191,FAOXC182806m,FAOXC80,FUMm,GLCt2r,GLCt4,GRTTx,HMGCOARx,HMGCOASi,HSD17B7r,ICDHxm,IPDDIx,LNLCCPT1,LNLCCRNt,LNS14DMr,LNSTLSr,LSTO2r,MDHm,MEVK1x,P5CRx,PDHm,PGM,PMEVKx,PPA,PTE3x,RDH2a,SQLEr,SQLSr,SUCD1m
xolest_hs_c_20	Cholesteryl esters synthesis	3	46	84	131	0.035714	0.547619	4.46853e-06	1	ENO,GLCt4_2,PFK	ACACT1r,ACCOAC,ACITL,ACONT,ADK1,AKGMALtm,C3STDH1Pr,C3STKR2r,C4STMO2Pr,CRNtim,CYOR-u10m,DHCR241r,DHCR72r,DMATTx,DPMVDx,EBP2r,FACOAL160i,FACOAL1821,FACOAL191,FAOXC182806m,FAOXC80,FUMm,GLCt2r,GLCt4,GRTTx,HMGCOARx,HMGCOASi,HSD17B7r,IPDDIx,LNLCCPT1,LNLCCRNt,LNS14DMr,LNSTLSr,LSTO2r,MDHm,MEVK1x,P5CRx,PDHm,PGM,PMEVKx,PPA,PTE3x,RDH3a,SQLEr,SQLSr,SUCD1m
xolest_hs_c_39	Cholesteryl esters synthesis	3	46	84	131	0.035714	0.547619	4.46853e-06	1	ENO,GLCt2_2,PFK	ACACT1,ACCOAC,ACITL,ADK1,AKGMALtm,C3STDH1Pr,C3STKR2r,C4STMO2Pr,CRNtim,CYOR-u10m,DHCR241r,DHCR72r,DMATTx,DPMVDx,EBP2r,FACOAL160i,FACOAL1821,FACOAL191,FAOXC182806m,FAOXC80,FUMm,GLCt4,GRTTx,HMGCOARx,HMGCOASi,HSD17B7r,ICDHxm,IPDDIx,LNLCCPT1,LNLCCRNt,LNS14DMr,LNSTLSr,LSTO2r,MDHm,MEVK1x,P5CR,PDHm,PGM,PMEVKx,PPA,PTE3x,RDH1,RDH1a,SQLEr,SQLSr,SUCD1m
xolest_hs_c_51	Cholesteryl esters synthesis	3	46	84	131	0.035714	0.547619	4.46853e-06	1	ENO,GLCt4_2,PFK	ACACT1r,ACCOAC,ACITL,ACONT,ADK1,AKGMALtm,C3STDH1Pr,C3STKR2r,C4STMO2Pr,CRNtim,CYOR-u10m,DHCR243r,DHCR71r,DMATTx,DPMVDx,EBP1r,FACOAL160i,FACOAL1821,FACOAL191,FAOXC182806m,FAOXC80,FUMm,GLCt2r,GLCt4,GRTTx,HMGCOARx,HMGCOASi,HSD17B7r,IPDDIx,LNLCCPT1,LNLCCRNt,LNS14DMr,LNSTLSr,LSTO1r,MDHm,MEVK1x,P5CRx,PDHm,PGM,PMEVKx,PPA,PTE3x,RDH2a,SQLEr,SQLSr,SUCD1m
xolest_hs_c_64	Cholesteryl esters synthesis	3	46	84	131	0.035714	0.547619	4.46853e-06	1	ENO,HCO3_NAt,PFK	ACACT1,ACCOAC,ACITL,ACONT,ADK1,AKGMALtm,C3STDH1Pr,C3STKR2r,C4STMO2Pr,CRNtim,CYOR-u10m,DHCR242r,DHCR72r,DMATTx,DPMVDx,EBP1r,FACOAL160i,FACOAL1821,FACOAL191,FAOXC182806m,FAOXC80,FUMm,GLCt4,GRTTx,HMGCOARx,HMGCOASi,HSD17B7r,IPDDIx,LNLCCPT1,LNLCCRNt,LNS14DMr,LNSTLSr,LSTO2r,MDHm,MEVK1x,P5CRx,PDHm,PGM,PMEVKx,PPA,PTE3x,RDH1,RDH1a,SQLEr,SQLSr,SUCD1m
xolest_hs_c_70	Cholesteryl esters synthesis	3	46	84	131	0.035714	0.547619	4.46853e-06	1	3HCO3_NAt,ENO,PFK	ACACT1,ACCOAC,ACITL,ADK1,AKGMALtm,C3STDH1Pr,C3STKR2r,C4STMO2Pr,CRNtim,CYOR-u10m,DHCR242r,DHCR72r,DMATTx,DPMVDx,EBP1r,FACOAL160i,FACOAL1821,FACOAL191,FAOXC182806m,FAOXC80,FUMm,GLCt2r,GLCt4,GRTTx,HMGCOARx,HMGCOASi,HSD17B7r,ICDHxm,IPDDIx,LNLCCPT1,LNLCCRNt,LNS14DMr,LNSTLSr,LSTO2r,MDHm,MEVK1x,P5CRx,PDHm,PGM,PMEVKx,PPA,PTE3x,RDH3a,SQLEr,SQLSr,SUCD1m
chsterol_c_32	Cholesterol synthesis	5	45	77	121	0.064935	0.584416	4.99512e-06	1	ENO,GLCt4_2,NAt3_1,OCOAT1m,PFK	AACOAT,ACACT1r,ACACT1rm,ADK1,C3STDH1Pr,C3STKR2r,C4STMO2Pr,CRNtim,CYOR-u10m,DHCR243r,DHCR71r,DMATTx,DPMVDx,EBP1r,FACOAL1821,FACOAL191,FAOXC182806m,FAOXC80,GLCt4,GND,GRTTx,HMGCOARx,HMGCOASi,HSD17B7r,IPDDIx,LNLCCPT1,LNLCCRNt,LNS14DMr,LNSTLSr,LSTO1r,MEVK1x,P5CRx,PDHm,PGL,PGM,PMEVKx,PPA,PTE3x,RDH1,RDH1a,SQLEr,SQLSr,TALA,TKT1,TKT2
xolest_hs_c_28	Cholesteryl esters synthesis	3	45	82	131	0.036585	0.54878	5.77577e-06	1	2HCO3_NAt,ENO,PFK	ACACT1,ACCOAC,ACITL,ACONT,ADK1,AKGMALtm,C3STDH1Pr,C3STKR2r,C4STMO2Pr,CRNtim,CYOR-u10m,DHCR241r,DHCR72r,DMATTx,DPMVDx,EBP2r,FACOAL160i,FACOAL1821,FACOAL191,FAOXC182806m,FAOXC80,FUMm,GLCt2r,GLCt4,GRTTx,HMGCOARx,HMGCOASi,HSD17B7r,IPDDIx,LNLCCPT1,LNLCCRNt,LNS14DMr,LNSTLSr,LSTO2r,MDHm,MEVK1x,P5CRx,PDHm,PGM,PMEVKx,PPA,PTE3x,SQLEr,SQLSr,SUCD1m
xolest_hs_c_110	Cholesteryl esters synthesis	3	46	86	131	0.034884	0.534884	7.05682e-06	1	2HCO3_NAt,ENO,PFK	ACACT1,ACCOAC,ACITL,ADK1,AKGMALtm,C3STDH1Pr,C3STKR2r,C4STMO2Pr,CRNtim,CYOR-u10m,DHCR241r,DHCR72r,DMATTx,DPMVDx,EBP2r,FACOAL160i,FACOAL1821,FACOAL191,FAOXC182806m,FAOXC80,FUMm,GLCt2r,GLCt4,GRTTx,HMGCOARx,HMGCOASi,HSD17B7r,ICDHxm,IPDDIx,LNLCCPT1,LNLCCRNt,LNS14DMr,LNSTLSr,LSTO2r,MDHm,MEVK1x,P5CRx,PDHm,PGM,PMEVKx,PPA,PTE3x,RDH2a,SQLEr,SQLSr,SUCD1m
xolest_hs_c_95	Cholesteryl esters synthesis	3	46	86	131	0.034884	0.534884	7.05682e-06	1	3HCO3_NAt,ENO,PFK	ACACT1,ACCOAC,ACITL,ADK1,AKGMALtm,C3STDH1Pr,C3STKR2r,C4STMO2Pr,CRNtim,CYOR-u10m,DHCR241r,DHCR72r,DMATTx,DPMVDx,EBP2r,FACOAL160i,FACOAL1821,FACOAL191,FAOXC182806m,FAOXC80,FUMm,GLCt2r,GLCt4,GRTTx,HMGCOARx,HMGCOASi,HSD17B7r,ICDHxm,IPDDIx,LNLCCPT1,LNLCCRNt,LNS14DMr,LNSTLSr,LSTO2r,MDHm,MEVK1x,P5CRx,PDHm,PGM,PMEVKx,PPA,PTE3x,RDH3a,SQLEr,SQLSr,SUCD1m
chsterol_c_19	Cholesterol synthesis	4	44	77	121	0.051948	0.571429	7.12453e-06	1	ENO,GLCt2_2,OCOAT1m,PFK	AACOAT,ACACT1r,ACACT1rm,ADK1,C3STDH1Pr,C3STKR2r,C4STMO2Pr,CRNtim,CYOR-u10m,DHCR243r,DHCR71r,DMATTx,DPMVDx,EBP1r,FACOAL1821,FACOAL191,FAOXC182806m,FAOXC80,GLCt4,GND,GRTTx,HMGCOARx,HMGCOASi,HSD17B7r,IPDDIx,LNLCCPT1,LNLCCRNt,LNS14DMr,LNSTLSr,LSTO1r,MEVK1x,P5CRx,PDHm,PGL,PGM,PMEVKx,PPA,PTE3x,RDH2a,SQLEr,SQLSr,TALA,TKT1,TKT2
chsterol_c_37	Cholesterol synthesis	4	44	77	121	0.051948	0.571429	7.12453e-06	1	ENO,NAt3_1,OCOAT1m,PFK	AACOAT,ACACT1r,ACACT1rm,ADK1,C3STDH1Pr,C3STKR2r,C4STMO2Pr,CRNtim,CYOR-u10m,DHCR243r,DHCR71r,DMATTx,DPMVDx,EBP1r,FACOAL1821,FACOAL191,FAOXC182806m,FAOXC80,GLCt4,GND,GRTTx,HMGCOARx,HMGCOASi,HSD17B7r,IPDDIx,LNLCCPT1,LNLCCRNt,LNS14DMr,LNSTLSr,LSTO1r,MEVK1x,P5CR,PDHm,PGL,PGM,PMEVKx,PPA,PTE3x,RDH3a,SQLEr,SQLSr,TALA,TKT1,TKT2
chsterol_c_44	Cholesterol synthesis	4	44	77	121	0.051948	0.571429	7.12453e-06	1	ENO,GLCt2_2,OCOAT1m,PFK	AACOAT,ACACT1r,ACACT1rm,ADK1,C3STDH1Pr,C3STKR2r,C4STMO2Pr,CRNtim,CYOR-u10m,DHCR243r,DHCR71r,DMATTx,DPMVDx,EBP1r,FACOAL1821,FACOAL191,FAOXC182806m,FAOXC80,GLCt4,GND,GRTTx,HMGCOARx,HMGCOASi,HSD17B7r,IPDDIx,LNLCCPT1,LNLCCRNt,LNS14DMr,LNSTLSr,LSTO1r,MEVK1x,P5CRx,PDHm,PGL,PGM,PMEVKx,PPA,PTE3x,RDH3a,SQLEr,SQLSr,TALA,TKT1,TKT2
chsterol_c_47	Cholesterol synthesis	4	44	77	121	0.051948	0.571429	7.12453e-06	1	ENO,NAt3_1,OCOAT1m,PFK	AACOAT,ACACT1r,ACACT1rm,ADK1,C3STDH1Pr,C3STKR2r,C4STMO2Pr,CRNtim,CYOR-u10m,DHCR242r,DHCR72r,DMATTx,DPMVDx,EBP1r,FACOAL1821,FACOAL191,FAOXC182806m,FAOXC80,GLCt4,GND,GRTTx,HMGCOARx,HMGCOASi,HSD17B7r,IPDDIx,LNLCCPT1,LNLCCRNt,LNS14DMr,LNSTLSr,LSTO2r,MEVK1x,P5CRx,PDHm,PGL,PGM,PMEVKx,PPA,PTE3x,RDH3a,SQLEr,SQLSr,TALA,TKT1,TKT2
chsterol_c_5	Cholesterol synthesis	4	44	77	121	0.051948	0.571429	7.12453e-06	1	ENO,GLCt4_2,OCOAT1m,PFK	AACOAT,ACACT1r,ACACT1rm,ADK1,C3STDH1Pr,C3STKR2r,C4STMO2Pr,CRNtim,CYOR-u10m,DHCR243r,DHCR71r,DMATTx,DPMVDx,EBP1r,FACOAL1821,FACOAL191,FAOXC182806m,FAOXC80,GLCt2r,GND,GRTTx,HMGCOARx,HMGCOASi,HSD17B7r,IPDDIx,LNLCCPT1,LNLCCRNt,LNS14DMr,LNSTLSr,LSTO1r,MEVK1x,P5CR,PDHm,PGL,PGM,PMEVKx,PPA,PTE3x,RDH3a,SQLEr,SQLSr,TALA,TKT1,TKT2
chsterol_c_52	Cholesterol synthesis	4	44	77	121	0.051948	0.571429	7.12453e-06	1	ENO,GLCt2_2,OCOAT1m,PFK	AACOAT,ACACT1r,ACACT1rm,ADK1,C3STDH1Pr,C3STKR2r,C4STMO2Pr,CRNtim,CYOR-u10m,DHCR243r,DHCR71r,DMATTx,DPMVDx,EBP1r,FACOAL1821,FACOAL191,FAOXC182806m,FAOXC80,GLCt4,GND,GRTTx,HMGCOARx,HMGCOASi,HSD17B7r,IPDDIx,LNLCCPT1,LNLCCRNt,LNS14DMr,LNSTLSr,LSTO1r,MEVK1x,P5CR,PDHm,PGL,PGM,PMEVKx,PPA,PTE3x,RDH3a,SQLEr,SQLSr,TALA,TKT1,TKT2
chsterol_c_53	Cholesterol synthesis	4	44	77	121	0.051948	0.571429	7.12453e-06	1	ENO,NAt3_1,OCOAT1m,PFK	AACOAT,ACACT1r,ACACT1rm,ADK1,C3STDH1Pr,C3STKR2r,C4STMO2Pr,CRNtim,CYOR-u10m,DHCR241r,DHCR72r,DMATTx,DPMVDx,EBP2r,FACOAL1821,FACOAL191,FAOXC182806m,FAOXC80,GLCt4,GND,GRTTx,HMGCOARx,HMGCOASi,HSD17B7r,IPDDIx,LNLCCPT1,LNLCCRNt,LNS14DMr,LNSTLSr,LSTO2r,MEVK1x,P5CR,PDHm,PGL,PGM,PMEVKx,PPA,PTE3x,RDH2a,SQLEr,SQLSr,TALA,TKT1,TKT2
chsterol_c_7	Cholesterol synthesis	4	44	77	121	0.051948	0.571429	7.12453e-06	1	ENO,GLCt2_2,OCOAT1m,PFK	AACOAT,ACACT1r,ACACT1rm,ADK1,C3STDH1Pr,C3STKR2r,C4STMO2Pr,CRNtim,CYOR-u10m,DHCR242r,DHCR72r,DMATTx,DPMVDx,EBP1r,FACOAL1821,FACOAL191,FAOXC182806m,FAOXC80,GLCt4,GND,GRTTx,HMGCOARx,HMGCOASi,HSD17B7r,IPDDIx,LNLCCPT1,LNLCCRNt,LNS14DMr,LNSTLSr,LSTO2r,MEVK1x,P5CRx,PDHm,PGL,PGM,PMEVKx,PPA,PTE3x,RDH3a,SQLEr,SQLSr,TALA,TKT1,TKT2
xolest_hs_c_145	Cholesteryl esters synthesis	3	45	83	131	0.036145	0.542169	7.34319e-06	1	3HCO3_NAt,ENO,PFK	ACACT1,ACCOAC,ACITL,ACONT,ADK1,AKGMALtm,C3STDH1Pr,C3STKR2r,C4STMO2Pr,CRNtim,CYOR-u10m,DHCR242r,DHCR72r,DMATTx,DPMVDx,EBP1r,FACOAL160i,FACOAL1821,FACOAL191,FAOXC182806m,FAOXC80,FUMm,GLCt2r,GLCt4,GRTTx,HMGCOARx,HMGCOASi,HSD17B7r,IPDDIx,LNLCCPT1,LNLCCRNt,LNS14DMr,LNSTLSr,LSTO2r,MDHm,MEVK1x,P5CRx,PDHm,PGM,PMEVKx,PPA,PTE3x,SQLEr,SQLSr,SUCD1m
chsterol_c_1	Cholesterol synthesis	4	43	75	121	0.053333	0.573333	8.77068e-06	1	ENO,NAt3_1,OCOAT1m,PFK	AACOAT,ACACT1r,ACACT1rm,ADK1,C3STDH1Pr,C3STKR2r,C4STMO2Pr,CRNtim,CYOR-u10m,DHCR243r,DHCR71r,DMATTx,DPMVDx,EBP1r,FACOAL1821,FACOAL191,FAOXC182806m,FAOXC80,GLCt4,GND,GRTTx,HMGCOARx,HMGCOASi,HSD17B7r,IPDDIx,LNLCCPT1,LNLCCRNt,LNS14DMr,LNSTLSr,LSTO1r,MEVK1x,P5CR,PDHm,PGL,PGM,PMEVKx,PPA,PTE3x,SQLEr,SQLSr,TALA,TKT1,TKT2
chsterol_c_27	Cholesterol synthesis	4	43	75	121	0.053333	0.573333	8.77068e-06	1	ENO,GLCt2_2,OCOAT1m,PFK	AACOAT,ACACT1r,ACACT1rm,ADK1,C3STDH1Pr,C3STKR2r,C4STMO2Pr,CRNtim,CYOR-u10m,DHCR242r,DHCR72r,DMATTx,DPMVDx,EBP1r,FACOAL1821,FACOAL191,FAOXC182806m,FAOXC80,GLCt4,GND,GRTTx,HMGCOARx,HMGCOASi,HSD17B7r,IPDDIx,LNLCCPT1,LNLCCRNt,LNS14DMr,LNSTLSr,LSTO2r,MEVK1x,P5CRx,PDHm,PGL,PGM,PMEVKx,PPA,PTE3x,SQLEr,SQLSr,TALA,TKT1,TKT2
chsterol_c_36	Cholesterol synthesis	4	43	75	121	0.053333	0.573333	8.77068e-06	1	ENO,HSD17B8r,OCOAT1m,PFK	AACOAT,ACACT1r,ACACT1rm,ADK1,C3STDH1r,C3STKR2r,C4STMO2r,CRNtim,CYOR-u10m,DHCR243r,DHCR71r,DMATTx,DPMVDx,EBP1r,FACOAL1821,FACOAL191,FAOXC182806m,FAOXC80,GLCt2r,GLCt4,GND,GRTTx,HMGCOARx,HMGCOASi,IPDDIx,LNLCCPT1,LNLCCRNt,LNS14DMr,LNSTLSr,LSTO1r,MEVK1x,P5CR,PDHm,PGL,PGM,PMEVKx,PPA,PTE3x,SQLEr,SQLSr,TALA,TKT1,TKT2
xolest_hs_c_32	Cholesteryl esters synthesis	4	47	86	131	0.046512	0.546512	8.83104e-06	1	ENO,GLCt4_2,HCO3_NAt,PFK	ACACT1r,ACCOAC,ACITL,ACONT,ADK1,AKGMALtm,C3STDH1Pr,C3STKR2r,C4STMO2Pr,CRNtim,CYOR-u10m,DHCR241r,DHCR72r,DMATTx,DPMVDx,EBP2r,FACOAL160i,FACOAL1821,FACOAL191,FAOXC182806m,FAOXC80,FUMm,GLCt2r,GLCt4,GRTTx,HMGCOARx,HMGCOASi,HSD17B7r,IPDDIx,LNLCCPT1,LNLCCRNt,LNS14DMr,LNSTLSr,LSTO2r,MDHm,MEVK1x,P5CRx,PDHm,PGM,PMEVKx,PPA,PTE3x,RDH1,RDH1a,SQLEr,SQLSr,SUCD1m
xolest_hs_c_69	Cholesteryl esters synthesis	4	47	86	131	0.046512	0.546512	8.83104e-06	1	2HCO3_NAt,ENO,HCO3_NAt,PFK	ACACT1,ACCOAC,ACITL,ACONT,ADK1,AKGMALtm,C3STDH1Pr,C3STKR2r,C4STMO2Pr,CRNtim,CYOR-u10m,DHCR242r,DHCR72r,DMATTx,DPMVDx,EBP1r,FACOAL160i,FACOAL1821,FACOAL191,FAOXC182806m,FAOXC80,FUMm,GLCt2r,GLCt4,GRTTx,HMGCOARx,HMGCOASi,HSD17B7r,IPDDIx,LNLCCPT1,LNLCCRNt,LNS14DMr,LNSTLSr,LSTO2r,MDHm,MEVK1x,P5CR,PDHm,PGM,PMEVKx,PPA,PTE3x,RDH1,RDH1a,SQLEr,SQLSr,SUCD1m
xolest_hs_c_100	Cholesteryl esters synthesis	3	45	84	131	0.035714	0.535714	9.19235e-06	1	3HCO3_NAt,ENO,PFK	ACACT1r,ACCOAC,ACITL,ACONT,ADK1,AKGMALtm,C3STDH1Pr,C3STKR2r,C4STMO2Pr,CRNtim,CYOR-u10m,DHCR243r,DHCR71r,DMATTx,DPMVDx,EBP1r,FACOAL160i,FACOAL1821,FACOAL191,FAOXC182806m,FAOXC80,FUMm,GLCt4,GRTTx,HMGCOARx,HMGCOASi,HSD17B7r,IPDDIx,LNLCCPT1,LNLCCRNt,LNS14DMr,LNSTLSr,LSTO1r,MDHm,MEVK1x,P5CRx,PDHm,PGM,PMEVKx,PPA,PTE3x,RDH3a,SQLEr,SQLSr,SUCD1m
xolest_hs_c_117	Cholesteryl esters synthesis	3	45	84	131	0.035714	0.535714	9.19235e-06	1	ENO,GLCt4_2,PFK	ACACT1r,ACCOAC,ACITL,ACONT,ADK1,AKGMALtm,C3STDH1Pr,C3STKR2r,C4STMO2Pr,CRNtim,CYOR-u10m,DHCR243r,DHCR71r,DMATTx,DPMVDx,EBP1r,FACOAL160i,FACOAL1821,FACOAL191,FAOXC182806m,FAOXC80,FUMm,GLCt2r,GRTTx,HMGCOARx,HMGCOASi,HSD17B7r,IPDDIx,LNLCCPT1,LNLCCRNt,LNS14DMr,LNSTLSr,LSTO1r,MDHm,MEVK1x,P5CRx,PDHm,PGM,PMEVKx,PPA,PTE3x,RDH2a,SQLEr,SQLSr,SUCD1m
xolest_hs_c_133	Cholesteryl esters synthesis	3	45	84	131	0.035714	0.535714	9.19235e-06	1	ENO,GLCt2_2,PFK	ACACT1r,ACCOAC,ACITL,ADK1,AKGMALtm,C3STDH1Pr,C3STKR2r,C4STMO2Pr,CRNtim,CYOR-u10m,DHCR242r,DHCR72r,DMATTx,DPMVDx,EBP1r,FACOAL160i,FACOAL1821,FACOAL191,FAOXC182806m,FAOXC80,FUMm,GLCt4,GRTTx,HMGCOARx,HMGCOASi,HSD17B7r,ICDHxm,IPDDIx,LNLCCPT1,LNLCCRNt,LNS14DMr,LNSTLSr,LSTO2r,MDHm,MEVK1x,P5CR,PDHm,PGM,PMEVKx,PPA,PTE3x,RDH2a,SQLEr,SQLSr,SUCD1m
xolest_hs_c_148	Cholesteryl esters synthesis	3	45	84	131	0.035714	0.535714	9.19235e-06	1	ENO,GLCt2_2,PFK	ACACT1,ACCOAC,ACITL,ADK1,AKGMALtm,C3STDH1Pr,C3STKR2r,C4STMO2Pr,CRNtim,CYOR-u10m,DHCR241r,DHCR72r,DMATTx,DPMVDx,EBP2r,FACOAL160i,FACOAL1821,FACOAL191,FAOXC182806m,FAOXC80,FUMm,GLCt4,GRTTx,HMGCOARx,HMGCOASi,HSD17B7r,ICDHxm,IPDDIx,LNLCCPT1,LNLCCRNt,LNS14DMr,LNSTLSr,LSTO2r,MDHm,MEVK1x,P5CRx,PDHm,PGM,PMEVKx,PPA,PTE3x,RDH3a,SQLEr,SQLSr,SUCD1m
xolest_hs_c_169	Cholesteryl esters synthesis	3	45	84	131	0.035714	0.535714	9.19235e-06	1	ENO,HCO3_NAt,PFK	ACACT1r,ACCOAC,ACITL,ADK1,AKGMALtm,C3STDH1Pr,C3STKR2r,C4STMO2Pr,CRNtim,CYOR-u10m,DHCR243r,DHCR71r,DMATTx,DPMVDx,EBP1r,FACOAL160i,FACOAL1821,FACOAL191,FAOXC182806m,FAOXC80,FUMm,GLCt2r,GLCt4,GRTTx,HMGCOARx,HMGCOASi,HSD17B7r,ICDHxm,IPDDIx,LNLCCPT1,LNLCCRNt,LNS14DMr,LNSTLSr,LSTO1r,MDHm,MEVK1x,P5CR,PDHm,PGM,PMEVKx,PPA,PTE3x,SQLEr,SQLSr,SUCD1m
xolest_hs_c_17	Cholesteryl esters synthesis	3	45	84	131	0.035714	0.535714	9.19235e-06	1	ENO,GLCt2_2,PFK	ACACT1r,ACCOAC,ACITL,ADK1,AKGMALtm,C3STDH1Pr,C3STKR2r,C4STMO2Pr,CRNtim,CYOR-u10m,DHCR242r,DHCR72r,DMATTx,DPMVDx,EBP1r,FACOAL160i,FACOAL1821,FACOAL191,FAOXC182806m,FAOXC80,FUMm,GLCt4,GRTTx,HMGCOARx,HMGCOASi,HSD17B7r,ICDHxm,IPDDIx,LNLCCPT1,LNLCCRNt,LNS14DMr,LNSTLSr,LSTO2r,MDHm,MEVK1x,P5CRx,PDHm,PGM,PMEVKx,PPA,PTE3x,RDH2a,SQLEr,SQLSr,SUCD1m
xolest_hs_c_34	Cholesteryl esters synthesis	3	45	84	131	0.035714	0.535714	9.19235e-06	1	ENO,NAt3_1,PFK	ACACT1,ACCOAC,ACITL,ACONT,ADK1,AKGMALtm,C3STDH1Pr,C3STKR2r,C4STMO2Pr,CRNtim,CYOR-u10m,DHCR242r,DHCR72r,DMATTx,DPMVDx,EBP1r,FACOAL160i,FACOAL1821,FACOAL191,FAOXC182806m,FAOXC80,FUMm,GLCt2r,GRTTx,HMGCOARx,HMGCOASi,HSD17B7r,IPDDIx,LNLCCPT1,LNLCCRNt,LNS14DMr,LNSTLSr,LSTO2r,MDHm,MEVK1x,P5CRx,PDHm,PGM,PMEVKx,PPA,PTE3x,RDH2a,SQLEr,SQLSr,SUCD1m
xolest_hs_c_36	Cholesteryl esters synthesis	3	45	84	131	0.035714	0.535714	9.19235e-06	1	ENO,NAt3_1,PFK	ACACT1,ACCOAC,ACITL,ACONT,ADK1,AKGMALtm,C3STDH1Pr,C3STKR2r,C4STMO2Pr,CRNtim,CYOR-u10m,DHCR241r,DHCR72r,DMATTx,DPMVDx,EBP2r,FACOAL160i,FACOAL1821,FACOAL191,FAOXC182806m,FAOXC80,FUMm,GLCt2r,GRTTx,HMGCOARx,HMGCOASi,HSD17B7r,IPDDIx,LNLCCPT1,LNLCCRNt,LNS14DMr,LNSTLSr,LSTO2r,MDHm,MEVK1x,P5CRx,PDHm,PGM,PMEVKx,PPA,PTE3x,RDH2a,SQLEr,SQLSr,SUCD1m
xolest_hs_c_42	Cholesteryl esters synthesis	3	45	84	131	0.035714	0.535714	9.19235e-06	1	3HCO3_NAt,ENO,PFK	ACACT1r,ACCOAC,ACITL,ACONT,ADK1,AKGMALtm,C3STDH1Pr,C3STKR2r,C4STMO2Pr,CRNtim,CYOR-u10m,DHCR242r,DHCR72r,DMATTx,DPMVDx,EBP1r,FACOAL160i,FACOAL1821,FACOAL191,FAOXC182806m,FAOXC80,FUMm,GLCt4,GRTTx,HMGCOARx,HMGCOASi,HSD17B7r,IPDDIx,LNLCCPT1,LNLCCRNt,LNS14DMr,LNSTLSr,LSTO2r,MDHm,MEVK1x,P5CRx,PDHm,PGM,PMEVKx,PPA,PTE3x,RDH2a,SQLEr,SQLSr,SUCD1m
xolest_hs_c_5	Cholesteryl esters synthesis	3	45	84	131	0.035714	0.535714	9.19235e-06	1	ENO,NAt3_1,PFK	ACACT1r,ACCOAC,ACITL,ACONT,ADK1,AKGMALtm,C3STDH1Pr,C3STKR2r,C4STMO2Pr,CRNtim,CYOR-u10m,DHCR241r,DHCR72r,DMATTx,DPMVDx,EBP2r,FACOAL160i,FACOAL1821,FACOAL191,FAOXC182806m,FAOXC80,FUMm,GLCt4,GRTTx,HMGCOARx,HMGCOASi,HSD17B7r,IPDDIx,LNLCCPT1,LNLCCRNt,LNS14DMr,LNSTLSr,LSTO2r,MDHm,MEVK1x,P5CRx,PDHm,PGM,PMEVKx,PPA,PTE3x,RDH2a,SQLEr,SQLSr,SUCD1m
xolest_hs_c_50	Cholesteryl esters synthesis	3	45	84	131	0.035714	0.535714	9.19235e-06	1	ENO,NAt3_1,PFK	ACACT1r,ACCOAC,ACITL,ACONT,ADK1,AKGMALtm,C3STDH1Pr,C3STKR2r,C4STMO2Pr,CRNtim,CYOR-u10m,DHCR242r,DHCR72r,DMATTx,DPMVDx,EBP1r,FACOAL160i,FACOAL1821,FACOAL191,FAOXC182806m,FAOXC80,FUMm,GLCt2r,GRTTx,HMGCOARx,HMGCOASi,HSD17B7r,IPDDIx,LNLCCPT1,LNLCCRNt,LNS14DMr,LNSTLSr,LSTO2r,MDHm,MEVK1x,P5CRx,PDHm,PGM,PMEVKx,PPA,PTE3x,RDH2a,SQLEr,SQLSr,SUCD1m
xolest_hs_c_6	Cholesteryl esters synthesis	3	45	84	131	0.035714	0.535714	9.19235e-06	1	ENO,GLCt4_2,PFK	ACACT1,ACCOAC,ACITL,ADK1,AKGMALtm,C3STDH1Pr,C3STKR2r,C4STMO2Pr,CRNtim,CYOR-u10m,DHCR242r,DHCR72r,DMATTx,DPMVDx,EBP1r,FACOAL160i,FACOAL1821,FACOAL191,FAOXC182806m,FAOXC80,FUMm,GLCt2r,GLCt4,GRTTx,HMGCOARx,HMGCOASi,HSD17B7r,ICDHxm,IPDDIx,LNLCCPT1,LNLCCRNt,LNS14DMr,LNSTLSr,LSTO2r,MDHm,MEVK1x,P5CRx,PDHm,PGM,PMEVKx,PPA,PTE3x,SQLEr,SQLSr,SUCD1m
xolest_hs_c_76	Cholesteryl esters synthesis	3	45	84	131	0.035714	0.535714	9.19235e-06	1	2HCO3_NAt,ENO,PFK	ACACT1,ACCOAC,ACITL,ADK1,AKGMALtm,C3STDH1Pr,C3STKR2r,C4STMO2Pr,CRNtim,CYOR-u10m,DHCR242r,DHCR72r,DMATTx,DPMVDx,EBP1r,FACOAL160i,FACOAL1821,FACOAL191,FAOXC182806m,FAOXC80,FUMm,GLCt4,GRTTx,HMGCOARx,HMGCOASi,HSD17B7r,ICDHxm,IPDDIx,LNLCCPT1,LNLCCRNt,LNS14DMr,LNSTLSr,LSTO2r,MDHm,MEVK1x,P5CRx,PDHm,PGM,PMEVKx,PPA,PTE3x,RDH3a,SQLEr,SQLSr,SUCD1m
xolest_hs_c_96	Cholesteryl esters synthesis	3	45	84	131	0.035714	0.535714	9.19235e-06	1	3HCO3_NAt,ENO,PFK	ACACT1r,ACCOAC,ACITL,ADK1,AKGMALtm,C3STDH1Pr,C3STKR2r,C4STMO2Pr,CRNtim,CYOR-u10m,DHCR241r,DHCR72r,DMATTx,DPMVDx,EBP2r,FACOAL160i,FACOAL1821,FACOAL191,FAOXC182806m,FAOXC80,FUMm,GLCt2r,GLCt4,GRTTx,HMGCOARx,HMGCOASi,HSD17B7r,ICDHxm,IPDDIx,LNLCCPT1,LNLCCRNt,LNS14DMr,LNSTLSr,LSTO2r,MDHm,MEVK1x,P5CRx,PDHm,PGM,PMEVKx,PPA,PTE3x,SQLEr,SQLSr,SUCD1m
xolest_hs_c_98	Cholesteryl esters synthesis	3	45	84	131	0.035714	0.535714	9.19235e-06	1	3HCO3_NAt,ENO,PFK	ACACT1r,ACCOAC,ACITL,ADK1,AKGMALtm,C3STDH1Pr,C3STKR2r,C4STMO2Pr,CRNtim,CYOR-u10m,DHCR242r,DHCR72r,DMATTx,DPMVDx,EBP1r,FACOAL160i,FACOAL1821,FACOAL191,FAOXC182806m,FAOXC80,FUMm,GLCt4,GRTTx,HMGCOARx,HMGCOASi,HSD17B7r,ICDHxm,IPDDIx,LNLCCPT1,LNLCCRNt,LNS14DMr,LNSTLSr,LSTO2r,MDHm,MEVK1x,P5CRx,PDHm,PGM,PMEVKx,PPA,PTE3x,RDH3a,SQLEr,SQLSr,SUCD1m
xolest_hs_c_47	Cholesteryl esters synthesis	4	46	84	131	0.047619	0.547619	1.11714e-05	1	2HCO3_NAt,ENO,GLCt4_2,PFK	ACACT1r,ACCOAC,ACITL,ACONT,ADK1,AKGMALtm,C3STDH1Pr,C3STKR2r,C4STMO2Pr,CRNtim,CYOR-u10m,DHCR241r,DHCR72r,DMATTx,DPMVDx,EBP2r,FACOAL160i,FACOAL1821,FACOAL191,FAOXC182806m,FAOXC80,FUMm,GLCt4,GRTTx,HMGCOARx,HMGCOASi,HSD17B7r,IPDDIx,LNLCCPT1,LNLCCRNt,LNS14DMr,LNSTLSr,LSTO2r,MDHm,MEVK1x,P5CRx,PDHm,PGM,PMEVKx,PPA,PTE3x,RDH1,RDH1a,SQLEr,SQLSr,SUCD1m
xolest_hs_c_41	Cholesteryl esters synthesis	3	45	85	131	0.035294	0.529412	1.1337e-05	1	3HCO3_NAt,ENO,PFK	ACACT1r,ACCOAC,ACITL,ACONT,ADK1,AKGMALtm,C3STDH1Pr,C3STKR2r,C4STMO2Pr,CRNtim,CYOR-u10m,DHCR243r,DHCR71r,DMATTx,DPMVDx,EBP1r,FACOAL160i,FACOAL1821,FACOAL191,FAOXC182806m,FAOXC80,FUMm,GLCt4,GRTTx,HMGCOARx,HMGCOASi,HSD17B7r,IPDDIx,LNLCCPT1,LNLCCRNt,LNS14DMr,LNSTLSr,LSTO1r,MDHm,MEVK1x,P5CRx,PDHm,PGM,PMEVKx,PPA,PTE3x,RDH3a,SQLEr,SQLSr,SUCD1m
xolest_hs_c_122	Cholesteryl esters synthesis	3	44	82	131	0.036585	0.536585	1.19488e-05	1	ENO,NAt3_1,PFK	ACACT1r,ACCOAC,ACITL,ADK1,AKGMALtm,C3STDH1Pr,C3STKR2r,C4STMO2Pr,CRNtim,CYOR-u10m,DHCR242r,DHCR72r,DMATTx,DPMVDx,EBP1r,FACOAL160i,FACOAL1821,FACOAL191,FAOXC182806m,FAOXC80,FUMm,GLCt2r,GRTTx,HMGCOARx,HMGCOASi,HSD17B7r,ICDHxm,IPDDIx,LNLCCPT1,LNLCCRNt,LNS14DMr,LNSTLSr,LSTO2r,MDHm,MEVK1x,P5CRx,PDHm,PGM,PMEVKx,PPA,PTE3x,SQLEr,SQLSr,SUCD1m
xolest_hs_c_138	Cholesteryl esters synthesis	3	44	82	131	0.036585	0.536585	1.19488e-05	1	ENO,GLCt2_2,PFK	ACACT1r,ACCOAC,ACITL,ADK1,AKGMALtm,C3STDH1Pr,C3STKR2r,C4STMO2Pr,CRNtim,CYOR-u10m,DHCR242r,DHCR72r,DMATTx,DPMVDx,EBP1r,FACOAL160i,FACOAL1821,FACOAL191,FAOXC182806m,FAOXC80,FUMm,GLCt4,GRTTx,HMGCOARx,HMGCOASi,HSD17B7r,ICDHxm,IPDDIx,LNLCCPT1,LNLCCRNt,LNS14DMr,LNSTLSr,LSTO2r,MDHm,MEVK1x,P5CRx,PDHm,PGM,PMEVKx,PPA,PTE3x,SQLEr,SQLSr,SUCD1m
xolest_hs_c_149	Cholesteryl esters synthesis	3	44	82	131	0.036585	0.536585	1.19488e-05	1	ENO,GLCt2_2,PFK	ACACT1,ACCOAC,ACITL,ACONT,ADK1,AKGMALtm,C3STDH1Pr,C3STKR2r,C4STMO2Pr,CRNtim,CYOR-u10m,DHCR241r,DHCR72r,DMATTx,DPMVDx,EBP2r,FACOAL160i,FACOAL1821,FACOAL191,FAOXC182806m,FAOXC80,FUMm,GLCt4,GRTTx,HMGCOARx,HMGCOASi,HSD17B7r,IPDDIx,LNLCCPT1,LNLCCRNt,LNS14DMr,LNSTLSr,LSTO2r,MDHm,MEVK1x,P5CRx,PDHm,PGM,PMEVKx,PPA,PTE3x,SQLEr,SQLSr,SUCD1m
xolest_hs_c_153	Cholesteryl esters synthesis	3	44	82	131	0.036585	0.536585	1.19488e-05	1	ENO,NAt3_1,PFK	ACACT1,ACCOAC,ACITL,ACONT,ADK1,AKGMALtm,C3STDH1Pr,C3STKR2r,C4STMO2Pr,CRNtim,CYOR-u10m,DHCR243r,DHCR71r,DMATTx,DPMVDx,EBP1r,FACOAL160i,FACOAL1821,FACOAL191,FAOXC182806m,FAOXC80,FUMm,GLCt4,GRTTx,HMGCOARx,HMGCOASi,HSD17B7r,IPDDIx,LNLCCPT1,LNLCCRNt,LNS14DMr,LNSTLSr,LSTO1r,MDHm,MEVK1x,P5CRx,PDHm,PGM,PMEVKx,PPA,PTE3x,SQLEr,SQLSr,SUCD1m
xolest_hs_c_161	Cholesteryl esters synthesis	3	44	82	131	0.036585	0.536585	1.19488e-05	1	ENO,GLCt2_2,PFK	ACACT1r,ACCOAC,ACITL,ADK1,AKGMALtm,C3STDH1Pr,C3STKR2r,C4STMO2Pr,CRNtim,CYOR-u10m,DHCR243r,DHCR71r,DMATTx,DPMVDx,EBP1r,FACOAL160i,FACOAL1821,FACOAL191,FAOXC182806m,FAOXC80,FUMm,GLCt4,GRTTx,HMGCOARx,HMGCOASi,HSD17B7r,ICDHxm,IPDDIx,LNLCCPT1,LNLCCRNt,LNS14DMr,LNSTLSr,LSTO1r,MDHm,MEVK1x,P5CRx,PDHm,PGM,PMEVKx,PPA,PTE3x,SQLEr,SQLSr,SUCD1m
xolest_hs_c_172	Cholesteryl esters synthesis	3	44	82	131	0.036585	0.536585	1.19488e-05	1	ENO,GLCt2_2,PFK	ACACT1r,ACCOAC,ACITL,ADK1,AKGMALtm,C3STDH1Pr,C3STKR2r,C4STMO2Pr,CRNtim,CYOR-u10m,DHCR242r,DHCR72r,DMATTx,DPMVDx,EBP1r,FACOAL160i,FACOAL1821,FACOAL191,FAOXC182806m,FAOXC80,FUMm,GLCt4,GRTTx,HMGCOARx,HMGCOASi,HSD17B7r,ICDHxm,IPDDIx,LNLCCPT1,LNLCCRNt,LNS14DMr,LNSTLSr,LSTO2r,MDHm,MEVK1x,P5CRx,PDHm,PGM,PMEVKx,PPA,PTE3x,SQLEr,SQLSr,SUCD1m
xolest_hs_c_31	Cholesteryl esters synthesis	3	44	82	131	0.036585	0.536585	1.19488e-05	1	ENO,HCO3_NAt,PFK	ACACT1r,ACCOAC,ACITL,ADK1,AKGMALtm,C3STDH1Pr,C3STKR2r,C4STMO2Pr,CRNtim,CYOR-u10m,DHCR241r,DHCR72r,DMATTx,DPMVDx,EBP2r,FACOAL160i,FACOAL1821,FACOAL191,FAOXC182806m,FAOXC80,FUMm,GLCt4,GRTTx,HMGCOARx,HMGCOASi,HSD17B7r,ICDHxm,IPDDIx,LNLCCPT1,LNLCCRNt,LNS14DMr,LNSTLSr,LSTO2r,MDHm,MEVK1x,P5CRx,PDHm,PGM,PMEVKx,PPA,PTE3x,SQLEr,SQLSr,SUCD1m
xolest_hs_c_78	Cholesteryl esters synthesis	3	44	82	131	0.036585	0.536585	1.19488e-05	1	ENO,NAt3_1,PFK	ACACT1r,ACCOAC,ACITL,ACONT,ADK1,AKGMALtm,C3STDH1Pr,C3STKR2r,C4STMO2Pr,CRNtim,CYOR-u10m,DHCR243r,DHCR71r,DMATTx,DPMVDx,EBP1r,FACOAL160i,FACOAL1821,FACOAL191,FAOXC182806m,FAOXC80,FUMm,GLCt4,GRTTx,HMGCOARx,HMGCOASi,HSD17B7r,IPDDIx,LNLCCPT1,LNLCCRNt,LNS14DMr,LNSTLSr,LSTO1r,MDHm,MEVK1x,P5CRx,PDHm,PGM,PMEVKx,PPA,PTE3x,SQLEr,SQLSr,SUCD1m
xolest_hs_c_85	Cholesteryl esters synthesis	3	44	82	131	0.036585	0.536585	1.19488e-05	1	3HCO3_NAt,ENO,PFK	ACACT1,ACCOAC,ACITL,ADK1,AKGMALtm,C3STDH1Pr,C3STKR2r,C4STMO2Pr,CRNtim,CYOR-u10m,DHCR242r,DHCR72r,DMATTx,DPMVDx,EBP1r,FACOAL160i,FACOAL1821,FACOAL191,FAOXC182806m,FAOXC80,FUMm,GLCt4,GRTTx,HMGCOARx,HMGCOASi,HSD17B7r,ICDHxm,IPDDIx,LNLCCPT1,LNLCCRNt,LNS14DMr,LNSTLSr,LSTO2r,MDHm,MEVK1x,P5CRx,PDHm,PGM,PMEVKx,PPA,PTE3x,SQLEr,SQLSr,SUCD1m
chsterol_c_49	Cholesterol synthesis	4	43	76	121	0.052632	0.565789	1.21863e-05	1	ENO,NAt3_1,OCOAT1m,PFK	AACOAT,ACACT1r,ACACT1rm,ADK1,C3STDH1Pr,C3STKR2r,C4STMO2Pr,CRNtim,CYOR-u10m,DHCR242r,DHCR72r,DMATTx,DPMVDx,EBP1r,FACOAL1821,FACOAL191,FAOXC182806m,FAOXC80,GLCt2r,GND,GRTTx,HMGCOARx,HMGCOASi,HSD17B7r,IPDDIx,LNLCCPT1,LNLCCRNt,LNS14DMr,LNSTLSr,LSTO2r,MEVK1x,P5CRx,PDHm,PGL,PGM,PMEVKx,PPA,PTE3x,SQLEr,SQLSr,TALA,TKT1,TKT2
chsterol_c_16	Cholesterol synthesis	5	44	77	121	0.064935	0.571429	1.25956e-05	1	ENO,GLCt4_2,NAt3_1,OCOAT1m,PFK	AACOAT,ACACT1r,ACACT1rm,ADK1,C3STDH1Pr,C3STKR2r,C4STMO2Pr,CRNtim,CYOR-u10m,DHCR242r,DHCR72r,DMATTx,DPMVDx,EBP1r,FACOAL1821,FACOAL191,FAOXC182806m,FAOXC80,GLCt2r,GND,GRTTx,HMGCOARx,HMGCOASi,HSD17B7r,IPDDIx,LNLCCPT1,LNLCCRNt,LNS14DMr,LNSTLSr,LSTO2r,MEVK1x,P5CRx,PDHm,PGL,PGM,PMEVKx,PPA,PTE3x,RDH2a,SQLEr,SQLSr,TALA,TKT1,TKT2
chsterol_c_23	Cholesterol synthesis	5	44	77	121	0.064935	0.571429	1.25956e-05	1	ENO,GLCt4_2,NAt3_1,OCOAT1m,PFK	AACOAT,ACACT1r,ACACT1rm,ADK1,C3STDH1Pr,C3STKR2r,C4STMO2Pr,CRNtim,CYOR-u10m,DHCR242r,DHCR72r,DMATTx,DPMVDx,EBP1r,FACOAL1821,FACOAL191,FAOXC182806m,FAOXC80,GLCt4,GND,GRTTx,HMGCOARx,HMGCOASi,HSD17B7r,IPDDIx,LNLCCPT1,LNLCCRNt,LNS14DMr,LNSTLSr,LSTO2r,MEVK1x,P5CRx,PDHm,PGL,PGM,PMEVKx,PPA,PTE3x,RDH2a,SQLEr,SQLSr,TALA,TKT1,TKT2
chsterol_c_3	Cholesterol synthesis	5	44	77	121	0.064935	0.571429	1.25956e-05	1	ENO,GLCt4_2,NAt3_1,OCOAT1m,PFK	AACOAT,ACACT1r,ACACT1rm,ADK1,C3STDH1Pr,C3STKR2r,C4STMO2Pr,CRNtim,CYOR-u10m,DHCR243r,DHCR71r,DMATTx,DPMVDx,EBP1r,FACOAL1821,FACOAL191,FAOXC182806m,FAOXC80,GLCt4,GND,GRTTx,HMGCOARx,HMGCOASi,HSD17B7r,IPDDIx,LNLCCPT1,LNLCCRNt,LNS14DMr,LNSTLSr,LSTO1r,MEVK1x,P5CRx,PDHm,PGL,PGM,PMEVKx,PPA,PTE3x,RDH2a,SQLEr,SQLSr,TALA,TKT1,TKT2
chsterol_c_31	Cholesterol synthesis	5	44	77	121	0.064935	0.571429	1.25956e-05	1	ENO,GLCt4_2,NAt3_1,OCOAT1m,PFK	AACOAT,ACACT1r,ACACT1rm,ADK1,C3STDH1Pr,C3STKR2r,C4STMO2Pr,CRNtim,CYOR-u10m,DHCR242r,DHCR72r,DMATTx,DPMVDx,EBP1r,FACOAL1821,FACOAL191,FAOXC182806m,FAOXC80,GLCt4,GND,GRTTx,HMGCOARx,HMGCOASi,HSD17B7r,IPDDIx,LNLCCPT1,LNLCCRNt,LNS14DMr,LNSTLSr,LSTO2r,MEVK1x,P5CR,PDHm,PGL,PGM,PMEVKx,PPA,PTE3x,RDH2a,SQLEr,SQLSr,TALA,TKT1,TKT2
chsterol_c_35	Cholesterol synthesis	5	44	77	121	0.064935	0.571429	1.25956e-05	1	ENO,GLCt2_2,GLCt4_2,OCOAT1m,PFK	AACOAT,ACACT1r,ACACT1rm,ADK1,C3STDH1Pr,C3STKR2r,C4STMO2Pr,CRNtim,CYOR-u10m,DHCR243r,DHCR71r,DMATTx,DPMVDx,EBP1r,FACOAL1821,FACOAL191,FAOXC182806m,FAOXC80,GLCt4,GND,GRTTx,HMGCOARx,HMGCOASi,HSD17B7r,IPDDIx,LNLCCPT1,LNLCCRNt,LNS14DMr,LNSTLSr,LSTO1r,MEVK1x,P5CR,PDHm,PGL,PGM,PMEVKx,PPA,PTE3x,RDH2a,SQLEr,SQLSr,TALA,TKT1,TKT2
chsterol_c_45	Cholesterol synthesis	5	44	77	121	0.064935	0.571429	1.25956e-05	1	ENO,GLCt2_2,GLCt4_2,OCOAT1m,PFK	AACOAT,ACACT1r,ACACT1rm,ADK1,C3STDH1Pr,C3STKR2r,C4STMO2Pr,CRNtim,CYOR-u10m,DHCR243r,DHCR71r,DMATTx,DPMVDx,EBP1r,FACOAL1821,FACOAL191,FAOXC182806m,FAOXC80,GLCt4,GND,GRTTx,HMGCOARx,HMGCOASi,HSD17B7r,IPDDIx,LNLCCPT1,LNLCCRNt,LNS14DMr,LNSTLSr,LSTO1r,MEVK1x,P5CRx,PDHm,PGL,PGM,PMEVKx,PPA,PTE3x,RDH3a,SQLEr,SQLSr,TALA,TKT1,TKT2
chsterol_c_48	Cholesterol synthesis	5	44	77	121	0.064935	0.571429	1.25956e-05	1	ENO,GLCt2_2,GLCt4_2,OCOAT1m,PFK	AACOAT,ACACT1r,ACACT1rm,ADK1,C3STDH1Pr,C3STKR2r,C4STMO2Pr,CRNtim,CYOR-u10m,DHCR243r,DHCR71r,DMATTx,DPMVDx,EBP1r,FACOAL1821,FACOAL191,FAOXC182806m,FAOXC80,GLCt4,GND,GRTTx,HMGCOARx,HMGCOASi,HSD17B7r,IPDDIx,LNLCCPT1,LNLCCRNt,LNS14DMr,LNSTLSr,LSTO1r,MEVK1x,P5CR,PDHm,PGL,PGM,PMEVKx,PPA,PTE3x,RDH3a,SQLEr,SQLSr,TALA,TKT1,TKT2
chsterol_c_50	Cholesterol synthesis	5	44	77	121	0.064935	0.571429	1.25956e-05	1	ENO,GLCt2_2,GLCt4_2,OCOAT1m,PFK	AACOAT,ACACT1r,ACACT1rm,ADK1,C3STDH1Pr,C3STKR2r,C4STMO2Pr,CRNtim,CYOR-u10m,DHCR242r,DHCR72r,DMATTx,DPMVDx,EBP1r,FACOAL1821,FACOAL191,FAOXC182806m,FAOXC80,GLCt4,GND,GRTTx,HMGCOARx,HMGCOASi,HSD17B7r,IPDDIx,LNLCCPT1,LNLCCRNt,LNS14DMr,LNSTLSr,LSTO2r,MEVK1x,P5CRx,PDHm,PGL,PGM,PMEVKx,PPA,PTE3x,RDH2a,SQLEr,SQLSr,TALA,TKT1,TKT2
chsterol_c_9	Cholesterol synthesis	5	44	77	121	0.064935	0.571429	1.25956e-05	1	ENO,GLCt2_2,GLCt4_2,OCOAT1m,PFK	AACOAT,ACACT1r,ACACT1rm,ADK1,C3STDH1Pr,C3STKR2r,C4STMO2Pr,CRNtim,CYOR-u10m,DHCR243r,DHCR71r,DMATTx,DPMVDx,EBP1r,FACOAL1821,FACOAL191,FAOXC182806m,FAOXC80,GLCt4,GND,GRTTx,HMGCOARx,HMGCOASi,HSD17B7r,IPDDIx,LNLCCPT1,LNLCCRNt,LNS14DMr,LNSTLSr,LSTO1r,MEVK1x,P5CRx,PDHm,PGL,PGM,PMEVKx,PPA,PTE3x,RDH2a,SQLEr,SQLSr,TALA,TKT1,TKT2
xolest_hs_c_121	Cholesteryl esters synthesis	4	46	85	131	0.047059	0.541176	1.44771e-05	1	ENO,GLCt4_2,NAt3_1,PFK	ACACT1r,ACCOAC,ACITL,ACONT,ADK1,AKGMALtm,C3STDH1Pr,C3STKR2r,C4STMO2Pr,CRNtim,CYOR-u10m,DHCR243r,DHCR71r,DMATTx,DPMVDx,EBP1r,FACOAL160i,FACOAL1821,FACOAL191,FAOXC182806m,FAOXC80,FUMm,GLCt4,GRTTx,HMGCOARx,HMGCOASi,HSD17B7r,IPDDIx,LNLCCPT1,LNLCCRNt,LNS14DMr,LNSTLSr,LSTO1r,MDHm,MEVK1x,P5CRx,PDHm,PGM,PMEVKx,PPA,PTE3x,RDH1,RDH1a,SQLEr,SQLSr,SUCD1m
xolest_hs_c_128	Cholesteryl esters synthesis	4	46	85	131	0.047059	0.541176	1.44771e-05	1	ENO,GLCt2_2,NAt3_1,PFK	ACACT1,ACCOAC,ACITL,ADK1,AKGMALtm,C3STDH1Pr,C3STKR2r,C4STMO2Pr,CRNtim,CYOR-u10m,DHCR241r,DHCR72r,DMATTx,DPMVDx,EBP2r,FACOAL160i,FACOAL1821,FACOAL191,FAOXC182806m,FAOXC80,FUMm,GLCt4,GRTTx,HMGCOARx,HMGCOASi,HSD17B7r,ICDHxm,IPDDIx,LNLCCPT1,LNLCCRNt,LNS14DMr,LNSTLSr,LSTO2r,MDHm,MEVK1x,P5CRx,PDHm,PGM,PMEVKx,PPA,PTE3x,RDH1,RDH1a,SQLEr,SQLSr,SUCD1m
xolest_hs_c_87	Cholesteryl esters synthesis	4	46	85	131	0.047059	0.541176	1.44771e-05	1	ENO,GLCt2_2,GLCt4_2,PFK	ACACT1r,ACCOAC,ACITL,ADK1,AKGMALtm,C3STDH1Pr,C3STKR2r,C4STMO2Pr,CRNtim,CYOR-u10m,DHCR242r,DHCR72r,DMATTx,DPMVDx,EBP1r,FACOAL160i,FACOAL1821,FACOAL191,FAOXC182806m,FAOXC80,FUMm,GLCt4,GRTTx,HMGCOARx,HMGCOASi,HSD17B7r,ICDHxm,IPDDIx,LNLCCPT1,LNLCCRNt,LNS14DMr,LNSTLSr,LSTO2r,MDHm,MEVK1x,P5CRx,PDHm,PGM,PMEVKx,PPA,PTE3x,RDH1,RDH1a,SQLEr,SQLSr,SUCD1m
xolest_hs_c_25	Cholesteryl esters synthesis	3	44	83	131	0.036145	0.53012	1.4787e-05	1	ENO,GLCt2_2,PFK	ACACT1r,ACCOAC,ACITL,ADK1,AKGMALtm,C3STDH1Pr,C3STKR2r,C4STMO2Pr,CRNtim,CYOR-u10m,DHCR242r,DHCR72r,DMATTx,DPMVDx,EBP1r,FACOAL160i,FACOAL1821,FACOAL191,FAOXC182806m,FAOXC80,FUMm,GLCt4,GRTTx,HMGCOARx,HMGCOASi,HSD17B7r,ICDHxm,IPDDIx,LNLCCPT1,LNLCCRNt,LNS14DMr,LNSTLSr,LSTO2r,MDHm,MEVK1x,P5CRx,PDHm,PGM,PMEVKx,PPA,PTE3x,SQLEr,SQLSr,SUCD1m
xolest_hs_c_40	Cholesteryl esters synthesis	3	44	83	131	0.036145	0.53012	1.4787e-05	1	ENO,GLCt2_2,PFK	ACACT1r,ACCOAC,ACITL,ACONT,ADK1,AKGMALtm,C3STDH1Pr,C3STKR2r,C4STMO2Pr,CRNtim,CYOR-u10m,DHCR242r,DHCR72r,DMATTx,DPMVDx,EBP1r,FACOAL160i,FACOAL1821,FACOAL191,FAOXC182806m,FAOXC80,FUMm,GLCt4,GRTTx,HMGCOARx,HMGCOASi,HSD17B7r,IPDDIx,LNLCCPT1,LNLCCRNt,LNS14DMr,LNSTLSr,LSTO2r,MDHm,MEVK1x,P5CRx,PDHm,PGM,PMEVKx,PPA,PTE3x,SQLEr,SQLSr,SUCD1m
xolest_hs_c_79	Cholesteryl esters synthesis	3	44	83	131	0.036145	0.53012	1.4787e-05	1	ENO,NAt3_1,PFK	ACACT1r,ACCOAC,ACITL,ACONT,ADK1,AKGMALtm,C3STDH1Pr,C3STKR2r,C4STMO2Pr,CRNtim,CYOR-u10m,DHCR242r,DHCR72r,DMATTx,DPMVDx,EBP1r,FACOAL160i,FACOAL1821,FACOAL191,FAOXC182806m,FAOXC80,FUMm,GLCt4,GRTTx,HMGCOARx,HMGCOASi,HSD17B7r,IPDDIx,LNLCCPT1,LNLCCRNt,LNS14DMr,LNSTLSr,LSTO2r,MDHm,MEVK1x,P5CRx,PDHm,PGM,PMEVKx,PPA,PTE3x,SQLEr,SQLSr,SUCD1m
chsterol_c_10	Cholesterol synthesis	5	43	75	121	0.066667	0.573333	1.51196e-05	1	ENO,GLCt4_2,NAt3_1,OCOAT1m,PFK	AACOAT,ACACT1r,ACACT1rm,ADK1,C3STDH1Pr,C3STKR2r,C4STMO2Pr,CRNtim,CYOR-u10m,DHCR241r,DHCR72r,DMATTx,DPMVDx,EBP2r,FACOAL1821,FACOAL191,FAOXC182806m,FAOXC80,GLCt2r,GND,GRTTx,HMGCOARx,HMGCOASi,HSD17B7r,IPDDIx,LNLCCPT1,LNLCCRNt,LNS14DMr,LNSTLSr,LSTO2r,MEVK1x,P5CRx,PDHm,PGL,PGM,PMEVKx,PPA,PTE3x,SQLEr,SQLSr,TALA,TKT1,TKT2
chsterol_c_15	Cholesterol synthesis	5	43	75	121	0.066667	0.573333	1.51196e-05	1	ENO,GLCt4_2,NAt3_1,OCOAT1m,PFK	AACOAT,ACACT1r,ACACT1rm,ADK1,C3STDH1Pr,C3STKR2r,C4STMO2Pr,CRNtim,CYOR-u10m,DHCR243r,DHCR71r,DMATTx,DPMVDx,EBP1r,FACOAL1821,FACOAL191,FAOXC182806m,FAOXC80,GLCt4,GND,GRTTx,HMGCOARx,HMGCOASi,HSD17B7r,IPDDIx,LNLCCPT1,LNLCCRNt,LNS14DMr,LNSTLSr,LSTO1r,MEVK1x,P5CRx,PDHm,PGL,PGM,PMEVKx,PPA,PTE3x,SQLEr,SQLSr,TALA,TKT1,TKT2
chsterol_c_2	Cholesterol synthesis	5	43	75	121	0.066667	0.573333	1.51196e-05	1	ENO,GLCt2_2,GLCt4_2,OCOAT1m,PFK	AACOAT,ACACT1r,ACACT1rm,ADK1,C3STDH1Pr,C3STKR2r,C4STMO2Pr,CRNtim,CYOR-u10m,DHCR241r,DHCR72r,DMATTx,DPMVDx,EBP2r,FACOAL1821,FACOAL191,FAOXC182806m,FAOXC80,GLCt4,GND,GRTTx,HMGCOARx,HMGCOASi,HSD17B7r,IPDDIx,LNLCCPT1,LNLCCRNt,LNS14DMr,LNSTLSr,LSTO2r,MEVK1x,P5CR,PDHm,PGL,PGM,PMEVKx,PPA,PTE3x,SQLEr,SQLSr,TALA,TKT1,TKT2
chsterol_c_25	Cholesterol synthesis	5	43	75	121	0.066667	0.573333	1.51196e-05	1	ENO,GLCt4_2,HSD17B8r,OCOAT1m,PFK	AACOAT,ACACT1r,ACACT1rm,ADK1,C3STDH1r,C3STKR2r,C4STMO2r,CRNtim,CYOR-u10m,DHCR242r,DHCR72r,DMATTx,DPMVDx,EBP1r,FACOAL1821,FACOAL191,FAOXC182806m,FAOXC80,GLCt2r,GLCt4,GND,GRTTx,HMGCOARx,HMGCOASi,IPDDIx,LNLCCPT1,LNLCCRNt,LNS14DMr,LNSTLSr,LSTO2r,MEVK1x,P5CR,PDHm,PGL,PGM,PMEVKx,PPA,PTE3x,SQLEr,SQLSr,TALA,TKT1,TKT2
chsterol_c_26	Cholesterol synthesis	5	43	75	121	0.066667	0.573333	1.51196e-05	1	ENO,GLCt2_2,GLCt4_2,OCOAT1m,PFK	AACOAT,ACACT1r,ACACT1rm,ADK1,C3STDH1Pr,C3STKR2r,C4STMO2Pr,CRNtim,CYOR-u10m,DHCR242r,DHCR72r,DMATTx,DPMVDx,EBP1r,FACOAL1821,FACOAL191,FAOXC182806m,FAOXC80,GLCt4,GND,GRTTx,HMGCOARx,HMGCOASi,HSD17B7r,IPDDIx,LNLCCPT1,LNLCCRNt,LNS14DMr,LNSTLSr,LSTO2r,MEVK1x,P5CRx,PDHm,PGL,PGM,PMEVKx,PPA,PTE3x,SQLEr,SQLSr,TALA,TKT1,TKT2
chsterol_c_29	Cholesterol synthesis	5	43	75	121	0.066667	0.573333	1.51196e-05	1	ENO,GLCt4_2,NAt3_1,OCOAT1m,PFK	AACOAT,ACACT1r,ACACT1rm,ADK1,C3STDH1Pr,C3STKR2r,C4STMO2Pr,CRNtim,CYOR-u10m,DHCR243r,DHCR71r,DMATTx,DPMVDx,EBP1r,FACOAL1821,FACOAL191,FAOXC182806m,FAOXC80,GLCt2r,GND,GRTTx,HMGCOARx,HMGCOASi,HSD17B7r,IPDDIx,LNLCCPT1,LNLCCRNt,LNS14DMr,LNSTLSr,LSTO1r,MEVK1x,P5CRx,PDHm,PGL,PGM,PMEVKx,PPA,PTE3x,SQLEr,SQLSr,TALA,TKT1,TKT2
chsterol_c_34	Cholesterol synthesis	5	43	75	121	0.066667	0.573333	1.51196e-05	1	ENO,GLCt4_2,HSD17B8r,OCOAT1m,PFK	AACOAT,ACACT1r,ACACT1rm,ADK1,C3STDH1r,C3STKR2r,C4STMO2r,CRNtim,CYOR-u10m,DHCR243r,DHCR71r,DMATTx,DPMVDx,EBP1r,FACOAL1821,FACOAL191,FAOXC182806m,FAOXC80,GLCt2r,GLCt4,GND,GRTTx,HMGCOARx,HMGCOASi,IPDDIx,LNLCCPT1,LNLCCRNt,LNS14DMr,LNSTLSr,LSTO1r,MEVK1x,P5CR,PDHm,PGL,PGM,PMEVKx,PPA,PTE3x,SQLEr,SQLSr,TALA,TKT1,TKT2
chsterol_c_51	Cholesterol synthesis	4	43	77	121	0.051948	0.558442	1.66088e-05	1	ENO,GLCt2_2,OCOAT1m,PFK	AACOAT,ACACT1r,ACACT1rm,ADK1,C3STDH1Pr,C3STKR2r,C4STMO2Pr,CRNtim,CYOR-u10m,DHCR242r,DHCR72r,DMATTx,DPMVDx,EBP1r,FACOAL1821,FACOAL191,FAOXC182806m,FAOXC80,GLCt4,GND,GRTTx,HMGCOARx,HMGCOASi,HSD17B7r,IPDDIx,LNLCCPT1,LNLCCRNt,LNS14DMr,LNSTLSr,LSTO2r,MEVK1x,P5CRx,PDHm,PGL,PGM,PMEVKx,PPA,PTE3x,SQLEr,SQLSr,TALA,TKT1,TKT2
xolest_hs_c_162	Cholesteryl esters synthesis	3	44	84	131	0.035714	0.52381	1.8032e-05	1	3HCO3_NAt,ENO,PFK	ACACT1r,ACCOAC,ACITL,ADK1,AKGMALtm,C3STDH1Pr,C3STKR2r,C4STMO2Pr,CRNtim,CYOR-u10m,DHCR241r,DHCR72r,DMATTx,DPMVDx,EBP2r,FACOAL160i,FACOAL1821,FACOAL191,FAOXC182806m,FAOXC80,FUMm,GLCt4,GRTTx,HMGCOARx,HMGCOASi,HSD17B7r,ICDHxm,IPDDIx,LNLCCPT1,LNLCCRNt,LNS14DMr,LNSTLSr,LSTO2r,MDHm,MEVK1x,P5CRx,PDHm,PGM,PMEVKx,PPA,PTE3x,SQLEr,SQLSr,SUCD1m
xolest_hs_c_175	Cholesteryl esters synthesis	3	44	84	131	0.035714	0.52381	1.8032e-05	1	3HCO3_NAt,ENO,PFK	ACACT1r,ACCOAC,ACITL,ACONT,ADK1,AKGMALtm,C3STDH1Pr,C3STKR2r,C4STMO2Pr,CRNtim,CYOR-u10m,DHCR243r,DHCR71r,DMATTx,DPMVDx,EBP1r,FACOAL160i,FACOAL1821,FACOAL191,FAOXC182806m,FAOXC80,FUMm,GLCt4,GRTTx,HMGCOARx,HMGCOASi,HSD17B7r,IPDDIx,LNLCCPT1,LNLCCRNt,LNS14DMr,LNSTLSr,LSTO1r,MDHm,MEVK1x,P5CRx,PDHm,PGM,PMEVKx,PPA,PTE3x,SQLEr,SQLSr,SUCD1m
xolest_hs_c_19	Cholesteryl esters synthesis	3	44	84	131	0.035714	0.52381	1.8032e-05	1	ENO,GLCt2_2,PFK	ACACT1r,ACCOAC,ACITL,ADK1,AKGMALtm,C3STDH1Pr,C3STKR2r,C4STMO2Pr,CRNtim,CYOR-u10m,DHCR243r,DHCR71r,DMATTx,DPMVDx,EBP1r,FACOAL160i,FACOAL1821,FACOAL191,FAOXC182806m,FAOXC80,FUMm,GLCt4,GRTTx,HMGCOARx,HMGCOASi,HSD17B7r,ICDHxm,IPDDIx,LNLCCPT1,LNLCCRNt,LNS14DMr,LNSTLSr,LSTO1r,MDHm,MEVK1x,P5CRx,PDHm,PGM,PMEVKx,PPA,PTE3x,SQLEr,SQLSr,SUCD1m
xolest_hs_c_56	Cholesteryl esters synthesis	3	44	84	131	0.035714	0.52381	1.8032e-05	1	3HCO3_NAt,ENO,PFK	ACACT1,ACCOAC,ACITL,ADK1,AKGMALtm,C3STDH1Pr,C3STKR2r,C4STMO2Pr,CRNtim,CYOR-u10m,DHCR243r,DHCR71r,DMATTx,DPMVDx,EBP1r,FACOAL160i,FACOAL1821,FACOAL191,FAOXC182806m,FAOXC80,FUMm,GLCt4,GRTTx,HMGCOARx,HMGCOASi,HSD17B7r,ICDHxm,IPDDIx,LNLCCPT1,LNLCCRNt,LNS14DMr,LNSTLSr,LSTO1r,MDHm,MEVK1x,P5CR,PDHm,PGM,PMEVKx,PPA,PTE3x,SQLEr,SQLSr,SUCD1m
xolest_hs_c_93	Cholesteryl esters synthesis	3	44	84	131	0.035714	0.52381	1.8032e-05	1	ENO,HCO3_NAt,PFK	ACACT1,ACCOAC,ACITL,ADK1,AKGMALtm,C3STDH1Pr,C3STKR2r,C4STMO2Pr,CRNtim,CYOR-u10m,DHCR243r,DHCR71r,DMATTx,DPMVDx,EBP1r,FACOAL160i,FACOAL1821,FACOAL191,FAOXC182806m,FAOXC80,FUMm,GLCt4,GRTTx,HMGCOARx,HMGCOASi,HSD17B7r,ICDHxm,IPDDIx,LNLCCPT1,LNLCCRNt,LNS14DMr,LNSTLSr,LSTO1r,MDHm,MEVK1x,P5CRx,PDHm,PGM,PMEVKx,PPA,PTE3x,SQLEr,SQLSr,SUCD1m
xolest_hs_c_151	Cholesteryl esters synthesis	4	45	83	131	0.048193	0.542169	1.83449e-05	1	ENO,GLCt4_2,HCO3_NAt,PFK	ACACT1,ACCOAC,ACITL,ACONT,ADK1,AKGMALtm,C3STDH1Pr,C3STKR2r,C4STMO2Pr,CRNtim,CYOR-u10m,DHCR243r,DHCR71r,DMATTx,DPMVDx,EBP1r,FACOAL160i,FACOAL1821,FACOAL191,FAOXC182806m,FAOXC80,FUMm,GLCt2r,GLCt4,GRTTx,HMGCOARx,HMGCOASi,HSD17B7r,IPDDIx,LNLCCPT1,LNLCCRNt,LNS14DMr,LNSTLSr,LSTO1r,MDHm,MEVK1x,P5CRx,PDHm,PGM,PMEVKx,PPA,PTE3x,SQLEr,SQLSr,SUCD1m
chsterol_c_38	Cholesterol synthesis	5	43	76	121	0.065789	0.565789	2.15321e-05	1	ENO,GLCt2_2,GLCt4_2,OCOAT1m,PFK	AACOAT,ACACT1r,ACACT1rm,ADK1,C3STDH1Pr,C3STKR2r,C4STMO2Pr,CRNtim,CYOR-u10m,DHCR241r,DHCR72r,DMATTx,DPMVDx,EBP2r,FACOAL1821,FACOAL191,FAOXC182806m,FAOXC80,GLCt4,GND,GRTTx,HMGCOARx,HMGCOASi,HSD17B7r,IPDDIx,LNLCCPT1,LNLCCRNt,LNS14DMr,LNSTLSr,LSTO2r,MEVK1x,P5CR,PDHm,PGL,PGM,PMEVKx,PPA,PTE3x,SQLEr,SQLSr,TALA,TKT1,TKT2
chsterol_c_41	Cholesterol synthesis	5	43	76	121	0.065789	0.565789	2.15321e-05	1	ENO,GLCt4_2,NAt3_1,OCOAT1m,PFK	AACOAT,ACACT1r,ACACT1rm,ADK1,C3STDH1Pr,C3STKR2r,C4STMO2Pr,CRNtim,CYOR-u10m,DHCR242r,DHCR72r,DMATTx,DPMVDx,EBP1r,FACOAL1821,FACOAL191,FAOXC182806m,FAOXC80,GLCt4,GND,GRTTx,HMGCOARx,HMGCOASi,HSD17B7r,IPDDIx,LNLCCPT1,LNLCCRNt,LNS14DMr,LNSTLSr,LSTO2r,MEVK1x,P5CR,PDHm,PGL,PGM,PMEVKx,PPA,PTE3x,SQLEr,SQLSr,TALA,TKT1,TKT2
[truncated: 1,438 more rows]

## Sheet: Sh vsNh
TaskID	Description	#up	#down	#catlyzed_rxns	#non_catalyzed_rxns	up percent	down percent	pvalue	FDR	up_rxns	down_rxns
[truncated: 1,532 more rows]

## Sheet: NSm vs Nn
TaskID	Description	#up	#down	#catlyzed_rxns	#non_catalyzed_rxns	up percent	down percent	pvalue	FDR	up_rxns	down_rxns
[truncated: 1,532 more rows]

[truncated: 3 more sheets: B6, Sm vs Nm, NSm vs Sm]
