# Supplementary material for: Investigating the deregulation of metabolic tasks via Minimum Network Enrichment Analysis (MiNEA) as applied to nonalcoholic fatty liver disease using mouse and human omics data
Source: PLoS Comput Biol. 2019 Apr 19;15(4):e1006760. doi: 10.1371/journal.pcbi.1006760 (PMC6493771; doi:10.1371/journal.pcbi.1006760)
Supplement: S9 Table — (XLSX) [file pcbi.1006760.s009.xlsx]

## Sheet: Symbol
h	Human
m	Mouse
N	Normal
S	Steatosis
NS	Nonalcoholic steatohepatitis
MTs	Metabolic task
AMiNF	Alternative minimal frequency that measures how many synthesis networks are siginificantly deregulated for a given MT
#dereg MiNs	Number of deregulated minimal-size synthesis networks(MiNs)
#total MiNs	Total number of minimal-size synthesis networks
comb. pvals	All p-value for deregualted MiNs
comb. MiNs	All task ids of deregualted MiNs

## Sheet: NSh vs Sh
MTs	AMiNF	#dereg MiNs	#total MiNs	comb. pvals	comb. MiNs
Cholesteryl esters synthesis	1	237	237	1.3284e-06 1.3284e-06 1.7603e-06 1.7603e-06 2.1846e-06 2.1846e-06 4.4685e-06 4.4685e-06 4.4685e-06 4.4685e-06 4.4685e-06 4.4685e-06 4.4685e-06 4.4685e-06 4.4685e-06 4.4685e-06 4.4685e-06 5.7758e-06 5.7758e-06 7.0568e-06 7.0568e-06 7.3432e-06 8.831e-06 8.831e-06 9.1923e-06 9.1923e-06 9.1923e-06 9.1923e-06 9.1923e-06 9.1923e-06 9.1923e-06 9.1923e-06 9.1923e-06 9.1923e-06 9.1923e-06 9.1923e-06 9.192…	xolest_hs_c_14|xolest_hs_c_2|xolest_hs_c_181|xolest_hs_c_29|xolest_hs_c_129|xolest_hs_c_68|xolest_hs_c_132|xolest_hs_c_18|xolest_hs_c_185|xolest_hs_c_20|xolest_hs_c_211|xolest_hs_c_212|xolest_hs_c_221|xolest_hs_c_39|xolest_hs_c_51|xolest_hs_c_64|xolest_hs_c_70|xolest_hs_c_224|xolest_hs_c_28|xolest_hs_c_110|xolest_hs_c_95|xolest_hs_c_145|xolest_hs_c_32|xolest_hs_c_69|xolest_hs_c_100|xolest_hs_c_11…
Cholesterol synthesis	1	60	60	1.3455e-06 2.8945e-06 2.8945e-06 2.8945e-06 4.9951e-06 7.1245e-06 7.1245e-06 7.1245e-06 7.1245e-06 7.1245e-06 7.1245e-06 7.1245e-06 7.1245e-06 8.7707e-06 8.7707e-06 8.7707e-06 8.7707e-06 1.2186e-05 1.2596e-05 1.2596e-05 1.2596e-05 1.2596e-05 1.2596e-05 1.2596e-05 1.2596e-05 1.2596e-05 1.2596e-05 1.512e-05 1.512e-05 1.512e-05 1.512e-05 1.512e-05 1.512e-05 1.512e-05 1.512e-05 1.512e-05 1.6609e-05 1…	chsterol_c_18|chsterol_c_24|chsterol_c_54|chsterol_c_6|chsterol_c_32|chsterol_c_19|chsterol_c_37|chsterol_c_44|chsterol_c_47|chsterol_c_5|chsterol_c_52|chsterol_c_53|chsterol_c_7|chsterol_c_1|chsterol_c_27|chsterol_c_36|chsterol_c_58|chsterol_c_49|chsterol_c_16|chsterol_c_23|chsterol_c_3|chsterol_c_31|chsterol_c_35|chsterol_c_45|chsterol_c_48|chsterol_c_50|chsterol_c_9|chsterol_c_10|chsterol_c_15…
Alanine synthesis	0.128205	5	39	0.002676 0.0030033 0.0030099 0.0033686 0.0037981	ala-L_c_2|ala-L_c_31|ala-L_c_9|ala-L_c_4|ala-L_c_10
Phosphatidylinositol synthesis	0.004219	1	237	0.003454	pail_hs_c_34

## Sheet: NSh vs Nh
MTs	AMiNF	#dereg MiNs	#total MiNs	comb. pvals	comb. MiNs
Cholesteryl esters synthesis	0.033755	8	237	0.003375 0.003375 0.0034593 0.0034593 0.0046313 0.0046535 0.0046535 0.0046542	xolest_hs_c_122|xolest_hs_c_29|xolest_hs_c_14|xolest_hs_c_36|xolest_hs_c_202|xolest_hs_c_153|xolest_hs_c_78|xolest_hs_c_68

## Sheet: Sh vs Nh
MTs	AMiNF	#dereg MiNs	#total MiNs	comb. pvals	comb. MiNs

## Sheet: NSm vs Sm
MTs	AMiNF	#dereg MiNs	#total MiNs	comb. pvals	comb. MiNs
Alanine synthesis	1	39	39	1.5341e-09 1.6856e-09 2.2461e-09 2.4007e-09 5.6588e-09 5.6588e-09 6.8234e-09 6.8234e-09 7.4967e-09 7.4967e-09 7.4967e-09 8.8785e-09 8.8785e-09 8.8785e-09 8.8785e-09 8.8785e-09 9.8504e-09 9.8504e-09 9.8504e-09 9.8504e-09 9.8504e-09 9.8504e-09 1.0528e-08 1.0528e-08 1.0528e-08 1.2839e-08 1.2839e-08 1.3831e-08 1.4477e-08 1.4477e-08 4.1683e-08 4.7808e-08 5.3576e-08 6.833e-08 7.4214e-08 1.5319e-07 1.69…	ala-L_c_18|ala-L_c_23|ala-L_c_14|ala-L_c_24|ala-L_c_1|ala-L_c_13|ala-L_c_38|ala-L_c_39|ala-L_c_26|ala-L_c_33|ala-L_c_36|ala-L_c_12|ala-L_c_15|ala-L_c_17|ala-L_c_35|ala-L_c_7|ala-L_c_11|ala-L_c_20|ala-L_c_25|ala-L_c_28|ala-L_c_32|ala-L_c_8|ala-L_c_3|ala-L_c_37|ala-L_c_6|ala-L_c_19|ala-L_c_5|ala-L_c_30|ala-L_c_21|ala-L_c_34|ala-L_c_4|ala-L_c_9|ala-L_c_31|ala-L_c_22|ala-L_c_29|ala-L_c_27|ala-L_c_10|…
Glutamine synthesis	1	34	34	7.1421e-09 1.0005e-08 1.0187e-08 3.1147e-08 3.1147e-08 3.1147e-08 3.9886e-08 4.0612e-08 4.0612e-08 5.08e-08 5.08e-08 5.08e-08 5.1876e-08 5.1876e-08 1.5346e-07 1.5346e-07 1.5346e-07 1.5346e-07 1.5624e-07 1.5624e-07 1.9308e-07 1.9308e-07 2.4166e-07 2.4166e-07 2.4166e-07 2.4166e-07 2.4756e-07 2.4756e-07 8.7418e-07 1.0755e-06 1.1056e-06 1.1056e-06 1.1056e-06 3.0412e-06	glu-L_c_12|glu-L_c_14|glu-L_c_9|glu-L_c_13|glu-L_c_20|glu-L_c_23|glu-L_c_25|glu-L_c_27|glu-L_c_6|glu-L_c_19|glu-L_c_2|glu-L_c_28|glu-L_c_1|glu-L_c_16|glu-L_c_17|glu-L_c_24|glu-L_c_4|glu-L_c_8|glu-L_c_15|glu-L_c_22|glu-L_c_30|glu-L_c_31|glu-L_c_29|glu-L_c_33|glu-L_c_34|glu-L_c_5|glu-L_c_18|glu-L_c_21|glu-L_c_3|glu-L_c_10|glu-L_c_26|glu-L_c_32|glu-L_c_7|glu-L_c_11
Ceramide synthesis	1	8	8	0.00041307 0.0012787 0.0032386 0.0036508 0.0036537 0.0036537 0.004107 0.004107	crm_hs_c_3|crm_hs_c_7|crm_hs_c_2|crm_hs_c_4|crm_hs_c_5|crm_hs_c_8|crm_hs_c_1|crm_hs_c_6
Phosphatidylethanolamine synthesis	0.428571	3	7	0.0016013 0.0038411 0.0047941	pe_hs_c_7|pe_hs_c_4|pe_hs_c_5
Phosphatidylserine synthesis	0.5	3	6	0.0038411 0.0042974 0.0043029	ps_hs_c_4|ps_hs_c_3|ps_hs_c_5

## Sheet: NSm vs Nm
MTs	AMiNF	#dereg MiNs	#total MiNs	comb. pvals	comb. MiNs
Alanine synthesis	1	39	39	1.3987e-06 1.3237e-05 1.3237e-05 1.3237e-05 1.3237e-05 1.3237e-05 1.3856e-05 1.4439e-05 1.4439e-05 1.8324e-05 1.8324e-05 4.3274e-05 4.3274e-05 4.3274e-05 4.3274e-05 4.3274e-05 4.3274e-05 4.3274e-05 4.3274e-05 4.4532e-05 4.4532e-05 4.4532e-05 4.5607e-05 4.5607e-05 0.00024874 0.00024874 0.00024874 0.00026664 0.00026664 0.00058719 0.00058719 0.00058719 0.00058719 0.00058719 0.00059758 0.00059758 0.0…	ala-L_c_17|ala-L_c_12|ala-L_c_35|ala-L_c_7|ala-L_c_8|ala-L_c_9|ala-L_c_38|ala-L_c_10|ala-L_c_27|ala-L_c_18|ala-L_c_23|ala-L_c_11|ala-L_c_15|ala-L_c_16|ala-L_c_20|ala-L_c_31|ala-L_c_32|ala-L_c_37|ala-L_c_6|ala-L_c_26|ala-L_c_36|ala-L_c_39|ala-L_c_1|ala-L_c_13|ala-L_c_19|ala-L_c_22|ala-L_c_29|ala-L_c_14|ala-L_c_24|ala-L_c_2|ala-L_c_21|ala-L_c_30|ala-L_c_34|ala-L_c_5|ala-L_c_25|ala-L_c_28|ala-L_c_3|…
Glutamine synthesis	0.588235	20	34	7.9106e-06 0.0023094 0.0031046 0.0031724 0.0031724 0.0031724 0.0031724 0.0046953 0.0046953 0.0046953 0.0046953 0.0048199 0.0048199 0.0048199 0.0049261 0.0049261 0.0049261 0.0049261 0.0049261 0.0049261	glu-L_c_12|glu-L_c_9|glu-L_c_4|glu-L_c_14|glu-L_c_16|glu-L_c_34|glu-L_c_7|glu-L_c_15|glu-L_c_17|glu-L_c_20|glu-L_c_8|glu-L_c_25|glu-L_c_27|glu-L_c_3|glu-L_c_1|glu-L_c_10|glu-L_c_26|glu-L_c_28|glu-L_c_29|glu-L_c_33
Ceramide synthesis	1	8	8	4.1587e-05 4.2767e-05 7.5389e-05 7.9134e-05 7.9134e-05 7.9134e-05 7.9134e-05 8.2625e-05	crm_hs_c_4|crm_hs_c_6|crm_hs_c_2|crm_hs_c_3|crm_hs_c_5|crm_hs_c_7|crm_hs_c_8|crm_hs_c_1
Phosphatidylserine synthesis	0.833333	5	6	0.00045706 0.0015893 0.0015893 0.0017154 0.0017951	ps_hs_c_1|ps_hs_c_2|ps_hs_c_3|ps_hs_c_4|ps_hs_c_6
Phosphatidylethanolamine synthesis	0.857143	6	7	0.00088669 0.0016156 0.0026357 0.0029438 0.0030108 0.0030683	pe_hs_c_4|pe_hs_c_5|pe_hs_c_1|pe_hs_c_3|pe_hs_c_6|pe_hs_c_7
Cholesteryl esters synthesis	0.620253	147	237	0.0013462 0.0014407 0.0014407 0.0014407 0.0014407 0.0014407 0.001537 0.001537 0.001537 0.001537 0.001537 0.0021019 0.0021019 0.0021019 0.0021019 0.0021019 0.0022778 0.0022778 0.0022778 0.0022778 0.0022778 0.0022778 0.0022778 0.0022778 0.0022778 0.0022778 0.0022778 0.0022778 0.0022778 0.0022778 0.0022778 0.0022778 0.0024613 0.0024613 0.0024613 0.0024613 0.0024613 0.0024613 0.0024613 0.0024613 0.00…	xolest_hs_c_90|xolest_hs_c_154|xolest_hs_c_158|xolest_hs_c_21|xolest_hs_c_218|xolest_hs_c_4|xolest_hs_c_175|xolest_hs_c_202|xolest_hs_c_226|xolest_hs_c_77|xolest_hs_c_83|xolest_hs_c_124|xolest_hs_c_182|xolest_hs_c_189|xolest_hs_c_32|xolest_hs_c_69|xolest_hs_c_120|xolest_hs_c_121|xolest_hs_c_126|xolest_hs_c_143|xolest_hs_c_157|xolest_hs_c_167|xolest_hs_c_201|xolest_hs_c_215|xolest_hs_c_220|xolest_…

## Sheet: Sm vs Nm
MTs	AMiNF	#dereg MiNs	#total MiNs	comb. pvals	comb. MiNs

## Sheet: B6
MTs	AMiNF	#dereg MiNs	#total MiNs	comb. pvals	comb. MiNs
Glutamine synthesis	0.088235	3	34	1.5073e-06 0.0036867 0.0038458	glu-L_c_12|glu-L_c_34|glu-L_c_7
Alanine synthesis	1	39	39	2.3605e-06 5.7492e-06 5.7492e-06 6.7101e-06 6.7101e-06 1.5747e-05 1.5747e-05 1.5747e-05 1.5747e-05 1.5747e-05 1.5747e-05 1.6777e-05 1.7444e-05 1.7444e-05 1.7444e-05 1.7444e-05 3.693e-05 3.693e-05 3.9343e-05 3.9343e-05 3.9343e-05 4.1641e-05 4.1641e-05 4.1641e-05 4.3795e-05 9.0508e-05 9.0508e-05 9.0508e-05 9.0508e-05 0.0001056 0.0001056 0.0001056 0.00020014 0.00020014 0.00021133 0.00021133 0.000211…	ala-L_c_17|ala-L_c_10|ala-L_c_27|ala-L_c_16|ala-L_c_8|ala-L_c_18|ala-L_c_20|ala-L_c_23|ala-L_c_32|ala-L_c_37|ala-L_c_6|ala-L_c_38|ala-L_c_12|ala-L_c_35|ala-L_c_7|ala-L_c_9|ala-L_c_1|ala-L_c_13|ala-L_c_26|ala-L_c_36|ala-L_c_39|ala-L_c_11|ala-L_c_15|ala-L_c_31|ala-L_c_29|ala-L_c_14|ala-L_c_21|ala-L_c_24|ala-L_c_34|ala-L_c_19|ala-L_c_2|ala-L_c_22|ala-L_c_33|ala-L_c_4|ala-L_c_25|ala-L_c_28|ala-L_c_3|…
Phosphatidylethanolamine synthesis	1	7	7	7.2848e-06 2.9662e-05 0.0001424 0.00014377 0.00014453 0.00014467 0.0002915	pe_hs_c_5|pe_hs_c_1|pe_hs_c_4|pe_hs_c_7|pe_hs_c_6|pe_hs_c_3|pe_hs_c_2
Phosphatidylserine synthesis	1	6	6	2.4042e-05 2.8909e-05 6.2561e-05 0.00012377 0.00014377 0.0002915	ps_hs_c_4|ps_hs_c_1|ps_hs_c_6|ps_hs_c_2|ps_hs_c_3|ps_hs_c_5
Ceramide synthesis	1	8	8	0.00024738 0.00044032 0.00044032 0.00044032 0.00046383 0.00065478 0.00070367 0.000752	crm_hs_c_4|crm_hs_c_3|crm_hs_c_5|crm_hs_c_7|crm_hs_c_6|crm_hs_c_2|crm_hs_c_8|crm_hs_c_1
Phosphatidic acid synthesis	0.146939	36	245	0.0015274 0.0015791 0.0015791 0.0015791 0.0015791 0.0027191 0.0028687 0.0028687 0.0028687 0.0028687 0.0028687 0.0028687 0.0028687 0.0028687 0.0030111 0.0030111 0.0030111 0.0030111 0.0030111 0.0030111 0.0031435 0.0031435 0.0031435 0.0031435 0.0031435 0.0031435 0.0031435 0.003759 0.003759 0.003759 0.003759 0.003759 0.0038083 0.0038083 0.0038083 0.0038136	pa_hs_c_226|pa_hs_c_223|pa_hs_c_38|pa_hs_c_5|pa_hs_c_68|pa_hs_c_98|pa_hs_c_148|pa_hs_c_150|pa_hs_c_160|pa_hs_c_190|pa_hs_c_207|pa_hs_c_37|pa_hs_c_82|pa_hs_c_92|pa_hs_c_130|pa_hs_c_145|pa_hs_c_164|pa_hs_c_201|pa_hs_c_209|pa_hs_c_227|pa_hs_c_111|pa_hs_c_154|pa_hs_c_174|pa_hs_c_204|pa_hs_c_213|pa_hs_c_65|pa_hs_c_79|pa_hs_c_170|pa_hs_c_173|pa_hs_c_193|pa_hs_c_62|pa_hs_c_93|pa_hs_c_183|pa_hs_c_44|pa_h…
Phosphatidylinositol synthesis	0.033755	8	237	0.0016365 0.0026319 0.0027907 0.0027907 0.0027907 0.0030965 0.003613 0.0038074	pail_hs_c_83|pail_hs_c_24|pail_hs_c_146|pail_hs_c_161|pail_hs_c_182|pail_hs_c_121|pail_hs_c_191|pail_hs_c_220
Cholesteryl esters synthesis	0.472574	112	237	0.0017729 0.0017729 0.0017729 0.0017729 0.0019872 0.0019872 0.0019872 0.0019872 0.0019872 0.0019872 0.0019872 0.0019872 0.0019872 0.0019872 0.0020664 0.0020664 0.0020664 0.0020664 0.0020664 0.0020664 0.0020664 0.0020664 0.0020664 0.0023343 0.0023343 0.0023343 0.0023343 0.0023343 0.0023343 0.0023343 0.0023343 0.0023343 0.0023343 0.0023343 0.0023343 0.0023343 0.0023343 0.0023343 0.0023343 0.0023343…	xolest_hs_c_21|xolest_hs_c_218|xolest_hs_c_4|xolest_hs_c_62|xolest_hs_c_146|xolest_hs_c_163|xolest_hs_c_198|xolest_hs_c_203|xolest_hs_c_45|xolest_hs_c_56|xolest_hs_c_6|xolest_hs_c_77|xolest_hs_c_93|xolest_hs_c_96|xolest_hs_c_141|xolest_hs_c_157|xolest_hs_c_220|xolest_hs_c_30|xolest_hs_c_55|xolest_hs_c_67|xolest_hs_c_7|xolest_hs_c_8|xolest_hs_c_84|xolest_hs_c_100|xolest_hs_c_104|xolest_hs_c_105|xo…
Triacylglycerol synthesis	0.023346	6	257	0.003759 0.003759 0.003759 0.003759 0.003759 0.003759	tag_hs_c_150|tag_hs_c_219|tag_hs_c_255|tag_hs_c_86|tag_hs_c_88|tag_hs_c_93
Diacylglycerol synthesis	0.030172	7	232	0.0038083 0.0038083 0.0038083 0.0038083 0.0038083 0.0038083 0.0038369	dag_hs_c_166|dag_hs_c_185|dag_hs_c_20|dag_hs_c_212|dag_hs_c_68|dag_hs_c_88|dag_hs_c_81

## Sheet: Comb
		Metabolic	Short
		Tasks (MTs)	Name
		hydrogen peroxide	H2O2
		superoxide anion	SOA										Alanine synthesis	ALA
		Alanine	ALA										Ceramide synthesis	CRM
		Glutamine	GLU										Cholesterol synthesis	CHOL
		Ceramide	CRM										Cholesteryl esters synthesis	CHOL_ES
		cholesterol	CHOL										Diacylglycerol synthesis	DAG
		Diacylglycerol	DAG										Glutamine synthesis	GLU
		hexadecanoate	HDCA										Hexadecanoate synthesis	HDCA
		phosphatidic acid	PA										Hydrogen peroxide synthesis	H2O2
		phosphatidylinositol	PAIL										Phosphatidic acid synthesis	PA
		phosphatidylethanolamine	PE										Phosphatidylethanolamine synthesis	PE
		Phosphatidylserine	PS										Phosphatidylinositol synthesis	PAIL
		triacylglycerol	TAG										Phosphatidylserine synthesis	PS
		cholesteryl esters	CHOL_ES										Superoxide anion synthesis	SOA
													Triacylglycerol synthesis	TAG
		Alanine synthesis	1
		Glutamine synthesis	0.588235
		Ceramide synthesis	1
		Phosphatidylserine synthesis	0.833333
		Phosphatidylethanolamine synthesis	0.857143
		Cholesteryl esters synthesis	0.620253					N	NS	S	MT
									1		ALA
									1		CRM
							N		0.857143		PE
									0.833333		PS
									0.620253		CHOL_ES
									0.588235		GLU
								0.033755			CHOL_ES
										1	ALA
							NS			1	GLU
										1	CRM
										0.5	PS
										0.428571	PE
									1		CHOL_ES
							S		1		CHOL
									0.128205		ALA
									0.004219		GLU
													Cholesteryl esters synthesis	0.033755
													Alanine synthesis
													Glutamine synthesis
													Ceramide synthesis
													Phosphatidylethanolamine synthesis	0.428571
													Phosphatidylserine synthesis	0.5
													Cholesteryl esters synthesis	1
													Cholesterol synthesis	1
													Alanine synthesis	0.128205
													Phosphatidylinositol synthesis	0.004219
